# Supplementary material for: Dynamic Transcriptome Analysis Reveals Uncharacterized Complex Regulatory Pathway Underlying Genotype-Recalcitrant Somatic Embryogenesis Transdifferentiation in Cotton
Source: Genes (Basel). 2020 May 7;11(5):519. doi: 10.3390/genes11050519 (PMC7290922; doi:10.3390/genes11050519)
Supplement: Supplementary file 1 [file genes-11-00519-s001.zip › Supplementary Table 1.xlsx]

## Sheet: RNA-Seq Reads Discription
Supplementary Table S1. RNA-Seq output data through filtering and mapping.
Samples	LM_HY_1	LM_HY_2	LM_NEC_1	LM_NEC_2	LM_PEC_1	LM_PEC_2	YZ_HY_1	YZ_HY_2	YZ_NEC_1	YZ_NEC_2	YZ_PEC_1	YZ_PEC_2
Raw Reads Number	52359168	47299538	54855730	52342672	49743872	50489516	52215140	49316718	54810492	53653916	51534510	51144836
Raw Bases Number	7853875200	7094930700	8228359500	7851400800	7461580800	7573427400	7832271000	7397507700	8221573800	8048087400	7730176500	7671725400
Raw Reads Length (bp)	150	150	150	150	150	150	150	150	150	150	150	150
Clean Reads Number	45046062	41034752	46456246	44155478	41927146	44243500	44685370	42885682	45905680	45494654	44296102	44581138
Clean Bases Number	6756909300	6155212800	6968436900	6623321700	6289071900	6636525000	6702805500	6432852300	6885852000	6824198100	6644415300	6687170700
Clean Reads Length (bp)	150	150	150	150	150	150	150	150	150	150	150	150
Clean Reads Rate (%)	86.03	86.76	84.69	84.36	84.29	87.63	85.58	86.96	83.75	84.79	85.95	87.17
Total Reads	45046062	41034752	46456246	44155478	41927146	44243500	44685370	42885682	45905680	45494654	44296102	44581138
Mapped Reads	42887440	38912577	44022480	41616058	39558349	42105883	42315195	40652926	43322805	42891956	41811130	42237917
Mapping Rate	0.95	0.95	0.95	0.94	0.94	0.95	0.95	0.95	0.94	0.94	0.94	0.95
