# Supplementary material for: Dynamic Transcriptome Analysis Reveals Uncharacterized Complex Regulatory Pathway Underlying Genotype-Recalcitrant Somatic Embryogenesis Transdifferentiation in Cotton
Source: Genes (Basel). 2020 May 7;11(5):519. doi: 10.3390/genes11050519 (PMC7290922; doi:10.3390/genes11050519)
Supplement: Supplementary file 1 [file genes-11-00519-s001.zip › Supplementary Table 2.xlsx]

## Sheet: FPKM
Supplementary Table S2. The expression levels (FPKM) of all transcripts during early SE.
name	LM_HY_1	LM_HY_2	LM_NEC_1	LM_NEC_2	LM_PEC_1	LM_PEC_2	YZ_HY_1	YZ_HY_2	YZ_NEC_1	YZ_NEC_2	YZ_PEC_1	YZ_PEC_2
evm.TU.Gh_D06G1536	0	0	1.33204	1.38826	1.09476	0.415931	0	0	10.2939	9.23995	1.91707	2.74417
evm.TU.Gh_D11G2759	3.12711	2.62188	0.918502	0.957271	1.40912	1.33842	4.08192	5.96725	2.76037	4.64578	0.685434	2.151
evm.TU.Gh_A06G0159	0	0.207112	2.12831	1.10907	0	0	1.24142	1.29628	0.177672	0	0	0
evm.TU.Gh_A01G0653	5.07363	3.90081	0	0	0	0	1.30476	1.41692	0	0	0.0584251	0
evm.TU.Gh_D08G2668	5.21982	5.73728	6.48744	5.85599	7.02726	6.34836	4.07131	3.76943	5.24807	6.94712	5.19575	4.48653
evm.TU.Gh_D05G3372	0.15629	0.215916	0.129429	0.154162	0	0	0.332792	0.193056	0.0926126	0.056113	0	0
evm.TU.Gh_D05G3373	0.316424	0.349714	0.11979	0.187269	0.206747	0.0654581	0.658795	0.750448	0.360005	0.727078	0.0670452	0.664415
evm.TU.Gh_D05G3370	0.228199	0.483398	0.035996	0.056273	0.16567	0.157357	0.287946	0.09396	0.414685	0.200275	0.362638	0.179687
evm.TU.Gh_D05G3371	0.0783036	0	0	0	0	0	0.0555779	0.154758	0.0556803	0.0374846	0	0
evm.TU.Gh_D05G3376	0.206595	0.0326186	0.0558654	0	0	0	0	0	0	0	0	0
evm.TU.Gh_D05G3377	0.507943	0.74851	0	1.00206	1.65942	1.75129	0.4807	0.501944	0.802642	0.972626	1.07625	1.24432
evm.TU.Gh_D05G3374	0.234673	0.194522	0	0.0192898	0	0	0.222086	0.0966256	0.185413	0.0936165	0	0
evm.TU.Gh_A05G2720	0	0.0378908	0	0	0	0	0	0.067758	0	0.0656479	0.0363211	0
evm.TU.Gh_D05G3378	0.908322	1.00388	0.429835	0	0.494572	1.40927	0.429802	0.897595	0.861188	1.52187	1.20287	0.953632
evm.TU.Gh_D05G3379	0	0	0	0	0.287936	0	0	0	0	0	0	0
evm.TU.Gh_A10G1930	2.06805	0.571407	0	0	0	0	2.12023	1.19212	0	0	0.730313	0
evm.TU.Gh_D02G0202	0.120136	0.199163	0.132651	0.158	0	0.0207103	0.322129	0.15829	0.189837	0.26838	0.0212124	0.0420429
evm.TU.Gh_D02G0203	9.4579	11.7862	5.0237	4.52177	2.31213	2.69524	11.6906	11.4443	3.15679	2.95678	1.27805	2.07713
evm.TU.Gh_D02G0200	0	0	0	0	0	0	0	0.0645115	0.392001	0.270844	0	0
evm.TU.Gh_D02G0201	0.0197562	0	0	0	0	0	0	0	0	0	0	0
evm.TU.Gh_D02G0206	80.118	83.2985	5.50939	9.36842	11.6774	11.25	124.967	126.251	10.7478	10.7066	4.0573	5.62907
evm.TU.Gh_D02G0207	0.125337	0.184697	0	0.0412101	0	0	0.513995	0.495426	0	0	0.0442614	0.219315
evm.TU.Gh_D02G0204	0.268081	0.296285	0.169148	0.264431	18.2946	19.1328	3.72097	2.64915	1.27085	0.598885	27.265	25.4247
evm.TU.Gh_D02G0205	36.3329	36.7769	50.3403	49.2775	0.713325	0.767874	19.5477	22.483	49.3527	46.9523	5.08906	3.43858
evm.TU.Gh_A01G0652	8.10745	8.69798	10.6269	8.66628	13.3356	13.4735	7.38368	5.53109	8.07269	7.95707	11.3205	11.1473
evm.TU.Gh_D08G2669	0.384754	0.566978	0	0	3.91057	3.11741	0	0	0	0	1.76634	2.22171
evm.TU.Gh_D02G0208	6.46724	6.92687	2.83591	3.0295	13.2696	13.0171	3.66277	3.60257	4.02463	5.66589	8.20067	6.23932
evm.TU.Gh_D02G0209	0	0.0552657	0	0	0.0816813	0.0387915	0.0236614	0	0.0118525	0	0.0529761	0.0524991
evm.TU.Gh_D06G1534	64.4072	59.0575	39.2281	35.0719	37.3923	44.763	50.9542	54.6116	53.5523	45.5189	34.0095	41.3826
evm.TU.Gh_Sca004831G01	1.04523	1.27071	0	0.0343665	0.037941	0	0.75836	0.895164	0	0	0	0
evm.TU.Gh_D12G1653	39.1441	39.7746	10.208	10.8947	5.27248	5.94694	23.135	20.0991	16.169	16.1415	7.41926	7.78363
evm.TU.Gh_A10G1937	120.356	117.019	152.782	153.862	31.6512	32.8489	124.521	125.366	100.119	101.639	22.9454	21.6785
evm.TU.Gh_D13G0033	0	0.0743294	0	0	0.036619	0	1.20929	1.49534	1.11587	1.80292	2.06625	1.58869
evm.TU.Gh_D13G0032	1.96958	1.80363	0.0532594	0	1.34818	1.68798	1.38464	1.11218	0.640242	0.0538772	2.62317	2.59955
evm.TU.Gh_D13G0031	7.07734	8.73618	36.449	34.089	0	0	4.34919	3.17898	12.8102	14.7839	0.19475	0.578991
evm.TU.Gh_D13G0030	10.514	12.6608	4.15857	3.48275	4.27222	3.8144	2.82167	2.63623	9.00134	9.99116	5.73563	6.26063
evm.TU.Gh_D13G0037	25.8589	27.6609	16.6073	17.7637	48.1735	39.7384	29.1042	27.3788	16.6366	22.0167	37.0817	37.3297
evm.TU.Gh_D13G0036	6.48196	6.36792	7.0209	5.8017	14.9671	15.3708	5.83895	6.13259	6.36184	6.97593	14.599	13.2199
evm.TU.Gh_D13G0035	2.64131	2.09583	2.46778	2.53854	13.2016	10.1575	2.49964	1.94085	3.43531	3.53387	10.2961	8.78136
evm.TU.Gh_D13G0034	26.7613	27.3876	0.239319	0.62355	3.30435	1.74364	21.1781	20.0734	0.279698	0.201746	0.714368	0.840674
evm.TU.Gh_D11G3144	5.21055	5.1072	2.30375	2.0821	0.186378	0	3.52734	2.76243	1.74889	1.3291	0.463371	0.319443
evm.TU.Gh_D11G3145	0	0	1.80107	1.87709	0.592094	2.81193	0	0	0	0.26028	1.15204	5.42294
evm.TU.Gh_D11G3147	0.14045	0.0221752	0.0759584	0.0791644	0.0655488	0.06226	0.170893	0.118964	0.0380463	0.0192099	0.0212565	0.0631954
evm.TU.Gh_D11G3140	11.0231	11.374	12.5538	9.79022	11.207	13.1048	4.67486	4.74587	6.67829	7.79484	8.47994	8.73974
evm.TU.Gh_D11G3141	13.6893	13.3896	11.8548	12.6252	0	0	10.2345	11.4308	6.68413	5.70124	0.0725134	0.718605
evm.TU.Gh_D11G3142	0.122942	0	0.155142	0.0808452	0.178508	0	0.271478	0.283476	0.893643	0.392354	0.738066	0.516297
evm.TU.Gh_D11G3143	4.19212	4.5665	2.42622	3.27234	10.3126	11.6045	2.48311	2.41404	4.17474	3.34948	11.5663	8.26419
evm.TU.Gh_D11G3148	0	0.0903921	0	0	2.53835	2.96087	0.0387004	0	0	0.0391523	2.90269	2.40428
evm.TU.Gh_D11G3149	4.59646	4.80886	7.12142	7.47041	11.0797	11.1667	3.00315	2.45698	4.88524	4.85489	8.8207	8.43216
evm.TU.Gh_D07G0132	34.8331	33.0803	7.817	8.00526	5.20106	5.98013	15.7517	17.1931	7.49033	8.25149	7.13329	6.23963
evm.TU.Gh_Sca004857G05	8.33718	6.81301	6.69507	4.58532	7.97854	8.36218	2.91692	3.64501	6.85062	6.19222	7.38725	7.10855
evm.TU.Gh_Sca004857G04	1.39364	2.61843	0.131899	0.206199	2.27646	2.09017	1.51672	1.92805	0.462461	1.26757	1.47645	2.26789
evm.TU.Gh_Sca004857G03	0	0	0	0.12363	6.82446	5.18564	0	0	0.475331	0.779996	2.19094	1.38168
evm.TU.Gh_Sca004857G02	0.85786	0.632075	0	0	0	0.0739434	0.405924	0.282576	0	0	0	0
evm.TU.Gh_Sca004857G01	96.9015	95.1293	75.8938	62.9991	1.96522	1.94778	182.146	181.435	35.4846	36.3588	4.65501	2.96556
evm.TU.Gh_D10G0954	60.4003	53.9844	60.8933	61.6502	108.814	110.417	93.9425	95.4992	135.198	139.416	167.068	172.594
evm.TU.Gh_D09G0419	42.4382	44.665	28.2583	30.386	44.15	43.4054	48.2352	44.2361	31.5352	31.2673	61.7115	57.8538
evm.TU.Gh_D12G2087	0.498572	0.157436	0	0	0.426591	0.663035	0.572937	0.950175	0	0.0681915	0.0754567	0.261721
evm.TU.Gh_Sca012235G01	0	0.128509	0	0	0	0	0	0	0	0.0556623	0	0
evm.TU.Gh_D03G0010	27.1738	25.3631	14.606	15.0031	9.00828	9.33833	27.8629	29.9733	18.3002	19.5444	8.00989	10.1323
evm.TU.Gh_D03G0011	10.2275	8.25597	9.06282	8.11014	6.00552	5.39306	11.0074	12.0884	5.60891	6.19196	6.85167	5.57936
evm.TU.Gh_D03G0012	7.52123	6.70251	6.50394	7.02836	7.86285	7.84503	2.12786	2.44096	5.94495	5.01792	8.13589	7.08183
evm.TU.Gh_D03G0013	9.00753	8.65153	8.72804	10.5772	6.42257	6.87673	4.16072	3.28495	7.82844	5.85197	6.47545	6.41715
evm.TU.Gh_D03G0014	34.2276	39.815	46.1507	43.3967	3.23374	2.42486	46.5169	44.7889	73.7196	80.4287	10.7625	9.76314
evm.TU.Gh_D03G0015	9.309	9.2888	2.98551	3.39439	0.672618	0.296619	13.2563	12.4689	2.447	2.21759	0.18696	0.463192
evm.TU.Gh_D03G0016	5.55937	6.42815	1.37184	1.55642	31.0095	31.8449	6.85865	6.40027	1.00895	0.931021	10.3021	9.40034
evm.TU.Gh_D03G0017	0.171827	0.126603	0.162623	0.338974	89.7531	85.3684	0.596239	0.226396	0.32582	0.493528	56.492	59.4711
evm.TU.Gh_D03G0018	7.22083	9.97565	12.1348	11.9165	1.41137	1.53206	9.68086	9.37685	14.965	15.4664	0.68653	1.40929
evm.TU.Gh_D03G0019	0.0528818	0.0584453	0.600591	1.35621	0.172762	0.109396	0.100091	0.365801	2.95812	1.16449	0.28012	0.499677
evm.TU.Gh_D07G1752	1.64003	1.39428	1.91038	3.48427	3.15977	5.35002	0.596947	0.62333	1.91375	1.20784	4.14322	5.1655
evm.TU.Gh_D07G1753	2.04154	2.87169	0.351307	1.64761	1.81898	2.30362	1.05384	0.550208	2.28753	1.42153	4.3257	5.45587
evm.TU.Gh_D07G1754	1.83827	1.01584	0.652428	0.226655	1.50138	2.13908	0.978567	0.340605	0.76251	1.42999	2.19094	3.01558
evm.TU.Gh_D07G1755	18.4402	15.0471	20.1437	17.2541	6.56854	5.43682	12.4767	16.6045	8.16975	9.32245	8.48989	13.751
evm.TU.Gh_D12G2560	8.73865	8.91509	5.36224	8.52495	11.6077	10.5287	9.90576	8.35076	15.2957	16.6411	13.0221	13.5098
evm.TU.Gh_D12G2562	0.235388	0	0.668341	0.580459	3.97316	2.67819	0.222763	0.465217	0.669521	0.225365	6.48376	8.03173
evm.TU.Gh_D12G0799	0.744582	0.189904	0	0	0	0	0.975664	0.62259	0	0.0548365	0.0606789	0
evm.TU.Gh_D12G2564	7.39183	6.40933	7.92978	8.77674	3.75143	4.45849	3.70247	3.23315	4.57917	4.80643	2.62258	3.34412
evm.TU.Gh_D12G2566	0	0.132913	0	0	0	0	0	0	0	0	0	0
evm.TU.Gh_A07G1187	0	0	0.087198	0	0	0	0	0	0	0	0	0
evm.TU.Gh_D12G2568	19.1714	18.9903	13.6393	14.9868	30.1088	29.8459	12.0954	13.0811	21.7315	19.7598	26.5627	27.3505
evm.TU.Gh_D12G2569	0	0	0	0	0	0	0	0	0	0.0892748	0	0
evm.TU.Gh_D09G0410	12.584	13.5943	10.7459	9.42619	9.89145	7.33997	9.22284	8.69545	6.72803	7.60937	12.6301	9.33764
evm.TU.Gh_D07G0312	32.1228	32.0767	43.8698	41.066	67.1238	68.2006	36.9998	33.4141	51.8284	49.9766	69.9288	69.669
evm.TU.Gh_D09G0411	43.567	45.1031	73.4199	73.3457	19.8182	19.6795	46.6233	41.4176	74.1596	68.3756	22.2015	18.9137
evm.TU.Gh_D09G1394	3.9177	2.42895	1.44697	1.31954	8.74071	10.4765	6.42044	6.98746	2.62726	2.28712	12.4515	15.6499
evm.TU.Gh_D09G0416	95.1427	92.8815	73.2336	79.6944	106.399	112.544	116.389	125.753	85.6711	101.721	187.115	178.257
evm.TU.Gh_D11G2816	23.5483	23.7761	25.2762	25.5469	10.9683	10.2365	28.5955	27.7785	15.5053	14.9855	5.53976	4.6793
evm.TU.Gh_D09G0417	18.5515	22.1388	14.0857	13.1999	5.53857	5.77812	5.60228	5.47911	7.19362	8.46164	4.79199	4.83638
evm.TU.Gh_D09G0414	1.31305	1.37863	0.62136	1.78086	3.46747	2.78419	1.11836	1.23267	0.809195	0.97428	2.53871	2.82603
evm.TU.Gh_D11G2322	101.927	98.1796	88.8828	111.673	69.9415	51.8382	144.744	182.15	211.148	208.142	79.2838	59.4904
evm.TU.Gh_A07G1181	13.7661	14.9878	12.0031	10.314	4.94385	4.99875	9.8124	9.95663	1.86057	1.96296	21.5348	19.7727
evm.TU.Gh_Sca097835G01	0	0	0	0	0	0	0	0	0	0	0.252454	0
evm.TU.Gh_D05G2139	0	0.198135	0.0565572	0	0	0	0.282765	0.295261	0	0.0572133	0	0
evm.TU.Gh_D05G2138	2.55875	1.90579	51.0135	53.6056	0.0605744	0	2.00038	2.41859	54.2151	50.6999	0.294651	0.291998
evm.TU.Gh_D05G2133	1.88943	1.55592	1.50772	1.53482	3.8327	3.79368	2.24388	3.2583	2.56414	2.4829	2.66894	3.07276
evm.TU.Gh_D05G2132	11.4575	11.8748	9.85391	8.62853	41.5727	41.6013	10.0331	8.03358	14.1534	14.0192	35.7098	36.9356
evm.TU.Gh_D05G2131	3.78384	3.99398	3.2995	3.64845	3.93534	4.70534	4.34536	3.19299	3.58749	3.09355	3.33306	2.85669
evm.TU.Gh_D05G2130	24.6004	23.912	6.44752	5.13308	8.92978	10.7979	23.5496	24.7462	6.57852	6.58271	8.4535	8.07938
evm.TU.Gh_D05G2137	3.88391	4.24917	2.93327	3.71494	0.0854444	0.0811574	3.37858	3.48913	3.90554	5.37119	2.82625	3.58339
evm.TU.Gh_D05G2135	0	0	0.445561	1.62528	0	0	1.11382	1.62826	0	0	0	0
evm.TU.Gh_D05G2134	13.3583	12.9426	31.1335	31.7511	0.0640833	0.060868	9.80159	10.9907	7.25315	7.32435	0.187031	0.370695
evm.TU.Gh_A05G2729	56.1865	61.6635	143.541	146.208	22.089	22.4031	53.173	52.2712	84.5164	85.158	19.6163	18.4599
evm.TU.Gh_D11G1714	0.0437684	0	0.372816	0.302207	0.238314	0.407443	0.165683	0.0432514	2.69732	3.39427	0.139107	0.27571
evm.TU.Gh_Sca126938G01	2.58927	3.64214	2.00502	1.85747	2.307	1.94778	1.33658	1.86087	3.79395	1.12682	3.24188	3.95408
evm.TU.Gh_D10G0957	1.3253	1.76519	1.73674	0.871506	1.07317	1.54656	0.64319	0.570873	0.322187	0.488025	1.83607	1.74818
evm.TU.Gh_Sca070225G01	3.86037	3.76457	2.36409	2.0159	0	0	5.37253	6.05876	2.58356	0.869642	0	0
evm.TU.Gh_D13G1037	1.35792	1.76878	1.42288	1.96131	0.105625	0.0501626	1.78994	1.91697	0.321864	0.510751	0.308273	0.254581
evm.TU.Gh_A02G1311	4.01077	7.2032	2.13522	1.48356	0	0	2.37228	3.46798	0.950662	0.479997	0	0
evm.TU.Gh_A02G1312	0.468239	0.402501	1.96959	2.10405	0.339935	1.50677	0.393889	0.514121	1.2825	2.44074	0.55118	1.36554
evm.TU.Gh_A02G1313	12.422	12.8048	1.62784	1.43735	22.8923	24.3876	8.97505	8.59269	5.48101	6.86135	24.245	23.5752
evm.TU.Gh_A02G1314	17.4778	17.8504	22.631	21.7542	25.4977	28.2662	7.03044	7.63611	15.2188	16.289	21.7839	22.702
evm.TU.Gh_A02G1315	0	0.609501	1.56583	0.906621	0	1.14084	0.521903	0.363312	1.56859	2.11199	1.36325	0.578991
evm.TU.Gh_A02G1316	0.419605	0	2.2504	2.75928	0.304628	0	0.661833	0.276433	4.37615	6.5617	1.33362	1.46845
evm.TU.Gh_A02G1317	20.9558	19.7963	16.9191	16.9564	20.387	20.0193	14.4701	13.6143	14.063	14.8749	12.1164	12.0627
evm.TU.Gh_A02G1318	0.0583137	0.386693	0.0551903	0	0.635025	0.180949	0	0	0	0	0.308894	0.367335
evm.TU.Gh_A02G1319	1.01887	1.56397	6.42862	5.19247	3.69841	3.6885	1.39276	2.0696	4.77631	5.90706	3.83789	3.5062
evm.TU.Gh_D12G2086	10.1079	9.77494	10.3298	11.1901	34.6907	32.4774	8.34463	8.36807	14.732	14.8508	25.6606	25.3732
evm.TU.Gh_D11G1368	0	0	0	0	0.116774	0.388203	0.101481	0	0.050834	0	0.113604	0.0562907
evm.TU.Gh_A03G0563	4.31276	4.33317	5.93709	5.47373	1.93772	1.77811	4.68081	5.63276	6.37649	8.34483	2.23658	1.48819
evm.TU.Gh_A03G0562	0.423054	0.175336	0	0.0521618	0	0	0.0500455	0.313543	0	0	0	0
evm.TU.Gh_A03G0561	166.572	168.126	0.454176	0.420752	1.16129	0.772116	280.559	284.844	0.404425	0.86784	1.29923	1.45547
evm.TU.Gh_A03G0560	42.6327	39.4031	6.29625	5.49914	0	0	37.8633	36.3885	3.77554	4.08172	1.78679	2.31175
evm.TU.Gh_A03G0567	4.78655	4.51596	4.11275	4.37591	9.56323	8.7614	2.72526	2.47397	2.93935	3.0924	7.40718	6.95917
evm.TU.Gh_A03G0565	0.946883	0.925752	3.68806	3.52043	0	0.0376693	0.482514	0.395873	0.725104	0.139471	0	0
evm.TU.Gh_A03G0564	0.7445	0.609501	0.130486	0.108795	0	0	3.65332	2.56135	0	0	0	0
evm.TU.Gh_D13G1679	0	0	0	0	0	0	0	0	0	0	0	0
evm.TU.Gh_A03G0569	53.1192	54.0223	35.3341	36.0547	87.5025	84.7288	33.8524	34.055	44.454	44.161	44.6437	45.0212
evm.TU.Gh_A03G0568	4.13223	4.20642	3.75652	3.9687	11.8419	9.44809	3.70477	4.67445	3.1961	3.01925	7.60349	7.82045
evm.TU.Gh_D12G0739	1.4753	2.17402	0	0	0	0	1.27982	1.2149	0	0	0	0
evm.TU.Gh_D12G0798	0	0.0629279	0	0	0.0620039	0.117786	0.107767	0	0	0.109026	0	0
evm.TU.Gh_A07G0859	0.260836	0.144139	0.370297	0.514569	0	0	0.740537	0.51551	0	0.374592	0	0.273847
evm.TU.Gh_A07G0220	0	0	0	0	0.151218	0.143631	0	0	0	0.132949	0	0
evm.TU.Gh_A07G0221	0.30317	0.111689	0	0	1.10049	2.71771	1.14764	0.0998633	0.0958128	0	3.74716	4.13781
evm.TU.Gh_A07G0222	0.32636	0.154584	0	0	0	0	0.551527	0.391614	0	0.0669561	0	0
evm.TU.Gh_A07G0858	0.547016	0.2591	0.0739595	0.231243	0	0	1.70094	1.77611	0.14818	0	0.248366	0.24613
evm.TU.Gh_A07G0224	0.793227	0.389635	0	0.0869363	0	0	0.166818	0.522572	0	0	0	0.185065
evm.TU.Gh_A07G0225	33.9537	31.0776	16.7318	16.313	12.1817	10.7537	21.5048	21.5015	16.3454	17.9339	59.8127	55.2673
evm.TU.Gh_A07G0226	1.40499	1.25703	2.75444	3.23367	0.874287	0.865022	2.08942	2.51233	17.3488	18.1916	0.637917	0.772656
evm.TU.Gh_A07G0227	3.905	2.52784	2.53429	1.81586	4.31321	3.57749	1.79498	2.03969	0.793363	1.01479	4.96444	5.15402
evm.TU.Gh_A07G0228	50.1263	49.4204	38.8056	36.578	4.90451	3.5997	74.6439	77.9717	23.0417	22.9039	11.8665	12.865
evm.TU.Gh_A07G0229	0.0325495	0	1.47869	1.92638	0	0	0.0308037	0	5.24628	5.45359	0	0.102519
evm.TU.Gh_D05G0188	21.7284	20.8449	38.154	37.0989	27.4452	30.5745	16.6487	16.7305	61.332	61.7228	37.0999	38.9661
evm.TU.Gh_D05G0189	24.1745	24.0461	22.4864	22.6531	18.8392	21.1368	11.6177	13.9601	29.5096	36.3812	13.6058	12.8885
evm.TU.Gh_D01G1759	3.94121	3.0156	4.68655	4.685	6.71298	9.61651	0.382546	0.798906	2.58695	1.4513	11.6697	7.32074
evm.TU.Gh_D01G1756	8.44456	6.44421	4.567	1.58659	11.6044	10.6063	1.33194	2.78161	5.14694	4.61997	9.37236	12.0321
evm.TU.Gh_D01G1757	0	0	10.9162	9.8678	0.128167	0.121736	0	0.116304	10.0428	11.2682	16.5835	15.0749
evm.TU.Gh_D01G1755	0.795952	1.4295	8.28651	7.80208	238.038	246.523	1.12989	1.52394	9.00863	7.6682	163.063	161.177
evm.TU.Gh_D01G1752	2.99511	4.78143	6.45679	6.89345	17.5765	21.5137	2.99194	4.43961	5.52163	12.2668	15.3366	14.8491
evm.TU.Gh_D01G1753	1.68431	1.86152	4.34254	4.25848	0.864385	0.520644	0.971042	0.89917	2.67988	2.94714	1.86644	2.64233
evm.TU.Gh_D01G1750	47.6548	49.8362	27.144	28.1283	0.296883	0.22559	88.7013	94.7229	13.3892	14.0948	0.11553	0.0572448
evm.TU.Gh_D01G1751	28.8235	25.0467	23.2427	23.4163	38.379	39.974	23.4041	22.4374	29.0435	28.0086	44.4122	41.8863
evm.TU.Gh_A09G1328	0	0	0.597861	0.346164	0	0	0	0	0	0	0	0
evm.TU.Gh_D11G1364	13.306	15.7952	6.91851	8.42579	15.0266	17.1612	17.1006	14.204	21.6488	23.3554	28.8023	26.3872
evm.TU.Gh_A02G0876	19.4595	18.8577	19.5814	19.5368	44.1681	44.0724	18.6248	15.8949	28.5568	27.5689	34.2484	34.834
evm.TU.Gh_D11G1365	1.6326	1.41608	1.56471	1.3046	5.26608	5.19424	0.997426	0.959821	1.54788	1.8005	3.34975	3.47146
evm.TU.Gh_D05G3459	5.36162	5.69632	1.9643	1.77425	2.78751	1.75317	3.17538	3.45244	3.31241	3.01375	1.46586	1.59793
evm.TU.Gh_A02G0877	4.99351	4.22759	3.80204	4.30983	4.49667	4.78425	1.87816	1.31271	3.39905	3.76953	4.69678	5.81391
evm.TU.Gh_A03G1212	5.97972	5.7369	4.31033	4.77524	5.00832	5.37832	3.51248	3.49939	4.59844	4.69508	5.51822	5.01675
evm.TU.Gh_A03G1213	1.28022	1.95911	0.279612	0	0	0	0.279591	0.68121	0	0	0	0
evm.TU.Gh_A03G1210	104.683	102.309	66.4545	70.3279	21.5555	18.4368	100.187	87.1949	68.0657	65.9996	82.2124	86.952
evm.TU.Gh_A03G1211	22.9864	21.2578	64.9137	65.9198	21.0561	19.0207	24.1528	22.7818	36.3441	35.2769	36.1703	33.7863
evm.TU.Gh_A03G1216	3.69825	4.03135	7.14417	7.14589	1.43439	1.25762	1.5342	1.60201	6.43631	5.77194	2.79091	1.91477
evm.TU.Gh_A03G1214	9.61928	9.09256	13.2967	11.1737	14.8169	15.9063	4.19233	4.62776	8.10011	7.7555	15.2863	17.3412
evm.TU.Gh_A03G1215	3.62476	4.00611	5.14591	2.68156	11.0524	13.4973	3.34459	2.77601	3.78033	4.16448	11.2324	10.0848
evm.TU.Gh_A03G1218	21.5767	23.3134	54.9344	55.2812	83.2515	85.2778	60.8669	64.9875	33.2019	29.7658	28.8474	29.7456
evm.TU.Gh_A03G1219	4.05039	4.03439	19.9717	18.5951	0.0544542	0	22.431	24.1636	4.45654	2.7289	1.1125	1.62747
evm.TU.Gh_D10G0655	31.0161	35.8975	44.5991	50.2893	49.7216	57.8288	56.1855	55.117	20.9506	18.9897	50.4873	49.6135
evm.TU.Gh_A09G2439	3.50166	3.96445	0.242495	0	1.76711	2.73852	2.50559	2.19434	0	0.0817694	4.52407	3.228
evm.TU.Gh_A09G2438	2.85416	2.45939	4.16638	3.3879	7.3752	7.10524	2.83842	3.3941	3.21057	3.10314	7.38001	6.75489
evm.TU.Gh_A09G2435	0.0974841	0.251394	17.5606	19.1032	80.751	81.573	0.492029	0.35322	17.7457	20.4088	79.6607	78.7047
evm.TU.Gh_A09G2434	33.8767	29.9913	41.6725	40.6684	37.892	35.9455	8.07706	7.52575	27.0976	25.3522	25.874	24.9058
evm.TU.Gh_A09G2437	0.534307	0.59052	2.2756	1.51522	3.78202	2.14154	0.632062	1.64999	3.16613	3.77271	3.25482	3.08528
evm.TU.Gh_A09G2436	2.1614	2.3888	4.42428	3.27234	3.44848	2.54758	0.808677	2.28489	3.38364	3.75373	4.73943	8.28529
evm.TU.Gh_A09G2431	0.521672	1.72967	3.12695	3.60198	3.21918	1.25904	2.79759	2.92123	0.659468	1.1654	25.2386	18.9867
evm.TU.Gh_A09G2430	27.5039	27.9549	27.6112	29.1157	62.6836	59.0813	26.0287	28.1498	29.7554	26.8499	62.9593	61.3612
evm.TU.Gh_A09G2433	7.25439	9.23456	6.92712	7.53895	6.06598	5.56064	8.82681	7.16871	7.43064	6.26332	6.31304	5.37218
evm.TU.Gh_A09G2432	5.73477	5.03103	7.66622	7.30747	11.5667	12.4174	3.5055	3.63837	5.96609	5.7042	12.1511	11.9948
evm.TU.Gh_A11G2458	0.400309	0.519368	0.39534	0.343355	6.82323	8.26312	0.362367	0.309585	0.181517	0.133309	12.5938	11.2196
evm.TU.Gh_A11G2459	26.2526	25.2327	10.1208	10.8116	1.22273	0.718951	39.0126	41.4236	5.01863	3.68574	1.52941	1.68404
evm.TU.Gh_A11G2452	1.41449	1.27018	9.59418	10.4642	14.184	14.3868	3.87642	3.05765	8.71706	8.37943	11.5512	11.1997
evm.TU.Gh_A11G2453	6.21891	5.76093	0.708251	0.661785	0.0281007	0	1.17219	1.27499	0.0489311	0.0494115	0	0
evm.TU.Gh_A11G2451	0	0	0	0	0	0	0	0	0	0	0.072385	0.0358667
evm.TU.Gh_A11G2456	18.7822	18.9531	22.0621	21.5288	0	0	15.2456	14.9657	9.07974	7.39196	0.393246	0.077941
evm.TU.Gh_A11G2457	0.650624	0.159794	0.136839	0	5.27451	5.68284	0.82097	0.357189	0.479782	0.276852	2.60396	2.73232
evm.TU.Gh_A11G2455	1.29132	1.65252	6.88266	7.70947	0.666105	0.281193	0.836147	0.537293	10.1811	8.71939	2.30409	1.92657
evm.TU.Gh_D06G1276	29.3724	38.9551	36.0065	36.1466	52.7006	46.8737	5.5594	4.69936	24.6656	14.4625	31.7104	39.3546
evm.TU.Gh_D08G0627	0	0.0767358	0	0	0.0756091	0	0.0657072	0	0.0658282	0	0	0.0728945
evm.TU.Gh_D06G1277	1.0485	1.1588	11.5923	11.6115	0	0	1.44329	1.41288	3.52449	3.74161	0.201963	0.150109
evm.TU.Gh_Sca006342G01	3.47433	4.62205	7.73345	10.8523	33.2806	32.0101	2.25288	1.97097	6.64909	5.60557	14.3141	14.2528
evm.TU.Gh_A09G2383	7.83103	7.07021	7.15061	7.77881	21.3196	19.052	6.78473	5.01371	7.6861	8.13115	12.503	13.6642
evm.TU.Gh_A09G2382	5.00975	5.55344	1.89372	2.404	3.03085	3.17444	3.17494	3.12199	2.06823	1.94449	3.87299	4.10664
evm.TU.Gh_A09G2381	73.4937	74.2332	61.3127	60.1019	42.4381	45.8572	58.618	57.4482	33.6446	34.8089	41.3347	37.6413
evm.TU.Gh_A09G2380	5.40752	3.65226	3.05651	2.37062	0	0	2.41659	1.85544	2.9907	1.00669	0.318269	0
evm.TU.Gh_A09G2387	25.7676	25.768	0.542613	0.754022	5.30686	6.72079	12.66	13.3454	0.483175	0.487918	7.89606	6.78833
evm.TU.Gh_A09G2386	1.19955	0.361569	5.26366	3.87235	0	0	3.92164	3.9872	0.620347	0.313219	0.346589	0
evm.TU.Gh_A09G2385	9.17711	8.70941	0	0	0	0	14.6794	13.7017	0	0.0477517	0.105678	0.0523635
evm.TU.Gh_A09G2384	4.90725	3.97725	1.54813	0.322696	0.35626	0	8.04968	6.78901	2.17122	2.50575	0	0.343469
evm.TU.Gh_A09G2389	3.56426	3.27261	1.29744	1.56856	17.5261	15.5407	2.17954	1.6798	0.831829	0.761246	10.9796	9.15364
evm.TU.Gh_A09G2388	0	0	0	0	0	0	0	0	0	0	0	0
evm.TU.Gh_D08G0628	4.1613	3.76762	0.111254	0.0463801	2.61141	3.11265	2.87015	3.11316	0.356643	0.405162	3.28774	2.34488
evm.TU.Gh_D08G2083	4.25311	4.0336	2.87392	3.26924	6.38403	6.68793	2.51109	2.28129	2.99706	3.20991	7.85477	8.18632
evm.TU.Gh_D08G0629	0.758588	1.30417	0	0	0	0	2.23347	1.0828	0	0	0	0
evm.TU.Gh_D13G1689	1.45513	1.37172	0.0405055	0	0	0	0	0	0.162308	0.0819507	0	0
evm.TU.Gh_D01G0401	4.03387	4.17063	2.66836	3.12326	6.23495	5.87725	3.11969	2.70035	2.5497	1.99334	4.08975	4.64494
evm.TU.Gh_D01G0403	1.2554	2.08122	0	0	1.87978	0.649259	0.891053	0.930434	0	0	0.16625	0.329507
evm.TU.Gh_D01G0402	0	0	0	0	0.0538957	0.204766	0	0	0	0	0.209731	0.0519607
evm.TU.Gh_D01G0405	20.1347	18.8961	35.7014	41.4123	36.5437	42.615	23.0882	22.1238	26.6143	29.2207	29.739	28.9054
evm.TU.Gh_D01G0404	0	0	0	0	0	0	0	0	0	0	0	0
evm.TU.Gh_D01G0407	0.590873	0	0	0.777104	0.214483	0.203722	0	0	0	0	0.417322	0.206782
evm.TU.Gh_D01G0406	0.386037	0.426651	41.103	43.409	0.210193	0.598941	0	0	7.3201	7.76156	0.204488	0.810587
evm.TU.Gh_D03G0906	11.8975	13.1143	3.08459	4.02629	13.9555	12.9607	3.29398	2.90799	3.93005	3.87775	26.4828	27.5732
evm.TU.Gh_D03G0907	51.5703	51.7609	76.5462	84.1573	31.9158	32.458	48.9164	45.6954	90.8837	93.6466	93.1486	92.9315
evm.TU.Gh_D03G0904	0.829717	0.820482	3.22376	3.96288	1.40287	0.722704	0.723225	1.25145	2.91893	3.30297	2.91464	2.72794
evm.TU.Gh_D03G0905	71.1937	78.7911	1.00979	1.24376	41.088	46.9522	36.9003	40.4481	2.48295	0.928638	86.3164	80.4477
evm.TU.Gh_D03G0902	4.43065	3.75744	4.36978	4.5975	2.91404	2.46156	2.24181	2.2867	3.59766	2.98198	7.86581	7.59925
evm.TU.Gh_D03G0903	12.1374	13.787	15.5557	14.9652	11.3816	11.3337	15.7938	14.1597	22.5357	19.6097	49.5593	51.2369
evm.TU.Gh_D03G0900	2.42375	3.40931	7.75764	7.95467	2.35148	2.27908	1.8767	2.52577	7.14462	7.04599	7.70331	5.73703
evm.TU.Gh_D03G0901	1.74253	1.037	0.380583	0.925509	4.37903	6.79355	1.14166	0.52983	1.14377	0.769996	16.8986	19.1389
evm.TU.Gh_D08G0119	2.55268	1.93032	1.1444	1.41357	1.95075	1.94552	1.3986	1.28339	1.9107	1.80082	2.79925	1.69264
evm.TU.Gh_D08G0858	2.16181	1.36528	1.02301	0.60925	0.168155	0.798588	0.146133	0	0.878412	1.03487	1.30872	0.486352
evm.TU.Gh_A07G2073	6.20168	4.62077	3.36342	2.98989	22.8784	23.2441	5.27555	4.64797	5.25224	4.77008	15.8718	16.4605
evm.TU.Gh_A07G2072	57.3731	53.9934	46.6149	48.1228	50.8813	49.4987	110.166	104.972	57.1094	55.4397	27.5706	38.2932
evm.TU.Gh_A07G2071	31.3946	34.826	1.10048	1.03224	0.379867	0.240539	21.3477	24.819	17.6388	16.0308	6.7752	10.4986
evm.TU.Gh_A07G2070	0	0	0	0	0	0	0	0	0.180298	0	0.151099	0
evm.TU.Gh_A07G2077	6.90577	7.63231	6.3329	5.28862	6.86631	7.49786	7.34723	8.18058	6.79143	5.9957	5.45301	5.35888
evm.TU.Gh_A07G2075	6.37942	4.70039	6.9666	5.64717	18.7036	16.5809	5.26325	4.20272	7.59926	8.61351	15.0766	11.1627
evm.TU.Gh_A07G2074	76.3421	74.2225	57.5127	55.7385	71.0308	71.3222	91.207	93.9225	73.7689	73.9833	52.2501	51.2207
evm.TU.Gh_A11G1435	1.51657	0.812668	0.0434952	0.226655	3.40313	3.13731	0.652378	1.08994	0.087144	0.307998	3.01863	3.52219
evm.TU.Gh_A11G1434	7.50353	6.65619	18.6885	18.6008	20.1592	19.6073	7.28795	6.48805	18.1598	16.9202	20.2919	21.9232
evm.TU.Gh_A07G2079	36.8047	35.1676	54.2719	55.6384	38.1205	37.7585	37.6327	34.6293	76.8966	71.8383	26.4841	24.7504
evm.TU.Gh_A07G2078	19.9365	20.5073	12.1551	10.4218	24.6784	23.9422	18.1253	17.8195	11.0793	10.9021	13.6457	13.9932
evm.TU.Gh_A11G1431	1.06368	1.11824	27.7703	29.2495	0.0565036	0	0.0245519	0	7.6743	8.51963	0.10994	0.0817124
evm.TU.Gh_A11G1430	5.36162	6.39976	8.82953	8.67334	24.5225	23.4031	1.82666	3.70881	20.0286	18.9932	28.0603	33.7744
evm.TU.Gh_A11G1433	34.8108	37.0292	38.8095	38.9926	48.4179	48.3425	35.9748	35.4408	34.283	32.6424	50.9433	46.3698
evm.TU.Gh_D11G0660	0	0	0	0.0270441	0	0	0	0	0	0	0	0
evm.TU.Gh_D10G0652	9.03114	10.7641	10.5586	8.73351	77.9065	76.9282	7.0385	3.84978	9.40196	5.76437	57.4067	60.2363
evm.TU.Gh_D11G0661	12.4486	12.7036	12.3155	12.2791	4.06216	4.62105	8.2097	8.9583	6.37424	6.31223	5.9738	6.64863
evm.TU.Gh_A08G0642	4.85304	4.10397	6.68086	5.62105	5.36493	6.42674	3.02704	2.61585	4.32234	3.69598	6.97206	5.67411
evm.TU.Gh_D11G0662	12.5562	12.0318	10.5562	10.4089	8.1459	9.80965	11.946	9.23995	11.0181	8.82431	10.6843	8.69488
evm.TU.Gh_Sca007017G02	0.830187	0.688147	1.17858	2.66137	2.26014	1.07337	0.196415	0	0.787107	1.58967	3.51807	2.8327
evm.TU.Gh_Sca007017G03	0.0869453	0	1.64576	0.914789	0	0.029977	0.137137	0.0859184	0.412168	0.332971	0.122815	0.0912823
evm.TU.Gh_D01G1419	4.92961	5.44824	7.09691	9.72498	0.453654	0.0718155	1.24844	0.823333	14.0872	16.1533	0.809124	1.09342
evm.TU.Gh_D01G1418	1.14151	0.917529	0.098215	0.307081	0	0	0.196415	0.205096	2.26293	2.58321	0	0
evm.TU.Gh_D11G0663	7.67044	8.40794	7.49761	5.70551	0.136934	0	2.55851	4.72187	3.45738	3.06995	0.799301	0.198026
evm.TU.Gh_A13G1158	54.6813	52.7776	34.0205	34.5969	10.2487	11.1316	56.9439	57.9106	30.8584	31.4951	25.4802	25.4795
evm.TU.Gh_A13G1159	15.2075	9.56732	7.30719	9.00028	7.13383	5.08193	15.0561	15.9527	12.5329	10.1919	17.1026	16.0889
evm.TU.Gh_D07G0918	26.683	26.5535	17.5345	17.4737	20.8385	18.3996	15.2105	14.8798	12.5093	12.8264	17.0081	15.8669
evm.TU.Gh_A13G1154	9.93758	9.92702	7.95833	8.29424	10.4056	7.70915	7.05344	10.9533	19.3874	13.5397	9.51577	9.63073
evm.TU.Gh_A13G1155	0.265528	0.654649	0.579936	0.98721	0.444853	0.612674	0.251286	0.484416	1.66542	1.23199	1.03867	1.20087
evm.TU.Gh_A13G1156	0	0	0	0	2.22489	2.44693	0	0.0531306	0.0509756	0	1.82273	1.97566
evm.TU.Gh_A13G1157	8.86842	8.84051	6.91221	4.28807	13.4448	16.0077	2.13933	1.03102	4.12168	4.16214	21.0014	20.2647
evm.TU.Gh_A13G1150	11.7956	14.0126	10.925	13.3149	7.00644	7.50308	13.2522	17.3286	13.9345	10.2666	17.308	18.0793
evm.TU.Gh_A13G1151	26.2505	26.4097	21.3735	20.486	2.94271	3.7933	25.829	24.529	14.933	15.7079	3.72168	4.21505
evm.TU.Gh_A13G1152	36.2449	34.5506	32.2284	34.5062	23.5518	21.8203	20.5617	19.8618	72.0356	67.1765	29.7757	29.6471
evm.TU.Gh_A13G1153	0.661778	0.0609501	0.36536	0.163192	0.240221	0.28521	0.260951	0.653962	0.313719	0.105599	4.61558	3.01075
evm.TU.Gh_D11G0666	0	0.0515279	0.0441256	0	0.0507713	0.0482239	0	0	0	0	0	0
evm.TU.Gh_D11G1719	98.9454	94.0807	135.236	138.634	121.728	121.387	66.5489	64.7679	564.243	543.049	95.5931	91.2402
evm.TU.Gh_D11G0667	0.659892	2.00562	0.0780683	0	0	0	0.0780624	0	0	0	0	0
evm.TU.Gh_D12G0731	20.0788	20.745	5.53458	7.62369	59.4063	58.4983	18.731	20.4883	6.86259	6.26437	53.7647	55.1697
evm.TU.Gh_A11G1383	9.02055	9.02757	9.99949	10.0537	2.68784	1.63465	4.30198	3.84285	11.9196	11.1695	1.65547	1.75242
evm.TU.Gh_A11G1382	3.29009	2.52112	4.60851	5.79826	1.67199	2.17797	3.57029	2.90443	7.07055	6.88796	1.85898	2.02647
evm.TU.Gh_A11G1381	29.3914	31.6109	20.9251	21.2026	0.859881	0.635241	60.1967	60.6029	16.3039	15.7919	1.48718	1.38168
evm.TU.Gh_A11G1380	91.3587	79.0852	0.0946528	0.24662	0.0544542	0	21.106	21.7423	0.0948199	0.0478754	0.0529761	0.104998
evm.TU.Gh_A11G1387	10.9458	11.8291	6.6255	7.70343	10.7961	9.91957	6.20375	6.05806	8.13344	8.83316	9.90287	7.83822
evm.TU.Gh_A11G1386	8.9292	8.86692	9.62643	9.43675	9.35817	8.85392	9.14918	9.52036	9.29334	9.25602	12.376	10.8548
evm.TU.Gh_A11G1385	34.19	34.0374	11.8461	13.5158	0.43043	0.136278	28.4597	25.6814	5.52755	5.07724	1.11666	1.14118
evm.TU.Gh_A11G1384	0.317166	0.375573	0.343061	0.446926	0.567423	0.609252	0.493112	0.335808	0.343667	0.45549	0.384015	0.665975
evm.TU.Gh_D11G1285	1.50894	0.764358	8.6282	9.67456	24.5796	21.0702	1.24951	1.73964	34.5141	31.9636	12.6556	14.5219
evm.TU.Gh_D11G1284	2.33962	3.10292	5.42504	4.03859	2.16563	1.57298	3.76402	1.84959	22.5148	23.8559	1.48718	2.21069
evm.TU.Gh_A11G1389	1.30725	0.917123	0.4411	0.526994	0.507534	0.5291	0.720767	0.60659	0.581987	0.380917	0.6744	0.358033
evm.TU.Gh_A11G1388	30.4847	34.0305	14.6434	17.8302	15.6811	15.0528	33.0538	31.7898	15.9764	19.9466	11.0358	10.6148
evm.TU.Gh_D11G1281	3.73138	3.36026	0	0	0	0	3.16069	3.71008	0	0	0	0.21764
evm.TU.Gh_D11G1280	61.2503	68.2333	38.9761	35.3975	40.4451	38.2717	87.2444	92.2019	157.237	158.78	32.7033	33.9452
evm.TU.Gh_D11G1283	12.3927	14.6661	8.54582	9.26711	8.91729	9.98236	11.2436	9.89819	20.6918	18.4799	7.35846	7.44573
evm.TU.Gh_D11G1282	0	0	0	0	0	0	0.177346	0.185183	0	0	0	0
evm.TU.Gh_D11G1718	0.229005	0.289255	0.278664	0.322696	0.676893	0.473739	0.650167	0.323286	0.372208	0.34454	1.28238	1.44257
evm.TU.Gh_A10G1656	44.062	39.6051	15.2732	15.4497	4.82411	5.8094	41.6239	50.8898	12.7502	13.557	6.28548	6.81026
evm.TU.Gh_A08G2309	5.04943	4.59055	0.847881	0.482001	0.177378	0	3.54541	5.15075	1.08103	0.467845	0.0862818	0.0855049
evm.TU.Gh_A10G1654	5.49999	5.27579	5.20539	5.4251	9.83162	10.8411	7.26735	5.94777	3.44359	2.58321	19.5693	18.8483
evm.TU.Gh_A10G1652	0.914015	0.693258	0.610629	0.707114	3.61056	4.1709	0.661464	0.672988	0.951545	0.686347	3.4556	3.63146
evm.TU.Gh_A10G1653	14.2666	15.1773	19.6399	19.7163	45.7773	40.8764	17.9056	15.3797	27.9205	26.5146	59.9723	54.6265
evm.TU.Gh_A10G1650	8.13679	7.97424	10.0187	10.4936	12.1585	11.5757	4.56042	3.51293	9.71186	8.57185	11.8285	12.6896
evm.TU.Gh_A10G1651	42.9788	41.8118	26.5495	24.1161	28.5863	35.1379	45.0576	48.3205	39.2845	44.8445	46.6232	42.1505
evm.TU.Gh_A10G1659	1.76707	2.70413	0	0	18.947	16.3092	1.41502	1.47755	0.25775	0.13014	9.50436	14.8417
evm.TU.Gh_D11G1539	11.4873	12.4368	1.03543	1.69579	23.7425	21.1771	4.51118	7.95389	58.4571	54.8411	25.9956	25.6795
evm.TU.Gh_A13G0207	5.35899	5.76555	4.75776	4.49078	10.5355	10.6446	3.45584	5.57689	5.03594	3.63241	7.68713	8.66352
evm.TU.Gh_A13G0206	8.70597	10.6492	9.11933	6.8455	18.7926	17.8497	11.0538	10.3789	6.55049	6.79277	19.0374	17.9227
evm.TU.Gh_A13G0205	6.7656	7.08641	5.14768	4.14366	14.0129	12.1664	2.17609	3.10251	4.90522	4.19132	7.42527	7.33521
evm.TU.Gh_A13G0204	5.85169	10.618	5.70358	6.97811	7.79903	8.76279	6.03376	6.12781	5.54804	4.93355	7.58733	8.06919
evm.TU.Gh_A13G0203	8.5522	9.64887	2.97909	2.8705	3.75114	3.37864	2.13579	3.34527	0.563085	0.966641	2.51677	3.05529
evm.TU.Gh_A13G0202	16.8651	15.7336	25.3081	25.5541	32.8209	35.3528	12.4407	11.3429	13.0108	13.5069	30.9109	29.8921
evm.TU.Gh_A13G0201	0.358919	0.484831	0.490669	0.196684	4.42969	5.65117	0.679336	0.394089	0.378104	0.649087	8.99915	8.03888
evm.TU.Gh_A13G0200	0	0	0.0270637	0	0	0	0	0	0	0	0	0
evm.TU.Gh_A04G0409	252.845	256.087	850.247	814.285	18.2611	13.641	252.095	244.422	527.146	493.689	45.4314	44.9307
evm.TU.Gh_A04G0408	8.70681	10.0866	10.1268	10.5025	17.7351	16.3027	6.37842	6.40116	9.92092	11.1984	14.9476	14.813
evm.TU.Gh_D07G0878	25.4433	30.5443	4.40092	5.8848	0.859881	0.544492	44.6701	45.1704	1.24774	1.09199	2.32372	1.19746
evm.TU.Gh_D07G0879	0	0	0	0	0	0	0	0	0	0	0	0
evm.TU.Gh_D09G2267	79.8309	79.8072	145.73	138.511	28.0938	30.4963	100.614	92.8386	73.6156	73.6804	21.2429	25.7079
evm.TU.Gh_D09G2266	0.128394	0.189202	0	0.0422152	0	0	0.16201	0.253755	0	0	0	0
evm.TU.Gh_D09G2265	1.60371	1.70914	0.216831	0.225983	1.62167	1.86614	0.569137	0.565991	0.488731	0.356437	1.42595	1.29285
evm.TU.Gh_D09G2264	10.591	10.8372	10.9698	10.9398	3.9395	4.13572	7.45529	6.96162	7.40133	7.51956	3.98386	3.82305
evm.TU.Gh_A04G0400	5.15727	5.57412	0.17945	0.187024	0	0	0.107662	0.149893	12.3679	11.1823	0.924011	0.199064
evm.TU.Gh_A04G0403	0	0.192185	5.92475	8.2331	0	0	0.658256	0.171837	1.4838	2.49728	0	0
evm.TU.Gh_A04G0402	5.06917	10.5585	6.18159	3.75012	5.09559	4.83993	3.78248	3.56431	3.78945	2.79998	8.46868	7.36897
evm.TU.Gh_A04G0405	12.4361	13.1718	1.47125	1.66112	7.47667	5.56064	7.60086	14.6575	2.64064	1.98442	4.32306	6.73222
evm.TU.Gh_A04G0407	7.62964	11.7046	8.19095	8.42436	13.6409	12.3675	6.57382	4.27615	7.66559	10.0304	10.0133	11.298
evm.TU.Gh_A04G0406	12.5293	15.3445	16.9614	15.2364	23.8843	19.1025	12.7447	13.0506	18.9918	19.253	13.1358	12.6073
evm.TU.Gh_D09G2380	13.5348	15.5658	8.13148	7.54596	12.304	9.1302	15.9276	14.4993	6.10008	6.15996	6.02657	6.67251
evm.TU.Gh_D11G2738	0.402122	0.444428	1.39547	0.132216	0.145968	0.554575	0.253703	0.132458	0	0.256665	1.84607	1.26654
evm.TU.Gh_D11G2739	2.4746	3.46426	1.24909	3.57999	13.2943	11.2621	3.43474	1.46722	2.18977	3.79075	6.29193	10.9117
evm.TU.Gh_D09G2381	0.8724	1.92837	0.206418	0.107565	1.7813	1.01515	0.825609	1.40091	0.723739	1.04406	3.69695	1.48837
evm.TU.Gh_D11G2734	6.48392	9.27862	38.345	38.0781	28.7332	29.2687	3.9016	5.62957	59.6979	60.4633	25.3724	23.2552
evm.TU.Gh_D11G2735	3.95757	5.90865	10.9082	8.69769	0.0756091	0	12.4844	14.3397	3.29141	1.86128	0.0735567	0.364472
evm.TU.Gh_D11G2736	22.0593	22.6521	21.5234	21.9552	21.0812	20.6998	17.4057	16.939	15.6051	15.0506	15.1785	16.5938
evm.TU.Gh_D11G2737	0.272818	0.45228	0	0.269103	0	0	0.258185	1.14578	0.193996	0.2612	0	0.0716066
evm.TU.Gh_D09G2382	19.9426	25.3158	8.11068	8.69002	7.67511	8.28411	20.692	24.7723	8.12501	8.97157	4.83643	7.48363
evm.TU.Gh_D11G2732	0.341626	1.32148	0.323327	0.673949	1.30208	3.71026	0.646605	0.506386	0	0.817694	3.61925	1.076
evm.TU.Gh_D11G2733	11.6946	10.9172	10.3698	13.6633	35.1765	35.1731	6.87683	9.25645	10.9801	9.34865	24.298	25.152
evm.TU.Gh_D09G2383	0.0736712	0.040711	0.104588	0.18167	0.722038	0.266704	0.0348599	0	0.0698483	0	0.273171	0.309384
evm.TU.Gh_D10G0653	16.8816	15.2917	13.6867	12.7723	13.6175	13.8939	12.3113	11.3008	12.9459	12.9765	12.4787	12.4934
evm.TU.Gh_A12G1638	1.80151	1.13774	0	0.084618	0	0	1.0554	1.44114	0	0	0	0
evm.TU.Gh_A12G1639	33.7425	32.7099	12.9906	13.2921	2.56903	1.92253	20.8713	21.7937	7.76066	7.93951	3.48387	4.09046
evm.TU.Gh_A12G1637	12.5167	10.6197	0.478637	0.24942	7.71015	7.3233	20.0215	20.8647	0.119871	0.322793	11.0727	11.3712
evm.TU.Gh_A12G1634	0.528335	0.856416	1.13342	1.16388	0	0.036432	0.149999	0.0522095	0.200368	0.337224	0.0932882	0.0739586
evm.TU.Gh_A12G1635	0	0	0.944896	0.328259	0	0.688438	0	0	0	0	7.0513	0.698782
evm.TU.Gh_A12G1632	14.0275	13.7669	5.52288	6.86291	14.9091	13.8128	17.2046	15.6362	5.42624	8.16553	20.9243	21.9141
evm.TU.Gh_A12G1633	103.989	116.396	142.719	132.202	105.622	112.801	118.048	115.755	153.608	162.277	239.762	239.756
evm.TU.Gh_A12G1630	55.098	55.0767	0.110715	0.173082	0.191085	0.0604991	36.7546	40.4598	0	0	0.061966	0
evm.TU.Gh_A12G1631	12.5773	12.7479	9.42864	9.96479	2.59351	2.30238	4.58138	4.72233	4.58982	5.18629	4.05677	3.67706
evm.TU.Gh_D11G1829	2.51763	3.31251	2.60971	1.65557	9.39995	7.75028	3.51717	4.38344	3.23948	2.86955	14.3522	15.5446
evm.TU.Gh_D12G1621	0.0789442	0.261749	0.112074	0.428281	0.730733	0.530759	0.97123	0.546083	0.935595	0.755824	1.33816	0.911703
evm.TU.Gh_D09G2386	4.10354	4.3001	4.05636	3.92774	6.25615	5.75361	2.04241	1.92241	2.91075	2.6483	2.80164	3.25511
evm.TU.Gh_D07G2432	0.607932	1.17581	0.0719212	0	0	0	1.22257	0.901129	0	0	0	0
evm.TU.Gh_D11G1821	0.302537	0.133746	2.34792	1.25335	0	0	0	0	0.286838	0.753099	0	0.190577
evm.TU.Gh_D11G1820	3.50374	3.59576	4.05626	3.70289	7.05186	6.34211	2.48686	2.99865	7.35569	8.20663	5.99875	7.12712
evm.TU.Gh_D11G1823	4.89895	6.60551	5.84205	5.02554	20.1657	22.397	6.49067	4.64744	11.2403	11.632	23.6666	18.9274
evm.TU.Gh_D09G2387	3.64727	3.80453	2.59863	2.22324	3.9718	2.7976	2.01669	2.83476	3.03061	2.90342	3.42984	3.65711
evm.TU.Gh_D11G1825	20.6152	19.2653	19.172	18.0969	20.7593	20.4175	18.1536	16.5569	31.5443	33.8735	26.8996	24.1505
evm.TU.Gh_D11G1824	0	0.198135	0.169672	0.235778	0	0	0.113106	0.236209	0	0.114427	0.253236	0
evm.TU.Gh_D11G1827	0	0	0.154813	0.0806739	0	0	0	0.0404108	0	0.117457	0	0.0429336
evm.TU.Gh_D11G1826	0.567701	1.72543	3.76106	4.61977	218.23	210.951	5.64115	5.04897	10.3612	11.0064	262.075	265.527
evm.TU.Gh_D09G2389	89.0718	73.5875	98.5466	101.134	16.9697	17.7668	108.594	113.043	90.4939	67.9857	14.6331	16.9182
evm.TU.Gh_D12G1626	33.688	30.9023	37.8591	37.4108	17.7289	16.233	20.1445	18.9848	24.8422	27.9789	12.8999	14.0148
evm.TU.Gh_A01G1702	12.646	15.5703	9.13399	9.19126	0	0.917918	15.7471	16.5526	3.26039	3.3986	0.470087	0.349391
evm.TU.Gh_D12G0730	13.3254	12.917	14.2457	17.2487	20.3444	20.9263	12.1079	12.1618	10.7871	10.13	10.0837	10.4112
evm.TU.Gh_D06G1838	4.49893	7.37817	3.98324	8.73219	13.1173	10.0574	6.86714	7.45746	7.43018	8.89258	14.4525	16.3032
evm.TU.Gh_D11G1774	16.1718	13.9526	12.1457	12.727	17.9138	20.2165	12.6056	13.472	36.6335	34.2627	17.0591	15.8466
evm.TU.Gh_A10G2309	0	0	0	0	0	0	0	0.366806	0	0	0	0
evm.TU.Gh_A10G2308	25.2935	20.7992	18.3822	18.8407	21.501	22.8346	18.3808	17.8023	20.2828	22.2144	19.0429	15.0718
evm.TU.Gh_A10G2301	65.0097	60.4422	46.4311	55.2661	65.5394	61.9738	74.9691	84.3755	64.305	65.3213	63.3344	70.5042
evm.TU.Gh_A10G2300	0	0	5.56739	7.97827	44.2407	46.5843	0	0	12.8973	12.3199	39.5343	42.8453
evm.TU.Gh_A10G2303	0	0	0	0	0	0	0	0.108994	0	0	0	0
evm.TU.Gh_A10G2302	0	0	0	0	0	0	0	0.149015	0	0	0	0
evm.TU.Gh_A10G2305	5.89606	6.37918	0.704874	0.48975	0.0675863	0	8.92772	10.1196	2.29489	1.72321	0	0.195479
evm.TU.Gh_A10G2304	0.893604	2.56781	6.25848	5.81749	15.3752	13.8644	1.86049	1.7661	7.11676	5.81774	17.23	11.6334
evm.TU.Gh_A10G2307	2.4371	3.44768	0	0	2.33548	2.72246	0.553533	1.44499	0.554553	0.65333	0	0.204694
evm.TU.Gh_A10G2306	3.13003	2.34466	0.263322	0.583178	0	0	1.34942	1.23723	0.428654	0.599348	0.47898	0.693745
evm.TU.Gh_D06G1745	4.26298	5.82392	9.69436	7.59226	0.0644765	0.183724	5.93944	6.20194	4.88381	3.96808	0	0.0621616
evm.TU.Gh_A01G1703	73.4292	76.7972	16.208	16.9326	6.39524	5.30976	24.6016	24.4714	18.1445	18.4406	4.22028	3.06126
evm.TU.Gh_A08G1882	10.9342	9.24799	13.4098	15.0856	7.00644	6.72763	13.9744	14.4531	15.9002	15.0128	6.70452	7.01327
evm.TU.Gh_A09G0129	5.01027	4.3119	2.6819	2.71408	0.760273	1.23187	1.32141	1.05515	2.37514	2.94892	7.09181	5.99317
evm.TU.Gh_A09G0128	2.35691	3.42747	14.1589	13.1903	0.972617	0.872494	3.334	3.35877	16.8419	16.3659	2.78608	2.2661
evm.TU.Gh_Sca084878G01	1.23957	0.587134	0	0	0	0	1.34067	1.22493	0	0	0	0
evm.TU.Gh_A09G0125	32.4344	31.8638	24.1068	23.6181	17.76	18.3852	29.2497	24.3252	20.3272	22.0472	67.5586	67.3351
evm.TU.Gh_A09G0124	9.07623	8.45417	7.01461	6.84155	3.48164	3.49827	6.92655	6.9324	7.50298	7.19717	14.3883	14.1062
evm.TU.Gh_A09G0126	0.15566	0.258055	0.662951	1.07478	0	0	0	0.0769108	0	0	0.329819	0
evm.TU.Gh_A09G0121	15.5328	14.4742	15.0612	13.3686	6.71623	5.0404	13.2226	12.415	13.1025	14.6527	36.1786	31.6561
evm.TU.Gh_A09G0120	13.6338	12.8249	20.8052	21.4945	23.3965	24.8371	3.44311	2.64915	15.0323	15.8032	25.845	26.6979
evm.TU.Gh_A09G0123	15.2806	7.11085	7.10422	6.34635	11.0935	10.2596	5.07405	3.70881	6.60842	8.98328	40.6135	43.0624
evm.TU.Gh_A09G0122	0	0	0	0	0	0	0	0	0.0986536	0.249055	0	0
evm.TU.Gh_D02G2114	0.266232	0.196161	0.293968	0.0437679	1.01473	0.78023	0.125976	0.043848	0.168278	0.382343	0.940174	0.745367
evm.TU.Gh_D02G2115	169.196	169.062	131.812	130.687	51.0962	50.4495	295.645	277.755	227.36	224.442	52.6305	57.8991
evm.TU.Gh_D02G2116	0	0	0	0	0	0	0	0	0	0	0.335226	0.41526
evm.TU.Gh_D02G2117	10.423	12.4338	11.5349	11.4778	31.8293	36.4499	9.34206	9.10097	12.4965	10.0847	28.044	25.5335
evm.TU.Gh_D02G2110	5.70055	6.44766	3.43905	3.09097	22.1084	21.1026	8.23416	7.74156	5.2467	3.9577	20.0603	22.0146
evm.TU.Gh_D02G2111	1.22385	1.70042	1.1252	1.34515	3.0082	3.58063	1.05893	1.2785	1.09404	1.10478	3.25995	2.31282
evm.TU.Gh_D02G2112	3.16078	3.77279	4.9858	4.24014	8.39855	8.54385	3.42997	3.95637	4.59504	4.23666	5.13452	5.08829
evm.TU.Gh_D02G2113	14.9186	17.253	8.22423	10.0126	8.62546	7.95407	12.7357	12.0067	12.1759	10.8965	10.8354	16.1471
evm.TU.Gh_D08G2145	0	0	0	0	0	0	0.0963936	0.201308	0	0	0	0
evm.TU.Gh_D02G2118	0.158212	0.349714	0.149738	0.156058	0.689158	0.490936	0	0	1.35002	0.757373	0.670452	0
evm.TU.Gh_D02G2119	0	0	0.452925	1.25878	0	0.164998	0	0.157635	0	0	0.168998	0
evm.TU.Gh_D07G0089	0.0382973	0	0.036246	0.113328	0	0	0	0	0	0	0	0
evm.TU.Gh_D07G0088	0.146226	0.727246	0.484378	0.360588	0	0	0.207575	0.144499	0	0	0.154915	0
evm.TU.Gh_A12G2658	49.3513	59.6342	2.15894	2.50969	0	0.0907487	31.9665	27.2236	7.90238	7.60196	6.13463	6.35574
evm.TU.Gh_A12G2655	0.7998	1.0018	0.857889	1.42004	3.07741	4.35694	0.504602	0.684974	0.96051	1.02099	3.16335	3.80662
evm.TU.Gh_A12G2654	44.7625	44.9808	45.4296	41.7105	25.6519	27.3858	38.7564	40.9085	36.6005	35.5616	42.781	45.3289
evm.TU.Gh_A12G2657	7.49944	5.29917	0.174535	0.848875	0.401643	0.190746	4.07217	4.61661	0.174843	0.235413	0.390741	0.129074
evm.TU.Gh_A12G2656	4.44983	4.53476	5.14129	4.95927	1.38451	2.39098	4.86744	3.94041	2.57518	2.65579	3.30609	2.36623
evm.TU.Gh_A12G2651	5.62971	5.95863	4.567	4.11337	2.98423	3.20421	5.07405	4.41525	4.91396	6.47367	4.13393	4.72217
evm.TU.Gh_A12G2650	5.13709	4.80087	9.83111	10.6559	0.946075	1.13303	3.50318	2.68751	7.98621	9.36652	2.00086	1.94319
evm.TU.Gh_A12G2653	0.144044	0.079599	0.0908855	0.165763	0.104574	0	0.0681589	0	0.75113	0.620593	0.0508676	0.0252048
evm.TU.Gh_A12G2652	7.27486	6.77584	3.80352	4.2534	0.0319443	0.060683	6.19065	6.69615	2.64213	1.90978	0.0621543	0.0615947
evm.TU.Gh_D12G1143	37.2028	30.1064	21.3618	21.9563	1.18657	1.93207	36.5332	37.071	20.3664	20.2683	2.63855	4.57589
evm.TU.Gh_D12G1142	11.027	10.4346	6.69309	6.27444	1.36953	1.5836	5.24367	4.6469	4.70035	4.48473	2.04681	2.88949
evm.TU.Gh_D12G1141	20.4495	25.0225	19.9467	17.1866	9.99838	8.30964	43.8398	38.9726	26.5106	21.6764	6.96364	8.87264
evm.TU.Gh_D12G1140	2.83851	4.39199	4.49983	4.0598	0.0772769	0.587197	6.6485	6.03071	3.83498	2.30999	1.87948	1.26654
evm.TU.Gh_D12G1145	29.8662	32.0427	62.2465	60.9563	0.778493	0.492956	49.613	52.7475	12.652	16.9589	0.336605	0.250181
evm.TU.Gh_D12G1144	3.49	5.06418	4.06704	4.05136	10.1348	9.99463	2.98826	2.34611	6.73035	7.70564	10.3879	10.8178
evm.TU.Gh_D09G1533	3.82802	4.58828	1.837	2.76545	11.5665	11.2092	3.97987	3.78281	3.1182	3.71663	9.71031	9.00023
evm.TU.Gh_D12G1149	97.0647	90.2413	178.737	170.804	101.921	103.558	123.661	132.008	151.932	142.521	115.778	129.023
evm.TU.Gh_D12G1148	6.75926	7.31059	0	0.142615	0.039362	0	2.53133	3.00039	0	0	0	0
evm.TU.Gh_A03G0780	4.68953	6.00917	5.9178	5.56423	7.03111	8.78728	1.15774	1.61188	3.41519	3.57885	7.12827	6.70732
evm.TU.Gh_A09G1298	1.12594	1.06663	0.913399	0.475976	0	0	1.67444	0.635796	1.67752	2.15599	0.170406	0
evm.TU.Gh_A09G1299	119.984	108.104	73.0719	63.5493	112.766	120.867	108.118	115.474	120.435	117.123	97.5462	99.9541
evm.TU.Gh_A09G1294	46.1866	47.2363	31.7515	37.1715	18.8924	16.7561	95.356	90.2604	46.5131	51.2597	30.5514	30.1558
evm.TU.Gh_A09G1295	0	0	0.0426822	0	0	0	0	0	0	0	0	0
evm.TU.Gh_A09G1296	8.47398	8.8452	3.11892	1.16092	6.152	5.11291	6.23737	6.04782	2.23174	2.47901	3.99	4.44834
evm.TU.Gh_A09G1297	4.24716	4.27489	2.08162	2.73055	22.6711	23.8478	3.22985	3.82227	3.16389	3.37648	18.3999	17
evm.TU.Gh_A09G1290	0	0	0.367812	0.638894	0.141069	0	0	0.384038	0.368461	0.124026	0	0.544018
evm.TU.Gh_A09G1292	0	0.0467819	0.0801227	0.0835046	11.3855	12.259	0	0	0	0.0810522	5.38126	5.42169
evm.TU.Gh_A09G1293	8.26278	8.40152	4.567	4.23814	8.85403	9.64049	11.1977	9.73291	6.9566	7.15147	5.32228	6.87056
evm.TU.Gh_A13G2317	2.65796	2.65783	2.63538	2.55935	0.447953	0.425477	2.30578	1.81358	3.24004	3.18097	2.14545	2.12613
evm.TU.Gh_A13G2316	34.7634	36.0906	4.39477	4.70406	3.90866	4.38756	21.5446	21.3062	5.68759	7.25738	9.73245	9.85564
evm.TU.Gh_A13G2315	3.39086	3.65152	3.20924	1.80099	5.77558	6.47504	3.209	2.40572	2.63787	3.4962	15.0142	12.2318
evm.TU.Gh_A13G2314	0	0.0490403	0	0	0.0483203	0	0	0	0	0	0	0
evm.TU.Gh_A13G2313	4.27119	3.60347	3.27096	3.6663	2.44989	2.73166	2.83873	4.25296	2.81304	2.65336	4.00685	3.79963
evm.TU.Gh_A13G2312	53.0497	53.9798	0.0382977	0.319313	0.176263	0.0837095	48.4811	48.5444	0.345288	0.271193	1.02887	1.44444
evm.TU.Gh_A13G2311	16.1998	14.2217	6.08933	6.00637	6.50598	4.99118	17.8317	17.825	12.3091	7.69996	8.3986	9.28797
evm.TU.Gh_A13G2310	1010.68	964.01	133.23	101.104	25.7306	25.4722	1415.35	1423.64	15.7761	16.8868	62.7566	63.9385
evm.TU.Gh_D05G1442	6.63885	7.20143	0.116357	0	0	0	5.23565	4.25214	0	0	0	0.258149
evm.TU.Gh_D05G1443	37.4303	36.7646	30.7058	30.5551	18.911	20.6322	32.3135	33.6837	25.142	28.0288	22.6242	21.0038
evm.TU.Gh_D05G1440	64.2435	65.5896	67.4825	67.9154	112.783	110.849	77.1559	69.7478	111.987	114.603	169.847	154.858
evm.TU.Gh_D05G1441	2.34979	3.15351	3.07114	3.69744	2.19332	2.37262	2.06492	2.43261	5.35746	7.017	3.14141	2.467
evm.TU.Gh_D05G1447	19.8755	17.5658	29.4779	30.8552	19.1085	21.1863	17.7876	19.7408	26.2026	25.4583	20.5918	20.1938
evm.TU.Gh_A13G2319	7.01278	8.48873	4.93046	4.94093	6.69127	6.21738	6.32062	6.46796	6.33227	5.81893	9.12765	8.69488
evm.TU.Gh_A13G2318	5.13587	6.76778	1.73599	2.14328	0.43022	0.262694	3.81889	4.37807	1.65879	1.83718	1.85354	1.54059
evm.TU.Gh_D04G1074	10.0422	6.91866	8.26997	10.3557	45.9443	48.6977	4.93692	4.83291	13.1069	10.6135	29.9132	36.4216
evm.TU.Gh_D04G1075	9.93477	10.0388	11.5518	12.5994	18.3919	19.2307	7.65585	6.73196	7.5354	9.10407	15.3366	22.4997
evm.TU.Gh_D04G1076	0.6543	0.542353	0.154813	0.484044	1.24691	0.169192	0.154802	0.161643	0	0.156609	1.38636	0.686938
evm.TU.Gh_D04G1077	9.05308	7.40975	6.50696	5.6022	6.13839	6.49295	9.41619	10.7185	8.50233	8.01341	7.32899	7.35267
evm.TU.Gh_D04G1071	5.84493	5.85894	5.01726	5.12848	8.36332	7.02983	5.17768	4.70131	4.44619	4.32716	4.86018	4.99481
evm.TU.Gh_D04G1072	23.2516	21.1678	21.7946	20.5828	9.00828	9.71256	7.68748	5.30239	16.8871	14.9123	12.7904	14.1618
evm.TU.Gh_D04G1073	7.49216	8.37396	14.1417	17.2437	8.57367	7.83702	5.7684	5.14493	21.3904	19.6146	13.2738	14.9763
evm.TU.Gh_D04G1078	53.842	53.095	11.9172	12.262	0.116451	0.165912	79.0878	77.5108	4.79051	5.37504	1.04793	0.505213
evm.TU.Gh_D04G1079	10.5517	7.67972	8.28149	3.3001	3.36309	6.12251	8.76796	5.34069	3.41605	6.89916	13.6325	11.6184
evm.TU.Gh_D12G0232	2.49512	3.01777	1.20301	2.18252	11.8426	11.784	2.89592	2.51217	4.19567	3.74105	11.4713	10.9726
evm.TU.Gh_D12G0233	8.67075	8.66635	13.2015	12.0481	48.6893	48.1961	13.2005	15.274	16.5846	17.1805	30.9927	26.2016
evm.TU.Gh_D12G0230	0	0	0	0	0	0	0	0	0	0	0	0
evm.TU.Gh_D12G0231	0	0	0	0	0.148722	0	0	0	0	0	0	0
evm.TU.Gh_D12G0236	291.744	302.126	267.552	275.383	24.7404	26.3649	274.523	283.553	263.646	250.23	38.3537	36.1661
evm.TU.Gh_D12G0237	1.54034	1.63935	5.74137	4.14545	0.0828348	0	1.38574	1.12752	2.27175	2.54895	0.302199	0.159722
evm.TU.Gh_D12G0234	0.672538	1.33793	1.9732	0.862396	0.36619	0.278254	0.254587	0.332298	0.573875	1.22341	0.0712501	0.282434
evm.TU.Gh_D12G0235	20.4416	21.17	10.9956	11.2784	27.8256	24.7562	18.023	18.7832	18.858	17.4239	29.8357	30.5707
evm.TU.Gh_D12G0238	0	0	1.11196	0.331114	0	0	0	0	0.159133	0	0	0
evm.TU.Gh_D06G2221	4.26953	2.85089	6.56637	6.66805	15.4981	16.3766	5.97663	5.01019	5.73464	3.9174	9.1407	11.7666
evm.TU.Gh_D06G1416	3.17785	3.87139	5.65641	5.36085	13.8031	13.951	3.86179	2.94405	6.40252	6.2925	11.879	11.6583
evm.TU.Gh_A04G0934	0	0	0.0767562	0	0	0	0	0	0.153784	0.0776466	0	0
evm.TU.Gh_D07G1759	571.989	561.058	217.918	218.897	1.26346	0.436387	1223.36	1276.18	122.502	128.248	77.2137	90.0283
evm.TU.Gh_D13G1348	0.628043	0.694117	9.15381	9.74667	0.0911901	0.0866148	0.792477	0.74475	0.476362	0.240519	0.0887149	0.131874
evm.TU.Gh_D13G2068	14.1869	11.6618	55.1389	55.7527	29.5672	25.3885	10.7468	10.3953	18.6053	19.3423	36.2284	36.1387
evm.TU.Gh_D13G1349	5.08189	6.5698	21.776	24.6726	15.7391	15.287	5.86825	4.69936	10.4762	9.50777	15.5589	15.4432
evm.TU.Gh_D10G1624	13.0015	14.8125	8.56481	7.62692	1.62167	4.26546	22.4403	23.0358	8.85145	9.3222	2.12376	3.24716
evm.TU.Gh_D13G2062	0.293007	0.161917	0	0.0361272	0	0	0.658568	0.904833	0	0	0.0388022	0
evm.TU.Gh_D10G0678	10.1487	11.8276	7.48516	8.2648	15.2074	15.7887	9.00245	6.83162	10.1464	8.60453	13.3884	10.4807
evm.TU.Gh_D13G2060	0	0.0888856	0.266408	0.198323	0.394112	0.291152	0	0	0.686259	0.423498	0.0852032	0.337744
evm.TU.Gh_D13G2061	6.29608	5.02839	24.8793	24.5241	43.1897	44.4928	5.47998	5.22261	11.9823	10.9559	29.2612	30.8795
evm.TU.Gh_D13G2067	177.293	171.819	20.3107	21.2897	3.55918	2.61519	256.608	277.942	40.8101	42.9229	3.85456	2.3955
evm.TU.Gh_D13G2064	0.0620638	0.0685934	0	0.244875	47.378	48.7242	0.11747	0.245323	0.647276	0.65363	20.5145	17.9189
evm.TU.Gh_D10G0679	3.69161	4.54628	3.84326	4.36962	3.44579	3.00016	3.64334	4.63819	3.25004	4.08981	2.90529	3.93112
evm.TU.Gh_D11G1177	2.39032	3.9627	3.1672	1.94517	10.0216	8.03533	1.75314	2.83451	8.38525	10.2984	8.29347	7.96784
evm.TU.Gh_D11G1176	0.044577	0.0985337	0.0421893	0.0879402	1.01941	1.38324	0.54842	0.0440505	0.422639	0.170715	0.708387	0.936012
evm.TU.Gh_D11G1175	0.0587575	0	0.166831	0.173873	0.127972	0.182326	0.0556061	0.0290318	0	0.0843831	0.871485	0.524352
evm.TU.Gh_A05G1618	0	0	71.2406	70.7165	0.31608	0.100074	0.366247	0.239021	23.4372	28.2062	1.28125	1.3205
evm.TU.Gh_D11G1173	15.6574	11.9343	9.83661	10.3849	14.1109	10.7502	20.8214	22.4085	12.9253	13.1815	32.8896	33.8689
evm.TU.Gh_D11G1172	1.99674	1.96161	0.734919	0.10942	11.1137	14.2277	2.20459	0.43848	0.525869	0.212413	13.9851	12.9275
evm.TU.Gh_D11G1171	11.7325	8.50513	0	0.248876	0	0	14.3267	12.9653	0	0.120784	0	0
evm.TU.Gh_D11G1178	18.6627	15.2577	22.5023	22.5695	27.5618	24.5923	15.9681	18.316	50.1742	47.4848	31.8243	27.78
evm.TU.Gh_D06G1713	0.975936	1.19846	0	0.106961	8.14794	7.51481	0.615728	0.64294	0	0	18.1512	23.2247
evm.TU.Gh_D06G1712	35.5352	30.0844	9.18083	13.1809	0.431166	0.921448	67.8206	60.1561	7.03856	8.24488	9.75249	11.6392
evm.TU.Gh_D06G1711	5.30548	5.9195	0.860795	0.199362	12.0503	11.9684	2.82128	2.9959	1.58091	2.12857	21.3588	23.3946
evm.TU.Gh_A10G1974	7.95596	8.71652	12.8334	12.0785	6.25306	7.94295	15.7787	16.5444	9.57647	10.664	18.6164	20.6278
evm.TU.Gh_D06G1717	0	0.576555	0	0.514569	0	0	0.987383	0.51551	1.7311	0.249728	0	0
evm.TU.Gh_D06G1716	12.8946	13.6316	0	0.395001	0.174434	0	42.9758	38.0686	2.12617	0.690121	0.593948	0.840858
evm.TU.Gh_D06G1715	15.7032	15.0051	20.5902	18.7164	0.890649	0	123.996	114.443	74.7519	81.9066	12.6505	21.6385
evm.TU.Gh_A01G1254	57.9957	60.4754	7.93889	5.42702	0.261923	0.497563	58.6978	56.8949	8.97909	10.708	2.54813	1.86233
evm.TU.Gh_D06G1719	17.5819	19.854	0	0.565516	0	0	30.9266	32.2934	0	0.365938	0	0.20064
evm.TU.Gh_D06G1718	0.378468	0.348571	0	0	0	0	0.238779	0	0	0.0603918	0	0
evm.TU.Gh_D10G0676	10.6272	10.8785	9.98226	8.96698	19.6076	19.3853	6.87648	5.14014	10.2427	10.4352	15.7181	14.5012
evm.TU.Gh_A01G0037	7.92489	8.20482	4.26838	5.78494	13.2179	13.6298	4.2505	3.44797	7.28491	7.72957	9.81148	9.02168
evm.TU.Gh_A01G0036	0	0	0	0	0	0	0	0	0	0.0566868	0.0627263	0.0621616
evm.TU.Gh_A01G0035	9.04483	9.94488	12.3993	11.681	27.6196	27.6805	8.29497	7.04905	18.5213	17.364	19.5103	15.8104
evm.TU.Gh_A01G0034	1.82093	2.1275	3.05287	3.9515	0.226623	0.215253	0.88625	1.33671	1.43048	1.14565	0.110236	0.109244
evm.TU.Gh_A01G0033	0.573322	0.774449	1.02494	1.63371	0.832448	0.527121	0.723429	0.881302	0	0.0609897	0.742365	0.3344
evm.TU.Gh_A01G0032	101.428	89.3902	68.1219	67.0666	67.8721	68.7172	80.6087	81.8947	72.3745	68.7929	61.7421	59.6827
evm.TU.Gh_A01G0031	0.33666	0.496106	0	0	0.488821	0.696443	0.424804	0.443579	0	0	0.475553	2.23854
evm.TU.Gh_A01G0030	2.69414	3.09995	0.209575	0.364035	5.06393	7.10026	0.768384	1.31293	3.39412	4.02812	2.46324	3.91344
evm.TU.Gh_D12G2080	0	0	0	0	0	0	0.0684142	0	0.479782	0	0	0
evm.TU.Gh_D10G0670	12.956	11.6891	22.0217	18.2566	22.459	30.0838	5.75523	6.00958	12.2837	13.1638	31.9337	23.5958
evm.TU.Gh_A01G0039	0.329142	0.441721	0	0.11595	0.0512042	0.0243176	0.0222492	0.046465	0.200612	0.135054	0	0
evm.TU.Gh_A01G0038	0.745965	0.309167	0.882511	0.735809	0.304628	0.482239	0.529466	0.552866	2.12177	0.803474	1.67937	1.76215
evm.TU.Gh_A06G0564	7.6578	6.95626	6.94978	5.69102	9.82425	10.1994	5.36085	5.02763	7.50907	9.18973	10.9468	7.92965
evm.TU.Gh_D10G0672	0	0	0	0	0.266067	0	0	0	0	0	1.03538	0.256515
evm.TU.Gh_D10G0673	0.130923	0.248053	1.23911	0.830191	2.50521	2.63101	0.106201	0.14786	1.54275	0.984878	2.10036	2.31708
evm.TU.Gh_D11G2699	0	0.22646	0.0387855	0.16169	0.490897	0.678207	0	0.0404966	0.0777081	0.156942	0.651235	0.344198
evm.TU.Gh_D11G2451	0	0	0	0	0	0.152402	0	0	0	0	0	0
evm.TU.Gh_D08G1232	6.56046	6.71136	8.77479	10.4822	0.885646	1.00945	5.95204	5.78646	85.4868	85.3916	5.05475	6.31848
evm.TU.Gh_D08G1233	18.6724	21.9122	6.55265	7.24312	15.6503	14.648	13.5014	11.5065	10.8409	10.2443	11.0023	9.58166
evm.TU.Gh_A02G0359	13.1722	11.5311	17.5891	20.3255	0.142022	0	21.4756	17.8496	13.4161	13.9848	1.03626	0.890002
evm.TU.Gh_A02G0358	9.70145	10.2195	10.0187	9.91825	8.00605	11.0015	11.572	12.6077	18.2044	18.9637	8.67199	9.01831
evm.TU.Gh_D08G1236	2.88626	0.897163	0.0426822	0.133451	0	0	0.682863	0.668477	0.299303	0.345419	0.0477775	0
evm.TU.Gh_D08G1237	10.0043	9.43439	7.66741	11.1016	14.5063	12.8224	13.3783	14.5069	9.8976	9.52625	12.0389	13.0721
evm.TU.Gh_D08G1234	0.167842	0	0	0	0	0	0	0	0	0	0	0
evm.TU.Gh_D08G1235	4.38204	4.49713	21.0329	19.4507	0.227236	0	4.04827	4.33029	14.2445	11.987	1.76854	0.657233
evm.TU.Gh_A02G0353	0.584904	0.646441	19.7442	14.6158	5.73254	4.83993	0	0.192666	13.8638	14.7466	0.413107	3.68449
evm.TU.Gh_A02G0352	6.70701	6.77134	5.47555	5.94234	6.61616	6.51369	3.69854	4.73896	4.80564	4.91817	4.66471	4.3002
evm.TU.Gh_A02G0351	0.149627	0.330737	0.141612	0.14759	0.488821	0.154765	0	0	0	0	0	0
evm.TU.Gh_A02G0350	0.998371	0.367802	0	0.984778	1.08721	0.688438	0	0	0	0	0	0
evm.TU.Gh_A02G0356	0	0	0.899654	0.442769	0.143771	0.054623	0	0	0.125173	0.0505606	0	0.0277218
evm.TU.Gh_A02G0355	2.94435	0.361569	1.23851	2.25887	1.06878	2.36869	0.619206	1.29314	0.310174	1.25287	4.15907	1.37388
evm.TU.Gh_A02G0354	0.603183	0.222214	0.380583	0.396647	0	0	0	0	0.190628	0.577497	0	0
evm.TU.Gh_D11G0291	27.7494	27.1221	19.0273	19.1321	34.6896	33.1443	21.2143	21.3124	12.8415	14.1423	25.7485	27.8453
evm.TU.Gh_D12G2563	3.47781	1.53748	4.11441	8.06158	15.3384	19.2453	3.45584	2.06204	9.72716	8.82373	13.2641	14.0575
evm.TU.Gh_D11G0290	3.14419	2.89582	2.39716	2.67064	4.47017	2.34879	1.48778	0.863072	3.8091	4.51545	4.62642	5.22663
evm.TU.Gh_Sca063769G01	1.78514	1.97295	0.211191	0	0.607495	0.577015	2.32292	1.54355	0.105782	0.10682	0.472804	0.937095
evm.TU.Gh_D11G0293	15.6588	11.2314	0.12098	0.0630432	0	0	13.2463	9.47379	0.0605968	0	0.0677112	0
evm.TU.Gh_A06G1174	0.0936983	0	0.0443398	0.184845	0	0	0.221682	0	0.0444181	0	0.0496329	0
evm.TU.Gh_A12G0349	11.3716	10.3355	2.12418	1.62348	42.5275	39.0782	17.1338	17.4474	1.98607	1.93394	68.7174	68.0987
evm.TU.Gh_D11G0292	2.81255	1.9504	0.887302	0.679966	13.4824	14.289	1.096	0.899198	0.888869	0.607197	11.3637	12.1009
evm.TU.Gh_A12G0341	0.550272	0.374255	0	0.0835046	0	0	0.360525	0.669259	0	0	0	0
evm.TU.Gh_A12G0343	28.4193	28.4077	30.2018	31.8593	21.1249	23.7771	34.6056	38.7229	21.7028	18.5728	25.9977	29.0223
evm.TU.Gh_A12G0342	7.07734	7.39528	0	0.126927	0.420386	2.39577	6.21064	6.8666	0	0	0	0.675489
evm.TU.Gh_A12G0345	4.82546	4.51265	7.37746	6.2243	22.232	18.045	1.05384	0.733611	2.11157	4.26459	15.7298	14.4191
evm.TU.Gh_A12G0344	0	0	0.0432378	0.0450628	0	0	0.0432345	0	0	0	0.0725992	0.0239819
evm.TU.Gh_A12G0347	11.8485	11.1811	13.1211	14.0146	20.8318	20.1742	7.46573	7.58552	10.3503	10.5295	20.2878	19.2334
evm.TU.Gh_A12G0346	11.9534	11.3701	9.45855	9.4712	27.6345	30.5045	2.22537	3.0983	5.94526	5.81601	23.8742	24.7908
evm.TU.Gh_A07G1049	0.0663294	0.0366539	0	0.0981394	0	0.0343036	0	0	0.0314437	0	0	0.104457
evm.TU.Gh_A07G1048	3.28244	3.72079	2.8411	2.43523	3.72726	3.54025	1.80542	1.13667	1.67575	2.06824	6.21191	5.86144
evm.TU.Gh_D11G0297	1.22274	0.675691	0.743945	1.55069	2.56797	1.98744	0.330617	0.60415	0.828065	0.167239	0.370114	1.28373
evm.TU.Gh_D04G1339	2.31993	2.56401	2.19567	2.47141	5.86116	4.79921	1.66858	3.48465	1.40771	3.46498	3.14597	4.38418
evm.TU.Gh_D04G1338	0	0	0	0	0	0	0.191273	0	0	0	0	0
evm.TU.Gh_A07G1043	0.935549	0.272099	0	0.048569	0.911552	0.407443	0.139795	0	0.0466843	0	0.365157	1.1373
evm.TU.Gh_A07G1042	12.2559	14.0937	11.5055	12.8232	8.64548	8.10906	8.40545	7.20787	10.1616	9.69126	14.6138	14.3259
evm.TU.Gh_A07G1040	9.89838	9.2988	4.8012	3.7834	1.21265	0.895852	8.19655	4.89074	1.75964	2.84306	2.8838	2.85784
evm.TU.Gh_A07G1047	18.4976	18.8635	14.3776	13.3978	8.17418	7.11705	7.27281	7.0644	5.0834	5.81774	11.3604	11.352
evm.TU.Gh_A07G1046	12.8029	11.5641	7.62704	9.84005	6.47565	7.29351	2.92142	3.30742	5.32987	5.38219	8.88179	9.27944
evm.TU.Gh_A07G1045	19.9401	21.0275	21.3208	21.1829	9.76769	9.34898	12.2104	10.9091	12.1675	12.5842	14.4183	13.6547
evm.TU.Gh_D04G1330	149.158	147.603	272.154	273.514	65.3835	67.2004	137.738	157.38	214.074	214.131	80.8379	79.5927
evm.TU.Gh_Sca006802G01	0	0.203167	0	0	0	0	0.347935	0.090828	0	0.0879995	0	0
evm.TU.Gh_D10G1621	2.42536	4.57924	0.191288	0.199362	0	0	6.7902	7.19016	0	0	0	0
evm.TU.Gh_D05G3798	17.7577	16.6645	14.0126	12.7674	14.6888	13.576	16.6763	20.151	19.0753	18.7408	20.3525	22.4103
evm.TU.Gh_D05G3799	9.01406	9.27659	16.6606	17.3639	6.08173	6.41844	8.40696	8.61714	13.8723	13.2267	6.81626	5.89767
evm.TU.Gh_A06G0445	14.4941	14.2608	4.85139	5.30025	35.9561	38.028	11.9435	11.4932	9.98805	9.74764	24.7558	30.1001
evm.TU.Gh_D13G0828	20.0943	22.0207	13.9822	13.5674	16.0881	14.8125	17.6238	17.9552	8.80129	8.7793	15.5914	14.7974
evm.TU.Gh_A08G0646	1.66564	0.812153	0.370924	0.0966449	3.14756	2.78695	0.880876	0.580931	0.510921	0.234516	3.94443	3.29172
evm.TU.Gh_A05G0598	15.4116	18.2732	1.69935	1.73418	0.977643	0.30953	6.40747	6.24707	0.638381	0.501392	0.356665	0.274908
evm.TU.Gh_A05G0599	16.782	18.7704	22.5607	20.4806	6.80521	5.16059	6.72478	7.7192	29.051	28.5642	4.96537	6.66671
evm.TU.Gh_A05G0016	74.4137	75.0849	148.427	142.041	0.691425	0.39404	55.2805	56.9707	76.4517	81.0927	5.38126	5.99941
evm.TU.Gh_A05G0594	1.86281	2.36542	2.26943	2.22839	2.46017	2.33673	0.58138	0.548325	1.40916	1.19531	2.18344	2.91279
evm.TU.Gh_A05G0595	17.9953	19.1665	23.9451	23.0812	19.5641	19.074	29.901	29.5205	29.5056	29.4257	20.7634	19.6411
evm.TU.Gh_A05G0596	0	0	0	0	0	0	0	0	0	0	0.256411	0.0635256
evm.TU.Gh_A05G0597	146.606	156.988	225.194	232.709	353.22	349.201	172.951	180.162	213.032	211.007	350.325	335.38
evm.TU.Gh_A05G0590	8.1627	9.66942	12.89	11.0765	3.43774	3.63843	8.3224	8.91303	14.8796	14.0758	5.54219	4.87678
evm.TU.Gh_A05G0591	0.451505	1.30989	12.3923	16.0886	3.9949	4.90361	1.54892	1.1712	16.1599	18.9122	10.2244	10.3101
evm.TU.Gh_A05G0592	0	0.100153	0.771887	1.07262	0.986823	0.468655	0.514552	0.358195	1.28875	2.68956	8.73633	7.61114
evm.TU.Gh_A05G0593	30.9845	38.1116	40.6489	42.9214	42.3459	42.5564	20.0292	20.0778	43.2892	42.2552	36.9513	35.1373
evm.TU.Gh_D13G0239	68.9938	61.2743	27.0781	20.2543	72.4496	68.3898	33.424	30.1665	16.8726	24.902	86.0009	89.5382
evm.TU.Gh_D13G0238	30.4256	31.9131	9.39077	8.56375	3.58764	4.00898	9.79353	7.20058	10.1423	11.0954	2.83326	3.54021
evm.TU.Gh_D11G2455	0	0	0.205258	0.213922	0	0	0	0	0	0.207639	0	0
evm.TU.Gh_D13G0235	40.2122	49.5784	49.8987	39.3121	38.5354	41.2234	37.8863	34.2624	37.7866	27.3776	35.596	39.5912
evm.TU.Gh_D09G1791	4.32361	3.12877	5.89447	3.60473	3.30704	4.15266	2.72781	2.54319	1.46402	2.06975	3.05368	3.7287
evm.TU.Gh_D13G0237	3.65852	5.29828	0.298496	0.0622191	0	0.0652442	1.25359	1.12199	0.0598047	0	0.868739	0.331122
evm.TU.Gh_D11G0133	0	0	0	0	0	0	0.0489721	0	0.0490623	0	0.164467	0
evm.TU.Gh_D13G0231	6.05483	5.91544	0	0	0	0	4.11552	4.09907	0	0	0	0
evm.TU.Gh_D13G0230	4.66058	5.05372	28.7544	25.4577	5.93712	5.95758	4.90993	5.77865	17.2164	14.7755	14.8126	13.8021
evm.TU.Gh_D13G0233	0.146226	0.404025	0.0345985	0	0	0	0.242171	0	0	0	0.0387287	0
evm.TU.Gh_D13G0232	1.71704	0.654372	0	0.058402	0	0	0.44826	0.351053	0	0	0	0
evm.TU.Gh_D02G0660	15.0254	14.1791	8.42296	9.0065	0.125864	0	15.8602	17.7033	11.5061	11.0658	1.22448	1.21345
evm.TU.Gh_D11G0289	0.155035	0.257019	0.0733654	0	0	0	0	0	0	0	0	0.244153
evm.TU.Gh_D06G1916	2.2297	1.91257	2.61421	2.49477	8.80637	9.56929	1.25976	1.11812	3.37608	2.80385	4.58335	4.6469
evm.TU.Gh_A06G0443	2.56517	2.60266	4.97494	6.96854	0.503731	0.521953	1.75105	1.99465	4.38568	4.75082	0.311855	0.220748
evm.TU.Gh_D07G1860	0	0	0	0	0	0	0	0	0	0	0	0
evm.TU.Gh_D11G1929	47.9374	42.6651	11.6641	8.84913	3.65124	4.12417	18.0093	17.8202	6.87333	6.59376	4.51217	3.23474
evm.TU.Gh_A01G1078	34.0999	31.4655	26.6408	24.6714	48.6072	49.0799	9.1333	9.45747	24.3241	24.4089	36.7226	46.3554
evm.TU.Gh_A01G1079	9.28633	10.2633	8.42357	8.78969	7.57863	7.37585	3.78524	3.83597	7.64544	7.10449	5.95287	5.12246
evm.TU.Gh_A01G1074	1.83245	1.62019	0.578101	1.0845	22.7488	20.2174	0.231223	0.362162	1.73737	0.584807	15.5307	13.2105
evm.TU.Gh_A01G1075	0.911693	0.834877	1.08474	0.847893	12.0273	12.4476	0.123256	0.205926	2.2474	1.7208	14.5708	14.4943
evm.TU.Gh_A01G1076	5.07943	5.61383	2.03606	1.53255	5.07587	4.63577	3.50628	2.95261	1.13314	1.88804	1.77265	1.75669
evm.TU.Gh_A01G1077	11.445	16.2045	11.8273	10.0077	10.1054	9.66241	14.7538	15.8949	15.8368	18.4799	23.0704	25.5906
evm.TU.Gh_A01G1070	8.71696	9.07698	9.76537	8.45205	1.48524	1.56406	21.774	20.9783	4.18854	6.01803	2.10456	1.5253
evm.TU.Gh_A01G1071	7.48756	6.18501	10.0535	11.2445	13.853	12.9168	8.40999	7.39913	10.0958	9.9717	11.2262	13.6004
evm.TU.Gh_A01G1072	171.801	178.151	188.537	192.716	376.422	408.896	399.355	394.873	341.977	345.757	511.532	557.82
evm.TU.Gh_A01G1073	5.50881	4.41523	0.437795	0.331835	0.137381	0.173984	0.358168	0.498664	1.47518	3.01959	1.55927	1.19204
evm.TU.Gh_D13G0583	27.9271	28.8556	0	0	0.0507713	0.0482239	17.34	18.4749	0	0.0446374	0.0987864	0
evm.TU.Gh_D06G2389	5.86022	6.06913	4.84819	4.81029	5.623	5.08655	6.78695	5.872	5.16759	6.7485	6.16502	7.57236
evm.TU.Gh_D13G0587	0.184707	0.255174	4.19552	4.23596	0.0502855	0	0.0874	0.136894	2.18902	1.98946	0	0
evm.TU.Gh_D13G0586	0	0	0	0	2.47286	2.08781	0	0	0	0	1.20287	1.98673
evm.TU.Gh_D13G0585	2.75741	2.33781	1.39423	1.56485	3.74317	3.90699	1.21539	1.71702	1.32507	1.30191	3.08132	4.08466
evm.TU.Gh_A06G0442	15.7664	14.5737	16.0071	16.023	30.3844	34.2958	14.6494	17.4687	22.9206	19.7607	37.7594	29.8954
evm.TU.Gh_D07G1861	13.3758	12.7247	15.4637	15.6154	6.08454	7.79324	12.4181	13.7198	12.441	9.56416	12.0181	12.9765
evm.TU.Gh_D13G0589	4.24965	3.83627	0.12281	0.0639968	0.282613	0.167771	2.45601	3.17364	0.338324	0.186352	0.0343677	0
evm.TU.Gh_D13G0588	9.4949	6.79882	40.333	36.2314	0	0	19.7009	21.0562	31.4866	33.1187	0.519484	0.889212
evm.TU.Gh_D11G1926	8.60758	9.57722	7.87224	7.26114	3.97663	4.07688	5.48546	5.49878	5.44061	4.43961	3.71517	3.68172
evm.TU.Gh_A05G0145	6.71676	7.50155	87.6596	82.8512	0.307975	0	19.7386	17.1875	39.2818	40.6152	1.27337	0.964984
evm.TU.Gh_A03G0343	50.6371	42.5758	34.3958	35.3696	63.1459	57.3881	46.6983	42.9362	32.3891	31.8566	61.6886	63.1681
evm.TU.Gh_A03G0342	59.5759	61.3311	5.62092	2.37988	191.599	204.83	70.783	61.9901	17.7724	18.1245	192.494	226.808
evm.TU.Gh_A03G0341	10.9109	9.47475	7.47438	5.71428	4.46979	4.29926	12.4154	12.0913	8.07871	7.31237	5.28421	5.45482
evm.TU.Gh_A03G0340	23.4494	21.6851	20.0797	21.0059	28.0547	30.1121	21.5123	22.6207	20.2664	21.6108	28.6452	29.2247
evm.TU.Gh_A03G0347	6.69028	5.77933	4.58519	4.70287	0.167485	0	27.4363	26.5211	0.364547	0.220875	0	0.161471
evm.TU.Gh_A03G0346	66.574	63.4867	48.5688	48.6807	77.6582	67.0671	111.021	115.814	56.9828	62.7431	60.7341	56.0615
evm.TU.Gh_A03G0345	19.6041	18.1828	18.1454	16.6964	24.3109	29.0315	15.8147	13.484	17.1539	17.1983	17.887	19.7207
evm.TU.Gh_A03G0344	14.9075	13.3405	2.05317	1.09735	8.72272	10.1262	13.6341	13.742	3.37526	4.31375	16.5005	15.1255
evm.TU.Gh_D13G1185	0	0.138523	0	0	0	0	0	0	0	0	0	0
evm.TU.Gh_A03G0349	0	0	0	0	0	0	0	0	0	0	0	0
evm.TU.Gh_A03G0348	1.735	0.958766	0	0	0	0	0.615728	2.14313	0	0	0	0
evm.TU.Gh_D13G1180	26.9261	30.5055	6.39379	5.23574	6.2007	6.48853	40.7345	35.7635	3.56855	7.29956	8.07727	7.8019
evm.TU.Gh_D13G1181	6.79553	7.22838	6.18998	6.23096	12.7853	13.7938	5.3743	5.04433	7.44109	6.20069	15.2098	13.8001
evm.TU.Gh_D13G1182	10.6201	11.3803	16.0896	14.9763	14.5112	14.4514	6.30541	8.89849	11.6387	12.1395	10.8661	9.19965
evm.TU.Gh_D13G1183	24.0314	28.8201	4.35528	4.6652	65.2852	70.3392	38.8316	41.5583	5.57491	3.91627	56.6065	56.0969
evm.TU.Gh_D12G2762	0.491045	0.6262	0.393244	0.447101	1.02834	0.586048	0.250227	0.522572	1.46832	0.976433	1.00043	0.832795
evm.TU.Gh_A02G0119	10.8662	9.87618	10.1489	9.94261	13.7015	14.419	8.79503	6.78183	8.54012	11.9093	13.1024	11.6334
evm.TU.Gh_D12G2760	18.4261	18.1064	20.4781	21.1625	28.688	28.0412	17.2997	16.8023	15.6019	13.8337	27.6387	25.781
evm.TU.Gh_D09G1794	8.50726	10.0232	8.43138	9.30182	5.3313	5.10532	8.43073	7.21715	6.54396	6.53136	4.29382	5.18203
evm.TU.Gh_D12G2767	0.54757	1.13471	28.3089	26.4656	2.2361	0.991156	4.92291	5.8845	29.0727	25.4262	2.46546	3.44931
evm.TU.Gh_A02G0118	5.61434	6.88439	9.9291	10.6311	11.2014	10.597	4.77026	4.81909	9.01413	8.67103	10.5066	9.68057
evm.TU.Gh_D12G2768	0	0	0.136583	0.035587	0.117865	0	0	0	0.0684121	0	0.114666	0.0757558
evm.TU.Gh_D12G2769	1.98695	2.30057	9.04444	8.02626	1.23643	1.07653	1.79084	2.52449	9.41924	7.51878	3.60861	5.36418
evm.TU.Gh_Sca004768G08	3.89936	2.80124	0	0	0	0	4.61278	3.08265	0	0.559997	0	0
evm.TU.Gh_Sca004768G09	0.109982	0.243106	0	0	2.00612	1.84858	0.546436	0.298879	0.0521375	0	0.873879	1.32788
evm.TU.Gh_Sca004768G04	1.90003	1.99993	1.76971	1.87416	0	0	2.82561	3.18892	0.428912	0.83737	0	0.0316635
evm.TU.Gh_D06G1801	5.67544	3.93513	8.99464	9.24226	7.22995	5.37192	4.00294	4.68249	6.75155	6.68967	4.99166	3.82246
evm.TU.Gh_Sca004768G06	15.11	17.4539	27.5865	28.5586	8.28034	8.16738	10.2404	9.72961	12.0153	10.5466	6.71298	6.3455
evm.TU.Gh_Sca004768G07	3.22752	3.63702	3.77339	2.87146	4.82411	3.66565	2.57529	0.93806	2.40003	2.24182	3.15112	2.65766
evm.TU.Gh_Sca004768G01	1.25817	0.997918	2.75981	2.39448	0.306263	0.367449	0.434252	0.394935	0.39295	0.354292	0.533174	0.823641
evm.TU.Gh_Sca004768G02	19.6918	18.5313	31.9228	28.4624	31.4228	37.3078	13.8383	9.05528	21.8124	14.9332	52.8776	53.6297
evm.TU.Gh_Sca004768G03	2.04154	6.35874	9.66095	14.8285	0.808436	1.72772	2.45896	1.10042	5.10295	6.39689	2.94934	3.11764
evm.TU.Gh_D09G1795	4.2142	3.73484	4.1578	3.62742	0.887531	0.719634	2.4832	1.86614	1.90353	2.0364	0.547547	0.980885
evm.TU.Gh_A06G0440	15.7398	18.4725	21.4375	20.2402	15.4495	16.9732	17.1141	14.2302	18.0982	16.5561	15.643	14.9268
evm.TU.Gh_D07G2436	0	0	0.0311209	0	0	0	0	0	0	0	0	0
evm.TU.Gh_D13G1306	0	0	2.83775	2.77268	0	0	0	0	0	0	0	0.196744
evm.TU.Gh_D06G1800	6.57022	5.61553	4.97464	5.67427	0.476989	0.966522	3.53725	4.53041	3.40534	4.13771	1.63961	2.11537
evm.TU.Gh_D11G0350	2.28186	1.42415	2.56616	1.66823	4.79439	4.49831	1.11784	1.14072	0.585404	0.616853	3.32755	3.72036
evm.TU.Gh_D11G3468	6.8039	6.87975	0.4567	0.904355	3.31054	3.09453	1.68966	1.47823	0.183002	0.184799	1.73815	1.82382
evm.TU.Gh_D11G3467	55.1818	60.244	49.4254	51.1135	75.5084	75.7198	14.8615	15.4851	36.8556	36.2193	63.6976	68.3138
evm.TU.Gh_D11G3466	6.32847	6.64456	7.1874	5.61808	7.92532	9.81871	2.39562	5.00299	5.10007	2.72654	9.38632	12.2917
evm.TU.Gh_D11G3465	7.41647	8.19674	5.03944	2.4385	9.00828	6.78603	1.34975	3.85236	1.80298	2.63998	7.85716	5.98956
evm.TU.Gh_D11G3464	276.84	291.197	48.0333	50.4601	0.293977	0.279227	178.195	194.607	15.3569	16.6707	1.42998	0.566844
evm.TU.Gh_D11G3463	4.96679	5.08768	5.0065	4.77968	3.34198	4.30202	7.41364	5.54659	4.32621	4.33002	2.95181	4.74821
evm.TU.Gh_D10G1628	15.3175	13.7487	11.6689	12.0086	12.2452	12.3864	8.25348	8.11515	11.8364	11.1261	7.66829	5.8563
evm.TU.Gh_D11G3461	0.110718	0.203944	0	0	0	0	0.209559	0.401172	0	0	0	0.077494
evm.TU.Gh_D11G3460	9.70145	9.71692	0.286932	0	0	0	14.2499	16.4774	0	0	0	0
evm.TU.Gh_D13G1307	0	0	3.9019	5.36051	0.204071	0	0	0.185183	0	0.179416	0	0
evm.TU.Gh_D06G1807	5.33163	5.44502	6.77065	9.18667	30.2796	32.3903	3.76828	5.00189	9.47006	9.62764	21.5213	27.0668
evm.TU.Gh_D11G3278	19.4671	16.2692	14.7423	14.0904	16.6846	16.6709	19.4322	18.7325	11.2792	12.6699	13.3991	13.5781
evm.TU.Gh_A13G1639	3.99068	4.14049	3.16028	5.30201	8.24809	9.77176	4.85568	2.8973	5.714	5.53617	16.9975	13.5098
evm.TU.Gh_A13G1638	0.137217	0.151653	0.865781	0.857208	0.0498088	0.0473097	0.173143	0	0.130097	0.175165	0.0484568	0.192082
evm.TU.Gh_D11G0351	6.43395	7.93133	0	0	0	0	5.26921	5.68549	0	0	0	0
evm.TU.Gh_D11G0283	9.29599	9.33999	10.4617	9.46951	35.4862	36.8176	4.3827	4.14214	6.92269	6.05208	25.2476	25.4462
evm.TU.Gh_A13G1631	0.085786	0	0.0202978	0	0	0.022183	0.0608886	0.0635796	0.0203336	0	0.0227209	0.0900652
evm.TU.Gh_A13G1630	74.9802	63.5874	77.6389	77.2546	51.7399	56.8226	56.2049	60.5229	133.029	122.252	142.748	146.139
evm.TU.Gh_A13G1633	1.31516	0.684009	0.549138	0.915706	0	0	0.292851	0.496915	0.146695	0.703643	0	0.0406106
evm.TU.Gh_A13G1632	4.18798	3.6954	0.942967	1.19931	12.1555	11.1788	2.4771	2.61995	4.24284	4.20365	23.2576	24.0942
evm.TU.Gh_A13G1634	1.07232	1.77771	0.507444	0.793294	0	0	0.253703	0	0	0	0	0
evm.TU.Gh_A13G1637	10.6493	10.5148	9.11546	9.36505	6.43797	5.56825	5.57631	6.59655	10.0967	10.3083	11.3236	10.3173
evm.TU.Gh_A13G1636	1.48745	1.75998	1.15107	1.28596	1.01952	0.859768	0.281534	0.466904	1.01207	1.00525	2.02078	2.07607
evm.TU.Gh_A02G1152	0.436693	0.386109	9.01	8.95955	27.2015	29.0889	0.57858	0.431536	24.1795	25.3367	26.4631	28.5173
evm.TU.Gh_A02G1153	1.44551	1.12771	0.0804757	0	0.0925961	0.175901	3.21878	1.17636	0	0.162818	0	0
evm.TU.Gh_A02G1150	5.59212	6.37983	0	0	0	0	11.438	9.26955	0	0	0.38222	0
evm.TU.Gh_A02G1151	9.03863	9.73176	2.20761	1.72559	15.4311	16.6473	5.79454	5.7625	3.64899	4.52227	15.5065	14.5097
evm.TU.Gh_A02G1156	0.973202	0.448163	0	0	3.17939	3.4393	0.767504	0.641139	0.153784	0.23294	5.06923	4.93845
evm.TU.Gh_A01G1848	28.2431	27.999	11.0817	13.5793	22.2558	23.4879	28.9445	30.5743	14.5998	10.3949	16.0884	19.5941
evm.TU.Gh_A02G1154	2.7666	3.69764	1.58323	2.41161	2.73251	1.73027	1.82666	2.03455	1.22002	0.923995	1.02244	2.36421
evm.TU.Gh_A02G1155	17.4871	16.44	22.3015	22.619	17.2466	16.4666	17.6161	17.6067	20.8811	22.06	15.4385	13.3077
evm.TU.Gh_A01G1845	13.787	13.7388	6.97349	6.73278	12.2079	12.9513	10.9942	11.078	8.35726	6.66488	11.254	9.49165
evm.TU.Gh_A01G1844	21.664	20.5121	1.08586	0.532561	0	0	63.0389	55.7544	0.127974	0.064615	1.00099	0.354277
evm.TU.Gh_A02G1158	46.4405	43.1062	32.7588	31.2069	53.457	55.4283	15.039	16.8151	28.6199	27.5809	40.8207	43.9957
evm.TU.Gh_A02G1159	0.766326	1.05869	1.08792	1.748	0.7302	0.396322	0.498592	0.425968	1.72558	2.10937	0.659638	0.402276
evm.TU.Gh_A01G1841	0.054991	0.0303882	0.104091	0.0542423	0	0.0568795	0	0	0.182481	0.421194	0	0
evm.TU.Gh_A01G1840	0.303488	0.570209	0.488295	0.449034	2.97443	2.38572	0.80419	0.389875	2.1005	1.91772	1.31824	1.56127
evm.TU.Gh_A01G1843	24.2285	19.3932	7.34552	6.32416	0.220482	0	93.1852	87.7666	1.66366	1.87384	1.14399	0.354277
evm.TU.Gh_A01G1842	0.176273	0.194818	0.166831	0.347745	1.82359	3.09954	1.25114	1.21934	4.59595	3.966	0.373494	0.555196
evm.TU.Gh_D11G0352	2.66642	1.99905	1.14928	1.27318	2.26561	2.31882	0.216981	0.310486	0.426711	0.536592	2.34806	2.26451
evm.TU.Gh_D13G1452	0.0369767	0	0	0.10942	0	0	0	0	0	0	0	0
evm.TU.Gh_D10G0187	33.5727	29.6911	1.9295	2.10824	1.93363	2.21074	18.1732	17.5142	2.40054	2.89634	2.85656	3.27963
evm.TU.Gh_D06G1805	1.80673	1.76385	0.142496	0.148511	48.4986	46.6881	0.940402	0.833181	0.0856486	0.144149	26.2867	25.2597
evm.TU.Gh_D06G0248	0.0884054	0.78165	0.0278901	0	0	0	1.92427	1.4269	0	0	0	0
evm.TU.Gh_D06G0249	0	0	0	0	0	0	0.483695	1.12898	0	0	0	0
evm.TU.Gh_D09G0130	13.2898	12.1234	45.0211	40.9912	2.64177	1.74555	13.1759	15.6343	37.8005	32.3146	11.0625	13.0668
evm.TU.Gh_D06G0243	1.16981	1.29288	0.184525	0	1.2739	0.806655	2.21413	3.85331	0	0.559997	3.51141	2.86571
evm.TU.Gh_D06G0240	19.3874	21.4744	21.3869	19.4612	7.31715	8.54366	10.4496	9.47351	19.7204	19.914	7.39058	6.15579
evm.TU.Gh_D06G0241	0.993103	1.32273	0.168702	0.326527	0.49914	0.474096	2.31345	1.43432	0.193142	0.0975192	0.161864	0.42775
evm.TU.Gh_D06G0247	6.46612	4.90648	6.85049	7.04445	5.88541	6.38871	5.66264	8.58325	6.95409	4.89717	5.31668	10.4363
evm.TU.Gh_D06G0244	6.12089	6.12058	7.17233	7.73062	7.72354	8.80993	5.94584	7.00869	9.6107	9.58102	9.98422	10.0303
evm.TU.Gh_D06G0245	3.32075	3.13489	0.851196	0.682403	0.0753381	0	3.20811	2.59788	1.37744	1.32472	2.71184	1.9611
evm.TU.Gh_A07G0022	5.08407	5.01084	0.0833203	0.0434186	4.24221	3.34642	7.20666	6.08972	0.0417337	0	7.13492	8.52641
evm.TU.Gh_A07G0023	1.39848	1.68334	0.0786283	0.0273157	0	0	2.62074	2.36713	0	0.0132567	0	0
evm.TU.Gh_A05G2688	6.2534	8.16296	0.69903	0.631397	0.214483	0.0509304	5.9646	7.20137	0	0.0471426	0.0521652	0.0516956
evm.TU.Gh_A05G2689	143.016	140.425	104.43	99.9925	19.8608	20.4363	186.981	182.479	76.3711	76.6843	20.1267	22.339
evm.TU.Gh_A07G0026	11.0493	11.857	1.99603	2.98474	5.3422	3.46181	8.15705	7.56613	1.6518	2.19476	8.06294	6.30563
evm.TU.Gh_A07G0027	0.42893	0	0	0	0.700644	0.22183	0	0	0	0	1.59046	1.35098
evm.TU.Gh_A07G0024	0.0148476	0.0164096	0.0281046	0.0439363	5.10931	4.89903	0	0.0293444	0.168925	0.0710765	6.26047	6.28205
evm.TU.Gh_A07G0025	1.14084	0.715628	0.0583642	0.0304138	0.940161	0.829205	0.933755	0.335164	0	0.118082	1.60062	1.45673
evm.TU.Gh_A05G2682	0.0910464	0.301876	0.0861697	0.718455	6.14716	7.91055	0.0861632	0	0.345288	0.435847	6.84841	7.55146
evm.TU.Gh_A05G2683	7.43534	7.67806	12.1905	12.4087	4.62098	4.19492	6.82332	7.08777	7.65477	7.5142	4.77403	4.29737
evm.TU.Gh_A05G2680	5.7985	4.65278	3.60849	2.8206	2.33548	4.60092	2.25513	2.04083	1.50619	0.456294	3.36605	3.25235
evm.TU.Gh_A05G2687	11.0583	10.0737	12.7495	13.6843	5.32781	5.0605	12.8754	12.9808	5.0834	6.73746	5.11219	5.55871
evm.TU.Gh_A05G2684	26.8263	23.8635	38.0841	28.3972	46.3138	39.591	6.19206	6.46572	23.263	8.77012	38.4714	41.2163
evm.TU.Gh_A05G2685	0.516684	0.407888	3.21349	2.58465	0.361709	0.267214	0.174633	0	1.39964	2.01406	1.68126	1.51113
evm.TU.Gh_D08G1930	18.4429	19.9923	12.8641	12.3604	4.45698	4.12883	24.1961	26.1142	15.2342	16.3997	5.83486	5.35794
evm.TU.Gh_D11G0354	0.350943	0.407258	7.24076	6.97521	0.840773	0.399294	0.016606	0	1.01483	1.41119	0.427565	0.0736897
evm.TU.Gh_D06G0642	0.150796	0.16666	0	0	0.574747	0.311949	0.713539	0.596059	0.142971	0	0.718902	0.870748
evm.TU.Gh_D06G1421	3.58707	4.71959	1.45497	0.673949	0.186012	0.176679	0.646605	0.337591	0.809745	0.490617	0.180963	0.717333
evm.TU.Gh_D13G1303	0	0	0.166073	0	0.38217	0.725989	0	0	2.66185	2.35199	1.48718	1.10535
evm.TU.Gh_Sca110448G01	0.279737	0	0	0	2.1324	1.44672	0	0	0	0	0	0
evm.TU.Gh_D06G1423	0.757529	0.669782	0.77431	0.747215	6.79746	5.61018	0.573519	0.509036	0.574576	0.841314	1.15566	1.24069
evm.TU.Gh_D06G1422	0	0.435358	0	0	1.42989	1.22233	0	0	0	0	0.417322	1.79211
evm.TU.Gh_A10G0538	2.5149	2.71	0	0	0	0	0.178501	0.0621299	0	0	0.199825	0.198026
evm.TU.Gh_A10G0539	40.3648	39.7844	3.53359	3.47428	0.0767129	0	250.532	257.915	0	0.0674449	0.298522	0
evm.TU.Gh_A10G0534	16.9162	13.9021	14.847	15.1171	18.1853	21.0863	4.37851	3.35758	8.63607	6.3676	19.2234	19.9611
evm.TU.Gh_A10G0535	14.902	16.354	14.9217	17.4891	18.6522	16.9307	13.0122	13.8719	15.4447	17.2011	21.3644	22.9868
evm.TU.Gh_A10G0537	0.223828	0.145515	16.673	17.7144	0.258082	0.204277	0.137062	0.117098	15.6913	15.5932	2.25969	2.59874
evm.TU.Gh_A10G0530	4.91045	3.08925	4.68318	4.2102	6.54026	5.39164	4.68282	4.7778	7.55646	7.88379	13.6459	13.404
evm.TU.Gh_A10G0531	32.9031	32.3857	17.7947	18.8418	16.0095	16.8614	46.6603	39.5314	15.5505	20.9694	19.0714	20.8947
evm.TU.Gh_A10G0532	8.05401	7.75031	4.07415	3.3558	7.4853	6.89429	5.38799	7.61583	3.88387	4.65321	6.03165	5.68577
evm.TU.Gh_A10G0533	15.1883	16.32	0	0.104039	0.344579	0	9.68229	13.4455	0	0	0.111742	0
evm.TU.Gh_A02G1488	5.55259	5.99065	17.0793	18.2566	26.2742	25.708	9.25841	7.38133	11.093	10.2525	16.8072	15.6843
evm.TU.Gh_A05G2531	50.3389	47.8918	20.5225	20.9395	1.98367	2.82622	28.179	25.4434	10.8606	14.7571	0.853579	1.21367
evm.TU.Gh_A05G2532	1.67035	0.410241	0	0	0	0.191968	4.03973	3.66806	0	0.533074	0.393246	0
evm.TU.Gh_A05G2533	1.42859	1.92975	1.51732	1.23691	1.93599	1.23138	1.0966	0.564687	0.857824	0.425524	0.840821	0.616606
evm.TU.Gh_A05G2534	5.98357	4.5865	12.1482	12.7562	7.98734	7.38694	1.82666	2.67034	3.75155	4.71237	7.77053	6.58602
evm.TU.Gh_A05G2535	2.64927	1.7329	7.06157	6.39968	3.70929	4.58573	2.30251	1.54942	3.74207	1.91528	3.37949	4.14376
evm.TU.Gh_A05G2536	16.3812	16.9818	43.6268	42.0863	20.4662	24.8245	23.3139	23.0894	25.6444	23.9509	33.6329	33.8633
evm.TU.Gh_A05G2537	0.858864	0.999182	4.14987	4.36962	3.8396	3.60019	0.342231	0.804051	3.68576	2.98621	1.77191	2.84749
evm.TU.Gh_A02G1480	7.71039	7.37774	0.269367	0.229694	0	0.0267623	9.52507	9.61365	0.0490623	0.024772	0	0
evm.TU.Gh_A02G1481	3.62855	3.23052	1.26397	0.944496	3.64957	2.5803	2.40852	1.81775	0.525595	0.989133	3.63059	3.20108
evm.TU.Gh_A02G1482	6.55093	6.27047	0.88572	2.07699	44.4591	46.2213	4.81574	4.62397	4.10369	2.85598	29.3719	28.739
evm.TU.Gh_A02G1483	2.45272	2.82862	0.908353	0.578535	5.63225	6.01147	2.37163	1.84416	2.27489	4.3392	2.429	2.40713
evm.TU.Gh_A02G1484	10.815	10.9983	9.6671	9.96401	5.35707	4.85523	15.5657	16.2907	12.8885	11.7567	6.00732	6.54462
evm.TU.Gh_A02G1485	35.7512	29.7395	35.816	30.1999	16.6705	18.9812	19.6163	22.4564	36.6005	37.0508	16.3187	15.473
evm.TU.Gh_A02G1486	31.1829	29.7891	11.0263	9.36782	4.52209	4.37474	33.5858	32.4484	10.9364	10.7861	5.90652	4.56157
evm.TU.Gh_A02G1487	0	0	1.80777	0.892455	0	0	0	0	0.190628	0.866245	0	0
evm.TU.Gh_A11G2108	9.03352	8.90652	6.6429	6.47456	8.91729	7.46156	9.77908	12.2664	8.07183	7.09329	7.78017	8.11951
evm.TU.Gh_D07G0527	8.30187	9.92078	0.147322	0.230311	16.6686	15.4566	2.18512	2.3586	0.0245971	0.223547	6.56889	6.12843
evm.TU.Gh_D12G2268	9.16669	10.4796	7.73778	7.90887	11.6747	12.8361	3.62348	4.60711	5.35982	6.51217	9.35347	9.50571
evm.TU.Gh_A11G2298	8.82595	9.29138	4.95739	5.11497	11.5792	13.7342	4.75873	4.65848	6.55531	7.49727	12.9019	12.3183
evm.TU.Gh_A11G2299	19.2129	19.563	15.3215	15.3541	20.535	20.5167	7.82854	7.91083	16.1919	19.7573	14.1351	16.9028
evm.TU.Gh_A05G3068	5.33779	5.0566	11.6374	12.5203	9.11702	9.34973	4.39	4.58401	8.72086	7.72657	7.8934	7.47208
evm.TU.Gh_A11G2294	1.72338	3.04751	4.24078	5.21307	9.38363	10.6954	1.19603	0.45414	5.22864	3.51998	1.70406	1.44748
evm.TU.Gh_A11G2295	6.29706	7.64038	1.6195	0.607629	2.45971	4.531	15.9347	20.2237	2.14152	1.90041	0.290054	1.22163
evm.TU.Gh_A11G2296	16.1084	16.9911	0.294214	0.223005	0	0.0292309	5.40242	5.72496	0.937787	1.08228	0.0598793	0.0593402
evm.TU.Gh_A11G2297	3.45009	2.91991	0.264753	0.306587	13.5729	12.6668	2.29435	1.8736	0.442035	0.86299	14.8509	16.4793
evm.TU.Gh_A11G2290	4.72089	2.50971	14.1393	15.3255	11.7136	11.2495	1.30072	0.472418	14.6742	12.7014	10.8258	10.6656
evm.TU.Gh_A11G2291	7.86372	6.74619	65.5253	68.8877	19.2827	22.8087	2.23779	1.79327	113.19	98.4015	39.9072	36.8344
evm.TU.Gh_A11G2292	9.88071	6.60293	7.17671	5.89304	15.5977	14.4982	3.33438	2.34639	6.31794	4.39997	13.6325	10.7757
evm.TU.Gh_A11G2293	5.76052	5.82345	5.2711	5.57437	5.91633	5.98659	4.57311	3.85794	5.22864	6.87442	5.26404	6.30584
evm.TU.Gh_A02G0685	1.09256	0	0	0.359227	0.396591	0	0.172326	0.179942	0.517932	0.174339	0.578739	0.382352
evm.TU.Gh_A02G0684	0.416587	0.306943	0	0.410915	0	0	0	0.137222	0.263313	0	0	0
evm.TU.Gh_A02G0686	0	0	0	0.14103	0	0	0	0	0	0	0	0
evm.TU.Gh_A02G0681	13.4497	13.8435	0	0	0	0	22.3474	22.0161	0	0	0.10877	0
evm.TU.Gh_A02G0680	0.338629	0.644551	0.658787	0.668037	1.65942	1.63454	0.302663	0.427582	2.15822	1.74712	1.35528	1.04681
evm.TU.Gh_A02G0683	0	0	0.15287	0	0	0	0.152859	0	0.22971	0	0	0
evm.TU.Gh_A02G0682	0	0.168415	48.6025	45.6436	0.774396	0.42031	0.28842	0.401556	19.6005	17.0696	6.24226	5.97274
evm.TU.Gh_A05G1348	0.352545	0	0.834155	0.608554	8.15819	8.02235	0.583864	0.174191	0.668502	0.506298	5.50903	6.47729
evm.TU.Gh_A05G1349	27.1173	27.8763	56.373	56.5331	133.079	116.971	43.5933	48.0943	30.6501	34.3522	113.535	119.599
evm.TU.Gh_A02G0689	55.0103	55.0155	364.35	365.249	270.983	285.338	31.2455	32.6766	451.246	441.815	287.521	287.492
evm.TU.Gh_A06G1597	3.56841	4.1231	2.14917	5.75971	7.94848	5.7042	3.37702	4.64826	2.92189	1.39764	5.15515	8.00369
evm.TU.Gh_A06G0448	6.28712	5.57656	9.6267	9.00602	13.5623	13.3374	1.28851	0.474869	5.6951	6.21108	11.1153	10.6368
evm.TU.Gh_Sca005023G03	2.41273	3.82208	0	0.158659	0.262742	0.582304	1.44611	1.74844	0.152502	0.230999	1.02244	0.337744
evm.TU.Gh_D11G0357	3.84733	4.18003	9.9363	7.78285	5.11281	4.24925	4.75178	4.76847	3.52403	3.43376	6.90837	6.64079
evm.TU.Gh_A05G3061	7.15777	4.53317	6.69826	7.45696	1.05097	1.49735	9.43774	9.13957	3.35505	3.31098	0.511219	1.68872
evm.TU.Gh_D07G0594	7.74318	5.70521	4.6201	5.58995	7.33232	8.0091	10.036	8.81613	6.91579	6.55392	8.55995	10.6625
evm.TU.Gh_A05G3060	2.0221	2.37028	1.27586	1.26927	5.40497	5.13378	2.55152	1.81656	0.929536	1.17333	4.80384	4.43893
evm.TU.Gh_A05G3063	0.0833173	0.21486	3.89016	3.31471	0	0	0.105131	0.0823333	3.37041	3.40349	0	0
evm.TU.Gh_A06G1594	18.6211	19.7835	14.3642	12.956	40.2507	36.0359	12.203	8.58721	7.59346	9.62335	23.5458	23.0815
evm.TU.Gh_A05G3062	7.718	8.30272	13.182	12.9136	6.21025	6.73525	3.77527	4.11823	5.19893	5.47309	5.50432	6.46224
evm.TU.Gh_A05G3065	7.22781	7.62095	3.82658	2.70425	0.392039	0.22915	4.87459	6.70459	1.129	1.43173	0.117353	0.261667
evm.TU.Gh_A03G0231	0.0772074	0.426651	0.803791	1.2185	2.27009	1.3576	0.438398	0.152591	9.73573	8.35291	5.97104	7.29528
evm.TU.Gh_A08G1723	5.52776	5.64194	0.9863	1.17691	4.02953	3.88984	3.70191	3.13421	1.26011	1.89426	2.96011	2.44191
evm.TU.Gh_A08G1722	0	0	0	0	5.84643	5.28867	0.241942	0.126317	0	0	5.82316	5.77073
evm.TU.Gh_A08G1721	0.930209	0.385528	0	0	0.126622	0	0.660238	0	0	0	0	0.732458
evm.TU.Gh_A08G1727	3.93915	2.82983	2.98253	1.84562	9.65173	8.14886	2.32992	3.89263	2.52095	0.377141	15.1279	9.20181
evm.TU.Gh_A08G1726	17.7387	17.6519	16.2739	15.1508	17.9848	18.9805	23.991	25.8572	17.8492	16.9182	17.7127	18.0527
evm.TU.Gh_A08G1725	4.64674	3.68711	1.01489	1.05772	0	0	3.94649	5.18056	0.338893	0.570367	0.504908	0.125091
evm.TU.Gh_A08G1724	0	0	0	0	0	0	0	0.137222	0	0	0	0
evm.TU.Gh_D13G1092	19.6048	20.4716	21.9134	24.247	10.0384	10.6091	16.0549	18.5179	19.7774	20.0958	8.89476	8.17857
evm.TU.Gh_A08G1729	0.706165	4.4226	1.78224	0.464367	5.12666	2.43472	0.891053	0.697825	2.90126	0.901458	2.49375	0.74139
evm.TU.Gh_A08G1728	5.99456	5.82743	0.0594081	0.216705	0.239244	0.0649259	5.67304	5.3655	0.059513	0.0300486	0.23275	0.164753
evm.TU.Gh_D05G0225	11.0296	9.94449	19.7789	15.3171	12.3271	15.3113	10.4381	12.7637	26.6936	18.6188	13.6838	13.1035
evm.TU.Gh_D05G0224	22.0867	21.5448	64.7105	67.726	0.104574	0.496635	13.1774	11.767	13.2017	12.8716	1.7295	1.10901
evm.TU.Gh_D05G0227	13.8647	14.452	3.91089	3.48602	18.947	18.0245	6.79208	8.13998	6.72727	3.87817	12.4421	14.1282
evm.TU.Gh_D05G0226	7.16508	8.72695	5.67415	9.66376	8.59881	5.44492	6.78078	9.82594	12.3388	10.2199	11.6186	8.59713
evm.TU.Gh_D05G0221	0.190636	0.316038	0.541274	0.14103	0	0	0.180411	0.188384	0.0903716	0	0	0
evm.TU.Gh_D05G0220	0	0	0	0	0	0	0	0	0	0	0	0.0148895
evm.TU.Gh_D05G0223	4.98112	3.09666	23.8662	12.8974	10.5097	11.9144	0.589245	0.307643	18.3002	17.2876	22.0979	12.7471
evm.TU.Gh_D05G0222	13.4362	13.5085	15.6426	12.7402	17.1805	17.3944	9.87162	8.8231	13.1773	13.5556	14.2652	17.3827
evm.TU.Gh_D05G0229	0	0	0	0	0	0	0	0	0	0	0	0.0474582
evm.TU.Gh_D05G0228	9.46353	6.52403	2.83775	2.77268	0	0	2.21682	3.88885	2.39858	3.76775	0.694861	0.491861
evm.TU.Gh_D13G2512	79.0678	84.3021	44.0192	43.0099	9.62331	8.53912	95.2944	103.642	53.4676	53.5472	13.5504	16.4803
evm.TU.Gh_D07G0596	2.08821	1.74652	0	0.0556697	0.86044	0.408634	1.70915	1.05966	0.0535095	0.0540348	3.52771	3.4367
evm.TU.Gh_D13G2510	6.45464	5.07591	3.17193	3.18338	11.76	12.1329	3.93525	3.3732	3.35406	3.62467	9.73125	12.1197
evm.TU.Gh_D13G2511	0.807984	0.297663	0.764706	0.0885537	326.631	326.214	1.27441	0.62101	0.851174	0.343812	182.137	180.026
evm.TU.Gh_D13G2516	3.84733	3.93979	0.246865	0.364486	0	0.0674483	1.54279	1.46061	0.0618252	0.0624321	0.207251	0.205385
evm.TU.Gh_D13G2517	0	0.435358	0.124272	0.129517	3.7177	2.44466	0	0.778526	0	0	0.695537	0.27571
evm.TU.Gh_D01G0308	0.07783	0	0	0	0	0	0	0	0.0737913	0.0745157	0	0.0817124
evm.TU.Gh_D01G0309	0	0.0701728	0.120184	0.0626284	0.0345713	0	0.0300437	0	0	0	0	0
evm.TU.Gh_D01G0306	0.0846572	0.0935638	0.560859	0.751541	0	0	0	0	0.0802642	0	0.0896876	0.0888801
evm.TU.Gh_D01G0307	0.0919136	0.101584	0	0	0	0	0	0	0.174288	0.175999	0.486876	0.675489
evm.TU.Gh_D01G0304	32.4775	30.7931	73.7868	73.3417	3.74692	2.17008	81.8026	78.0371	31.3491	33.9869	3.64522	4.14104
evm.TU.Gh_D01G0302	154.415	168.615	0.250246	1.82566	0	0	59.5541	57.7442	0	0	0	0
evm.TU.Gh_D01G0303	8.30292	7.77299	3.1063	3.50719	16.5304	16.1658	2.79176	2.10431	3.42667	2.45027	14.6329	13.1269
evm.TU.Gh_D01G0300	3.60456	3.27699	0.330144	0	0.0633112	0	10.6739	9.9391	0.661455	0.222649	0.307963	0
evm.TU.Gh_D01G0301	1.15079	0.520306	1.13865	1.96066	0.113926	0.162315	0.594035	1.08551	0.198377	0.600972	0.110833	0
evm.TU.Gh_A10G0372	39.682	40.2816	32.862	36.6954	58.3609	64.8017	27.9612	33.5658	43.5525	44.2898	64.8877	60.4544
evm.TU.Gh_A10G0373	52.9453	55.2978	58.6821	58.9253	148.779	151.018	57.8612	64.5742	74.0189	81.9723	178.784	182.608
evm.TU.Gh_D06G1832	0	0	0.148119	0.154371	0	0	0	0	0	0.199783	0	0
evm.TU.Gh_A10G0370	3.9481	3.95945	2.62948	2.95682	1.99047	1.66373	3.11362	1.44499	2.21821	1.88999	1.47169	1.07464
evm.TU.Gh_D07G0591	9.61798	10.1202	16.2728	17.0897	22.0237	23.1672	19.8252	18.4229	8.30694	9.58684	24.5664	19.9189
evm.TU.Gh_A10G0371	16.6249	14.4812	0	0.0694856	0	0	17.3333	19.2827	0	0	0.149261	0
evm.TU.Gh_D11G2754	12.9186	10.9182	63.866	57.8667	73.9814	80.016	15.6776	15.169	75.6506	73.192	50.0753	54.7306
evm.TU.Gh_A10G0376	19.3018	20.1474	55.0807	54.7613	20.7539	20.8722	8.67202	9.77778	170.802	178.499	33.1002	36.2308
evm.TU.Gh_D13G1099	5.52233	3.08072	2.04084	1.34882	3.4364	3.37278	1.69227	1.76706	1.09702	1.3092	2.73022	3.36824
evm.TU.Gh_A10G0377	19.421	19.0939	16.9148	20.0968	37.2379	32.0421	25.483	24.1367	23.8355	19.3925	59.0742	55.4151
evm.TU.Gh_A08G0452	13.7461	13.6731	11.0042	11.6381	32.9324	28.0217	9.37721	8.15027	5.59325	7.5126	17.6575	21.7079
evm.TU.Gh_A08G0453	3.50592	3.02317	2.91704	2.05211	6.25126	6.01731	1.82301	1.78937	0.986241	0.516404	2.44896	2.10332
evm.TU.Gh_A08G0450	1.36029	1.21855	0.582732	0.6497	7.23514	6.6944	0.406527	0.226396	1.16752	1.00077	7.67588	7.77213
evm.TU.Gh_A08G0451	3.88814	4.45067	2.84753	3.56126	4.78858	7.80395	4.24906	3.33907	5.70511	6.02702	7.15952	6.31752
evm.TU.Gh_A08G0457	0	0	0	0	0	0	0.484341	0.0722496	0	0	0	0
evm.TU.Gh_A08G0454	16.8319	16.9852	6.57994	7.44418	2.68968	2.55473	6.70929	7.68379	6.72165	7.61967	4.07037	3.84164
evm.TU.Gh_A08G0455	0	0	0	0	0	0.0573699	0	0	0	0	0	0
evm.TU.Gh_A08G0458	32.2597	26.703	38.1967	43.1374	59.0893	60.7318	48.1574	45.0837	42.7432	41.3536	54.7684	62.3528
evm.TU.Gh_A08G0459	0	0	3.60214	3.75418	10.3616	8.99818	0	0	9.279	7.80841	26.209	23.9751
evm.TU.Gh_D07G0590	0.35877	0.555122	2.78434	2.83109	3.90694	4.00779	1.08649	0.63816	0.952429	1.64876	2.1285	3.842
evm.TU.Gh_Sca011865G01	0.603183	0.666642	0.380583	0.396647	0.437903	1.24779	0	0	1.33439	0.192499	0.426016	0.21109
evm.TU.Gh_D08G2753	8.69453	5.66946	4.11441	6.34635	19.9778	18.4359	10.0384	9.02143	16.0745	10.1556	19.2513	18.0739
evm.TU.Gh_A03G1399	3.63658	1.23667	0.79426	0	81.6403	85.9351	6.88306	6.35796	0.265221	1.33912	177.223	190.018
evm.TU.Gh_A03G1398	0.368825	0.407628	0.145446	0.848875	3.81561	3.81491	0.349043	0.334097	0.641091	1.35362	5.86111	3.3882
evm.TU.Gh_A03G1397	28.7588	30.632	28.9626	32.3138	38.4738	39.4027	14.6179	13.922	20.7142	21.6837	26.2803	25.2035
evm.TU.Gh_A03G1396	1.15134	2.39523	0.256393	0.200411	0	0	1.41005	1.27159	0	0.129683	0	0.213312
evm.TU.Gh_A03G1395	1.4312	1.58177	2.63586	2.78527	4.25441	4.20099	2.48923	2.02588	4.0708	3.51822	4.50775	3.97983
evm.TU.Gh_A03G1394	3.69253	1.6695	0	0	0	0	0.15884	0.49758	0	0	0.355631	0
evm.TU.Gh_A03G1393	11.1182	9.95823	7.11943	7.09378	17.4186	15.5614	14.5116	13.6417	16.5368	19.0735	16.9458	15.231
evm.TU.Gh_A03G1392	8.15914	8.34459	8.64416	8.76877	0.464149	0.314901	9.56547	9.80771	9.12126	10.7265	1.35465	0.447485
evm.TU.Gh_A03G1391	56.9123	59.5175	39.5595	42.1295	0.584682	0.333208	46.1365	42.9494	36.066	35.8289	2.81562	2.93119
evm.TU.Gh_A03G1390	31.7581	31.0823	24.4798	22.0672	15.1401	14.9644	31.2903	28.4888	21.6124	22.5002	13.1964	12.8182
evm.TU.Gh_D12G0517	68.2529	80.9317	580.621	591.584	18478.4	18845.7	525.777	511.455	994.439	1003.63	10004.3	10361.5
evm.TU.Gh_D04G0229	2.59467	3.70697	5.9895	5.58687	8.78677	9.22959	2.54534	3.97112	6.30009	7.24048	9.6545	8.57096
evm.TU.Gh_D12G0516	0.699342	0.309167	0.132377	0	0	0	0.529466	0.829299	0	0	0	0
evm.TU.Gh_D07G0593	4.42449	3.72861	4.29219	3.32774	1.14432	0.972493	4.03016	3.6071	3.19861	3.97132	1.34763	1.27743
evm.TU.Gh_A01G0181	93.8552	98.3964	74.8987	72.507	35.3825	34.6055	138.826	129.067	74.9548	76.8456	34.0813	30.7347
evm.TU.Gh_D13G0918	4.73865	4.55997	1.77847	1.7528	1.8239	1.47887	3.86595	3.65331	1.8978	1.52532	1.42817	0.857764
evm.TU.Gh_A13G2109	213.902	215.424	195.857	204.124	302.54	314.199	486.61	518.435	237.003	223.576	589.997	590.001
evm.TU.Gh_A06G1591	12.7697	15.3073	14.7817	15.3088	10.2155	9.85535	14.2693	12.7159	17.8346	14.624	8.68943	9.02371
evm.TU.Gh_A13G1515	8.23023	6.60551	14.3269	13.4336	6.98866	7.85414	3.61623	3.04989	13.5626	12.5232	19.6184	21.6019
evm.TU.Gh_D13G0910	6.99237	8.05002	7.85868	7.1127	9.35955	7.45851	5.03193	4.46257	6.97481	7.46169	7.25353	9.55881
evm.TU.Gh_D13G0911	0.799248	0.927502	3.36615	2.3651	3.82961	3.8028	0.567285	0.592357	2.46277	2.37216	5.54615	3.65016
evm.TU.Gh_D13G0912	1.59639	0.801975	3.29648	1.86096	2.84472	4.95365	0.824057	0	4.95345	5.14102	4.45876	3.04732
evm.TU.Gh_D13G0913	13.1494	15.5994	0	0	0	0	10.1608	8.70246	0	0	0	0
evm.TU.Gh_D13G0914	48.2865	43.5803	8.7421	9.67661	8.67134	8.30216	13.8657	14.7303	7.48921	9.45341	8.43596	8.36001
evm.TU.Gh_A12G2330	0.0872071	0.0642546	0.155901	0.0477888	0.0633112	0.0801796	0.0275099	0.0287257	0.0183737	0.0371082	0.0821236	0.0508651
evm.TU.Gh_D13G0916	0	0	0	0	0	0	0	0	0	0	0	0
evm.TU.Gh_D12G0512	3.50943	10.1814	4.35941	2.81259	6.44911	12.7048	3.11362	1.51724	1.66366	2.51999	5.57694	9.21121
evm.TU.Gh_A12G2331	15.6996	16.8404	1.0392	1.40608	2.32849	2.9688	8.51347	8.35672	1.68026	1.47544	3.42854	3.45834
evm.TU.Gh_A12G2336	4.95414	5.0487	3.56226	4.18859	8.23257	7.35367	4.17087	4.92742	2.92804	2.89518	13.0191	12.2264
evm.TU.Gh_D08G2349	10.2784	9.84071	6.16474	5.01028	9.69622	8.40619	11.0844	13.2277	13.0878	11.9004	7.8503	6.46211
evm.TU.Gh_A12G2337	28.0066	26.2474	24.4469	23.5188	22.874	24.6623	21.1319	21.5049	16.5958	15.5811	46.4107	43.5094
evm.TU.Gh_A13G1512	0.887441	0.490403	0	0	0	0	0.629882	0.43848	0	0	0	0
evm.TU.Gh_A12G2335	147.364	136.567	131.129	136.229	55.6676	56.3388	160.479	168.007	115.233	116.449	112.608	114.37
evm.TU.Gh_A13G2100	6.99237	8.05002	5.72167	5.38841	12.1357	12.2048	5.89356	4.31862	4.28157	3.52164	5.40156	6.76764
evm.TU.Gh_A09G2192	61.2395	52.6203	2.65716	3.80781	447.966	452.715	40.5186	45.9507	1.99639	3.02398	200.522	205.84
evm.TU.Gh_A09G2193	13.449	15.4145	6.83576	5.89596	8.95016	7.21306	6.95309	5.41452	4.95878	4.88823	10.8181	7.45217
evm.TU.Gh_A09G2190	2.654	2.13325	0.114175	0.237988	0.394112	0.873456	1.94083	2.50345	0	0	0	0.379963
evm.TU.Gh_A09G2191	11.5256	9.13156	0	0	0	0	8.41052	9.39972	0	0	0.0735567	0
evm.TU.Gh_A09G2196	5.709	6.6852	3.73079	3.6201	23.3137	25.5183	6.94645	6.1117	4.44619	4.29462	28.2251	27.8996
evm.TU.Gh_A09G2197	0.228231	0.252243	0.925742	0.932656	0.213034	0.236069	0.185134	0.354413	0.432776	0.593105	1.27805	1.16385
evm.TU.Gh_A09G2194	0	0.0708722	0.303455	0.253011	26.0472	28.9853	0.0606863	0.126737	0.486385	0.24558	16.6444	19.1875
evm.TU.Gh_A09G2195	34.966	38.0704	38.7843	39.3962	88.8471	82.8536	30.8424	32.9391	47.0176	43.1434	80.93	86.4366
evm.TU.Gh_D11G2136	0.140377	0.0775729	0	0.0692329	1.52868	2.39577	0.464968	0.208079	0	0	1.56154	2.06331
evm.TU.Gh_D11G2137	22.7486	22.8563	8.85438	10.6852	20.9121	22.6131	7.92174	6.90942	7.00265	5.46854	19.7185	17.6799
evm.TU.Gh_A09G2199	3.13317	3.16354	1.64741	1.48802	0.758212	0.800189	1.7205	1.79654	1.17356	0.592542	1.06547	1.34015
evm.TU.Gh_D11G2132	9.80914	16.4365	5.39055	11.7043	22.0531	22.7467	6.13877	8.44254	5.25007	10.9062	19.7783	18.1053
evm.TU.Gh_D11G2133	0.701885	0.581797	1.32858	1.81736	2.67519	4.99118	0.41515	0.606896	2.07957	0.839995	7.15707	4.32927
evm.TU.Gh_D11G2131	1.02418	2.35093	1.56583	1.08795	3.68911	3.91145	1.34204	0.934231	1.4939	0.678853	2.75432	3.06038
evm.TU.Gh_A08G0188	0	0	0	0	0	0	0.153501	0	0	0	0	0
evm.TU.Gh_A08G0189	0	0.180784	0	0	0	0	0.309603	0.161643	0	0	0	0
evm.TU.Gh_D12G0519	5.77536	2.35162	2.15764	2.24871	9.10286	8.48893	7.7669	7.05884	4.46699	4.36533	7.72867	10.8504
evm.TU.Gh_A08G0181	6.20416	6.74261	3.75146	3.36583	15.6144	15.1161	3.78379	3.33793	3.46398	2.87098	12.1597	12.2312
evm.TU.Gh_A08G0182	0	0	0	0	0.0345145	0.0327828	0	0	0	0	0	0.0665506
evm.TU.Gh_A08G0183	30.0707	30.7632	28.0714	26.5556	25.5412	27.9412	28.8465	28.0923	25.655	23.8098	20.5938	20.4563
evm.TU.Gh_A08G0184	4.64418	4.75117	4.62419	4.6661	4.79421	4.00009	6.84589	6.56838	5.86001	6.47953	4.75553	3.66142
evm.TU.Gh_A08G0185	0.905569	0.843406	1.11707	1.52553	3.35733	3.53619	0.895516	0.583176	1.49528	1.41254	3.83751	4.43323
evm.TU.Gh_A08G0186	0	0	0	0.0426884	5.51404	4.16305	0	0	0	0.0828695	2.9802	1.99921
evm.TU.Gh_A12G0455	3.12581	3.49785	2.29274	2.04265	5.19101	5.69843	4.69607	3.66806	1.11135	1.23449	3.18736	2.95356
evm.TU.Gh_A06G0019	35.6902	31.0596	0.0574465	0.239485	0	0	42.3348	40.0672	0.0575479	0.116226	0	0.0637254
evm.TU.Gh_D08G2043	39.0082	34.2343	3.39106	3.36318	0	0	22.5324	25.7555	3.67101	3.87303	0.0612239	0.424709
evm.TU.Gh_A01G1588	0.714883	1.31682	1.35318	0	1.29749	0.246478	0.902054	0	0.451858	0	0.504908	0
evm.TU.Gh_A12G0450	3.54524	3.39216	3.60389	3.1408	5.96977	4.63467	1.83287	2.07607	3.65694	4.06998	3.94717	4.77323
evm.TU.Gh_D05G0452	6.2014	5.56874	7.33654	7.18743	14.0973	14.753	4.32823	5.66854	8.8194	8.60911	10.4297	11.4752
evm.TU.Gh_D09G2109	8.35044	7.86732	10.0733	9.51952	4.65854	5.52215	5.2144	5.03902	12.5246	10.911	4.89465	5.03024
evm.TU.Gh_D05G2339	2.23619	2.2113	3.00753	1.91551	7.75408	6.51288	1.55934	1.74456	3.34761	2.81706	5.5486	6.7343
evm.TU.Gh_D05G2338	43.1551	41.8438	40.0348	39.1409	46.1454	45.2136	55.4678	52.4302	43.8572	39.4321	41.3896	42.0897
evm.TU.Gh_D05G0453	0	0	0	0.0408563	0	0	0	0	0	0	0	0
evm.TU.Gh_D05G2335	49.7784	48.1768	13.7228	10.6582	19.8125	24.6454	41.078	46.3614	8.31829	7.42733	19.8617	15.7075
evm.TU.Gh_D05G2334	45.4527	45.4177	28.0895	31.7317	4.29427	4.29349	71.1022	77.7312	19.4809	19.3741	5.05722	6.97279
evm.TU.Gh_D05G2337	0.582383	1.65511	0.236224	0.16413	0.181201	0.0860548	0.236206	0.16443	0.315522	0.398274	0	0.436739
evm.TU.Gh_D05G2336	41.2072	41.3752	34.1569	34.6245	86.2281	92.6734	55.4795	61.6575	35.8344	38.8508	80.2733	74.2724
evm.TU.Gh_D05G2331	0.329383	0.364037	0.0623481	0.194939	0.286953	0.545112	0.0623433	0.0650986	0.124916	0	0	0
evm.TU.Gh_D05G0450	27.9276	27.8183	49.4507	48.1904	26.0239	24.1332	49.6477	49.6759	34.9917	34.3198	21.1978	24.9411
evm.TU.Gh_D05G2333	1.40122	0.890469	2.78496	2.62608	0.0381476	0.0362336	0.497276	0.450019	0.564617	0.536621	0.0371121	0.147112
evm.TU.Gh_D05G2332	4.73342	6.45208	7.96424	7.62599	3.15003	4.56958	3.48409	5.04133	7.52953	8.86229	5.0704	3.69954
evm.TU.Gh_A06G0010	35.4333	34.5237	71.8364	69.6719	28.8889	32.3583	19.7667	19.4885	42.7006	43.1198	25.4375	25.4532
evm.TU.Gh_D05G0451	38.0426	40.2466	50.2901	51.6932	3.72726	3.59829	71.314	71.0281	12.342	10.5292	2.0211	1.82618
evm.TU.Gh_D12G2377	9.82855	11.7787	0.224147	0.116804	0	0	17.3701	15.6804	0	0.113374	0	0
evm.TU.Gh_A06G0011	19.253	19.9284	29.1363	29.6431	4.41672	3.68968	34.6834	34.333	22.1456	22.0823	3.88268	4.25815
evm.TU.Gh_D05G0456	23.8165	23.7189	15.0479	16.9738	5.98516	5.48184	19.1954	18.4273	11.3524	12.0902	4.99089	5.35812
evm.TU.Gh_A06G0012	5.88003	5.651	8.4686	9.07822	16.8433	15.9982	7.8631	8.33693	14.0585	13.7069	12.8651	14.7623
evm.TU.Gh_D05G0457	499.538	522.738	27.1678	27.989	49.584	57.3346	391.561	376.587	9.85398	10.5825	44.0435	37.9313
evm.TU.Gh_A01G1587	1.74152	1.17623	0.0915688	0.143151	0.21072	0.100074	1.1903	1.38632	0.0917306	0	0.1025	0.304732
evm.TU.Gh_D05G0454	0.438678	0.831138	0.35587	0	1.2284	1.23159	0.711685	0.619282	0.178249	0.239999	1.59341	1.05271
evm.TU.Gh_A12G0459	3.94647	5.31331	4.55002	4.0343	5.15716	6.30855	3.46318	4.75075	2.38107	3.70972	8.43797	8.66333
evm.TU.Gh_D05G0455	0.0559474	0.1855	0.211803	0.220743	0	0	0	0	0	0.374954	0.177815	0
evm.TU.Gh_D08G2045	10.8189	9.91895	11.4029	8.48875	29.0522	29.7563	9.77321	8.99024	16.3187	15.1841	23.5747	27.751
evm.TU.Gh_A06G0015	75.2187	66.5834	27.2359	25.8469	542.553	530.94	356.918	368.531	45.917	48.9437	512.335	545.918
evm.TU.Gh_D03G0788	24.1845	19.8991	19.2789	20.2431	16.6991	18.6232	20.0716	19.677	20.6872	19.2103	44.2922	40.9298
evm.TU.Gh_D03G0789	11.5235	7.9599	1.9086	1.13666	6.27443	4.46971	7.6338	4.27027	3.82393	1.3791	9.15617	6.04916
evm.TU.Gh_D10G2436	8.64891	7.81028	5.49038	7.59481	30.4378	28.0379	4.89105	3.85647	8.30011	8.38159	35.1987	30.6738
evm.TU.Gh_D10G2437	13.0258	11.1243	8.62966	10.0451	40.7491	39.072	5.04292	6.90405	12.9112	10.9972	37.2594	41.6482
evm.TU.Gh_D10G2430	0.870621	0.614181	1.20968	1.68099	0.827056	0.55564	0.368137	0.237966	1.01863	1.61389	0.451365	0.661227
evm.TU.Gh_A06G0016	2.36505	3.48516	2.23837	1.9315	4.40326	5.12927	2.62327	2.58842	6.24475	4.60171	3.07136	3.3641
evm.TU.Gh_D10G2432	6.07249	5.32648	31.3019	32.3141	0.39362	0.498495	5.95204	6.01268	22.2642	21.8944	0.919046	1.26496
evm.TU.Gh_D10G2433	3.32472	2.44967	2.09776	1.00206	3.41941	4.01205	1.748	2.37283	3.85268	1.94525	1.36977	2.424
evm.TU.Gh_D03G0780	1.17426	1.37891	2.98678	2.46132	0	0	21.4615	19.364	0.139165	0.49186	0.077752	0.308208
evm.TU.Gh_D03G0781	0.612757	0	0	0	0	0	0	0	0	0	0	0
evm.TU.Gh_D03G0782	0.139364	0.0385064	0.0329747	0.068733	0.037941	0	0.263777	0.0688588	0.0330329	0	1.21807	1.93868
evm.TU.Gh_D03G0784	6.82341	7.33468	1.99046	1.75178	1.93398	1.49856	5.13057	4.34127	2.21553	1.87931	3.96102	3.58189
evm.TU.Gh_D03G0785	2.98404	3.63196	2.60971	3.50229	8.67921	7.54049	4.4326	4.03127	4.11845	3.58025	8.12349	8.05035
evm.TU.Gh_D03G0786	1.63032	2.63841	1.07459	0.775346	0.19022	0.240901	4.10516	4.11398	1.2697	1.61664	0.339271	0.397346
evm.TU.Gh_D03G0787	0.31132	0.172037	0	0	0	0.322011	0.441934	0.461465	0.295165	0	0.494728	0.490274
evm.TU.Gh_D05G2483	3.98576	3.86065	2.20403	2.7388	6.73009	7.41149	1.90718	3.18636	3.26942	3.81603	7.11674	5.07792
evm.TU.Gh_D05G2482	3.41371	3.5613	7.21661	6.57713	14.9046	14.6188	0.543469	0.441379	5.59594	4.88724	16.359	15.4413
evm.TU.Gh_D05G2481	4.15489	5.05703	2.58838	2.43824	9.85102	12.4575	2.28955	3.17032	3.73983	3.02124	6.40765	7.39909
evm.TU.Gh_D05G0459	0.809059	1.40514	1.85962	2.28013	19.509	13.0309	1.53133	1.25636	1.42457	2.1025	16.5304	16.503
evm.TU.Gh_D05G2487	13.0083	11.6618	39.7467	37.9166	2.90449	2.85556	16.0967	14.1494	33.6281	32.8382	6.32053	6.16537
evm.TU.Gh_D05G2486	39.3728	36.3503	17.2974	15.2457	0.957237	0.795558	27.7638	26.1316	7.63957	7.4691	1.08646	1.07668
evm.TU.Gh_D05G2485	0	0	0	0.125532	1.01632	0.219392	0	0.0419206	0.0804406	0.203076	0	0
evm.TU.Gh_D05G2484	7.88282	7.8165	14.6074	16.423	20.2973	19.317	9.55161	8.77253	11.8393	12.8372	10.5756	9.28153
evm.TU.Gh_D05G2489	5.00929	5.43472	1.30486	1.26927	0.050046	0	5.13204	5.4951	10.7623	8.88795	1.80144	1.30273
evm.TU.Gh_D05G2488	0.0901955	0.19937	0.512186	0.266903	0.294663	0	0.0853579	0.178261	0.940667	1.20896	0.286665	0.473474
evm.TU.Gh_A03G1432	38.0148	38.5432	83.5373	83.4491	158.821	173.795	16.0374	16.1643	64.5161	65.6506	104.878	100.499
evm.TU.Gh_A03G1433	31.1042	36.9583	25.3657	23.1015	34.0058	36.0509	23.2695	22.4756	29.1405	32.5458	23.184	27.8155
evm.TU.Gh_A03G1430	0	0	0	0	0.0593766	0.112795	0	0	0	0	0	0
evm.TU.Gh_A03G1431	0.455949	0.167973	0.863054	0.299828	53.6241	62.095	0.862989	0.75094	2.59374	1.45511	118.345	124.46
evm.TU.Gh_A03G1436	0.180955	0	0.570875	0.356982	1.18234	1.31018	0.0570831	0	0.629071	0.461997	2.93951	2.15312
evm.TU.Gh_A03G1437	0	0	0	0	0	0	0	0	0	0	0	0
evm.TU.Gh_A03G1434	3.15784	2.66657	0.537294	0.489975	1.89328	1.94509	2.58553	1.92843	1.17741	1.12102	4.21004	2.94285
evm.TU.Gh_A03G1435	6.66876	5.81325	6.67456	7.2265	11.3791	10.2738	3.38517	2.41324	5.14277	4.85603	8.98054	8.7189
evm.TU.Gh_A03G1438	2.22357	2.32098	0.993778	0.761562	9.75297	8.8803	0.672211	0.701919	0.322084	0.827899	7.9832	8.36526
evm.TU.Gh_A03G1439	18.6638	15.5146	12.8329	17.6229	2.6057	1.81497	68.0846	68.0985	2.87359	0.610906	2.53497	1.17234
evm.TU.Gh_D13G1546	7.6001	6.66642	3.42525	2.49887	6.83128	7.36199	3.25374	3.75517	4.63225	3.81148	5.24	6.33271
evm.TU.Gh_D07G2257	5.3231	4.59774	4.61462	4.45642	0.43841	0.323877	4.40261	4.28776	3.26563	3.42617	2.58275	2.3012
evm.TU.Gh_D13G1547	23.5451	22.362	13.9091	12.8118	17.0183	15.4151	6.3174	6.80114	8.58591	9.95833	10.5259	8.96426
evm.TU.Gh_D11G0138	27.2012	27.4059	63.5804	67.9579	3.8149	4.54712	58.3751	62.8556	50.9932	52.6776	10.0425	10.0242
evm.TU.Gh_D11G1463	8.96602	9.35879	0.58929	0.49133	24.6808	26.1473	12.6098	12.1827	2.36132	1.19225	39.5783	39.4834
evm.TU.Gh_D07G2250	1.38632	2.12147	1.41299	1.89339	3.25161	1.54423	3.02761	3.47756	0.707744	0.714692	2.48549	1.90331
evm.TU.Gh_A11G0335	0	0	1.42516	1.62034	0	0	0	0.541103	2.20641	2.88339	0	0
evm.TU.Gh_A11G0334	18.5456	20.1784	19.7676	19.8205	81.9597	78.22	16.7671	17.6505	36.1908	33.7534	68.6713	69.4141
evm.TU.Gh_A11G0337	10.046	17.9642	27.3486	22.1566	83.4627	92.1179	17.1984	17.6238	31.2495	26.6932	101.526	104.168
evm.TU.Gh_A11G0336	0	0	0	0	0	0.116074	0	0	0	0	0.0792588	0.0392726
evm.TU.Gh_A11G0331	1.56043	1.53714	0.41737	0.301145	5.06089	4.07013	0.449442	0.737479	0.321621	0.422212	3.88131	4.23813
evm.TU.Gh_A11G0330	86.6602	81.7018	67.2862	72.5829	35.9979	36.5922	85.3334	86.5317	60.6967	69.9635	27.9447	27.3959
evm.TU.Gh_A11G0333	7.11121	6.31072	23.208	21.2505	0.381476	0.652205	6.16622	5.81563	30.9875	32.6333	1.78138	1.32401
evm.TU.Gh_A11G0332	0.218842	0.435358	0.082848	0.34538	2.14483	1.53923	0.289946	0.216257	0.124491	0.377141	0.185476	0.643323
evm.TU.Gh_A03G1814	0	0.380938	0.54369	0	2.00184	2.02024	0.217459	0.45414	0	0.109999	1.33891	1.80935
evm.TU.Gh_A11G0339	4.44477	3.59333	0.389509	0.365355	2.46495	2.68183	3.50532	2.6435	0.156079	0.236417	0.959218	0.99379
evm.TU.Gh_A11G0338	15.6711	15.3134	10.9153	9.90136	2.44208	3.34126	18.6961	17.7812	11.947	11.0675	3.50712	2.88694
evm.TU.Gh_D12G2373	2.35002	1.54668	4.47328	5.33927	9.74768	8.5485	1.24942	1.56557	7.33512	6.85096	9.87472	9.20365
evm.TU.Gh_A01G0855	0.0584904	0	0	0	0	0.0604991	0	0	0.110911	0	0	0
evm.TU.Gh_A01G0857	14.8344	17.4079	13.9314	11.0732	23.14	20.4979	28.6737	26.6582	24.5451	23.799	35.2544	33.9148
evm.TU.Gh_A01G0856	8.65987	7.19778	6.72208	6.14463	11.5118	11.8617	4.75646	4.98999	12.5954	11.5895	23.2486	22.0236
evm.TU.Gh_A01G0851	9.16733	11.3402	10.3479	9.20843	6.41112	7.52483	13.6502	16.4143	21.7291	21.3384	17.8203	14.9226
evm.TU.Gh_A01G0850	6.21585	7.95451	5.49588	4.92111	23.2459	21.995	16.4864	10.8301	17.2922	17.1487	42.4572	38.7261
evm.TU.Gh_A01G0853	14.1375	13.1039	15.0095	14.3483	27.7211	25.4622	19.1626	17.6492	31.4389	32.654	39.0738	41.6137
evm.TU.Gh_A01G0852	1.91107	2.263	2.42884	2.45057	2.70546	2.76739	4.46976	4.18169	3.90854	3.34572	3.99142	5.50328
evm.TU.Gh_D05G1684	1.94097	1.90682	0	0.212727	0.234853	0	0.918432	0.639348	0	0	0.114239	0
evm.TU.Gh_D05G1685	0.149049	0.49419	0	0	6.33014	5.39587	0.493692	0.294577	0.211972	0.285404	3.00021	2.11253
evm.TU.Gh_D05G1686	0	0.393227	0.336737	1.4038	137.449	144.721	0.841778	0.615287	2.02399	2.46966	159.915	168.001
evm.TU.Gh_D05G1687	17.0509	16.7924	27.6416	21.8144	49.3311	46.6231	15.7103	16.8495	30.5716	32.057	41.3745	45.3149
evm.TU.Gh_A01G0859	1.04212	1.75267	0.128648	0.312848	4.34202	3.60864	5.31704	6.53706	0.171833	0.0867601	6.09623	5.08995
evm.TU.Gh_A01G0858	9.71771	9.30069	7.58532	7.18082	12.0734	11.3985	12.9889	11.6819	15.8307	14.867	16.3449	16.1276
evm.TU.Gh_D05G1682	4.56463	4.14399	0.0308581	0	0.0355056	0	4.10381	4.80069	0	0	0.0345418	0.308078
evm.TU.Gh_Sca072619G01	0	0.16161	0	0	0	0	0	0	0	0	0	0
evm.TU.Gh_D13G1041	6.97247	7.09518	6.96115	5.49365	7.45399	6.59627	5.06958	4.49539	5.72387	5.08808	9.41364	8.03445
evm.TU.Gh_D12G2372	0.234816	0.155712	9.64514	7.92136	0.0511419	0.145728	0.31111	0.0464085	15.5842	14.7479	0.895567	0.93681
evm.TU.Gh_Sca113630G01	0	0	0	0	0	0	0	0.183403	0	0	0	0
evm.TU.Gh_D13G2253	8.42757	6.98566	5.46753	5.39663	18.725	19.6132	7.97555	8.79817	9.15012	8.45911	16.0206	16.2688
evm.TU.Gh_D07G2252	0	0	0	0	0	0	3.059	1.73399	0	0	0	0
evm.TU.Gh_D08G0113	104.519	102.89	64.6214	62.8159	117.394	122.505	103.883	101.208	121.006	127.348	125.892	122.553
evm.TU.Gh_D11G2925	0.07783	0	0.957596	1.68895	0	0	0	0	0.147583	0.894188	0	0
evm.TU.Gh_Sca082594G01	0	0	0	0	0	0	0	0	0	0	0	0.759925
evm.TU.Gh_D11G2924	0.578447	0.807541	1.84409	2.49249	0.066307	0.15745	0.777915	0.78221	1.64529	1.34081	0.483804	0.447485
evm.TU.Gh_Sca015345G01	0.955537	1.16167	1.89915	2.16781	0	0	1.899	1.22753	2.53667	1.64672	0	0
evm.TU.Gh_D11G2927	8.86355	8.90099	14.0523	16.9532	63.8419	62.6399	7.91978	8.35872	18.1723	17.7907	52.6711	49.4099
evm.TU.Gh_D12G2139	65.5751	70.9907	40.4073	35.9977	8.28245	8.66019	66.6549	65.3691	38.479	39.897	15.235	13.219
evm.TU.Gh_A07G0223	15.3473	14.3604	0.267336	0.0619156	0.273422	0.227241	17.8211	16.3136	0.119026	0.120194	0.399	0.49426
evm.TU.Gh_D07G2253	2.60757	3.22001	4.35674	5.10103	0.142773	0.33149	3.81875	3.68522	8.81174	8.56351	1.7748	2.50823
evm.TU.Gh_D08G2347	32.7426	28.2973	20.3117	20.7343	14.3968	14.9963	27.6084	32.4866	30.96	30.0826	15.0331	12.5382
evm.TU.Gh_D11G2920	43.8381	50.0772	25.3894	31.6242	32.0634	32.3158	43.1897	48.008	25.7444	20.5158	21.8351	20.6081
evm.TU.Gh_A09G1643	1.58956	1.81954	1.61188	2.12789	0	0.0587197	0.268626	0.336598	9.36542	7.66372	0.661578	0.774826
evm.TU.Gh_A09G1642	70.0014	62.4332	93.6539	84.6603	93.3258	102.086	70.6308	68.0302	75.519	83.0363	73.4793	76.4654
evm.TU.Gh_A09G1641	0.895446	0.989654	1.12998	0.490697	0.216694	0.823287	1.41237	1.17983	1.88662	1.23834	1.26487	0.731199
evm.TU.Gh_A09G1640	8.06644	10.8255	9.36121	7.38829	5.01954	3.47644	8.45171	10.7231	7.01054	13.1474	6.00238	4.53687
evm.TU.Gh_A09G1646	22.2325	21.5559	11.3816	14.7528	0.220098	0.522636	19.223	18.3748	27.3067	26.9942	2.7836	3.60732
evm.TU.Gh_D04G0268	28.8563	27.679	20.7342	22.0853	23.6993	21.2624	13.5173	12.3503	24.6596	25.2713	20.0909	18.3902
evm.TU.Gh_D04G0269	16.7009	17.7771	15.1585	17.8913	12.5222	15.3629	212.203	216.441	21.8046	24.1811	17.7658	18.3963
evm.TU.Gh_A10G0336	14.9096	19.373	8.69541	7.75076	10.9704	11.1702	14.6438	13.6583	5.73077	6.17282	12.1668	10.1958
evm.TU.Gh_A10G0337	0	0.167973	0	0.0749569	0.579273	0.393006	0	0.150188	0	0	0.241521	0.718039
evm.TU.Gh_D04G0264	14.3752	19.0949	48.161	48.929	40.7892	39.0917	18.5859	18.9405	41.3995	38.3813	57.9859	55.3381
evm.TU.Gh_D04G0265	1.39531	1.79913	0.660289	1.14693	0	0	0.660238	0.229806	0.661455	0	0	0
evm.TU.Gh_A10G0332	22.2235	24.4242	8.03085	7.14348	8.83421	8.68031	12.6778	13.9752	6.42424	6.8444	12.0849	13.8687
evm.TU.Gh_D04G0263	5.5602	4.74057	14.5091	15.9834	1.12449	0.903752	8.19366	8.08482	15.815	13.0044	5.38569	5.58738
evm.TU.Gh_D04G0260	4.84381	4.38007	27.8187	23.8531	12.5876	14.0436	4.41037	4.85913	10.8201	11.6992	11.4295	11.4037
evm.TU.Gh_D04G0261	24.597	25.2215	12.2218	10.2103	8.70535	8.58659	11.5742	10.8704	8.5833	8.66756	4.48787	4.842
evm.TU.Gh_A12G2196	11.465	11.7088	3.15913	2.79144	8.06004	7.43048	3.57091	4.58921	1.58235	1.18105	11.9925	7.38975
evm.TU.Gh_A12G2197	9.94696	10.0773	0.112074	0	0	0	6.27564	9.47843	0	0	0	0
evm.TU.Gh_A12G2194	0.134978	0.745893	0	0	0.293977	0.139613	0.76643	1.60061	0	0	2.00198	2.26738
evm.TU.Gh_A12G2195	15.289	16.179	12.2211	10.7689	4.83371	4.33612	10.2259	9.4151	6.20636	5.21558	11.0438	11.2738
evm.TU.Gh_A12G2192	0.469631	0	7.06718	5.51252	0.0511419	0	0	0	5.16503	5.98011	1.2936	1.03542
evm.TU.Gh_A12G2193	2.8723	2.44435	4.26797	4.05146	5.22355	6.86287	0.869838	0.709594	3.70362	3.90498	12.2023	11.3687
evm.TU.Gh_A12G2190	13.2536	12.6135	49.6272	47.3123	0.51546	0.870396	10.9002	9.66687	62.8292	58.8134	9.91793	7.61996
evm.TU.Gh_A12G2191	28.5141	27.8778	28.8551	21.4189	68.5517	62.8435	22.0029	27.9606	38.0562	41.5798	127.34	123.891
evm.TU.Gh_D05G1899	17.1947	14.9048	19.305	21.0344	13.5845	14.0363	17.5487	11.9108	24.134	24.8551	11.8764	11.15
evm.TU.Gh_D05G1898	7.03471	6.42546	2.36603	3.3261	3.60874	3.127	4.95179	4.30886	2.03949	2.78312	9.73165	7.50769
evm.TU.Gh_A12G2198	4.46225	6.65208	0.0491075	0.0511802	0	0	2.55339	2.97389	0	0	0	0
evm.TU.Gh_A12G2199	0.127405	0.0704044	1.2661	1.44521	0.554966	0.0658901	0	0	0	0	0	0.13376
evm.TU.Gh_D13G1042	1.25337	0.692615	0	0	0	0	1.42337	1.36242	0	0	0	0
evm.TU.Gh_D06G0523	27.6281	29.0708	40.8343	42.3712	53.7847	59.1112	20.2365	21.6919	42.7006	43.4821	45.5085	49.6683
evm.TU.Gh_D06G1831	29.1682	28.4275	20.3068	21.8439	51.9384	50.7139	37.7156	47.259	41.3798	38.3623	44.823	44.7813
evm.TU.Gh_D08G2345	1.56766	1.94917	9.9222	9.85778	0.426788	0.506719	7.23246	7.26163	5.75947	5.7222	0.622805	0.925797
evm.TU.Gh_A04G0228	0	0	0.171799	0.238734	0	0	8.07395	8.19161	0	0.0579307	0	0
evm.TU.Gh_D07G0298	19.7456	22.5586	15.5383	18.9296	30.8042	26.2754	33.6987	33.3245	25.9779	19.4358	28.9103	30.6299
evm.TU.Gh_D07G0299	3.40955	2.57498	2.66221	3.01747	4.01203	3.87931	1.24586	1.39451	2.00243	2.05836	4.08373	4.97171
evm.TU.Gh_A12G2448	9.4722	7.76926	12.5733	12.2226	1.29749	1.72535	14.2073	13.8933	4.29265	5.41849	7.69985	7.25525
evm.TU.Gh_A12G2449	0.0899853	0.348083	1.74589	1.7752	0	0	0.0425795	0.0889226	7.8064	7.96918	0	0
evm.TU.Gh_D06G0522	0	0	0	0	0.326967	0.177464	0	0	0	0	0.181767	0.225163
evm.TU.Gh_D05G3124	14.2768	17.6993	12.5787	11.9052	27.5143	27.154	16.3555	14.2938	13.4914	11.7354	24.2798	20.2154
evm.TU.Gh_A04G0220	52.5324	56.6432	38.8439	43.9896	16.2934	17.4424	58.0463	59.9173	40.3624	39.8485	14.1872	14.3198
evm.TU.Gh_A04G0223	8.74615	8.66635	0.570875	4.75976	0	0	1.42708	3.57635	0	0	0	0
evm.TU.Gh_A04G0222	11.3831	10.174	0	0.292908	0	0	25.1985	24.7471	0.563085	0.284306	0.104866	0
evm.TU.Gh_A04G0224	5.34796	5.70679	0.0581783	0	0	0	1.04713	1.33639	0	0	0	0
evm.TU.Gh_A04G0227	0	0	0	0	0	0	0	0	0	0	0	0.0673245
evm.TU.Gh_D08G2344	4.1439	4.2183	3.30269	3.54965	5.5814	2.93267	6.60487	6.14244	4.03226	6.05556	4.62119	5.26652
evm.TU.Gh_D13G1044	0	0	0	0	0.12011	0	0	0	0	0	0	0
evm.TU.Gh_D02G2327	21.6832	20.4552	35.7056	35.7703	51.0469	49.5661	20.3226	20.8079	40.9181	38.4798	37.0025	41.1873
evm.TU.Gh_D02G2326	0	0.0828448	0.0709436	0	0.0408142	0.116299	0	0	0	0	0.0397064	0.118047
evm.TU.Gh_D02G2325	4.61425	3.4836	0.645838	0.769254	13.2344	13.3434	2.06037	1.60555	0.431319	0.715551	9.60473	8.05128
evm.TU.Gh_D02G2324	16.2428	16.6184	12.3961	13.8543	22.6145	26.4265	12.2729	12.0063	19.4032	17.3661	20.9965	21.2598
evm.TU.Gh_D02G2323	0.459568	1.52375	11.5262	13.146	67.8123	61.7955	1.30476	0.68121	20.4788	21.1199	59.6423	66.3427
evm.TU.Gh_D02G2322	11.9418	11.5282	19.8826	17.8852	0.132698	0.226872	8.85653	11.6322	7.67132	8.72662	0.516383	0.409387
evm.TU.Gh_D02G2321	7.01058	8.15064	1.37872	1.61652	0.0991478	0.470866	11.8905	13.0458	1.12218	0.435847	0	0.764705
evm.TU.Gh_D02G2329	32.1697	31.0474	95.0707	98.4131	24.3745	20.902	25.0415	24.1782	72.7284	78.2142	27.361	27.3525
evm.TU.Gh_D02G2328	14.114	11.8046	22.0949	24.6078	13.5421	13.8096	21.8766	22.3911	16.5643	20.4521	12.932	13.3763
evm.TU.Gh_D06G0520	11.6212	12.77	31.2895	31.8855	20.1465	19.5502	13.6525	15.5759	47.4287	50.8357	16.5571	16.4081
evm.TU.Gh_D05G0183	19.3537	15.8274	7.70988	8.95654	53.6219	54.4199	15.124	12.9723	9.54368	9.58769	44.3057	41.6188
evm.TU.Gh_D05G0184	2.46328	2.0723	1.07868	1.12421	27.4653	26.2774	0.382729	0.653962	2.26574	2.14719	29.3294	27.7143
evm.TU.Gh_D01G1938	104.698	120.109	107.836	101.426	201.403	195.049	138.273	126.119	151.726	167.103	215.642	201.541
evm.TU.Gh_D05G0185	1.06249	1.27212	0.754183	0.436675	0.289257	0.915812	0.167583	0.0874949	0.671569	0.25431	0.56281	0.464786
evm.TU.Gh_D04G1131	9.58467	10.5442	8.02621	8.45212	20.1054	20.2845	9.6976	9.8643	11.8093	11.0372	15.3483	12.1959
evm.TU.Gh_D04G1130	0	0	0	0	0	0	0.0971627	0	0	0	0	0
evm.TU.Gh_D04G1133	3.94362	4.98809	4.85211	4.21409	0.405594	0.498551	2.48807	2.27328	3.63512	3.37714	0.673115	0.48304
evm.TU.Gh_D04G1132	0	0.154584	0	0.137964	0	0.144672	0	0	0.663052	0	0.14818	0.146845
evm.TU.Gh_A07G1209	0.588205	0.529702	2.53607	2.75056	3.79581	3.40256	0.474189	0.301393	1.96222	2.1692	6.94704	8.39406
evm.TU.Gh_A07G1208	0.0745245	0.65892	0.282131	0.588079	0	0	0	0	0.353287	0.0713509	0.315811	0.312968
evm.TU.Gh_D04G1136	0.529725	0.585456	2.06807	1.89411	0.432645	0.239714	0.375985	0.392601	1.97756	1.74339	0.245526	0.208556
evm.TU.Gh_A07G1205	10.6444	9.25456	3.89538	3.70981	0	0.220199	28.1386	30.4341	0.403682	0.611467	0.225538	0
evm.TU.Gh_A07G1204	25.2443	27.0607	0	0.0440719	0.194623	0	10.8246	12.0536	0	0	0.142005	0.0938179
evm.TU.Gh_A07G1207	6.41121	4.37204	8.4562	10.2259	4.53067	4.30335	6.8419	5.9985	5.17321	5.0934	8.38183	6.22977
evm.TU.Gh_A07G1206	17.3554	17.9265	0	0	0	0	28.3976	27.8895	0	0	0	0
evm.TU.Gh_A07G1201	0.646711	0.71475	0.0941649	0.122674	2.81702	3.39606	0.0706183	0.196638	0.377325	0.1667	2.45069	1.77577
evm.TU.Gh_A07G1200	0	0	0	0	6.71099	5.41212	0	0	1.87412	3.67371	4.68104	5.98174
evm.TU.Gh_A07G1203	0.318431	0.595579	0.301375	0.241612	0.906925	0.430711	0.417257	0.314671	0.464473	0.328323	0.700656	0.694348
evm.TU.Gh_A07G1202	5.41592	4.77057	1.27182	1.60667	3.99101	3.45381	2.11954	2.05225	1.04242	1.28657	1.38051	2.13762
evm.TU.Gh_A12G1184	9.57182	12.4148	13.3266	14.6694	19.2964	18.6555	6.81254	8.59888	9.90013	10.5275	36.7072	33.9682
evm.TU.Gh_A12G1185	16.3857	17.9562	14.0624	14.656	14.3657	11.7777	18.7922	22.6417	16.1937	16.6186	33.5419	30.1783
evm.TU.Gh_A12G1186	11.1804	11.8567	16.7185	17.1479	9.5713	10.4948	7.82854	7.11013	13.3984	13.0349	18.1665	16.2163
evm.TU.Gh_A12G1187	4.27573	5.46815	2.94831	2.53051	2.86022	1.51631	4.45104	4.10451	4.63297	2.39771	7.37709	6.79764
evm.TU.Gh_A12G1180	0	0	0	0	0	0	0.194325	0	0	0	0	0
evm.TU.Gh_A12G1181	6.2659	5.96993	6.74825	5.89642	3.50322	3.42678	5.40727	5.26667	6.3277	3.97639	5.11219	6.22559
evm.TU.Gh_A12G1182	9.08322	12.1721	8.70416	6.27169	0	0.234879	7.19919	8.75155	2.69121	2.50022	0.962295	0.476816
evm.TU.Gh_A12G1183	8.4517	9.4671	10.5933	12.6176	8.70623	10.514	6.91753	8.46474	11.5865	13.1218	9.80089	17.147
evm.TU.Gh_A12G1188	70.4131	63.1443	83.4482	76.3085	44.3928	44.8807	81.9805	78.1266	85.7916	87.8165	154.756	162.928
evm.TU.Gh_A12G1189	7.34623	8.75589	11.8606	11.5087	2.82349	3.1288	8.86066	9.67929	5.7359	6.61966	8.24055	7.25899
evm.TU.Gh_D08G0544	0	0	0	0	0	0	0.13944	0	0	0	0	0
evm.TU.Gh_D06G0673	33.2703	28.0691	48.7947	44.0904	2.48913	1.57616	29.0823	24.5953	110.042	115.256	29.5969	33.33
evm.TU.Gh_D01G1932	6.53772	6.25066	5.20539	5.52747	7.57148	8.47964	3.8792	3.79427	4.18151	5.71287	6.04668	5.55644
evm.TU.Gh_D04G0888	7.12993	6.87154	8.54848	7.81089	4.66535	4.60724	3.48353	3.5305	7.02389	6.72265	5.25966	5.11488
evm.TU.Gh_D04G0889	18.9652	18.728	12.0016	10.073	20.4083	17.0629	8.60229	9.31515	10.0013	8.27298	28.0576	19.5578
evm.TU.Gh_D06G0677	0.144044	0	0	0	0	0	0	0	0	0	0	0
evm.TU.Gh_D06G0676	204.863	196.518	119.157	123.465	153.027	142.324	247.844	263.277	92.8876	91.2795	146.085	169.026
evm.TU.Gh_D06G0675	6.02706	6.45035	5.2349	4.1013	13.0021	12.981	6.1731	6.6344	9.18629	7.96169	10.7093	10.3726
evm.TU.Gh_D03G1412	0	0	0	0	0	0	0	0	0	0.543526	0	0.59602
evm.TU.Gh_D04G0882	0	0	0.0440192	0	0	0	0	0	0	0	0	0
evm.TU.Gh_D04G0883	7.12951	6.14992	3.29153	2.2298	17.4214	15.1084	1.97477	1.20286	1.31894	0.998913	10.8692	10.0411
evm.TU.Gh_D04G0880	37.9586	37.565	35.5498	34.8968	0.270171	0.359262	34.2322	31.136	41.7754	39.7626	2.62838	1.30236
evm.TU.Gh_D04G0881	0	0	0.101772	0.159101	0	0.055612	0	0.106261	0	0	0	0
evm.TU.Gh_D04G0886	8.54431	8.62462	6.92665	7.07115	8.68043	8.48204	4.20574	3.72067	5.74339	5.31012	8.21127	6.48025
evm.TU.Gh_D01G1930	5.46064	3.68814	11.7001	7.85501	0	0.0392234	3.05041	2.28587	3.02008	3.08603	0.401744	0.278689
evm.TU.Gh_D04G0885	0	0.415569	0.948986	0.989041	0	0	0	0	0.831829	0.239999	0.132784	0
evm.TU.Gh_D01G1931	15.3964	16.7672	2.77218	2.51878	0	0	21.5361	21.3004	1.63777	1.58194	0	0
evm.TU.Gh_D01G1936	7.98837	8.64954	19.7264	17.2791	0.0441582	0	11.9347	13.8646	17.1469	18.3634	0.0859192	0.383156
evm.TU.Gh_D03G1416	1.00925	0.697142	4.29835	7.09298	0	0	0	0	1.79414	2.89881	2.53939	1.45694
evm.TU.Gh_A06G0415	0	0	0	0	0	0	0	0	0	0	0	0
evm.TU.Gh_A06G0417	0	0	0	0	0	0	0	0	0	0	0.180963	0.179333
evm.TU.Gh_A06G0410	11.7901	10.4677	8.25305	7.3128	0.853577	1.14856	10.1996	10.5858	2.44623	2.8142	0.622805	0.754353
evm.TU.Gh_A06G0411	29.9989	32.5688	26.1609	23.777	54.1689	52.1521	27.1071	29.1787	45.6808	44.7467	44.9561	43.5613
evm.TU.Gh_A06G0412	9.93514	10.1336	13.1922	13.359	13.968	13.2672	8.95788	8.81648	14.0591	13.5582	12.8296	13.1552
evm.TU.Gh_D03G1414	9.15252	9.51451	17.153	18.5921	3.25652	3.18686	9.26193	7.88029	10.1382	12.0596	12.3845	16.5542
evm.TU.Gh_A06G0418	1.53084	1.83901	0.503944	0.853475	1.01473	1.17035	2.45654	2.69665	0.0631043	0.0637238	0.846156	1.88671
evm.TU.Gh_A06G0419	7.63096	9.82289	5.01307	6.37587	2.44411	0.928591	5.01269	4.96808	5.3624	4.98527	1.23644	1.69658
evm.TU.Gh_D09G1591	3.30163	5.89452	4.567	1.50308	1.65942	2.62694	6.00875	2.50972	1.20396	1.21578	1.07625	3.46633
evm.TU.Gh_A13G0909	2.02416	1.63789	0	0	0	0	2.08663	3.07182	0	0	0	0
evm.TU.Gh_A13G0904	5.80374	6.80309	4.66062	6.15842	3.8304	4.72968	7.65616	7.64693	5.29415	5.34612	9.68871	8.49362
evm.TU.Gh_A13G0905	8.19667	8.03623	24.4616	25.1681	9.28593	10.0507	4.94199	4.04994	12.6598	14.4928	18.9781	20.0565
evm.TU.Gh_A13G0900	9.71373	9.85647	13.3543	12.3898	7.11283	6.58272	7.72665	6.66138	16.3948	16.2751	13.7508	13.9787
evm.TU.Gh_A13G0901	24.9445	25.4184	31.969	30.094	13.688	12.3974	23.6435	22.9579	28.9631	33.1595	30.8381	27.7822
evm.TU.Gh_A13G0902	0.067489	0	0.638741	0.732271	0.0734941	0.0698067	0.255477	0.666919	0.447908	0.51692	0.142998	0.495988
evm.TU.Gh_A13G0903	2.5493	2.93826	3.68806	2.8379	2.97443	3.08888	2.24024	1.76343	3.86722	4.00979	4.16692	5.54411
evm.TU.Gh_A10G0800	0	0	0	0	0.297243	0.362995	0	0	0	0	0.247864	0.32751
evm.TU.Gh_A10G0801	20.0638	24.7008	21.6331	19.5401	18.2536	20.4901	10.0947	6.77625	8.42775	11.6715	30.135	26.3974
evm.TU.Gh_A10G0802	0	0	0.260971	0	0.075069	0	0	0	0	0	0	0.217121
evm.TU.Gh_A10G0803	19.1528	16.473	13.4718	13.5993	1.54196	2.8521	16.9971	19.3685	7.06573	9.70373	1.65801	1.17363
evm.TU.Gh_A10G0804	2.43301	1.79265	0.537294	1.59992	7.90433	8.80796	0.729129	0.68121	0.307567	0.155293	2.53462	2.42665
evm.TU.Gh_A10G0805	3.19432	3.30504	1.73674	1.64245	1.96131	1.9332	2.09037	1.67904	0.612156	0.813376	2.7001	2.53308
evm.TU.Gh_A10G0806	7.8516	10.7265	6.70858	7.31444	18.1692	21.8822	8.87529	9.15978	7.75434	7.51724	23.106	16.4865
evm.TU.Gh_A10G0807	39.3915	39.7627	39.767	37.1715	96.6603	90.4524	71.0782	69.0293	53.9048	54.6854	164.703	168.321
evm.TU.Gh_A10G0808	3.39394	3.41572	1.4356	2.09467	2.22995	1.52971	0.681857	0.974305	1.24039	1.05288	1.92837	2.12998
evm.TU.Gh_A10G0809	1.06883	0.555897	2.61821	2.04654	7.46289	8.97437	0.952005	1.05621	4.53035	3.25054	18.9834	14.0599
evm.TU.Gh_D12G0009	11.1411	10.6271	6.85049	6.0197	3.28427	2.75249	9.63697	10.0629	7.33356	7.50746	3.94691	3.87413
evm.TU.Gh_D12G0008	18.5566	18.4498	7.08854	6.54238	6.45188	6.12816	11.5312	13.661	13.3542	12.0583	8.60586	10.8756
evm.TU.Gh_D06G0637	0.418594	0.308422	2.64115	2.52325	1.06363	1.29891	0.0880318	0.551534	9.34856	8.59426	0.739112	0.390644
evm.TU.Gh_D10G1649	8.29396	7.56871	8.95395	8.63137	10.4959	9.62819	3.86455	3.15809	7.14215	7.6008	11.9576	11.1043
evm.TU.Gh_D10G0199	1.99956	2.66093	1.93108	1.44906	1.59978	0.506504	2.89639	2.33887	1.122	1.60185	0.82141	0.8997
evm.TU.Gh_D10G0198	14.515	14.7906	9.25578	11.9311	41.9826	39.5567	7.89117	8.64683	10.1505	10.4966	43.0788	41.7722
evm.TU.Gh_D06G0636	6.13097	6.40173	4.28446	4.65868	8.26799	8.9961	3.82873	3.76899	4.83275	4.21471	6.17428	6.00643
evm.TU.Gh_D10G0195	3.82395	2.88459	5.34252	6.37628	6.74205	7.59664	2.35513	2.51919	5.6397	5.81129	6.23752	6.94607
evm.TU.Gh_D08G0541	12.9885	13.4662	5.93709	8.36925	3.10911	2.37081	8.02969	6.83481	8.73074	8.43145	4.21756	3.75741
evm.TU.Gh_D10G0197	2.71563	2.77046	1.50256	1.19509	0.0909927	0	1.89783	1.94042	1.70327	1.75999	0.0442614	0
evm.TU.Gh_D10G0196	4.43269	4.52696	2.90305	3.5606	15.8867	16.9081	2.42493	2.62451	3.44016	3.07998	10.1848	9.66106
evm.TU.Gh_A10G1082	2.85073	2.75682	1.40523	1.25951	2.10193	2.0579	3.09127	2.99313	1.63295	2.07543	1.76174	1.30941
evm.TU.Gh_D06G0635	0.0351582	0.0388571	0	0	0	0.0363656	0	0	0	0	0	0
evm.TU.Gh_D10G0193	0.514093	0.619832	0.619254	0.645391	1.67951	1.98197	1.45956	1.4317	1.72811	2.19253	4.01053	3.38562
evm.TU.Gh_D10G0192	6.82389	4.95605	33.399	29.8086	18.8962	20.1664	3.69022	4.23864	27.3579	34.5331	34.4944	41.7575
evm.TU.Gh_D06G0634	46.2117	44.5336	33.6024	34.8818	83.4636	88.4568	17.7333	14.4794	32.8603	30.2153	59.4059	53.3981
evm.TU.Gh_D06G0633	1.62656	1.79769	2.66836	2.67402	2.12555	1.68242	0.872281	1.2323	1.74778	2.38785	2.06785	1.76462
evm.TU.Gh_D06G0632	30.1001	34.2116	37.6005	41.451	18.8145	16.4744	30.1888	32.4567	39.0747	34.289	16.1112	15.3993
evm.TU.Gh_D06G0631	2.52548	4.38613	1.10974	0.71174	2.35731	1.77257	0.597505	0.178261	1.7103	2.15887	1.43333	1.60981
evm.TU.Gh_D08G0540	10.0746	11.967	0.22278	0.371494	18.0459	20.0134	7.75216	7.3039	0	0.0450729	3.94013	4.89318
evm.TU.Gh_D06G0630	10.3022	15.4432	8.85381	8.17628	5.15812	6.24663	3.58608	1.9893	13.4726	10.6571	8.65623	8.70262
evm.TU.Gh_D10G1866	2.64377	2.58576	2.76788	2.46931	6.0128	5.73532	2.6791	2.58942	4.14806	4.59197	5.22993	5.50216
evm.TU.Gh_D10G1867	10.2597	10.2802	1.39796	1.43728	33.0179	33.013	11.9951	11.8743	1.76	1.77728	24.7627	25.6923
evm.TU.Gh_D10G1864	7.28052	9.63707	6.89056	4.50925	10.694	12.5217	2.00292	1.75681	9.31065	8.02416	8.25126	11.8211
evm.TU.Gh_D10G1862	5.70524	4.83223	1.36253	1.89339	6.73547	6.56299	3.48175	2.89797	3.94315	3.11402	3.44579	4.31044
evm.TU.Gh_D10G1863	12.1326	12.7995	6.08933	6.52767	0.400368	0.47535	10.0031	11.3535	5.31579	3.87198	0.3895	0.192997
evm.TU.Gh_D10G1860	0	0	0.0285437	0.0297485	7.09402	8.23544	0.0285415	0	0.0571883	0.230999	1.50171	1.36153
evm.TU.Gh_D10G1861	11.5507	8.6506	3.16453	3.67289	4.38592	3.37985	3.16429	3.22904	27.5945	25.5372	17.7115	17.3127
evm.TU.Gh_D10G1868	24.5571	25.3494	32.6314	29.7455	150.077	146.713	18.406	19.7534	43.1662	41.1918	95.5317	89.3089
evm.TU.Gh_D10G1869	0	0.415569	0	0.24726	9.41775	8.5563	0	0.123856	0	0.359998	3.71796	4.07925
evm.TU.Gh_D02G0075	132.173	124.992	40.473	43.8773	16.0665	15.5472	144.768	143.657	111.8	116.19	26.9712	29.4071
evm.TU.Gh_D02G0074	0.219339	0.404025	0.691969	1.08176	0.0796187	0.0756239	1.38383	1.30049	1.38638	1.04999	0.464745	0.690841
evm.TU.Gh_D02G0077	15.5219	13.7773	16.4792	17.0955	0.0437903	0.0831863	12.3299	13.5901	20.6259	18.5184	1.53366	0.844361
evm.TU.Gh_D02G0076	44.354	45.2428	61.8067	58.6641	23.6467	23.4585	59.2142	53.6453	52.5751	55.3242	25.7314	26.9773
evm.TU.Gh_D02G0071	45.3708	48.5978	63.6947	63.9329	17.6301	17.2772	52.8272	56.742	40.0386	40.5956	19.027	19.3654
evm.TU.Gh_D02G0070	7.64387	7.47268	5.40226	5.56008	6.16939	5.58011	4.02781	4.37462	4.38612	4.52458	5.77572	5.2455
evm.TU.Gh_D02G0073	1.26479	0.790094	12.2307	10.6315	0.179652	0.113759	0.208166	0.70644	2.5026	2.73776	0.524328	0.635075
evm.TU.Gh_D02G0072	1.89765	3.11599	0.205258	0.320883	0	0	7.08087	10.2335	0.0514052	0.155729	0	0
evm.TU.Gh_D05G2810	3.74793	4.76358	4.25662	2.95752	0	0.193832	1.41876	1.48147	1.59905	1.25592	0.595595	0
evm.TU.Gh_D05G2811	5.33468	5.68153	5.69153	8.80197	1.90125	2.0065	3.3963	2.20452	7.081	9.10065	1.64412	3.15681
evm.TU.Gh_D05G2812	3.01928	2.91982	4.23531	3.88226	3.28794	3.79218	1.88789	1.54509	3.83385	2.99395	4.79804	4.13218
evm.TU.Gh_D05G2813	29.4607	27.5078	30.6469	31.3142	44.5278	38.8786	26.1981	29.9912	43.3427	45.9566	38.8796	37.9963
evm.TU.Gh_D02G0079	5.83641	4.69961	4.02448	3.53641	0	0	12.0331	13.3476	0.830033	0.838181	0	0
evm.TU.Gh_D02G0078	5.14538	5.80457	4.51653	4.4179	7.69354	7.00419	3.98636	3.47756	4.3223	4.72207	9.37706	7.55727
evm.TU.Gh_D05G2816	5.54528	3.53578	6.25754	7.15279	19.9742	16.2144	9.18376	5.69055	5.05532	5.92173	15.1389	22.168
evm.TU.Gh_D05G2817	6.38699	5.39802	8.88953	7.82871	7.46672	8.45221	5.64442	4.40881	7.70302	6.69952	6.21921	6.50836
evm.TU.Gh_D12G0932	2.23268	1.51238	0.749805	0.639371	9.5685	8.71594	1.43134	1.20991	1.70711	1.51701	11.4452	9.07373
evm.TU.Gh_D11G1989	0.413384	0.24601	28.681	23.493	0.96959	0.493362	0.120373	0.0314232	45.3738	46.7325	11.6561	12.6195
evm.TU.Gh_Sca007431G01	3.63329	2.6352	3.33122	2.57587	7.54223	6.45917	3.54587	4.15138	0.861188	2.0654	6.49549	5.12577
evm.TU.Gh_D11G3261	2.41273	0.476173	5.05632	4.67477	1.31371	1.33692	0.407736	0.851513	3.59469	5.36247	2.46481	1.80935
evm.TU.Gh_D11G1252	40.1167	35.2164	76.3697	77.0607	52.4734	52.7334	36.3162	34.7498	113.235	104.163	55.4206	53.1887
evm.TU.Gh_D11G3263	11.0045	10.336	5.15763	4.95917	3.82866	4.29114	4.29215	4.72504	4.76673	5.15013	3.61299	3.94958
evm.TU.Gh_D11G3262	23.2782	24.6286	47.9829	44.1248	19.9368	21.9355	25.0872	24.4768	29.5317	31.0906	19.9222	24.8742
evm.TU.Gh_D11G3265	4.27199	4.58619	1.17926	1.26195	0.726893	1.07015	0.80015	1.06638	0.801625	0.617772	0.306437	0.537277
evm.TU.Gh_D11G3264	4.56011	4.30127	3.72057	3.33474	0.0428092	0.0406613	2.00895	1.35965	7.78972	8.09201	0.166589	0.37145
evm.TU.Gh_A13G0128	11.2238	9.70051	8.41724	8.96406	4.65216	3.73585	10.4013	10.4004	16.2382	16.063	4.85504	3.58811
evm.TU.Gh_A13G0129	26.7971	28.8832	18.5191	16.6183	51.4287	51.2496	23.9161	21.6957	17.1054	20.3215	28.7407	28.8301
evm.TU.Gh_A13G0127	13.4041	15.9994	1.26861	2.24767	0.729838	0.138644	17.7592	18.1467	0.127085	0	2.5561	2.95526
evm.TU.Gh_A13G0125	0	0	0.125986	0	1.59457	1.23919	0	0	0	0	0.141026	0.419269
evm.TU.Gh_A13G0122	12.5054	13.5206	8.49075	7.77651	1.77628	3.9367	17.4948	16.1188	3.6085	5.2056	0.288011	1.99793
evm.TU.Gh_A13G0123	0	0.10884	1.21165	0.291414	0	0	0.465984	0	0.560212	0.282856	0	0
evm.TU.Gh_A13G0120	16.6023	18.2744	11.6251	9.98551	39.1724	36.9277	23.1845	22.6086	6.78261	8.07688	24.3097	25.0828
evm.TU.Gh_A13G0121	74.1958	67.3261	42.8844	43.8843	9.98791	10.6195	109.34	109.168	46.3347	57.9299	11.6021	15.2344
evm.TU.Gh_D11G1253	4.77768	4.22427	4.0696	4.66551	8.94882	7.51148	4.61186	4.76847	13.0004	15.5524	9.16146	9.02881
evm.TU.Gh_A06G1457	28.6966	30.2054	20.8546	24.7676	71.9865	66.2546	25.5409	28.1888	34.8191	26.0027	52.6601	59.3593
evm.TU.Gh_A06G1456	9.368	9.1723	20.5887	20.8995	18.2122	18.0788	8.50854	8.76032	36.8389	34.0102	14.7205	10.8254
evm.TU.Gh_A06G1455	3.83198	2.71885	3.31331	2.98652	8.80957	7.43783	1.96993	2.89848	2.5118	3.44233	6.36518	6.75489
evm.TU.Gh_A06G1454	21.9432	26.1604	4.42278	2.60534	32.414	31.6283	22.4967	19.2747	4.5269	5.73849	18.8344	18.7715
evm.TU.Gh_A06G1453	11.8266	12.6084	12.6186	13.1512	5.80158	5.62589	9.79322	10.7222	9.5997	9.85416	5.73275	5.41758
evm.TU.Gh_A06G1452	2.25753	1.93365	0	0	0.3073	0.467011	0.534111	1.05966	0.107019	0.270174	0.717501	0.355521
evm.TU.Gh_A06G1451	8.98895	8.31738	10.1562	10.31	10.1682	12.4689	2.63777	2.75435	5.2192	6.27116	9.15396	10.1689
evm.TU.Gh_A06G1450	258.911	242.088	82.7729	83.1153	19.2073	18.0371	323.823	332.083	37.3577	34.3471	16.9936	19.496
evm.TU.Gh_A06G1459	0	0.396516	0	0	0	0	0	0.0709066	0	0	0	0
evm.TU.Gh_A13G0694	4.73971	4.10109	0.649266	0.584397	9.71167	8.57934	2.80343	3.48199	0.886926	0.716506	7.63113	7.72611
evm.TU.Gh_A13G0695	0	0	0	0	0	0.147522	0.134975	0	0	0	0.100733	0.149739
evm.TU.Gh_A13G0696	5.31786	4.00529	7.12079	6.83851	5.27628	5.62271	8.31316	7.12351	4.74313	4.63883	5.42519	5.50041
evm.TU.Gh_A13G0697	20.7056	17.1953	7.25184	7.44254	11.9746	15.3063	17.8238	17.3399	9.4274	10.1919	13.1368	15.5977
evm.TU.Gh_A13G0690	6.22727	5.12458	9.41465	8.80157	3.55215	3.29027	3.3931	2.47747	3.06708	2.8649	2.3419	3.99067
evm.TU.Gh_A13G0691	0.785875	0.69908	0.997755	0.491574	5.51053	6.18569	0.598607	0.606122	0.254423	0.201866	5.15788	5.19194
evm.TU.Gh_A13G0692	0	0.0677224	3.53761	2.29677	0	0	0.0579892	0.060552	0.987632	1.17333	0	0
evm.TU.Gh_A13G0693	21.1114	20.1326	42.3018	41.3504	0.131371	0	31.6811	27.1803	30.2526	28.7016	1.02244	1.07656
evm.TU.Gh_D10G0731	2.34752	2.01794	0.987459	0.257284	0.852135	1.07917	0	0.257755	0.247301	0	0.55267	0
evm.TU.Gh_D10G0730	67.2698	67.7203	52.6561	49.3884	24.8434	23.4239	86.7889	87.3669	66.7008	65.1142	28.4714	29.6948
evm.TU.Gh_D10G0733	16.0849	16.2801	12.4991	14.6968	29.8696	27.8455	15.5426	21.249	20.3871	17.9936	20.4488	28.7972
evm.TU.Gh_D10G0732	4.18955	2.97663	5.38127	6.64153	60.9397	62.0608	4.24804	2.80933	3.68842	2.8651	32.9717	37.7017
evm.TU.Gh_A13G0698	0	0	0	0	0.16294	0	0	0.14786	0	0	0	0
evm.TU.Gh_A13G0699	5.29244	6.70943	5.30361	6.70461	5.02882	5.79621	4.27203	3.99936	5.067	4.02385	4.5625	3.97667
evm.TU.Gh_D10G0737	43.4584	44.863	52.645	52.3285	36.0513	36.9045	69.0256	69.3018	35.4359	37.4078	34.8249	36.0465
evm.TU.Gh_D10G0736	2.97134	4.46617	2.78969	3.98601	2.64036	2.31119	5.08405	4.90941	3.47074	2.36688	0.881413	0.92339
evm.TU.Gh_A04G1176	0	0.0533314	0.36536	0.523574	48.5021	46.5178	0.319665	0	5.53582	4.34277	66.5608	62.4658
evm.TU.Gh_A04G1177	0	0	0	0.0482001	5.26813	6.31795	0	0.0965766	1.38989	0.982475	21.8465	19.649
evm.TU.Gh_A04G1174	85.4471	92.0721	56.6135	53.3453	12.1952	13.4197	141.308	133.562	76.9128	76.9269	26.4291	28.772
evm.TU.Gh_A04G1175	5.87873	5.30606	3.80197	3.76915	12.3769	10.8438	1.9472	1.64597	2.32237	2.62658	13.3903	12.8583
evm.TU.Gh_A04G1172	5.91096	6.45219	0.725194	1.00774	0.476809	0.452886	2.48619	3.02875	0.484317	0.489071	1.12101	0.61292
evm.TU.Gh_A04G1173	0	0	0	0	0	0.186586	1.87787	3.38695	0	0	0	0.189389
evm.TU.Gh_A04G1170	27.5863	27.8456	27.7253	28.0531	23.9955	21.4665	25.5409	19.4115	32.5518	32.2172	30.0398	31.204
evm.TU.Gh_A04G1171	0	0.263365	0.451061	0.23505	1.55699	0.246478	0.451027	0.94192	0.903716	0.912587	2.27209	2.50181
evm.TU.Gh_A08G2032	1.02332	1.91096	0	0	0	0	0.5677	0.31383	0	0	0	0
evm.TU.Gh_A08G2033	0	0	0.537294	0.279986	0.463662	0.146799	0.40294	0	0.807364	0	0	0.29801
evm.TU.Gh_A08G2030	0	0	0	0	0	0	0	0.114903	0	0	0	0
evm.TU.Gh_A08G2031	110.181	110.574	2.58796	2.61787	34.1564	33.2745	75.1214	76.2956	3.81255	3.84998	28.5431	28.6238
evm.TU.Gh_A08G2036	12.4083	13.3621	16.1601	12.6578	7.04494	8.88539	19.3706	18.0259	9.95453	10.2553	4.71895	5.45587
evm.TU.Gh_A08G2037	0.831976	0.459753	0.157483	0	2.80862	1.54899	0.157471	0	0.157761	0.0796547	2.73238	3.6686
evm.TU.Gh_A04G1178	12.1084	13.2024	10.6897	11.3335	64.4758	64.1699	17.2501	15.5357	12.7145	12.1226	54.8289	52.4216
evm.TU.Gh_A04G1179	9.72535	9.32271	12.0221	10.376	9.07775	10.1107	6.52714	5.78591	8.32685	6.50834	8.2531	9.42906
evm.TU.Gh_D12G1652	0	0	0	0	0	0	0	0.196638	0	0	0	0
evm.TU.Gh_A04G0889	13.4954	13.9775	25.5451	23.485	6.52523	6.4995	10.5886	11.2924	21.9452	24.6483	5.56162	7.26522
evm.TU.Gh_A04G0888	3.8547	3.72771	1.26079	1.48175	0.462981	0.732919	4.64041	3.75316	1.93483	2.87646	0.780717	0.803445
evm.TU.Gh_D07G0478	0.102126	0.0564353	6.52428	5.28862	0.722887	0.369717	0	0	3.14687	2.00443	0.378681	0.268051
evm.TU.Gh_D07G0479	0.42893	1.89623	1.21787	1.48081	5.8387	6.43307	0.202962	0.211932	0.203336	0.410664	4.99859	10.5827
evm.TU.Gh_A04G0885	4.92813	6.80826	6.80191	6.07629	4.02498	1.69912	1.5546	1.4204	2.72557	2.75232	6.30866	4.09605
evm.TU.Gh_A04G0884	0.135293	0.0498424	0.0426822	0	0	0	0.256074	0.534782	0.128273	0	0	0
evm.TU.Gh_A04G0887	0.0817875	0.0903921	0	0	0	0	0	0	0	0	0.259942	0.0858672
evm.TU.Gh_A04G0886	18.7049	18.8254	0.0753319	0.0785115	0	0	7.23131	5.62385	0	0.190514	0.295137	0.0835656
evm.TU.Gh_A04G0881	11.7236	11.7401	16.245	15.9085	10.5097	12.3942	15.0791	13.2493	42.1274	39.1302	28.2715	25.9769
evm.TU.Gh_A04G0880	21.2192	22.0389	24.438	29.126	90.4805	81.4454	28.0652	36.3793	30.056	27.5363	102.379	102.665
evm.TU.Gh_A04G0883	0	0	0	0	0	0	0	0	0	0	0	0
evm.TU.Gh_A04G0882	0	0	0	0	0	0	0	0	0	0	0	0
evm.TU.Gh_D02G1674	47.2373	43.8198	0	0.379696	0.119768	0.284398	52.9263	52.5483	1.56412	1.79008	0.349552	0.519607
evm.TU.Gh_D02G1676	2.05582	1.51474	0.108095	0.168986	0	0	3.08046	4.68382	0	0.0546742	0	0
evm.TU.Gh_D02G1677	0.0839211	0.0927502	0	0	0	0	0.07942	0.16586	0	0	0	0
evm.TU.Gh_D02G1670	29.7589	31.3801	56.8384	56.4324	19.2636	20.3816	51.494	49.1009	59.6775	60.4777	19.9506	21.0875
evm.TU.Gh_D02G1671	10.9126	9.10058	9.38539	10.4365	9.83473	8.65443	3.79157	4.35287	7.38726	7.75647	8.74701	8.5753
evm.TU.Gh_D02G1672	4.31326	2.68146	2.29626	2.28681	3.93378	5.18636	3.72475	3.40986	2.50478	2.47775	2.68462	2.49063
evm.TU.Gh_D02G1673	14.5306	17.0181	0	0	5.19579	6.05671	26.4763	24.8603	0	0.207639	2.75714	3.64309
evm.TU.Gh_D09G0755	1.88111	2.3502	0.23222	0.0806739	0.17813	0	2.24462	1.29314	0	0	0	0
evm.TU.Gh_D09G0754	8.15112	8.14384	6.4802	6.1105	0.355056	0	7.59051	6.83051	5.81157	5.99348	0.0690837	0.479232
evm.TU.Gh_D09G0757	33.5622	27.0637	24.8117	23.7278	31.6858	37.0986	24.5372	25.1946	32.64	26.4787	40.7449	34.0265
evm.TU.Gh_D08G1569	71.6313	80.1155	0.473614	0.246802	0.116774	0.184858	43.2648	43.4814	0.711676	0.855551	4.08975	3.0397
evm.TU.Gh_D02G1678	28.0362	28.4831	0	0	0.469706	0.111535	63.78	62.0168	0	0.619438	8.7964	5.88694
evm.TU.Gh_D02G1679	0.960291	2.9717	0	0	3.66008	3.57577	0.454393	0.664265	0.091046	0.275819	1.93297	1.91557
evm.TU.Gh_D09G0753	1.08502	1.07294	1.0269	1.5772	1.11937	1.47668	0.540432	0.225726	1.73257	1.4762	0.665493	1.37896
evm.TU.Gh_D09G0752	3.50943	2.84434	4.87146	3.34626	1.2739	1.20998	1.54989	1.96519	1.99639	3.13598	2.23078	1.59661
evm.TU.Gh_D08G0549	15.4221	20.207	11.2913	10.859	18.5371	20.1654	13.9983	13.946	19.2199	18.3406	20.757	14.562
evm.TU.Gh_A04G0323	6.11385	4.77594	10.7548	9.15642	35.9385	32.3144	4.60451	5.91512	6.46427	5.63897	18.1767	18.2483
evm.TU.Gh_D08G1560	1.69687	3.04751	0	0	2.07883	1.09696	0.200732	0	1.80991	0.609227	4.26952	1.55882
evm.TU.Gh_D08G0548	23.7391	17.6545	18.268	18.1637	35.5154	38.782	29.8144	22.5817	38.0729	43.5446	48.1839	45.6537
evm.TU.Gh_D08G1561	1.63575	3.4349	1.08369	1.12943	3.91886	3.38385	0.619206	0.646572	0.310174	1.09626	6.4119	5.15203
evm.TU.Gh_D09G1629	20.1969	20.0821	21.5764	22.6203	26.4443	26.8292	8.21437	9.29497	12.2322	13.0475	16.5844	16.0628
evm.TU.Gh_D09G1165	5.88361	5.64002	10.1426	9.11979	7.19168	7.45184	5.39759	5.48782	6.77365	6.81141	6.04241	5.73588
evm.TU.Gh_D09G1164	22.3649	22.6759	61.7982	61.0017	15.1424	14.6341	13.1593	12.2515	55.6383	48.0384	16.4311	15.3134
evm.TU.Gh_D09G1167	8.70068	8.92685	8.48759	9.54881	4.39789	4.69939	9.35811	9.53694	9.00935	9.23995	4.62457	3.05529
evm.TU.Gh_D09G1166	3.64401	3.11493	5.44267	4.71764	9.5796	9.15785	3.69104	3.5447	5.29034	6.59607	8.47508	8.45856
evm.TU.Gh_D09G1161	14.4659	12.0373	0.636792	0.746629	0.320556	0.347969	16.7543	20.2374	0.518308	0.805224	0.178203	0.132449
evm.TU.Gh_D09G1160	4.82546	3.69217	0.351307	0	1.41476	1.34378	5.97177	4.40167	0	0	1.76961	0.194853
evm.TU.Gh_D09G1163	2.75741	2.92721	6.55862	5.26079	3.00276	2.10155	1.23609	1.54169	7.60217	8.37153	1.99875	2.55213
evm.TU.Gh_D09G1162	1.33116	1.06663	0.913399	1.0176	1.23217	1.75552	1.73218	2.53222	4.89058	4.71556	1.41026	1.01323
evm.TU.Gh_D08G0117	0	0	0	0	1.26622	0	0	0	0.220485	0	0.492742	0.244153
evm.TU.Gh_D11G0365	5.09655	4.79383	4.48147	3.99321	8.54156	9.60848	4.10485	4.21483	3.11858	3.25301	8.30971	7.58976
evm.TU.Gh_D09G1169	43.1307	45.3042	41.4325	40.1881	25.7324	24.8015	53.1991	50.6834	41.6	36.9598	29.3029	25.5398
evm.TU.Gh_D09G1168	2.72268	3.6808	2.92196	3.09325	1.77367	1.28237	2.53064	2.73857	2.02824	2.37399	1.10743	0.79119
evm.TU.Gh_A06G1541	0	0	0	0	0	0	0	0	0	0	0	0
evm.TU.Gh_A06G1540	0.970484	1.19176	0.102056	0	7.39786	8.81124	1.32662	2.0246	0.204472	0.206479	6.51162	7.47189
evm.TU.Gh_A06G1543	9.79079	8.91432	10.3254	10.7612	23.304	20.6881	9.70688	8.29299	13.8357	14.0162	23.9557	27.7538
evm.TU.Gh_A06G1542	0	0	0	0	0.615629	0.751809	0	0	0	0	0.598918	0.508736
evm.TU.Gh_A11G0649	0.940898	1.09931	0.763286	0.848537	2.22489	2.3079	1.17028	0.611002	2.19195	1.95609	2.39234	1.55231
evm.TU.Gh_A11G0648	4.48208	4.63404	2.70257	4.24278	0.629792	0.972065	2.83919	2.75035	2.43318	2.69931	2.68055	1.48
evm.TU.Gh_A11G0645	4.73577	5.31331	6.3157	7.36082	6.09482	5.71481	10.2537	9.78512	5.37442	4.25931	7.82983	6.62933
evm.TU.Gh_A11G0644	2.80754	2.90898	5.23129	3.72127	9.55424	9.25637	1.82666	1.38719	3.57687	4.19998	9.20195	7.09263
evm.TU.Gh_A11G0647	10.4688	3.07333	9.75325	7.7447	13.0035	18.2728	6.19206	8.72873	9.92556	14.5647	9.8778	9.9606
evm.TU.Gh_A11G0646	2.70903	2.15197	0.761166	1.29432	1.10628	0.656734	5.24764	6.48345	0.76251	0.162104	1.16594	1.3332
evm.TU.Gh_A11G0641	4.51745	4.40916	4.77522	5.15038	0.0638885	0.121366	2.99816	3.30459	4.8949	3.98806	0.994469	0.246379
evm.TU.Gh_A11G0640	120.966	116.723	16.2959	16.3346	114.173	118.54	83.6527	89.3005	42.3193	49.7697	98.4097	89.9245
evm.TU.Gh_A11G0643	0	0	0.164207	0.0427844	0.0944689	0.179458	0	0	0.0822483	0	0.0919046	0.273232
evm.TU.Gh_A11G0642	17.2555	22.3717	12.2484	12.0562	24.8739	23.6259	15.859	10.9852	16.0979	15.091	25.019	23.0518
evm.TU.Gh_D11G0524	0.919136	2.37028	0.289968	0.604414	0	0	2.89946	2.523	0	0	0	0
evm.TU.Gh_D12G0086	8.83992	7.75321	8.51994	10.4395	12.9384	13.8411	5.33415	5.89047	8.99634	9.08465	11.0406	9.45117
evm.TU.Gh_A08G1873	4.3119	3.86638	4.96643	5.21618	5.31574	4.03923	2.94498	3.17563	3.85674	4.26459	5.62395	5.03948
evm.TU.Gh_A10G0559	5.3655	7.08518	3.82507	3.33355	7.96761	8.72105	2.67075	2.71992	3.69969	3.13558	6.31181	5.63314
evm.TU.Gh_D13G1404	11.1852	10.0099	25.0599	26.7523	50.5003	49.3999	10.7258	10.1238	6.00624	5.73351	47.976	47.596
evm.TU.Gh_A06G1548	9.13206	8.75475	19.2174	19.2608	10.3967	9.9108	5.33594	4.75138	19.2021	19.2085	7.75075	7.93518
evm.TU.Gh_D02G1452	13.9772	12.1375	10.4726	9.43746	4.53003	3.31311	13.5031	14.6343	8.87404	8.32392	3.3053	3.18819
evm.TU.Gh_A11G2643	13.8854	13.1303	9.60131	12.7813	30.8283	30.0244	5.63574	5.50038	8.48337	9.45483	16.6761	16.4002
evm.TU.Gh_A03G0935	29.6827	28.3495	39.4746	39.1523	54.731	53.0155	25.1961	27.4774	30.0537	28.5518	32.6739	33.6447
evm.TU.Gh_A03G0936	0.843285	0.414224	0	0	0	0.0969161	0.443364	0.648142	0	0	0	0
evm.TU.Gh_A03G0937	15.4813	16.8531	3.11279	3.63741	21.6705	19.6898	11.3812	12.5737	3.24428	2.76721	17.2108	17.1953
evm.TU.Gh_A03G0930	0.140889	0	0	0	4.14249	5.82911	0	0	0	0	20.001	19.8209
evm.TU.Gh_A03G0932	12.6204	11.979	10.2582	12.7415	12.1265	13.0538	5.47998	3.9615	5.91239	5.82827	11.4828	8.10587
evm.TU.Gh_A03G0933	1.18459	1.5916	1.4289	1.4663	4.24939	3.48361	0.945203	1.19355	1.43143	1.26757	3.69111	3.09701
evm.TU.Gh_A08G1877	18.2295	18.7252	13.701	18.0871	16.8155	17.4137	15.2222	14.8352	13.6235	10.6773	20.5624	23.417
evm.TU.Gh_A11G2649	4.51946	4.16245	3.47537	3.99356	15.8927	17.6274	3.74242	2.88434	9.10549	7.57225	20.0498	18.5842
evm.TU.Gh_A11G2648	0.198579	0.307259	0.263119	0.117525	0.605495	0.246478	0	0	0.979026	2.16739	0.210378	0.66715
evm.TU.Gh_A03G0938	2.85612	2.94023	3.21543	2.98763	3.91291	3.33539	1.31877	1.0584	2.27115	1.81932	3.77009	3.84497
evm.TU.Gh_A03G0939	0	0	0	0	0.472344	0.392565	0	0	0	0	0.229762	0.0569232
evm.TU.Gh_D02G1455	4.86893	7.87959	4.77272	4.11655	4.16599	4.85628	3.45584	1.71837	5.44061	1.99783	7.00048	4.74668
evm.TU.Gh_A01G1001	2.48107	2.1379	42.4661	41.5209	0.137381	0.0434961	1.03471	0.62333	25.8755	23.4723	0.400956	0.397346
evm.TU.Gh_A08G1875	8.64054	8.08634	1.08817	0.893529	4.81851	4.97316	9.1333	8.74507	0.726725	1.00072	2.21467	2.04841
evm.TU.Gh_A01G1000	0	0	0	0	0	0	0	0.056937	0	0	0	0.0604916
evm.TU.Gh_A08G1874	0.362476	0.450688	0	0	0	0	0.128638	0.447744	0.0859167	0.13014	0	0.0475696
evm.TU.Gh_A01G1003	14.3207	16.9743	5.30361	3.27553	52.2093	55.386	0.78566	1.02548	1.37744	2.58321	36.7198	28.5449
evm.TU.Gh_A05G0874	5.43864	5.65725	18.0056	18.1134	18.0929	17.5381	3.85516	3.24572	10.1511	12.7624	14.2802	14.3532
evm.TU.Gh_A01G1004	11.9865	8.57198	6.25616	5.82473	6.52655	8.56933	2.41886	2.69996	3.25895	3.12217	5.6024	4.8117
evm.TU.Gh_A02G1725	0.707123	0.868353	0.619674	0.594163	0.313721	0.243802	0.14871	0.284685	1.09255	0.626862	0.166476	0.137481
evm.TU.Gh_A02G1724	16.769	18.2437	13.0604	10.5102	25.965	25.7463	4.54598	3.71121	6.70733	8.11108	22.6695	25.9498
evm.TU.Gh_A02G1727	0.0283434	0.0626506	0.0268252	0	0.0617308	0	0	0	0	0	0.0600551	0.119029
evm.TU.Gh_A02G1726	0.0994941	0.109962	0	0	3.35876	2.57277	0.376631	0.294957	0.0943312	0.571543	5.48111	5.22285
evm.TU.Gh_A01G1658	0.0381459	0.0843184	0.649849	0.865411	0	0	0	0.113086	0.216999	0.219129	0	0
evm.TU.Gh_A01G1659	0.710727	0.826843	0	0	0	0	2.12402	1.81128	0	0	0	0
evm.TU.Gh_A02G1723	0	0	0	0	0	0	0	0	0	0	0	0
evm.TU.Gh_D02G1538	24.7794	21.4286	24.1104	22.2122	82.5624	81.6575	24.1086	23.3698	30.8301	29.9674	74.4262	63.8976
evm.TU.Gh_A01G1654	13.4876	13.2628	12.7012	11.5701	11.7428	10.9439	9.1173	9.78748	11.4096	10.7772	13.8951	11.4987
evm.TU.Gh_A01G1655	0.122681	0.180784	0.309627	0.40337	0.578922	0.465279	0.0387004	0	0.193859	0.391523	0.389913	0.0858672
evm.TU.Gh_A01G1656	115.893	117.284	100.667	100.819	249.039	249.264	120.467	125.469	181.535	183.084	251.598	256.258
evm.TU.Gh_A01G1657	18.2325	18.9097	4.95918	4.27192	7.86041	7.46603	12.0934	9.82754	4.30892	4.19765	4.98474	4.71532
evm.TU.Gh_A01G1650	37.9264	39.8207	37.177	40.3494	66.0081	61.6454	34.0976	33.8645	49.1217	48.1126	57.8306	61.7184
evm.TU.Gh_D02G1532	6.48779	8.24144	1.32487	1.51356	5.07161	4.84499	8.68746	9.0714	1.27617	1.41757	2.05343	1.97842
evm.TU.Gh_A01G1652	0.293087	0.462745	1.42657	1.32158	22.6152	24.1655	0.277367	0.74475	1.86575	1.64355	42.7606	44.8372
evm.TU.Gh_A01G1653	1.8308	2.13904	0.14852	0.206385	0.227852	0.486944	3.2672	3.46328	0.446347	0.450729	0.387917	0.219671
evm.TU.Gh_D01G1939	12.0677	11.0024	10.8457	10.2299	12.3397	11.5881	9.20903	7.93955	8.07275	7.78423	10.7161	12.0311
evm.TU.Gh_A10G0479	12.707	14.2217	17.4307	21.7362	6.56854	4.57525	8.37219	9.0601	8.08261	6.77596	8.43512	7.59925
evm.TU.Gh_A10G0478	0	0	0	0	0.175161	0.166373	0	0	0	0	1.02244	0.337744
evm.TU.Gh_A10G0471	244.803	243.769	383.16	388.231	249.759	252.444	423.635	424.601	392.964	380.847	266.409	263.804
evm.TU.Gh_A10G0470	12.4601	13.1362	26.9175	27.4379	21.5904	20.5846	11.9099	11.1038	56.4632	56.2286	17.6447	17.7742
evm.TU.Gh_A10G0473	13.1027	12.9241	0.400029	1.52868	65.2059	61.9343	19.0666	18.9347	4.27451	5.80026	70.7498	76.917
evm.TU.Gh_A10G0472	0.845336	0.155712	0.266686	0.138971	0.153426	0.145728	13.5999	15.0363	4.80882	4.99092	79.1084	91.4129
evm.TU.Gh_A10G0475	6.07651	4.58255	7.28464	7.35706	6.69504	6.38378	5.38977	4.61541	3.52449	3.19406	5.20055	3.10225
evm.TU.Gh_A10G0474	30.573	33.9452	5.20038	4.58605	180.582	170.356	31.5999	30.7688	10.4191	14.0285	166.725	153.538
evm.TU.Gh_A10G0477	4.40382	4.66002	6.13662	6.37716	12.8361	11.6687	3.36957	2.98145	5.13473	3.92922	8.57657	8.73545
evm.TU.Gh_A10G0476	108.713	108.452	90.456	91.2646	242.943	250.396	150.375	152.776	128.279	130.432	281.336	286.124
evm.TU.Gh_D08G1328	0.767469	0.466517	0.617407	0.340659	2.00582	2.22271	1.23472	1.40305	2.47399	2.16762	5.0817	5.96257
evm.TU.Gh_D05G3540	0.105475	0.0582856	0.0499125	0	0	0	0	0	0.200003	0	0	0
evm.TU.Gh_A13G1059	2.45457	1.97295	25.3429	23.6246	0.242998	0.230806	44.4874	45.7553	14.1395	13.7086	0.866807	0.585684
evm.TU.Gh_A13G1058	0.408196	0.386693	1.7109	1.95567	8.19182	10.5554	0.938163	1.21013	6.41338	5.63888	32.8045	30.2439
evm.TU.Gh_D06G1106	6.73744	10.2638	7.06592	9.69914	20.821	18.2696	3.44653	4.31862	5.17932	7.6709	16.5905	18.5441
evm.TU.Gh_D06G1107	7.88159	7.46639	4.1103	2.22122	10.5097	6.15579	0.91333	1.90739	4.11756	2.61798	15.6774	9.96346
evm.TU.Gh_D06G1104	0.361157	0.665256	0.151917	0.0791644	0	0	0.493692	0.674129	0	0	0	0
evm.TU.Gh_D06G1105	0.788904	0.726585	1.34397	1.14131	3.4364	3.29119	0.671932	1.03945	4.06395	3.47442	2.42376	3.28542
evm.TU.Gh_A13G1051	1.93018	2.93322	0.22835	0	1.31371	2.24603	1.59833	1.66897	0.457506	0.923995	4.60097	6.58602
evm.TU.Gh_A13G1050	115.483	123.093	110.23	123.47	146.151	142.981	152.351	163.954	196.864	196.044	247.561	231.88
evm.TU.Gh_A13G1053	13.5698	13.015	15.4632	13.2312	7.47354	6.57424	9.81599	9.28648	16.7845	15.6052	13.4673	14.5742
evm.TU.Gh_A13G1052	0.987536	1.33949	0.679739	0.487045	2.00417	1.39289	0.637207	0.62101	0.766057	0.601671	2.90087	2.87476
evm.TU.Gh_A13G1055	1.90748	2.6101	7.69405	10.3483	0	0	2.92265	3.05182	11.3246	9.91392	0.817951	1.14436
evm.TU.Gh_A13G1054	0.0910464	0.0503126	0	0.0449034	0.297443	0.14126	0	0	0.043161	0	1.5433	1.09926
evm.TU.Gh_A13G1057	0.176273	0	0	0	0.239947	0.729305	0	0	0.167126	0.0421915	0.186747	0.879061
evm.TU.Gh_A13G1056	124.256	135.551	45.1625	43.2345	59.9927	65.3012	208.29	202.395	111.072	119.478	137.177	151.563
evm.TU.Gh_A10G1133	22.7463	20.327	13.4703	14.0389	33.546	29.8462	13.3463	13.2297	20.1488	15.991	20.5865	19.6506
evm.TU.Gh_D10G1459	9.84016	9.62056	7.99971	7.34185	3.98405	3.3927	8.95421	6.10863	5.26282	5.1937	9.08834	9.53632
evm.TU.Gh_A10G1132	171.467	164.83	89.8305	94.3885	81.7616	88.4454	136.961	135.659	89.2912	93.5349	80.9719	78.4397
evm.TU.Gh_D10G1457	0.0145564	0	0	0	0	0	0	0	0	0	0	0.0916953
evm.TU.Gh_D10G1456	0	0	0	0	0	0	0	0	0	0	0	0.0470178
evm.TU.Gh_D10G1455	15.4415	14.1299	8.21077	8.47545	12.928	11.3348	7.89588	7.75261	2.95165	3.53701	10.0705	9.76191
evm.TU.Gh_D10G1454	6.02052	5.02614	5.60023	4.68967	6.72506	6.60145	3.10556	2.65553	3.91973	3.46343	6.65201	4.93731
evm.TU.Gh_D10G1453	1.201	1.32736	78.8365	81.8256	8.40773	8.78447	0.324739	0.254319	63.6035	70.0593	23.0844	24.7679
evm.TU.Gh_A10G1131	246.476	250.065	175.613	184.906	130.657	137.494	291.063	285.559	270.173	283.587	170.491	168.205
evm.TU.Gh_D10G1450	65.4118	70.2196	57.8486	61.6125	105.826	95.8029	95.1385	88.3492	62.1446	56.9797	114.314	106.249
evm.TU.Gh_A10G1130	0.596134	0.783499	0.777685	0.619802	0.280726	0.266641	0.44218	0.191057	0.091654	0.154256	0.102415	0.135323
evm.TU.Gh_A10G1137	0.647441	0.983891	1.05319	0.718455	0.594887	0.941732	0.612716	1.03967	0.863219	0.677984	2.33639	2.14542
evm.TU.Gh_A10G1136	5.5199	6.17935	6.16797	6.70933	6.43765	6.59351	4.01056	5.34913	7.05674	5.86447	6.22518	6.54302
evm.TU.Gh_D11G1326	3.3828	2.41915	3.20161	3.92558	4.33388	3.49897	2.63642	7.47224	7.92382	7.62057	5.90274	3.55154
evm.TU.Gh_D11G1327	23.7994	20.5041	18.6227	20.8875	50.8137	42.4492	18.4439	11.4814	45.4841	53.4661	54.5962	52.1373
evm.TU.Gh_D11G1324	11.0711	11.9862	7.14834	7.35455	6.22144	5.37511	10.294	7.87834	18.3615	19.1907	7.14681	5.45587
evm.TU.Gh_D11G1325	4.52317	5.24652	2.62788	3.44558	5.55964	6.67034	5.42488	5.04507	5.98686	6.13138	4.36494	4.93687
evm.TU.Gh_D11G1322	0	0	0.328167	0.114006	0	0	0	0.0380716	0.694021	0.405746	0	0
evm.TU.Gh_A10G1135	89.9453	93.4466	59.6016	57.2454	18.8254	20.2	57.3829	59.8869	50.4335	51.613	16.0423	16.7166
evm.TU.Gh_D11G1320	103.461	111.815	0.387034	0.564717	81.4053	81.0432	72.215	72.1737	5.42804	5.48132	29.98	37.6099
evm.TU.Gh_D11G1321	7.77087	8.08974	6.12096	6.87384	9.60883	10.7343	4.22267	3.41844	10.5999	9.45595	8.33885	8.63222
evm.TU.Gh_A10G1134	77.8861	79.4696	36.8572	33.81	5.26638	5.3093	85.2307	84.4701	31.8143	30.9487	3.64033	3.83025
evm.TU.Gh_D11G1328	8.93498	10.5713	2.98142	2.93778	4.05417	5.45031	12.1416	9.84824	8.52563	6.41587	4.79363	3.84848
evm.TU.Gh_D11G1329	5.71436	6.4559	6.00921	6.01233	4.70169	5.77926	6.2491	7.15271	26.2464	23.5862	8.47548	9.06577
evm.TU.Gh_D09G1833	8.76159	8.73688	19.3279	17.2196	2.94127	3.47509	4.36403	5.07769	8.24448	10.0914	2.79164	4.56474
evm.TU.Gh_D09G1832	15.8817	16.4672	24.7099	22.5462	11.0259	10.3326	14.9017	10.7081	12.6175	12.093	10.1168	9.95457
evm.TU.Gh_D09G1831	0	0	1.21787	1.77698	28.5863	22.3605	0	0.254319	1.95203	0	17.4496	14.0502
evm.TU.Gh_D09G1830	37.7316	36.6251	11.1974	12.3008	2.50079	2.34525	25.0891	25.767	16.9773	14.5557	3.57238	4.08956
evm.TU.Gh_D09G1837	5.02118	5.60912	4.44564	5.45875	7.70219	6.58975	3.52558	4.05487	3.63445	3.2049	5.71994	5.21496
evm.TU.Gh_D09G1836	22.8113	25.0861	30.4288	28.1957	34.1487	33.6648	20.3022	20.9197	35.3125	34.6837	29.204	32.3878
evm.TU.Gh_D09G1835	1.89234	1.7568	0.429835	0.186657	0.94793	0.626344	1.86248	1.94479	0.0358828	0.0362351	0.842008	0.913897
evm.TU.Gh_D09G1834	14.0377	13.4977	75.1977	73.4561	83.313	81.8916	5.18107	4.50837	75.7298	74.5244	70.4925	66.0997
evm.TU.Gh_D09G1839	0.999448	1.86401	0	0	0	0	1.30053	1.85183	0	0	0.0661773	0
evm.TU.Gh_D09G1838	5.06474	5.37721	4.79346	3.61899	1.69371	2.06247	5.09502	3.70443	2.79797	3.70362	2.28147	2.47028
evm.TU.Gh_D04G1409	5.97671	4.49391	6.76935	6.62018	14.5642	13.7827	2.36446	3.19512	5.57368	6.28504	8.56357	10.6981
evm.TU.Gh_D13G1739	5.43049	6.45848	3.85471	3.40607	9.09552	9.34129	3.35167	2.62485	5.03677	3.95594	5.78444	6.04222
evm.TU.Gh_A11G1192	0	0.300458	0	0	0	0	0	0	0	0	0	0
evm.TU.Gh_A11G1193	4.01235	2.85554	1.32335	1.52912	9.26836	8.96054	2.12871	3.12391	2.76665	2.47369	9.85406	11.361
evm.TU.Gh_A11G1190	0.0679642	0.225344	0	0	0	0	0.064319	0.0671616	0	0	0	0
evm.TU.Gh_A11G1191	0.216267	0.179265	0	0	0	0	0.255835	0	0	0	0	0
evm.TU.Gh_A11G1196	0.0569376	0.0629279	0	0	0	0	0.0538837	0	0	0	0	0
evm.TU.Gh_A11G1197	1.59897	1.19917	0	0.112657	0.559686	1.12228	0.324259	0.451453	0.162428	0.546742	2.48047	3.05769
evm.TU.Gh_A11G1194	7.05731	6.56954	7.29034	6.93926	9.16413	8.52012	5.81497	5.16997	8.12641	6.90598	7.26439	7.15224
evm.TU.Gh_A11G1195	1.98516	2.1265	2.97722	3.13301	10.4764	10.8037	3.32383	3.35	7.44171	6.6668	11.8745	12.6013
evm.TU.Gh_A11G1198	0	0	0.142719	0	0.656854	0.623897	0	0	0.857824	0	0.319512	0.316635
evm.TU.Gh_A11G1199	0.0854064	0.0943918	0.565823	1.01092	0.651041	0.971734	0.646605	0.590784	0.647796	1.8807	0.633369	1.883
evm.TU.Gh_A12G0758	7.65164	7.6718	5.32841	5.35138	3.62979	3.31532	3.07571	3.05991	4.34305	4.41018	3.75493	4.09727
evm.TU.Gh_A12G0756	0	0.291561	0.0832254	0.130107	0.14364	0.272866	0.0416095	0	0.166745	0.168382	0.698705	0.46161
evm.TU.Gh_A12G0754	5.26414	5.81797	4.65003	6.57713	9.93641	9.07487	8.303	7.97635	4.32551	4.03198	17.1026	18.7909
evm.TU.Gh_A12G0755	0	0	0	0	0	0	0	0	0.045523	0.0459699	0	0
evm.TU.Gh_A12G0752	0	0	0	0	0	0	0.0259101	0	0	0	0	0
evm.TU.Gh_A12G0751	0	0.107199	0.0917989	0.0956736	0.739373	0.300976	0.275376	0.0958487	0.275883	0.371455	0.102758	0.101833
evm.TU.Gh_A05G2310	8.33066	8.71387	17.8808	17.4616	6.15595	6.6549	8.09502	6.68872	7.89837	7.05013	5.39785	6.05207
evm.TU.Gh_A05G2311	16.9097	18.4465	34.03	33.8272	21.1386	20.5314	11.665	11.4046	17.3653	16.0847	17.0052	17.4464
evm.TU.Gh_A05G2312	0.547217	0.769731	12.7593	16.4384	111.652	119.222	0.659104	0.786552	13.3479	15.0983	132.654	139.241
evm.TU.Gh_A05G2313	8.62169	9.66064	12.3669	12.5063	20.6945	21.2916	6.80409	7.22272	7.58032	9.82548	11.8837	11.1816
evm.TU.Gh_A05G2314	7.90312	8.98654	13.8089	13.5672	11.5855	12.6548	8.27031	7.43431	9.29422	10.2585	15.4573	13.3236
evm.TU.Gh_A05G2315	9.75526	9.74378	11.0595	10.1885	10.112	11.6011	8.68897	8.91833	10.0899	6.69272	9.56118	8.10587
evm.TU.Gh_A05G2316	17.3359	16.1969	14.3776	15.2782	4.60609	4.19012	11.6703	10.42	12.7085	11.1222	3.7237	4.6909
evm.TU.Gh_A05G2317	73.2625	71.4199	112.497	114.698	162.631	155.054	90.0441	80.9364	82.596	82.1478	176.626	182.431
evm.TU.Gh_A05G2318	0.0899853	0	1.10715	0.621321	1.32289	0.604991	0.0425795	0	0.0426579	0	1.62065	1.60606
evm.TU.Gh_A05G2319	7.29564	7.9997	8.64467	8.78289	9.32107	10.3983	4.51228	4.2008	4.3572	5.11497	7.42485	8.44361
evm.TU.Gh_A05G1957	0.534812	0.376141	6.30407	7.33747	0	0	1.15029	0.672631	5.0245	5.16692	0.154525	0.0510445
evm.TU.Gh_A05G1956	4.3058	3.11783	3.23203	2.63618	6.79086	7.67874	3.37229	3.66806	1.12617	1.27938	2.51677	0.935292
evm.TU.Gh_A05G1955	2.67771	3.41156	3.76623	4.10862	8.62643	7.8474	2.00616	1.39655	0.458388	0.925775	7.68307	6.79394
evm.TU.Gh_A05G1954	5.28818	4.67563	0	0.130404	0.215952	0	5.25477	5.61765	0	0	1.4006	1.17979
evm.TU.Gh_A05G1953	0.151506	0.167445	1.26184	1.88298	6.79746	5.45347	0.14338	0.17966	0.746949	0.957357	4.14112	3.62664
evm.TU.Gh_A05G1952	359.672	372.142	940.542	932.193	13.8582	13.4778	262.705	268.539	622.151	621.671	65.6683	69.7437
evm.TU.Gh_A05G1951	0.0756194	0.0835751	0.751474	0.596718	0	0.0195541	0.0178909	0.0373631	0.268858	0.162898	0.0200282	0.0198479
evm.TU.Gh_A05G1950	0.316424	0.306	2.22735	1.75565	0	0	0.112295	0.156343	0.73126	0.511227	0.0209516	0.041526
evm.TU.Gh_A05G1959	1.92484	0.886394	0	0	0	0	3.036	2.11345	0	0	0.0566448	0
evm.TU.Gh_A05G1958	9.567	7.48185	0.317704	0.607042	0	0	20.808	17.4706	0.0530442	0.0535649	0	0
evm.TU.Gh_D01G2164	0.258123	0	0	0	0.0312323	0.0296652	0.027142	0.255074	0.353497	0.054918	0.425383	0.240888
evm.TU.Gh_D01G2165	5.72692	3.86799	3.21195	3.45213	10.9716	9.32418	4.4161	6.7073	3.51928	3.55383	8.08963	7.01469
evm.TU.Gh_D01G2166	3.42994	4.71992	0	0	0.036619	0	4.3598	2.92422	0	0	0	0
evm.TU.Gh_D01G2167	7.90479	8.13662	8.01737	8.02992	16.9851	17.8413	9.31194	9.37372	6.68921	7.09375	15.4991	18.5305
evm.TU.Gh_D01G2160	0.0359438	0	8.16446	6.09817	0	0	0.17008	0.603829	7.15652	8.77537	0.190398	0.377368
evm.TU.Gh_D01G2162	0	0	0	0	0	0	0	0	0	0	0	0.0436739
evm.TU.Gh_D01G2163	0.803049	0.633954	0.108576	0	0	0	0.217136	0.17005	0.598225	0.411885	0.33423	0.0602219
evm.TU.Gh_D01G2168	2.25941	3.21058	86.5744	89.5918	23.3392	27.6434	5.68158	4.9758	34.0299	33.5605	17.9867	17.6215
evm.TU.Gh_D01G2169	8.08492	7.00351	0	0	0.396591	0.150677	3.92904	3.31094	0	0	0.462991	0.229411
evm.TU.Gh_D11G2679	0.429407	0.403396	0.304805	0.423561	0	0	0.365738	0.360685	0.0407125	0.0822242	0	0
evm.TU.Gh_D11G2671	5.56747	4.45947	17.3133	18.1014	0.0633748	0	1.52375	1.09267	10.1341	9.58354	0.164412	0.101833
evm.TU.Gh_D11G2670	0.0386681	0.0569818	0.561153	0.464057	0.0421088	0.0266641	0.0121981	0.0382115	0.598806	0.721919	0.0204829	0.0744278
evm.TU.Gh_D11G2673	17.2852	20.6321	5.235	4.54664	0.0627443	0.119192	11.6688	11.8998	4.09707	3.30983	1.89227	1.51229
evm.TU.Gh_D11G2672	1.86792	1.70449	4.60553	5.04558	0.0312943	0.0297241	1.00625	1.11698	3.27861	2.65964	0.0202966	0.0402276
evm.TU.Gh_D11G2675	9.96735	9.96684	18.7172	16.23	9.64821	8.50955	17.9671	20.3246	13.9502	10.6032	9.72155	7.30857
evm.TU.Gh_D11G2674	12.8679	12.86	9.97613	7.56161	36.9702	35.9648	21.5053	21.7794	9.60439	12.7131	48.4389	46.2782
evm.TU.Gh_D11G2677	0	0	0	0	0	0	0	0	0	0	0	0
evm.TU.Gh_D06G0387	14.9978	14.614	14.8664	13.8307	11.6452	8.53664	11.8418	9.69041	19.5623	19.9243	11.9402	9.96929
evm.TU.Gh_A12G1401	7.36465	8.18418	3.2553	3.79184	2.9524	3.34838	5.47615	5.35828	3.91326	4.22287	5.61591	5.39542
evm.TU.Gh_A12G1400	37.0417	39.829	1.68952	0.990471	4.13097	5.77015	75.706	67.0342	0.846254	1.0682	22.1036	18.859
evm.TU.Gh_A12G1403	5.76653	4.86842	4.80072	5.34568	2.41301	2.18148	4.62349	3.53513	4.80919	3.7062	6.58999	5.6898
evm.TU.Gh_A12G1402	1.18175	1.0884	0.093204	0.291414	0.321724	0.101861	1.30476	3.01679	0.840317	0.565711	0.625983	1.03391
evm.TU.Gh_A12G1405	0	0	0	0	0.0401899	0.11452	0	0	0	0	0	0
evm.TU.Gh_A12G1404	14.9263	15.6393	9.39832	11.1724	8.11035	7.28616	11.8057	10.4569	9.09128	8.08124	13.6106	11.1097
evm.TU.Gh_A12G1407	18.7793	16.9505	19.0534	18.463	1.67351	1.55776	9.24964	8.68652	9.35411	8.94568	2.6375	2.93644
evm.TU.Gh_A12G1409	1.66957	1.62019	1.81138	1.88784	2.12854	2.99049	1.00196	0.643844	1.35128	1.5205	2.76102	3.37744
evm.TU.Gh_A12G1408	2.6172	2.24172	1.30043	1.61348	9.83277	11.5728	1.30033	1.09917	1.98511	2.38046	29.4601	27.821
evm.TU.Gh_D08G1869	17.8342	17.6952	8.0396	9.51952	9.88005	10.7644	19.4872	19.7331	11.7223	11.6244	14.1822	12.9339
evm.TU.Gh_D08G1868	2.36671	2.3832	40.0203	39.2972	0.0286367	0	1.21943	1.48121	43.9804	45.1675	0.780062	0.634996
evm.TU.Gh_D01G0409	13.8695	14.2592	30.4306	30.6601	0.240326	0.210709	7.92034	7.26385	26.0742	25.42	1.34886	1.35454
evm.TU.Gh_Sca083581G01	0	0	0	0	0	0	0	0	0	0	0.27265	0
evm.TU.Gh_D03G0932	0	0.1855	0.317704	0	66.7135	76.0395	0.47652	0	0	0.321389	67.9255	70.8382
evm.TU.Gh_D01G0408	5.97988	5.56279	6.14032	6.37671	9.5291	9.33756	3.7582	3.67332	4.61884	4.77471	9.6618	10.2293
evm.TU.Gh_D06G0386	35.0219	22.4322	22.2229	30.2269	58.5074	71.4202	31.2604	30.8722	33.3932	32.0064	88.5411	71.8665
evm.TU.Gh_A06G1091	3.49	2.79448	6.94318	6.6742	20.9805	20.3699	0.438129	0.21115	8.67742	9.51271	16.6382	16.1519
evm.TU.Gh_D12G1938	0	0	0	0	0	0	0.152646	0	0	0	0	0
evm.TU.Gh_D12G0045	5.32913	4.59691	3.10617	3.62191	3.50322	3.62995	2.36789	2.11932	4.12834	4.32442	4.02779	3.61625
evm.TU.Gh_A06G1090	5.57466	5.12836	14.8523	15.5427	31.8974	31.6969	3.08001	2.4519	12.1594	13.3586	23.6578	21.7194
evm.TU.Gh_D10G2621	0.0690173	0	0.043547	0.0453851	0.250528	0.404529	0	0.0227341	0.021812	0	0.146237	0.0966134
evm.TU.Gh_D10G2620	21.1373	20.7436	16.0265	18.9806	25.2103	21.4345	22.3009	22.877	24.7559	23.1849	28.2268	25.1133
evm.TU.Gh_D06G0385	4.10908	2.74873	3.58196	3.41316	4.82797	5.20089	3.58168	3.36598	5.22864	4.45174	6.07163	4.71139
evm.TU.Gh_D10G2623	5.40452	5.78349	5.72397	5.28862	3.97032	3.46055	3.2068	4.40819	4.39206	5.05117	3.09004	3.64764
evm.TU.Gh_D10G2622	12.3189	15.508	0.685829	0.129959	0	0.476973	17.2068	18.8786	0.187375	0.0630713	0.069791	0
evm.TU.Gh_D10G2625	11.9488	10.2599	7.2202	8.06893	16.8155	19.9647	18.8755	19.3464	10.8059	11.5279	19.9619	19.2032
evm.TU.Gh_D10G2624	20.5264	22.4282	1.65571	1.09288	1.77807	1.62854	12.3065	12.2165	3.75957	5.35973	5.74543	5.87737
evm.TU.Gh_D02G1980	1.31497	1.76474	10.7563	13.3876	3.47765	4.71187	0.711108	1.53148	12.8235	12.7246	7.51281	6.36044
evm.TU.Gh_Sca006927G01	14.1947	16.4767	10.2002	11.8531	12.2681	12.3906	8.38699	9.31429	10.6811	9.41971	13.5264	12.5767
evm.TU.Gh_D09G1087	18.4289	18.3846	18.1532	17.1256	7.57858	7.75012	31.0716	30.6716	21.6568	18.6888	8.55458	8.09568
evm.TU.Gh_D13G1966	11.3505	12.4775	13.385	14.7882	6.27936	5.36787	12.5224	13.6156	9.89825	8.92033	4.95143	5.76715
evm.TU.Gh_D06G0384	1.83641	1.5546	6.28655	5.85817	7.10572	8.04246	2.14466	2.35528	5.2604	5.68612	9.02395	8.90169
evm.TU.Gh_D09G1675	0.442268	0.174571	2.15269	2.46168	0.103205	0.0326755	0.0896887	0.156087	1.91688	1.30055	0.0334677	0.265331
evm.TU.Gh_A06G1098	1.90897	2.50052	0	0	4.00368	2.48645	2.20805	0.768545	0.0670339	0.541535	3.52049	2.74649
evm.TU.Gh_D10G2571	7.19536	8.45728	17.6194	16.8986	21.8899	18.6652	13.727	9.48051	15.4848	14.3247	20.3278	18.8258
evm.TU.Gh_D10G2573	16.0573	18.4053	7.05025	7.54377	22.3894	21.677	11.8122	12.3342	6.43491	8.08297	19.607	17.7968
evm.TU.Gh_D10G2572	13.5041	13.8502	10.2587	10.6207	17.5292	16.7987	10.1898	9.18109	9.55983	8.44697	14.2302	15.3119
evm.TU.Gh_D10G2575	0.501347	1.10818	0	0.494521	28.3897	29.5581	0	0.495426	0.475331	0.239999	31.6027	31.0549
evm.TU.Gh_D10G2574	25.1313	25.6277	27.7085	24.4058	55.017	49.9788	17.6536	26.1146	48.2684	55.1916	71.0904	75.0745
evm.TU.Gh_D10G2577	16.2338	15.8348	23.3988	21.1545	0.259498	0.246478	23.2843	26.6387	12.7085	14.3447	1.67251	1.75127
evm.TU.Gh_D10G2576	11.9617	12.9197	1.54377	4.55865	0	0	10.291	6.9848	3.093	2.86308	0	0
evm.TU.Gh_D10G2579	82.2382	82.0395	46.5445	45.7747	228.865	239.364	86.3777	92.5286	48.4762	53.8669	246.364	250.721
evm.TU.Gh_A08G1853	4.26436	5.30833	7.5621	5.66744	8.89655	10.1681	1.31689	1.37509	7.14986	6.70433	9.32084	7.25758
evm.TU.Gh_Sca028775G01	0	0	0	0	0	0	0	0.537293	0	0	0	0
evm.TU.Gh_D03G0425	11.3218	12.8436	12.4855	11.8318	6.54478	6.11323	16.5202	16.7328	1.91514	2.43533	5.83873	7.1738
evm.TU.Gh_D03G0424	0.0333942	0	0	0	0	0	0.0316031	0	0	0	0	0
evm.TU.Gh_D03G0427	3.85349	3.61246	3.54939	4.58159	3.40955	4.12818	2.53974	2.61798	3.68615	5.00703	3.86376	3.32326
evm.TU.Gh_D03G0426	4.74815	4.26249	2.8237	3.05055	5.1112	4.76067	3.2539	3.88309	3.32889	3.72733	3.39207	3.81992
evm.TU.Gh_D03G0421	75.0359	76.5305	4.33865	3.56982	38.623	39.6799	45.4381	36.4788	5.71883	6.00597	52.9112	58.2609
evm.TU.Gh_D03G0420	7.40345	7.59789	2.00197	3.12971	13.8209	22.1526	1.00091	3.91929	0.250688	0	1.96084	2.22079
evm.TU.Gh_D03G0423	0	0	0	0	0	0.0364986	0	0	0	0.0337841	0.0373835	0.0740939
evm.TU.Gh_D03G0422	0.78783	0	0.372816	0	0	0	0	0.90828	0	0	0	0
evm.TU.Gh_D11G3321	4.41734	3.39623	3.63542	2.1786	8.47047	10.8266	3.36251	4.74475	1.36569	1.56298	9.56311	7.15817
evm.TU.Gh_D03G0429	12.6787	11.5028	12.2682	11.3861	9.1702	10.8632	12.1777	11.0329	15.9679	18.7517	15.1361	15.6952
evm.TU.Gh_D03G0428	3.91139	2.25542	0	0	0.185192	0	8.28836	6.13389	0	0	0	0.178543
evm.TU.Gh_Sca062303G01	0	0	0	0	4.05636	3.15232	0	0	0	0	1.79375	3.55521
evm.TU.Gh_D03G0936	2.42871	2.68423	0	0	0.417602	0.39665	0.604854	0.505269	0	0	0.406267	0.939422
evm.TU.Gh_D06G0382	58.0671	56.2769	0.229305	0.119492	0.175894	0	46.3161	47.7246	0.038285	0.154643	0.0855597	0.254368
evm.TU.Gh_A10G2130	0.101322	0.0559909	0	0	0	0	0	0.150188	0	0	0	0
evm.TU.Gh_D13G1445	43.3093	40.9797	38.2679	35.8862	12.6211	11.9428	51.9134	52.0119	27.2645	28.1579	21.6489	22.1859
evm.TU.Gh_D13G1444	21.4465	27.1505	36.1669	35.1934	29.0873	24.603	36.1642	27.3585	19.4094	21.0932	21.275	20.4694
evm.TU.Gh_D12G2269	0.439511	0.607188	0	0	0	0	0	0.144773	0	0	0.0388022	0
evm.TU.Gh_D06G0381	47.7124	52.4924	34.8939	42.7844	62.1133	64.8292	50.0792	48.6491	52.8445	51.0793	76.9701	82.6525
evm.TU.Gh_D13G1441	0.89871	0.474057	0.753917	0.543973	1.37905	1.62675	0.212627	0.141288	2.03336	1.38844	1.47145	1.39387
evm.TU.Gh_D13G1440	9.17315	11.4055	15.7358	13.7609	13.3192	14.2323	8.31944	12.0864	11.9586	15.0035	13.565	15.2487
evm.TU.Gh_D07G0595	16.2639	15.3136	8.09962	7.601	35.2205	37.362	18.6172	17.28	6.49817	5.81709	33.5187	37.2232
evm.TU.Gh_D13G1442	0.713232	0.739003	0.379704	0.835432	7.86404	8.11499	0.590606	0.440505	0.54943	0.384109	2.97523	2.01243
evm.TU.Gh_D12G2263	0.905658	1.8142	0.107144	0.167499	5.42434	7.72828	1.33919	1.28651	0.107333	0.270966	5.0972	6.29928
evm.TU.Gh_A11G1439	10.7731	10.0123	10.5823	12.156	18.5752	18.614	12.3193	13.9929	16.3271	17.6204	16.947	15.5091
evm.TU.Gh_D12G2261	19.7606	16.7306	12.3568	13.4004	19.4054	19.7092	11.7547	14.7849	14.4194	13.7163	17.2712	19.0051
evm.TU.Gh_D12G2260	57.4441	55.8386	159.463	147.079	38.4377	41.8384	51.0155	51.2183	126.425	129.507	47.6595	45.0505
evm.TU.Gh_D12G2267	3.86532	3.80645	3.23618	3.49497	7.01544	7.02225	3.04834	2.49748	4.86284	4.05656	4.88251	4.86456
evm.TU.Gh_D11G3371	1.39945	0.875481	0.149942	0.494859	0	0	0.224896	0.156557	2.15297	1.26401	0.0559474	0.138609
evm.TU.Gh_D12G2265	1.0677	0.735605	0	0.027355	0	0	0.157471	0.232943	0	0	0	0
evm.TU.Gh_A11G1438	3.49076	3.06372	0.0971701	1.01272	2.01249	1.91151	1.36028	0.710198	0.58405	0.393189	5.4385	3.5571
evm.TU.Gh_A03G1604	5.11791	5.81797	5.53575	6.10596	23.3017	24.7542	6.73465	6.64696	8.64178	9.75328	19.3127	21.3393
evm.TU.Gh_A03G1607	0.0709627	0	0	0	0	0	0	0	0	0	0.0751793	0
evm.TU.Gh_A03G1606	30.5281	30.9001	30.3115	30.9271	9.76016	9.7767	26.4012	21.6735	20.0404	21.1743	7.22675	6.3588
evm.TU.Gh_A03G1601	0.401425	0.887315	0	0	0	0	0.221605	0.528912	0	0	0.0354398	0
evm.TU.Gh_A03G1600	0	0	0	0	0	0	0	0	0	0	0	0
evm.TU.Gh_A03G1603	3.97391	4.79127	4.44488	4.27615	12.4205	11.1034	2.53974	4.07998	5.48029	5.18821	13.0129	12.7873
evm.TU.Gh_A03G1602	14.3235	14.6078	8.87223	9.44773	3.42396	3.97487	5.896	5.69627	7.14897	6.85679	7.15553	8.22202
evm.TU.Gh_A10G2281	10.8573	8.49091	2.2835	3.06879	8.57367	7.68379	4.56665	6.21156	1.86614	2.2492	4.84313	3.39967
evm.TU.Gh_D02G1902	36.1309	35.7567	35.7558	34.4193	33.212	34.2455	38.7434	31.6993	27.9388	29.2653	27.9442	27.3321
evm.TU.Gh_A03G1609	11.0054	8.29599	2.831	3.06184	12.7837	14.419	11.2697	10.7639	4.38778	5.02523	16.7417	16.828
evm.TU.Gh_A03G1608	3.40293	4.5008	2.1647	1.81586	3.52347	4.0391	2.16454	3.03198	2.43298	2.99097	3.66423	2.57701
evm.TU.Gh_D06G0380	9.19353	8.59368	7.48901	9.56464	1.39465	1.37198	6.57944	6.77982	5.81098	5.56148	4.40957	4.22581
evm.TU.Gh_D10G0170	4.08824	5.85164	10.1489	6.8091	6.42257	7.2788	6.97682	7.02025	5.46466	5.06914	6.10623	7.95107
evm.TU.Gh_D13G1513	1.18139	0.864054	0.789256	1.01107	8.74071	7.45757	0.147974	0.206019	1.35069	0.914846	6.57085	7.42369
evm.TU.Gh_D13G2087	0	0	0	0.168487	0.930059	0.706715	0	0	0	0.654156	0.72385	0.179333
evm.TU.Gh_A11G1437	44.1715	51.4853	53.8379	58.9478	170.782	176.515	53.3068	55.2042	107.866	105.104	193.772	194.073
evm.TU.Gh_A09G0864	75.8109	73.4788	189.241	188.373	95.972	95.9028	69.3847	69.0011	91.1702	93.45	90.8834	87.4994
evm.TU.Gh_A09G0865	1.73051	1.17697	0	0.262608	0	0	0.755859	0.920808	0	0	0	0
evm.TU.Gh_D05G0921	19.0819	21.059	12.8813	12.8554	13.6835	11.5465	16.7053	16.9817	12.0438	10.214	15.2929	14.549
evm.TU.Gh_A09G0860	4.55873	6.00313	0.82619	1.05241	2.64062	2.0065	6.88439	5.07998	1.10353	0.650047	1.54136	1.42566
evm.TU.Gh_A09G0861	8.17686	7.83833	8.50225	8.69651	30.7415	32.7951	7.92254	7.77797	8.64911	10.3317	20.9791	21.0823
evm.TU.Gh_A09G0862	0	0.378684	0	0	1.11937	3.54403	0.216173	0	0	0	3.75096	4.67646
evm.TU.Gh_D05G0928	1.28679	0.840373	1.99287	1.44235	1.84715	1.51248	0.941006	0.231199	0.94274	1.06399	3.77993	3.68449
evm.TU.Gh_D05G0929	15.1657	15.4477	23.0825	25.4636	13.8748	12.8836	21.0111	17.1477	24.0247	21.6206	14.5559	15.2734
evm.TU.Gh_A09G0868	12.2789	13.8211	16.3383	16.2681	12.3353	11.5758	10.8485	12.5816	9.49379	9.84727	13.2965	12.0827
evm.TU.Gh_A09G0869	14.8476	11.4868	13.4902	13.7667	20.6959	18.429	4.21537	7.33611	8.44627	11.3722	22.651	20.5764
evm.TU.Gh_D13G1967	19.8988	16.0544	22.1287	21.9832	9.96793	10.1882	18.5491	21.8268	10.2821	7.90635	10.646	13.3705
evm.TU.Gh_D05G2692	7.4967	7.33306	8.97089	9.09454	42.8832	44.9206	7.33926	10.8142	10.2939	9.48745	46.4662	52.1996
evm.TU.Gh_D05G2693	12.211	13.4957	12.7726	12.1489	16.8614	16.07	6.16102	6.95493	14.0797	14.8075	13.9432	12.3953
evm.TU.Gh_D05G2690	1.35113	1.56439	1.46144	1.71351	0.0700644	0.332745	1.70488	4.25983	0.427006	0.554397	0	0.540391
evm.TU.Gh_D05G2691	155.119	152.909	115.875	116.458	93.4363	87.8739	305.732	290.703	71.4645	71.0869	114.782	101.619
evm.TU.Gh_A08G2339	47.8257	47.4057	34.9121	28.4528	21.9535	23.9577	47.1887	46.837	23.282	27.4118	18.6311	25.8937
evm.TU.Gh_A08G2338	1.32395	1.2322	4.22076	2.88679	48.5645	46.0558	1.12105	1.37718	5.02101	5.60401	33.5153	34.3841
evm.TU.Gh_D05G2694	4.08131	4.00197	5.48911	4.90354	20.1171	18.8538	3.07831	3.18404	8.64098	7.13929	19.1484	21.2634
evm.TU.Gh_D05G2695	2.74389	2.71885	1.37905	1.3626	14.8578	14.9148	1.41477	1.40249	2.99622	2.97128	18.0631	17.9203
evm.TU.Gh_A08G2335	0.501347	0.19789	0.0338924	0	0	0	0.0677796	0	0	0	0	0
evm.TU.Gh_A08G2334	52.0344	53.4149	46.1231	44.5653	124.909	124.011	33.1231	29.8061	66.6311	68.6844	104.54	102.276
evm.TU.Gh_A08G2337	0	0.096237	0.0549413	0	1.5804	1.95144	0	0	0	0	0.676501	1.34082
evm.TU.Gh_A08G2336	10.2601	13.6783	7.46499	6.70478	23.3936	22.8168	7.16099	8.04779	7.66057	6.69205	10.3263	10.7719
evm.TU.Gh_A08G2331	10.3933	10.9398	11.9779	15.3428	1.15491	0.87757	17.6644	15.301	15.0826	12.8615	2.54673	2.89495
evm.TU.Gh_A08G2330	0	0	0	0.113328	0	0	0	0	0	0	0	0
evm.TU.Gh_A08G2333	0.0312328	0	0	0	0.102036	0.226138	0	0	0	0	0.165443	0.0983722
evm.TU.Gh_A08G2332	0	0.0801975	0.652428	0.608391	5.49189	7.09273	0	0	2.13274	1.11157	3.45938	2.74259
evm.TU.Gh_A10G0003	0.770452	0.627428	2.1108	1.9799	0.706532	0.754968	0.268626	0.560997	0.230675	0.291175	0	0.0425728
evm.TU.Gh_A10G0004	20.6861	20.2324	34.6223	33.0614	13.1942	13.5136	18.9584	19.7655	15.41	14.9507	11.8145	10.6957
evm.TU.Gh_A03G0685	1.07232	1.42217	0	0	0	0	1.01481	2.54319	0	0	0	0
evm.TU.Gh_D04G0335	50.2612	48.6495	1.62784	1.88505	702.309	744.031	20.7383	24.5505	2.71786	5.3671	711.658	775.274
evm.TU.Gh_Sca007938G01	0	0	0	0	0.991478	0.376693	0.172326	0.179942	0	0	0.482282	0.47794
evm.TU.Gh_A10G0006	7.99284	8.64579	7.16234	6.87754	14.6302	13.1046	6.75944	5.08357	3.54718	3.78553	14.2781	12.989
evm.TU.Gh_A10G0007	5.30551	5.85142	4.84275	5.02526	5.34246	5.37291	3.28778	3.31243	2.60981	2.97549	4.75061	4.12518
evm.TU.Gh_D07G0856	41.7828	43.3553	66.517	72.2924	76.3496	74.5153	47.4394	41.9626	65.3426	64.5709	60.805	59.6616
evm.TU.Gh_D13G1644	15.3729	14.7846	3.12828	3.96775	3.939	4.80572	12.3056	12.264	3.78422	3.31384	4.7901	4.38686
evm.TU.Gh_D13G1643	0.347781	0.192185	1.15204	0.857615	0.189363	0.179862	0.164564	0.859184	0.164867	0	0.184223	0.365129
evm.TU.Gh_D13G1642	248.335	245.801	95.6383	101.825	17.1122	16.6294	144.499	142.852	106.012	103.792	14.7712	14.9243
evm.TU.Gh_A08G2483	2.56458	3.67974	1.66073	1.50892	0.146988	0.0465378	3.66183	3.5569	2.47416	1.46461	0.285997	0.047237
evm.TU.Gh_A08G2482	0.0342231	0	0	0	0.0372683	0.212391	0	0.0338189	0.292025	0.131063	0.398824	0.251512
evm.TU.Gh_A08G2481	8.75811	6.67229	13.6809	12.5809	28.5196	33.685	8.04696	6.89013	13.8663	13.8396	27.7455	31.1558
evm.TU.Gh_A08G2487	0.219964	0.303882	0	0	0.359305	0.170639	0.312249	0.543416	0	0	1.39821	1.09695
evm.TU.Gh_A08G2486	0.376989	0	0	0	0	0	0.142708	0	0	0.0721871	0.239634	0.237477
evm.TU.Gh_A08G2485	9.98703	9.97641	1.2724	0.663051	1.9869	2.08587	2.27196	2.18258	26.6765	23.7205	1.32256	1.00819
evm.TU.Gh_A08G2484	6.2019	9.30239	5.27076	7.99016	19.0208	24.6122	11.5589	10.3187	8.46011	8.84611	21.9238	21.9922
evm.TU.Gh_A08G2489	85.5291	77.538	50.4284	51.7588	23.6625	24.388	92.0986	90.4582	49.9695	58.7594	35.265	39.5586
evm.TU.Gh_A08G2488	7.36448	7.05208	1.66073	1.285	12.9127	12.7873	6.84368	6.77832	1.8149	1.80726	7.77391	7.6481
evm.TU.Gh_A05G1135	6.67351	8.85074	15.0614	14.3806	14.9819	15.5045	5.63544	4.66702	6.13253	8.94505	19.0348	18.9712
evm.TU.Gh_A05G1134	35.726	38.1659	64.3365	60.198	28.357	29.7656	31.6842	27.5358	44.819	46.4013	25.059	27.4863
evm.TU.Gh_A05G1137	0.597211	0.422427	0.0452178	0.0235632	0.312168	0.222379	0.519965	0.306882	0	0.0457423	0.404926	0.501601
evm.TU.Gh_A05G1136	36.615	37.9676	35.9455	34.4241	43.1852	42.5511	28.673	26.164	17.3021	16.5759	28.4217	28.3296
evm.TU.Gh_A05G1131	26.8906	34.8249	38.2535	35.9626	16.3484	10.0677	40.5924	46.9511	38.7903	34.4326	17.8271	17.8398
evm.TU.Gh_A05G1130	17.3149	16.5372	30.7793	27.4786	9.05244	11.4084	22.0657	20.3562	17.762	19.6058	14.7351	15.0708
evm.TU.Gh_A05G1133	6.85413	6.09501	12.2284	12.874	11.8967	12.7394	7.18237	6.53962	9.38666	7.81938	11.8519	9.42928
evm.TU.Gh_A05G1132	75.7621	76.7765	94.3846	87.1933	50.4667	52.9981	88.5974	89.4261	71.3444	73.9196	58.9755	65.8357
evm.TU.Gh_A05G1139	19.9599	17.9387	15.9845	19.6881	10.8082	11.6272	44.0059	41.0197	11.3337	10.3424	12.1996	11.8019
evm.TU.Gh_A05G1138	0	0	0	0	0	0	0	0.163025	0	0	0.524328	0.346405
evm.TU.Gh_Sca007017G01	0.864262	0.159198	0.340821	1.13666	0.549012	0.372476	0.272636	0.56937	0.341423	0.206864	0.686713	0.529301
evm.TU.Gh_D09G1868	3.88277	3.46602	2.19074	3.09338	1.87019	1.89221	2.82655	2.69322	4.17685	2.85956	1.26569	1.29349
evm.TU.Gh_Sca005969G01	8.53613	8.51894	10.0082	10.1793	10.1281	12.1238	9.94715	9.82022	15.0992	13.2958	13.3626	10.0989
evm.TU.Gh_A10G2286	2.44448	2.28062	1.18682	1.26823	10.3541	9.48981	1.24681	1.38035	1.42971	1.07901	10.2917	9.63238
evm.TU.Gh_Sca005242G01	21.7324	17.6981	97.0233	86.7334	25.846	26.4717	34.0976	35.6046	29.416	29.1572	26.5077	20.5649
evm.TU.Gh_D09G1869	5.09454	3.96516	18.1322	19.4637	0.703249	0.816401	15.2787	15.8122	30.3417	35.8606	2.81266	3.616
evm.TU.Gh_A13G0417	36.2067	33.8811	18.0292	16.177	22.5305	21.0739	17.9084	16.4559	9.68837	8.75681	26.7304	29.4699
evm.TU.Gh_Sca042048G01	0	0	0	0.237988	0	0	0	0	0	0.692996	0	0
evm.TU.Gh_A10G0001	17.4136	15.3038	68.5049	64.3603	26.9596	29.5131	11.3173	12.8541	32.6222	41.7806	24.0051	25.3308
evm.TU.Gh_A01G0266	48.9026	46.61	53.9863	54.4261	47.8072	47.3603	58.608	56.4578	87.5351	89.3086	59.2509	57.1659
evm.TU.Gh_A01G0267	0.723819	0.666642	0.913399	0.416479	0.0656854	0	0	0	2.34472	3.98473	0	0
evm.TU.Gh_A01G0264	6.67078	6.5001	2.95127	3.0369	4.6423	6.24663	3.62343	3.2765	2.24543	2.83434	3.63813	3.68825
evm.TU.Gh_A01G0265	27.8463	25.4768	13.3228	13.2788	5.02054	4.51431	32.5192	31.0406	17.4843	22.1288	5.60062	6.19557
evm.TU.Gh_A01G0262	29.3317	32.1712	29.195	27.2175	45.4367	45.6929	28.56	28.2805	30.8949	31.5396	44.1089	44.601
evm.TU.Gh_A01G0263	2.30088	3.81443	5.11141	5.35867	5.77683	6.87526	3.3267	3.22109	4.81745	4.95653	6.56798	6.5424
evm.TU.Gh_A01G0260	2.26298	2.20681	0.755917	0.131304	0	0	5.41699	3.42015	0.378626	0.892133	0	0.139756
evm.TU.Gh_A01G0261	52.7496	54.7925	51.6759	50.5969	94.587	84.3714	74.4426	70.9392	71.6969	75.8182	120.872	124.364
evm.TU.Gh_D12G0081	6.75565	8.04073	2.17811	2.7094	7.76098	8.36982	3.93434	3.08117	4.57506	4.33567	9.98844	8.10587
evm.TU.Gh_D01G1413	0.20607	0.0759165	0.0650106	0.271018	0.972424	0.852586	0.130011	0	0.195376	0.394588	0.800486	0.504814
evm.TU.Gh_A01G0268	4.93062	4.93283	7.38681	7.62945	7.48145	6.91272	1.99031	1.66261	4.96278	5.43658	4.80274	5.25017
evm.TU.Gh_A01G0269	0.431671	0.715628	4.40649	4.41	0	0.0318925	0.0291799	0.0609389	0.175402	0.383768	0.0653315	0.129487
evm.TU.Gh_D13G1139	2.64251	4.82522	2.93593	4.41978	3.75345	1.9014	1.84841	1.70303	2.50539	2.74998	3.16469	3.49807
evm.TU.Gh_D01G1412	2.74001	1.27861	1.26781	1.92192	4.7078	3.46391	2.7083	4.15173	1.78961	2.33185	2.7093	2.87669
evm.TU.Gh_A06G0359	0.444743	0	1.43113	1.49154	0	0	0	0	0.168666	0.170322	0.188468	0
evm.TU.Gh_A06G0358	0.320363	0.0885168	0.0379004	0.1185	0.0436086	0.0414206	0	0.277007	0	0	0.254549	0.168172
evm.TU.Gh_A06G0357	18.5172	20.1185	16.0402	10.99	14.1838	13.6344	4.75228	3.87681	8.4806	9.01458	14.9625	15.9811
evm.TU.Gh_A06G0356	18.8138	18.0468	15.0343	12.6052	5.60515	4.4519	14.2353	14.2506	17.4168	17.4603	10.1539	8.29221
evm.TU.Gh_A06G0355	36.2158	44.2045	43.6925	39.8446	117.448	113.408	60.0726	62.1376	58.8627	51.8199	133.022	122.006
evm.TU.Gh_A06G0354	1.56794	2.50971	2.20035	3.62649	3.76817	5.20089	2.30251	2.56456	3.99837	3.51998	3.95228	3.2923
evm.TU.Gh_A06G0353	9.8111	7.87799	14.6295	15.879	11.5563	13.296	5.26775	6.37115	13.1367	13.0739	9.07892	8.95513
evm.TU.Gh_A06G0352	4.7408	4.86532	2.88442	6.68037	16.963	8.40619	7.6912	3.68093	7.06325	3.8905	5.38126	7.46593
evm.TU.Gh_A06G0351	94.4902	95.6394	0.191088	0.358476	0.0439735	0	95.3073	97.7636	0.15314	0.270626	0.0855597	0.0423947
evm.TU.Gh_A06G0350	51.1824	61.8404	35.9202	45.3514	50.777	50.4726	56.8522	56.1501	52.8445	56.8932	51.0071	49.6371
evm.TU.Gh_D08G1005	21.2753	21.3624	12.7159	12.8527	18.2226	20.8036	7.36804	6.9991	12.764	12.2682	21.308	18.4198
evm.TU.Gh_D05G0320	0	0	0.0349292	0.0364035	17.4826	18.2469	0.0698531	0.0364701	0.139964	0.141338	4.0272	4.68838
evm.TU.Gh_D08G1007	2.84781	1.04914	1.1979	1.24846	3.10121	4.74571	0	0.46903	1.20002	1.2118	5.86645	3.82039
evm.TU.Gh_D08G1006	2.16314	1.28731	1.73231	1.47717	8.69765	6.71227	0	0.65772	1.73537	2.54895	8.63784	7.6866
evm.TU.Gh_D08G1001	7.99369	9.69661	4.24408	5.48094	18.0469	19.1581	7.28819	7.70662	5.63796	6.43996	21.1717	18.9342
evm.TU.Gh_D01G1417	2.21167	2.33325	21.5981	26.0795	0.109476	0.72788	1.61735	1.09277	11.7236	12.6087	0.426016	0.527726
evm.TU.Gh_D08G1003	0.0266049	0.117616	0.377698	0.249305	0.101403	0.0825557	0	0	0.416201	0.369343	0.267765	0.20949
evm.TU.Gh_D05G0321	1.07232	1.77771	0.169148	0.352575	0.194623	0	0	0.52983	0.169447	0	0.946703	0.562907
evm.TU.Gh_D01G1416	3.59104	4.29958	2.2658	5.16563	22.8117	18.8814	4.53125	6.2101	2.97911	3.58137	17.5955	15.3949
evm.TU.Gh_D01G1534	28.2715	28.297	11.9279	11.3114	31.8381	30.593	20.3619	21.3179	10.8187	10.1639	17.3815	16.6289
evm.TU.Gh_D13G1138	0.235388	1.30076	0.891121	1.3931	0.256333	0.486944	0.222763	0	0.669521	0.450729	1.995	0.98852
evm.TU.Gh_D10G1187	8.62801	8.8476	9.59701	10.2653	16.9511	14.9045	6.39752	10.1083	8.93929	10.9857	16.3025	13.2608
evm.TU.Gh_D01G1535	0.533692	0.688147	0	0	0	0	0.336711	0.175796	0	0	0	0
evm.TU.Gh_D01G1532	15.0527	17.8854	6.67402	6.01937	8.81138	7.06012	22.0311	22.2454	5.95722	4.84719	6.22562	6.31195
evm.TU.Gh_D11G0992	15.9578	14.9782	16.7133	16.1456	16.9943	18.569	12.9365	11.827	7.73172	6.9089	25.7319	26.0546
evm.TU.Gh_D01G1533	9.35592	11.8307	15.795	13.5518	8.53623	7.58485	7.73738	7.16312	11.6674	11.2978	8.66171	10.3536
evm.TU.Gh_D01G1530	72.707	69.5242	35.7787	38.5713	58.5927	56.7908	109.6	99.6191	49.2115	46.4391	58.3797	63.944
evm.TU.Gh_D11G0874	6.59732	6.98493	4.35185	4.19203	5.21796	4.55593	2.33749	2.63198	2.86763	2.90813	4.20864	3.47336
evm.TU.Gh_D01G1531	6.88327	5.452	6.65031	7.4968	6.93357	6.40769	4.07131	3.17426	6.22698	5.73893	6.62382	4.18542
evm.TU.Gh_D07G0597	5.35261	4.1231	7.21509	5.9197	4.94572	3.35541	3.99102	3.68655	7.5354	11.9576	9.45111	10.3878
evm.TU.Gh_Sca097776G01	0	0	0	0	2.68852	0.928591	0	0	2.12794	2.57859	3.09109	0.706907
evm.TU.Gh_Sca005057G02	0.780398	0.402501	4.48083	3.59227	0.906494	0.322879	0.295417	0.308473	4.98201	4.48299	1.37795	0.546218
evm.TU.Gh_D13G1824	4.88773	6.64061	3.41788	4.23772	11.2216	12.6228	2.53375	2.33809	11.1277	11.386	9.16897	10.9168
evm.TU.Gh_D06G2369	11.3803	12.4543	9.76756	8.55657	4.31321	3.95255	8.73734	9.12349	7.35183	6.99672	2.71862	3.13341
evm.TU.Gh_D06G2368	28.5464	25.8236	5.38425	4.20863	36.8391	37.933	18.8434	20.3789	7.80168	10.5044	29.8122	25.3842
evm.TU.Gh_D06G2367	2.87174	2.02919	4.0546	2.13609	5.79313	9.5928	3.56421	2.97739	3.83859	2.52408	4.68826	5.68399
evm.TU.Gh_D06G2366	14.8043	14.9121	15.6076	13.7402	26.8694	25.9089	9.10374	10.1851	24.4003	24.4006	21.1767	21.7075
evm.TU.Gh_D06G2365	26.1344	23.7867	27.4828	26.621	114.025	117.491	30.0671	33.4215	43.0785	48.244	140.608	131.81
evm.TU.Gh_D06G2364	0.0867499	0	0	0	0	0	0	0	0	0	0	0
evm.TU.Gh_D06G2363	0.565622	0.546988	0	0	0	0	0.468374	0.139735	0	0	0	0
evm.TU.Gh_D06G2362	0.937742	0.820482	0.480736	0.0385406	8.16945	7.84039	0.406746	0.656389	0.0740901	0.261861	4.51198	4.71748
evm.TU.Gh_D06G2361	0	0	0.0746648	0.129694	0	0	0	0	0.174526	0.226593	0	0
evm.TU.Gh_D06G2360	5.56094	5.11505	7.02876	7.64393	11.9943	11.578	3.22551	2.41083	6.80307	8.31252	8.05788	7.684
evm.TU.Gh_A01G1139	0	0	0	0	0	0	0	0	0.310174	0	0	0.171734
evm.TU.Gh_A01G1138	0.245362	0.180784	0	0	0	0	0.0774008	0.161643	0	0	0	0
evm.TU.Gh_A01G1131	3.38753	3.11993	5.71083	7.76181	1.99818	3.06588	2.3042	1.88298	7.22642	8.04061	2.50469	2.70443
evm.TU.Gh_A01G1130	1.21015	1.06997	0	0	0.131783	0.125171	0.515358	0.777306	0	0	0.192308	0.0635256
evm.TU.Gh_A01G1133	0	0	0	0	0	0	0	0.0516908	0	0	0	0
evm.TU.Gh_A01G1132	3.49807	5.7301	8.0994	9.73518	22.6519	20.2878	1.9508	0.55555	8.05448	8.43257	19.3238	20.2647
evm.TU.Gh_A01G1135	5.62418	6.41115	5.21146	5.53309	3.96016	4.26401	3.69233	3.59363	5.26254	6.10358	3.49392	4.00347
evm.TU.Gh_A01G1134	0.43538	0.481185	0	0.214726	3.5559	2.10155	0.206014	0	0.206394	0.20842	3.15188	2.81877
evm.TU.Gh_A01G1137	15.89	16.1906	25.6068	25.4168	16.4465	17.1761	11.7864	9.94954	20.7433	21.4038	17.1123	18.7617
evm.TU.Gh_A01G1136	7.56519	8.67367	9.23437	10.461	5.85153	6.14299	9.70204	7.40598	7.77593	7.78457	6.51664	6.75489
evm.TU.Gh_A08G1903	0.192058	0	1.2724	0.284165	0.209148	0.297981	0	0.18979	0.364184	0.0919398	0	0
evm.TU.Gh_A08G1902	25.5378	27.5682	22.0621	20.0642	105.582	101.206	29.5076	25.3829	38.149	38.2392	105.704	118.314
evm.TU.Gh_A08G1901	60.3999	56.843	124.447	120.971	41.3272	37.8408	52.664	51.6462	125.962	127.71	43.666	45.1434
evm.TU.Gh_A08G1900	6.09733	6.5914	10.6578	9.97999	7.98859	7.90311	4.95885	4.68845	6.81065	5.92889	6.23758	5.94137
evm.TU.Gh_A08G1907	1170.66	1205.6	736.2	723.148	679.79	664.179	749.091	725.93	991.981	1022.92	824.266	904.698
evm.TU.Gh_A08G1906	134.943	149.077	620.252	599.842	71.2802	61.2447	31.5367	33.4915	515.26	461.019	111.506	112.767
evm.TU.Gh_A08G1905	22.0097	22.8673	31.5418	29.3119	13.3828	12.4241	25.9543	30.6006	41.8668	42.8095	13.2402	12.3192
evm.TU.Gh_A08G1904	16.6086	15.5919	13.0486	13.7891	25.1394	24.077	12.9262	14.2579	17.6315	14.8576	18.7504	19.7261
evm.TU.Gh_A08G1909	51.4033	49.7948	150.263	145.343	44.4361	50.1501	56.7379	52.7694	113.976	107.595	44.9114	41.7656
evm.TU.Gh_A08G1908	73.5064	76.2056	10.077	9.04214	63.368	58.893	2.37088	1.68795	14.5754	12.8651	37.8815	39.0947
evm.TU.Gh_D10G0311	0	0.205121	0.351307	0.274602	0.101054	0.191968	0	0	0.087982	0	0	0.194853
evm.TU.Gh_D01G0913	59.6687	56.7158	20.815	18.0322	28.5984	27.5475	95.8118	87.2997	31.2336	35.8936	36.8668	38.4834
evm.TU.Gh_D01G0912	0.431929	0.566879	0.792038	0.612445	1.88145	1.42406	0.383215	0.320121	2.55948	2.2486	1.63018	0.821924
evm.TU.Gh_D01G0911	0	0.0579689	0.322668	0.59497	3.08436	2.95673	0.0744562	0	0	0.100434	1.1947	1.04627
evm.TU.Gh_D01G0910	2.36349	2.20581	2.41088	3.41926	2.65959	3.66699	0.820133	0.986133	1.34451	1.40799	2.64304	3.39123
evm.TU.Gh_D01G0917	0.187397	0.207112	0	0	0	0	0	0.370367	0	0	0	0
evm.TU.Gh_D01G0916	6.23943	6.25093	3.14379	1.77107	17.6465	19.6397	5.31006	6.87547	2.00026	2.44966	7.51374	7.39896
evm.TU.Gh_D01G0915	3.6961	3.10154	2.24571	2.58805	8.32325	6.91449	3.3899	2.36733	1.01668	0.939285	7.25134	6.92256
evm.TU.Gh_D01G0914	48.4877	45.9629	55.9512	58.4048	12.8959	11.4773	81.5378	95.738	25.9917	33.6566	18.473	13.9014
evm.TU.Gh_D11G1289	1.93018	2.25874	0.752211	1.11994	3.46201	2.46623	2.47136	1.79519	0.215297	0.326116	1.92459	3.69532
evm.TU.Gh_D01G0919	3.01901	2.02386	0.702615	0.341726	0	0	2.43555	3.57024	0.0938474	0.0947687	0.104866	0
evm.TU.Gh_D01G0918	34.4025	31.9331	48.277	46.2489	44.5851	46.0787	25.5432	25.693	42.9887	42.1205	20.9107	23.7184
evm.TU.Gh_D10G0316	5.28069	5.16543	2.01063	1.13755	5.48618	6.08986	6.37607	6.89779	1.66889	2.15018	7.78082	9.68626
evm.TU.Gh_Sca033106G01	1.40377	3.87864	3.6536	1.38466	3.05736	0.907487	1.6606	3.12118	2.16276	0.503997	2.97437	4.05293
evm.TU.Gh_D11G2969	0.062264	0.275259	0.353574	0.245665	0.406826	0	0	0.123057	0.118066	0.417288	0.923493	0.457589
evm.TU.Gh_D10G0319	5.44656	6.54761	6.19484	5.93792	2.75749	2.07554	6.33001	5.71272	5.20923	4.7572	3.23941	3.16008
evm.TU.Gh_D05G2994	3.55498	3.50708	2.93552	3.13003	3.61148	3.72642	3.79331	2.82925	4.07175	3.74623	3.9937	3.9327
evm.TU.Gh_D05G2997	13.4497	11.7442	2.9151	2.48115	3.74546	2.81417	3.6436	4.109	6.32721	5.06231	4.84027	3.28762
evm.TU.Gh_D05G2996	1.92164	1.22709	1.33372	1.64275	3.90625	2.34099	1.41445	1.18157	2.26729	2.20777	2.35251	4.07983
evm.TU.Gh_D05G2991	3.92314	5.20306	4.60413	5.10804	12.4749	14.1214	1.6336	4.03188	4.61226	6.00972	11.4713	11.5327
evm.TU.Gh_D05G0119	17.9783	18.7726	34.3438	24.1524	124.314	114.654	25.1557	23.5426	44.6526	41.5006	131.573	118.693
evm.TU.Gh_D05G2993	2.74161	3.93418	4.85472	6.19369	4.8395	5.41997	1.23451	1.26722	3.14437	3.68328	4.84868	3.76045
evm.TU.Gh_D05G2992	1.52265	1.33638	0.381466	0.618438	2.04829	2.03816	1.22907	1.46041	0.33968	0.600275	1.32846	1.78668
evm.TU.Gh_D05G0118	8.36087	7.65228	13.6314	12.7249	3.91223	3.54703	7.81971	8.19758	9.28947	10.7565	5.39765	5.58907
evm.TU.Gh_D05G2999	33.1732	36.4676	19.4412	22.5907	46.9239	47.1338	23.7968	25.8402	29.7729	30.7433	45.1499	44.1237
evm.TU.Gh_D05G2998	2.92452	2.10093	3.04466	4.18282	5.09559	4.99118	0.691916	0.577997	1.38638	2.23999	6.50643	6.75489
evm.TU.Gh_D08G2602	1.08743	1.80275	0	0	0	0	0	0	0	0	0	0
evm.TU.Gh_D08G2603	4.1149	3.75078	8.75257	10.1263	0.184785	0.087757	1.48542	1.80259	7.56142	6.82335	0.179769	0.311764
evm.TU.Gh_D08G2600	0	0	0	0	0	0	0	0	0	0	0	0
evm.TU.Gh_D08G2601	0.680241	0.610844	2.05213	2.34843	0	0	0.321878	0.588182	1.89452	1.01762	0.270248	0
evm.TU.Gh_A12G2228	2.8553	2.77702	6.32353	5.06957	0	0	8.86308	5.98175	0.0541427	0.164023	0.181498	0.419683
evm.TU.Gh_A12G2229	7.32867	8.39969	6.82195	6.96115	2.82447	2.96351	3.16811	3.30813	1.31533	1.38599	3.83415	4.59121
evm.TU.Gh_A13G1448	1.46464	1.50311	3.16843	2.52822	1.19622	0.649259	1.83161	2.2227	2.97565	3.1551	1.49625	1.81229
evm.TU.Gh_A13G1449	0	0	0	0	0	0	0	0	0	0	0	0
evm.TU.Gh_A12G2224	36.6822	39.4797	41.2476	36.0105	41.6582	38.1227	44.716	44.0167	54.0727	49.4191	75.5957	80.8753
evm.TU.Gh_A12G2225	0	0	0	0	0	0	0	0.508637	0	0	0	0
evm.TU.Gh_A12G2226	0.498112	0.412888	0	0	0	0	0.117849	0	0	0	0	0
evm.TU.Gh_A12G2227	103.406	108.089	110.453	106.403	0	0.0513232	107.815	102.087	70.8017	67.9813	2.2604	1.66702
evm.TU.Gh_A12G2220	3.74513	2.06958	0	0	0	0	2.86267	1.13874	0	0	0	0
evm.TU.Gh_A12G2221	2.30496	2.97528	0.266443	0.295044	1.53286	1.27396	2.19799	2.10387	0.533827	0.741217	1.95727	1.60713
evm.TU.Gh_A12G2222	0	0.100625	0	0	0.0991478	0.0941732	0	0	0	0	0	0.573528
evm.TU.Gh_A12G2223	0	0	0.0593116	0	0	0.129641	0	0	0	0	0.0663921	0.263178
evm.TU.Gh_D05G0114	62.5905	56.1274	131.068	134.567	66.8333	59.991	134.871	133.61	188.777	209.11	83.3834	73.6808
evm.TU.Gh_D10G1062	8.68583	6.39976	19.9425	19.3564	3.1529	0.66549	4.2622	1.58949	11.7427	10.9339	5.45301	2.36421
evm.TU.Gh_D10G1063	38.8808	37.2554	26.3968	25.0514	13.2754	13.0869	32.1632	35.7749	29.5081	24.1388	17.0243	12.6048
evm.TU.Gh_D07G1268	0.890854	0.984579	1.40523	0.878725	3.23374	2.15005	1.96717	0.293444	1.40771	0.852918	1.57298	1.55882
evm.TU.Gh_D07G1269	4.52215	4.51031	6.21111	6.20129	13.3323	14.945	5.16684	5.1772	9.6207	10.1903	15.7748	17.1381
evm.TU.Gh_A01G1225	6.41627	8.32204	5.21942	5.91047	4.09992	3.07149	8.17982	7.02171	1.60881	1.82768	2.13476	1.89285
evm.TU.Gh_D07G2086	3.72392	3.48735	0.618798	0.897275	13.2183	14.4957	1.85625	1.76974	1.77882	1.55133	42.825	44.1704
evm.TU.Gh_D07G2081	7.45245	8.89542	5.50156	6.98343	10.4691	9.63548	6.06535	4.05044	9.18545	8.63346	22.8963	33.8788
evm.TU.Gh_D07G2080	13.5312	13.7452	1.93038	1.86465	1.57103	2.16113	9.98071	11.6508	0.235828	0.428657	1.37028	1.56686
evm.TU.Gh_D07G2083	10.0616	10.0267	0	0.018413	0.142297	0.231699	8.81531	9.5185	0	0	0.909713	0.764335
evm.TU.Gh_D07G1166	13.2811	13.5041	15.5864	13.7116	39.2425	35.0756	12.5688	11.0244	17.7966	16.1911	38.4587	40.8082
evm.TU.Gh_D07G1260	0.0540668	0.059755	0.0511708	0	0	0	0	0.0534283	0.0512612	0	0	0
evm.TU.Gh_D07G1261	0.334438	0	0.226089	0.0942527	0.104056	0.247088	0.678215	0.424913	0	0.0914846	0.0506158	0.0501601
evm.TU.Gh_D07G1262	4.90781	5.06011	0.0623481	0.0324898	2.9054	2.04417	3.58474	3.74317	0.156145	0.283821	3.00101	2.28237
evm.TU.Gh_D07G1263	0	0	0	0	0.456942	0.217008	0	0	0	0	0	0
evm.TU.Gh_D07G1264	24.1394	23.5781	0.160245	0.238585	0.02634	0	25.7747	21.7031	0.0917306	0.162104	0.025625	0
evm.TU.Gh_D07G1266	0	0.143171	2.08427	2.17224	2.68032	2.67983	0	0.128013	8.35179	10.2942	1.09792	1.90406
evm.TU.Gh_D07G1267	4.16744	3.74936	5.36968	5.94249	7.21345	8.53038	2.14494	2.87553	4.47802	4.40997	9.15547	9.05769
evm.TU.Gh_A08G0929	73.3048	72.2159	2.3958	2.18481	0.11486	0	83.9964	83.7479	4.10006	3.38293	0.223484	0.110736
evm.TU.Gh_A05G2013	4.84516	5.8338	1.30486	0.97138	13.4266	13.7308	4.62257	4.47652	0.709601	0.754281	17.7779	15.7568
evm.TU.Gh_A05G2012	7.21382	8.18825	12.0864	13.7504	0.212316	0.201664	2.85992	2.69732	13.2168	15.4932	1.65243	2.35398
evm.TU.Gh_A05G2011	0.105283	0.310292	6.67612	6.81944	0	0	0	0.277438	1.66366	2.15039	0	0
evm.TU.Gh_A05G2010	6.41684	3.63107	10.3972	8.96253	4.97532	5.78764	3.35211	3.95682	4.08835	4.27593	5.27535	5.17396
evm.TU.Gh_A05G2017	6.98445	5.55178	8.43388	8.09414	11.4838	9.8578	4.67247	5.28697	5.43136	5.07291	7.07141	8.45264
evm.TU.Gh_A05G2016	18.315	19.6748	6.57498	6.7357	0.0429843	0.0408276	20.0596	18.0207	6.96083	5.74426	0.50181	0.372969
evm.TU.Gh_A05G2014	4.65907	3.92323	20.3678	20.8992	46.1459	50.9444	1.36475	2.08278	17.1433	14.8689	51.9446	57.8824
evm.TU.Gh_A05G2019	10.4064	10.0784	12.1589	14.2506	5.66616	6.23261	3.35043	2.85357	5.78081	5.05865	6.54474	6.34503
evm.TU.Gh_A05G2018	5.81826	5.50042	6.75945	6.86256	7.73279	7.01578	1.45667	1.36894	2.3836	2.63297	8.70785	8.36012
evm.TU.Gh_D09G1369	1.1354	1.74589	0.934424	0.292159	1.23643	0.868031	0.887635	0.63417	0.655252	0.945263	0.470688	1.03656
evm.TU.Gh_D09G1368	41.0382	45.3557	24.1927	23.4986	31.4343	30.7564	19.7477	21.9951	24.8949	23.1415	13.2641	19.717
evm.TU.Gh_A13G0711	0.205339	0.226942	0.19434	0.202543	0.0745366	0.0707968	0.453426	0.338189	0.259578	0.85191	0.0725134	0.503024
evm.TU.Gh_A13G0710	27.7464	28.4867	25.4805	25.0758	9.29208	9.64758	37.3685	37.1883	26.6972	27.9734	9.53861	8.8349
evm.TU.Gh_A13G0713	1.7842	3.76457	0.307025	0	0	0	1.22801	0.641139	0	0	0	0
evm.TU.Gh_A13G0712	1.51001	2.90239	0.186408	0.388552	0	0	0.745575	0.713649	0.0622457	0.0628568	0	0.0689274
evm.TU.Gh_A13G0715	5.46162	4.93872	11.2192	11.8152	0.337931	0.256781	6.46085	4.72247	14.1812	14.7958	1.31503	0.586437
evm.TU.Gh_A13G0717	8.81735	9.25366	10.7294	10.3052	11.3367	11.1511	8.06395	9.81152	11.8723	11.1376	9.49828	12.7189
evm.TU.Gh_A13G0716	1.80204	1.63756	2.19822	3.35751	15.263	14.4558	1.97067	2.25563	4.29031	5.21424	11.0305	13.1174
evm.TU.Gh_A09G0415	0.229784	1.26979	0	0	0.125115	0	0	0	0	0	0.365157	0.241246
evm.TU.Gh_A09G0414	1.0053	1.33328	8.81684	9.08982	4.9629	5.26847	2.2199	2.08621	18.9039	19.5386	10.8279	8.16216
evm.TU.Gh_A09G0416	4.98525	4.80335	3.26646	5.35867	6.05524	6.28029	2.84281	4.23162	4.84775	3.36554	7.65136	8.25349
evm.TU.Gh_A09G0411	2.0607	1.97383	2.08034	2.16815	6.65737	5.9681	0.650057	1.22181	2.60502	1.77565	5.02123	5.48084
evm.TU.Gh_A09G0410	9.16138	9.97065	7.08215	9.45054	0	0	10.1922	10.4354	6.03378	5.4904	3.77858	4.91932
evm.TU.Gh_A09G0413	1.09014	1.20483	0.971056	1.70782	1.11731	1.39289	1.57785	1.52084	1.51995	1.47348	0.611425	0.807894
evm.TU.Gh_A09G0412	0.571061	0.673216	0	0	0.829165	0.354403	0.28823	0.112863	0	0.0364495	1.69398	1.15912
evm.TU.Gh_Sca132220G01	0	0	0	0	0	0	0.246846	0	0	0	0	0
evm.TU.Gh_D06G0375	3.33791	3.04751	44.7772	45.6651	56.4203	55.5409	30.6274	31.264	46.0258	40.4335	133.763	146.5
evm.TU.Gh_D07G1198	0	0	0	0	0	0	0	0	0	0	0	0
evm.TU.Gh_D07G1199	10.1287	9.43419	16.7607	17.154	31.2168	28.8599	5.30515	6.23206	25.0647	30.4339	34.8911	32.7712
evm.TU.Gh_D07G1196	5.16475	5.16648	3.60365	3.30952	10.017	9.55343	2.39035	1.97445	4.32486	4.72825	6.15061	7.75757
evm.TU.Gh_D06G0372	1.92703	1.64096	3.49812	3.08489	7.08671	7.1886	1.97315	2.84079	3.59416	3.17576	6.99475	5.40612
evm.TU.Gh_D07G1194	7.05924	7.09266	5.65326	5.7458	8.87005	9.13985	2.61619	3.60989	5.1016	5.95516	6.64193	5.90837
evm.TU.Gh_D07G1195	27.3632	34.0693	49.1086	43.8458	43.646	45.2729	11.7121	12.6785	49.4107	45.6019	40.5968	38.3837
evm.TU.Gh_D07G1192	0	0	0.272656	0	0	0	0	0	0	0.0919398	0	0
evm.TU.Gh_D07G1193	2.57177	1.79516	1.87035	2.13622	2.56477	2.18408	1.43468	1.36433	1.77099	2.22899	2.43779	2.64322
evm.TU.Gh_D07G1190	10.7232	8.64456	7.88031	9.58174	13.6007	9.91711	10.0287	4.86197	14.9512	15.9434	15.5036	16.9534
evm.TU.Gh_D06G0373	0.410678	2.26942	1.68428	5.26612	6.112	4.95578	3.23876	2.70552	4.02346	3.27658	5.51102	4.45535
evm.TU.Gh_D08G0078	7.34227	7.36182	7.1281	6.53301	1.97829	2.38794	6.66193	6.73196	3.51652	2.64516	1.88449	2.02647
evm.TU.Gh_A10G0734	7.43301	5.76376	0	0	0	0.0310011	5.38921	5.68662	0.0284165	0	0	0.0314669
evm.TU.Gh_A10G1657	0	0	0	0	1.43547	1.46083	0	0	0	0	2.9925	4.05293
evm.TU.Gh_Sca030665G01	3.86037	3.61012	1.96732	1.9039	2.74868	3.99294	3.79383	2.20083	2.81542	1.84799	2.35947	4.52058
evm.TU.Gh_A10G0735	2.89357	3.23562	0.128875	0.134314	2.92862	2.74647	1.90076	1.88384	0.516409	0.0977772	6.672	6.11157
evm.TU.Gh_D11G2484	0	0	0	0	0	0	0	0	0	0	0	0
evm.TU.Gh_A04G0926	2.8545	1.35206	0.128648	0	1.03616	2.67133	1.41502	1.07459	0.128875	0	1.44005	2.28334
evm.TU.Gh_A04G0927	5.93903	0.984579	1.96732	1.611	0.161687	0.153575	7.02561	6.16233	0.140771	0	0.157298	0.155882
evm.TU.Gh_A04G0924	0.0846572	0.0467819	1.20184	0.835046	0.046095	0	0.0400583	0.0418287	0.722378	0.405261	0.582969	0.31108
evm.TU.Gh_A04G0925	0	0	0	0	0	0	0	0.16586	0	0	0	0
evm.TU.Gh_A04G0922	0.1622	0	0.460537	0.479976	9.00828	7.21414	0	0	0	0.46588	9.10744	8.68486
evm.TU.Gh_A04G0923	0.478558	0.282083	0.090585	0.062939	0	0	0	0.0315271	0	0	0	0
evm.TU.Gh_A04G0920	0.131753	0.582459	0	0	0	0	0.623433	0.325493	0.0624582	0	0	0
evm.TU.Gh_A04G0921	0	0	0	0	0	0	0.497534	0.371087	0	0	0	0
evm.TU.Gh_D05G3641	84.1702	75.8815	66.2319	73.2873	268.548	263.644	125.864	114.792	100.442	97.9688	200.473	184.695
evm.TU.Gh_A07G0154	4.15396	3.79705	1.47799	1.32472	10.3396	12.3406	2.68974	2.00615	2.72431	1.52504	20.5811	21.7075
evm.TU.Gh_A04G0928	341.216	343.591	269.721	266.973	103.86	98.1458	274.511	273.66	276.298	258.046	101.557	109.1
evm.TU.Gh_A04G0929	10.3605	8.98006	9.4698	7.69961	13.5235	11.5604	8.32742	7.88902	9.08284	10.5308	9.77331	10.1323
evm.TU.Gh_A05G3762	0.566037	0.312794	0.160715	0.502497	0.0616402	0.0585475	0.160703	0.279676	0	0.108386	0.119934	0.41599
evm.TU.Gh_A05G3763	0.283851	0.156857	0	0.139993	0	0	0	0.280498	0	0	0	0.29801
evm.TU.Gh_A05G3760	6.0744	7.65462	11.8205	11.9274	1.731	2.23135	4.51292	4.54407	0.269121	0.271763	4.27019	3.33771
evm.TU.Gh_A05G3761	3.65719	2.17068	9.03784	10.9558	3.09758	2.52186	3.20467	2.67704	5.90745	6.35449	5.74001	4.90618
evm.TU.Gh_A05G3766	46.4334	45.2987	22.4886	24.7138	4.37439	4.50702	86.6294	85.1765	5.74505	7.3007	4.97695	4.32456
evm.TU.Gh_A05G3767	2.47139	2.93884	0.651371	0.740579	11.3443	11.94	1.03619	1.45295	0.741501	1.31785	9.84325	9.16344
evm.TU.Gh_A05G3764	192.599	192.167	151.505	152.468	286.902	292.472	96.396	99.0495	90.7553	88.0306	211.712	214.872
evm.TU.Gh_A05G3765	5.49688	4.77139	0.593888	0.371373	1.28467	1.27213	3.91936	4.291	0.452152	0.793025	1.43593	0.975023
evm.TU.Gh_D09G1626	3.13106	2.95406	2.95131	3.15748	1.42762	1.24409	0.831121	0.553413	3.80124	3.59484	1.28774	1.16924
evm.TU.Gh_A05G3768	18.2241	17.7591	17.8971	20.1988	15.4711	16.8231	10.246	7.01958	16.4424	15.2905	16.9714	17.9502
evm.TU.Gh_A05G3769	6.54683	5.55145	3.15149	3.00617	12.7222	13.3098	4.70018	5.57716	2.78249	2.59367	9.68626	10.9026
evm.TU.Gh_D09G0098	7.06828	8.0623	6.21798	5.67596	10.263	9.88862	10.0338	8.77578	4.85429	5.03208	5.08819	3.99585
evm.TU.Gh_D09G0099	15.376	13.9204	12.0754	6.61526	33.1322	39.2527	10.2169	6.78901	10.2357	9.70977	17.1562	21.4668
evm.TU.Gh_D02G2424	31.489	31.8168	10.3186	9.5845	5.16516	5.82588	17.0821	17.5441	4.77805	4.19424	3.00101	4.0806
evm.TU.Gh_D02G2425	44.4275	53.1934	67.6388	74.1866	17.8936	19.0611	80.8218	70.2527	41.215	36.4022	18.5097	17.9936
evm.TU.Gh_D02G2426	7.75583	9.34753	4.51717	4.08474	0.152868	0.544492	10.7939	11.5484	3.79314	5.47677	0.446155	0.478983
evm.TU.Gh_D02G2427	1.51189	1.67096	2.33716	2.4358	13.9946	14.335	3.86317	3.13748	1.33788	1.78526	8.43579	8.25402
evm.TU.Gh_D02G2420	465.983	460.66	108.717	102.414	252.931	261.046	345.567	337.155	258.638	261.464	266.65	255.353
evm.TU.Gh_D02G2421	6.70203	5.92571	10.1489	12.7808	10.2177	8.96563	17.5055	14.8352	6.60842	3.59331	7.57362	8.72507
evm.TU.Gh_D02G2422	0.344676	0.825366	0.163107	0.0566638	0.375345	1.01012	0.10873	0.340605	0.054465	0	1.64321	1.62841
evm.TU.Gh_D02G2423	1.73342	1.37212	0.598587	0.36969	8.64751	7.97135	0.554205	0.532402	0.288717	0.448541	5.40999	5.50884
evm.TU.Gh_D06G0379	1.86561	1.55963	1.0413	0.967287	6.2511	5.86324	0.384798	0.756338	0.907075	1.19077	5.98006	5.02222
evm.TU.Gh_D02G2428	2.08157	0.627428	0	0.559972	0	0.195732	0	0.373998	0	0	0	0
evm.TU.Gh_D02G2429	5.45167	3.85397	4.78779	4.89299	17.9172	20.6759	6.32126	4.80487	9.3131	10.298	22.9984	21.5022
evm.TU.Gh_Sca012881G01	0	0	0	0	0	0	0	0	0	0	0	0
evm.TU.Gh_Sca045844G01	5.51481	4.9522	6.19807	9.17954	7.13156	5.34769	4.24046	1.70303	8.16975	4.61997	3.28641	7.59925
evm.TU.Gh_A01G1220	45.9908	46.0888	25.7105	27.2658	4.93046	7.88729	69.6837	101.256	15.5891	16.1984	10.8555	14.0101
evm.TU.Gh_D06G2034	3.24997	3.24546	4.46551	3.95426	5.98242	5.2386	1.96717	1.61394	3.20645	3.9487	6.0822	5.55979
evm.TU.Gh_D02G1731	18.1223	18.7252	11.7727	11.3177	23.1213	23.2922	29.4295	29.1407	9.04846	9.54794	31.014	30.5096
evm.TU.Gh_D02G1730	34.1804	31.7766	14.4622	15.8659	66.1233	73.7239	22.643	26.922	12.6767	14.5337	47.9268	44.1179
evm.TU.Gh_D02G1733	16.565	20.3774	18.7451	21.8807	13.0194	14.899	31.2168	31.5289	25.4701	20.8244	11.9793	12.7032
evm.TU.Gh_D02G1732	0	0	0	0	0	0	5.7684	4.15897	0	0	0	0
evm.TU.Gh_D02G1735	20.2521	23.0391	29.2288	30.4625	21.1487	20.0876	10.3417	14.6135	20.7778	20.47	13.3389	14.2164
evm.TU.Gh_D02G1734	0	0	0	0	0	0	0	0	0	0	0.144514	0
evm.TU.Gh_D02G1737	0.207547	2.06444	0.78572	0.614163	4.97231	6.6549	0.589245	0.205096	1.77099	2.18579	2.63855	5.22959
evm.TU.Gh_D02G1736	10.4781	12.2454	7.30719	6.67603	37.0158	33.4992	7.59131	7.28276	5.79904	5.85597	9.24178	11.7377
evm.TU.Gh_D02G1739	13.8496	15.5488	15.2502	16.278	22.4772	20.4431	7.97004	8.53875	17.4002	18.5731	17.7412	16.8148
evm.TU.Gh_D02G1738	10.0128	8.46635	19.6952	19.4555	2.75879	2.49559	17.5816	21.8754	8.80699	9.81744	1.53366	3.22968
evm.TU.Gh_D11G2489	2.01411	1.484	0.79426	0.993342	5.84886	4.68737	0.15884	0.66344	2.38699	1.60695	1.95597	2.64322
evm.TU.Gh_D05G1345	22.667	21.4729	16.0446	17.2855	0	0.19702	11.657	11.482	7.76557	9.30074	0.47086	0.999901
evm.TU.Gh_D05G1344	5.53879	3.15351	16.5206	17.0524	5.30053	5.90261	7.1478	7.4637	25.9386	27.4788	8.71296	6.16751
evm.TU.Gh_D05G1347	4.34574	4.61581	26.9747	27.6679	0.6146	0.408634	5.2877	4.57327	12.6818	11.1852	1.37521	1.42208
evm.TU.Gh_D05G1346	22.0041	21.1725	32.1517	32.2712	42.0386	38.4321	19.9563	22.2211	34.313	38.0224	33.3826	35.5138
evm.TU.Gh_A08G1688	8.35332	7.75321	10.4388	10.5595	19.6063	20.468	6.10166	6.09082	10.1882	10.5211	14.7351	16.6886
evm.TU.Gh_D05G1340	2.4449	2.13325	0	0	18.7773	25.1555	0.365332	0.762956	0.854012	0.246399	14.5868	12.429
evm.TU.Gh_D05G1343	1.19393	1.86935	2.44829	2.84604	0	0	1.60068	3.24453	0.565987	0.381029	0.421624	0.104457
evm.TU.Gh_D05G1342	32.5352	31.4775	22.7324	20.699	5.41449	4.82634	25.747	24.9699	17.1399	16.0631	6.23998	7.68291
evm.TU.Gh_A08G1684	1.26274	0	0	0	0	0	0.341432	0	0	0	0	0
evm.TU.Gh_A08G1685	45.0762	46.1141	45.8887	44.4624	1.06985	1.07594	34.0174	35.5779	53.1474	47.7489	5.14281	4.91449
evm.TU.Gh_A08G1686	0.44888	0.793769	25.915	25.8577	0.391057	0	1.78418	2.39533	50.4746	48.2196	1.33155	1.22531
evm.TU.Gh_A08G1687	20.9001	18.2074	11.4029	15.2797	34.1397	37.0047	18.0339	15.7937	13.5212	15.4195	37.6414	34.3338
evm.TU.Gh_A08G1680	0.0664435	0	0.0314423	0	0.0723557	0	0.0314399	0.164147	0	0.0636141	0.211175	0.034879
evm.TU.Gh_A08G1681	10.2077	15.5892	9.30965	9.70259	31.3269	33.9784	10.5384	9.35354	16.8925	14.0376	31.263	22.2132
evm.TU.Gh_A08G1682	4.0673	3.46999	5.06506	5.52519	7.49858	6.45809	2.43104	2.04489	5.78437	4.16737	6.08549	7.22936
evm.TU.Gh_A08G1683	1.83195	1.32045	0.753837	0.890409	1.3878	1.07101	1.1558	1.443	1.38448	0.81342	1.77204	2.56444
evm.TU.Gh_D05G0698	3.10559	3.08475	3.3113	4.42047	6.16453	5.77391	1.89734	2.36967	3.24261	3.80136	5.83061	5.77811
evm.TU.Gh_D05G0699	0	0	1.86832	2.81259	20.9397	17.8472	0	0	0.415915	0.699996	5.34457	6.52461
evm.TU.Gh_D08G0996	0.193018	0.426651	0	0	4.83444	3.394	0.182666	0.190739	0.274504	0.184799	25.6632	24.8242
evm.TU.Gh_Sca021684G01	0.306379	0	0	0	0	0	0	0	0	0	0	0
evm.TU.Gh_D05G0690	8.46491	5.96283	0.352154	0.229386	4.50776	4.42591	6.55837	6.02091	0.264582	0	3.69556	2.881
evm.TU.Gh_D05G0691	9.65092	9.86343	14.4376	15.6612	11.3007	9.44567	13.5526	12.3057	18.2019	17.7844	25.9458	28.218
evm.TU.Gh_D05G0692	7.08762	7.21405	6.31028	7.01875	10.6775	10.1127	3.6056	3.76495	7.2776	7.24176	10.6844	9.49998
evm.TU.Gh_D05G0693	2.29599	2.62356	2.7623	2.62938	7.62798	8.19117	1.95187	1.74972	1.53117	1.5462	5.21526	5.47473
evm.TU.Gh_D05G0694	0.0979789	0.0541435	0	0	10.1362	9.47564	0	0.0484109	0	0.0469033	5.65715	5.50335
evm.TU.Gh_D05G0695	5.84438	4.84444	6.33193	5.61311	10.1328	9.70396	4.51207	3.5716	4.37456	4.04938	11.8945	11.8682
evm.TU.Gh_D05G0696	0.751347	0.629954	0.63754	0.690006	2.79317	2.19746	0.196151	0.230423	2.2599	1.71156	1.34495	1.57765
evm.TU.Gh_D05G0697	6.6043	7.08188	0.0744113	0	2.18327	1.62645	6.77092	6.83708	0	0.0376373	0.583061	1.4858
evm.TU.Gh_Sca011608G01	1.68722	2.0885	0.191622	0.931981	1.83735	2.65265	0.958038	1.33384	0	0.323075	1.71598	0.425133
evm.TU.Gh_D11G2960	9.12166	8.53591	10.5996	10.4541	45.1126	41.1324	5.75082	5.29471	7.74384	8.13265	32.8399	29.9511
evm.TU.Gh_D13G2498	3.01591	2.66657	9.13399	7.02065	0	0	3.72943	4.41084	6.63384	6.69896	0.766829	0.21109
evm.TU.Gh_D13G2497	0.234715	0.213631	0.300546	0.313232	8.10402	7.52604	0.0522649	0.0955059	0.510522	0.634503	5.39742	5.21837
evm.TU.Gh_D13G2496	5.66907	4.27645	6.60032	7.76651	11.6121	11.5879	2.25671	1.86737	8.74487	10.4676	12.6792	14.2656
evm.TU.Gh_D13G2495	2.03502	1.43126	0.466913	1.0949	0.335772	0.063785	0.700317	0.365634	0.526205	0.531371	0.130663	0.19423
evm.TU.Gh_D13G2494	1.87257	0.477594	7.36173	8.38286	2.98035	3.87375	3.95322	3.98559	1.91197	2.34446	2.13644	4.08318
evm.TU.Gh_D13G2493	13.284	14.5755	30.2649	29.7426	8.57505	9.40295	13.1168	14.5822	10.7738	10.0214	9.46137	9.10734
evm.TU.Gh_D13G2490	6.02921	8.23686	80.8388	77.3952	3.55641	2.81498	5.78508	5.42013	62.7607	65.5014	7.98434	6.15413
evm.TU.Gh_A04G0148	24.1916	24.5426	7.72475	6.74526	10.5697	12.0549	22.0591	26.4491	6.62295	5.87837	11.9577	10.6534
evm.TU.Gh_A04G0149	0.259085	0.715857	0	0.127779	53.4653	53.7305	1.71632	1.40814	1.10538	0	28.2715	36.4492
evm.TU.Gh_D12G0645	17.5376	17.6656	20.6854	23.117	25.7221	22.525	10.5662	10.2525	14.056	16.9168	17.659	18.3847
evm.TU.Gh_D12G0644	2.6876	3.24039	5.20291	4.21751	0.798202	0.379077	4.27762	2.8973	2.43231	1.87138	2.71788	2.43689
evm.TU.Gh_D12G0643	10.7076	11.9898	10.9341	10.9787	1.53426	1.02009	14.1333	10.5811	7.48039	6.20493	1.04483	1.92292
evm.TU.Gh_A02G1640	0	0	2.38424	2.13489	0.193192	0.1101	0.167891	0.140249	0.672803	0.645437	0	0
evm.TU.Gh_D12G0641	0.393413	0.461979	1.51264	1.64924	0	0.0508655	0.674817	0.510257	0.0466248	0	0	0
evm.TU.Gh_D12G0640	13.8313	14.9442	8.20594	10.6904	63.62	60.6415	3.41888	2.44799	17.2238	15.9105	59.0499	56.8928
evm.TU.Gh_A04G0142	0.85786	2.25177	0.710422	1.48081	9.34192	9.87144	0.91333	1.05966	0.610008	1.74532	11.8148	11.3707
evm.TU.Gh_A02G1641	6.94668	6.69041	12.0221	12.8722	5.18729	7.69847	5.82277	5.24654	9.40887	10.1188	5.67729	5.36571
evm.TU.Gh_A04G0144	0	0	0	0	0	0	0.0802927	0.125762	0.120661	0	0	0
evm.TU.Gh_A04G0145	0.194968	0.21548	4.15181	4.80784	0	0	0.645789	0.481664	2.77276	1.95999	0	0
evm.TU.Gh_A04G0146	0.45801	0.506196	7.5549	7.09931	0.783771	0.812124	1.30033	0.581915	2.97767	3.88391	0.762497	0.824326
evm.TU.Gh_A04G0147	14.499	13.771	5.87492	5.98881	8.33865	7.96714	8.44723	7.07435	6.87333	5.24898	7.44028	5.99378
evm.TU.Gh_D05G0812	2.72059	2.46875	2.1412	1.15816	2.33895	2.57705	0.596239	0.707488	1.46619	1.89186	3.307	2.19484
evm.TU.Gh_A09G0995	1.2474	0.653037	0	0	0.0714943	0.339536	0.124263	0.194632	0	0	0	0.344637
evm.TU.Gh_A09G0996	0	0	0	0	0.09219	0.0875645	0	0	0	0	0	0
evm.TU.Gh_D05G3646	18.5759	17.9794	17.81	19.9938	14.8574	14.8051	11.7315	11.643	18.7767	18.9254	11.6343	11.3341
evm.TU.Gh_D05G0811	0	0	0	0	0	0	0	0	0	0	0.038222	0
evm.TU.Gh_Sca013386G01	1.36048	1.50362	0.724281	1.42583	2.03712	1.84696	1.44845	2.01662	2.66039	2.11664	2.88265	2.41034
evm.TU.Gh_D07G0359	7.80266	7.60502	7.7433	7.46411	11.8868	11.9471	3.62425	3.17729	6.9706	6.24493	11.5424	10.8472
evm.TU.Gh_D05G0816	49.9803	48.7399	67.7488	62.791	153.399	156.28	81.8972	73.5166	115.74	113.082	124.995	130.043
evm.TU.Gh_Sca007916G02	0	0	0	0	0	0	1.02621	0.96441	0	0.519098	0	0
evm.TU.Gh_D07G1265	2.21971	3.73319	0.0913399	0.0951952	3.57329	7.38694	5.02331	5.24532	0.0915012	0	4.70322	4.86352
evm.TU.Gh_D05G0817	55.2371	60.4586	58.5081	61.7672	169.123	163.122	69.1942	75.8561	117.813	111.561	204.582	202.086
evm.TU.Gh_D11G3064	20.7866	18.2694	16.9564	13.6691	26.1933	28.872	15.3627	14.4766	10.8863	10.8036	20.3439	26.1882
evm.TU.Gh_D09G2263	2.42011	1.7614	0	0	0.0642793	0.305271	0.949639	0.874949	0	0.0565134	0.187603	0.185914
evm.TU.Gh_A01G1406	1115.08	1106.46	176.394	186.296	43.3194	35.7075	1472.13	1470.26	71.8891	74.2508	131.634	127.253
evm.TU.Gh_D13G2202	0	0	0	0	0	0	0.691916	0.288998	0	0.419998	0	0
evm.TU.Gh_D05G0814	17.9231	15.2375	10.4388	12.466	50.4214	47.7727	17.7229	21.2311	13.7252	17.3799	53.4346	51.2648
evm.TU.Gh_D05G0815	28.6248	29.9795	49.9709	48.3832	4.43855	3.97356	37.3312	34.6293	14.3026	13.9945	6.40265	6.83687
evm.TU.Gh_Sca142300G01	0	1.2075	0	0.718455	0	0	0	0	0	0	0	0
evm.TU.Gh_D13G2096	20.013	20.6589	10.0474	9.82014	36.286	35.7263	15.815	16.7649	13.0991	11.866	33.0409	32.3701
evm.TU.Gh_D07G0358	44.5479	41.2257	0.189633	0.0329395	0.109097	0	101.699	95.3364	0.0316613	0.0639443	0.106136	0
evm.TU.Gh_A08G0692	10.6002	9.35484	11.3801	11.5483	34.5441	34.2837	7.33658	7.11362	10.4251	12.7996	33.2712	32.6394
evm.TU.Gh_D01G1842	0	0	0.0733654	0.152924	0	0	0	0	0	0	0	0
evm.TU.Gh_D01G1843	0.129543	0	0.183906	0	0	0	0	0	0	0	0.20586	0
evm.TU.Gh_D01G1840	6.99692	6.13311	8.72296	7.9012	4.6768	5.24074	4.10998	3.48098	8.18936	7.53056	7.05483	5.11683
evm.TU.Gh_D01G1841	4.42945	4.50642	5.6081	6.27883	6.74024	6.31103	5.13574	4.14524	14.8238	13.9582	2.08217	1.69386
evm.TU.Gh_D01G1846	0	0	0.0826606	0.172299	0.951101	1.8971	0	0	0.0828065	0.250858	0.925284	1.55882
evm.TU.Gh_D01G1847	2.08337	2.23484	4.23353	6.28591	7.40681	8.61968	2.72549	2.72484	9.17917	8.62395	7.98476	9.26385
evm.TU.Gh_D01G1844	0	0	0	0	0.43043	0	0	0	0	0	0.69791	0.829952
evm.TU.Gh_D01G1845	8.4778	8.02131	5.12214	3.94975	21.9391	22.3915	7.37177	6.36827	3.38125	3.77385	12.9586	12.0865
evm.TU.Gh_D10G1127	0.643395	0.284434	0	0.126927	0	0	1.21777	1.52591	0	0	0	0
evm.TU.Gh_D07G0872	4.94919	3.28193	3.51307	0.24409	0	3.07149	0.234187	0.733611	0	0	0	0.259803
evm.TU.Gh_D10G1125	74.1874	78.9449	44.7379	42.3522	11.0101	16.2977	63.4981	67.8615	32.8658	30.7998	11.9632	10.3391
evm.TU.Gh_D10G1124	102.704	108.969	43.4482	39.1716	0.284045	0	112.438	110.061	14.4671	13.7975	0.138167	0.0684617
evm.TU.Gh_D10G1123	7.87337	7.9817	8.20914	8.64744	15.1615	14.8628	4.87931	4.89263	10.6237	10.425	14.1781	12.7998
evm.TU.Gh_D10G1122	34.3416	31.9447	28.9784	23.4847	3.68105	3.14166	32.407	34.6622	20.5762	21.6693	2.64692	3.18886
evm.TU.Gh_D10G1121	6.13046	6.44001	1.72339	2.03562	10.5758	12.4936	4.82514	6.47792	2.99249	3.54489	7.97374	6.81862
evm.TU.Gh_D07G0873	27.694	22.8784	18.5327	23.4539	35.6415	38.1934	23.5613	31.5134	25.9917	20.0868	38.823	34.9492
evm.TU.Gh_D10G0266	6.2752	6.56386	1.51128	1.65797	2.71512	1.94142	4.66607	5.6751	0.557772	0.536427	2.90853	2.79411
evm.TU.Gh_D07G0870	0.725954	0.943918	1.5358	1.43214	3.25521	3.48941	0.808256	0.75958	1.41705	1.5945	3.70973	3.94533
evm.TU.Gh_D10G1129	5.36162	5.3127	5.52939	4.70505	24.9252	21.3033	2.86946	2.77704	7.11676	6.97421	13.6717	15.2567
evm.TU.Gh_D10G1128	22.7616	23.1438	17.751	15.4468	25.7784	26.9335	13.2691	13.6756	8.11426	7.49656	17.5551	11.6617
evm.TU.Gh_D02G0913	43.9653	36.0283	0.608933	0.42309	0	0	72.6604	77.991	0	0	0.227209	0
evm.TU.Gh_D02G0910	4.54666	5.8783	8.84982	9.13874	2.98941	5.32392	8.28085	7.71433	9.27213	7.63836	3.90799	2.97215
evm.TU.Gh_D02G0911	0	0	0	0	0	0	67.7893	61.2484	0	0	0	0
evm.TU.Gh_D02G0916	16.4504	18.4236	15.8807	13.5221	33.5593	29.2665	9.85981	6.39409	13.5172	12.3899	18.8222	15.7742
evm.TU.Gh_D02G0917	2.86661	1.79531	0.180871	0.377011	1.87301	1.87787	3.97886	2.17178	0	0.182969	0.911084	0.10032
evm.TU.Gh_D02G0914	2.01308	1.17787	2.42826	2.70596	1.97728	1.98014	0.877842	0.624094	2.13316	2.32416	1.94452	2.09277
evm.TU.Gh_D02G0915	1.27582	1.27358	2.57076	1.42082	2.10641	2.21357	1.09054	0.732047	2.69236	3.58565	3.05206	3.19741
evm.TU.Gh_D07G0876	1.43321	2.79771	6.6413	5.563	0.344579	0.269533	1.92002	1.61861	16.1826	17.3216	2.99731	2.83354
evm.TU.Gh_D02G0918	15.6057	14.5243	8.55097	7.08901	9.39161	10.6195	14.5744	16.2331	10.3182	6.48762	12.6173	9.05443
evm.TU.Gh_D11G1652	0.502652	0.666642	1.14175	1.78491	0.109476	0	0.761108	0.298029	3.33598	2.88748	0.852032	0.527726
evm.TU.Gh_D11G1653	4.17337	5.60082	7.89967	5.51324	2.1912	1.46459	2.39793	2.79849	1.69578	1.92648	2.8423	1.95605
evm.TU.Gh_D11G1650	0.949827	1.12474	0.513687	0.803053	0.775757	0.947359	0.802574	0.804523	3.0554	2.76062	0.718762	0.641062
evm.TU.Gh_D07G0877	14.5761	12.4653	26.1198	27.8853	34.6053	32.0869	19.1014	18.9494	10.9523	12.7087	35.6908	35.612
evm.TU.Gh_D13G2340	312.954	314.86	0.548954	0.381417	0.0701814	0.0666601	109.264	109.508	0.244411	0.49362	0.204829	0.101493
evm.TU.Gh_D07G0874	0.189419	0.167478	0.860513	0.485785	0.0206274	0	0.304742	0.31821	0.0359181	0.0725413	0.140472	0.0397736
evm.TU.Gh_D10G0944	0.0824865	0	0.156137	0	0	0	0.702561	0	0	0.0789739	0	0
evm.TU.Gh_D07G0875	26.9229	26.6066	30.0647	26.205	57.7062	54.0005	22.5131	21.8892	37.4108	35.1868	41.5767	40.7537
evm.TU.Gh_D11G2967	1.19442	0.844853	1.22088	1.67299	0.988533	0.642429	1.03993	1.15671	1.33628	1.30366	1.11355	0.827641
evm.TU.Gh_D13G2346	21.9725	14.3559	11.834	14.6086	20.6227	20.3414	24.4703	29.1507	29.4645	29.5213	30.7375	41.9313
evm.TU.Gh_D03G1291	0.104901	0	0	0	0	0	0.0992749	0.207325	0	0	0	0
evm.TU.Gh_D03G1290	18.441	18.9539	2.68016	2.4134	4.8601	5.60043	12.4136	12.6935	4.70394	4.14279	10.3204	9.60907
evm.TU.Gh_D03G1293	6.03014	6.54555	7.74542	6.87742	20.7848	22.8327	5.29909	4.89483	9.18841	9.61367	29.1188	27.6979
evm.TU.Gh_D03G1292	12.7315	12.2367	8.49924	8.3422	7.22926	6.98412	9.23011	9.9975	7.07006	6.70413	18.8109	17.7823
evm.TU.Gh_D03G1295	14.7417	12.6431	7.92481	6.24295	5.77924	6.22118	8.40784	9.0902	7.71518	8.43075	19.1161	21.5028
evm.TU.Gh_D03G1294	20.0313	19.1001	3.08007	4.09561	4.82711	5.3394	11.3635	11.9766	7.07539	5.31834	14.0883	14.0792
evm.TU.Gh_D03G1297	18.7358	17.9544	0.0535718	0	0	0	12.1063	10.9633	0	0	0	0
evm.TU.Gh_D03G1296	4.32281	3.55542	0.856312	0.396647	0.109476	0.207966	0.380554	1.49015	0.381255	0.769996	0.213008	0.422181
evm.TU.Gh_D03G1299	0	0.114568	0.0588657	0.122701	0.293503	0.557554	0.0196204	0.122925	0.412788	0.476388	1.51554	2.26372
evm.TU.Gh_D03G1298	0.459568	0.395047	0	0	0	0	0	0.05046	0	0	0	0
evm.TU.Gh_Sca005937G01	0.114438	0.168637	0	0	0.12462	0	0.361	0.263868	0.0361665	0	0.0404126	0
evm.TU.Gh_A08G0225	2.963	3.19988	1.00955	1.26927	2.3785	2.01398	2.05099	2.4428	1.68555	1.21578	2.09869	1.43986
evm.TU.Gh_A08G0224	8.70083	11.6058	4.92194	4.43916	3.04944	2.48266	13.7236	10.7723	4.83582	4.40453	2.96666	1.88997
evm.TU.Gh_A08G0227	1.66363	1.37899	1.75344	1.47315	2.86159	3.05044	1.00189	1.30771	2.7782	2.47967	3.26459	4.1482
evm.TU.Gh_A08G0226	3.09862	2.63981	4.58227	2.86541	13.1459	12.4195	3.84881	3.06203	3.30506	2.53403	13.0626	12.335
evm.TU.Gh_A08G0220	74.1191	70.6717	82.4669	81.2151	172.689	194.913	73.9014	70.6551	113.88	108.794	178.605	168.631
evm.TU.Gh_A08G0223	62.0509	63.1386	115.615	118.962	124.282	124.478	64.4847	72.9672	95.1859	96.2443	104.714	98.6033
evm.TU.Gh_A08G0222	12.8629	11.9707	13.7575	13.6162	24.9889	25.2649	9.86848	8.88737	14.3201	14.3319	19.9581	19.3236
evm.TU.Gh_A08G0229	21.0517	21.86	12.9984	16.0054	28.6417	32.3055	13.9509	14.3578	16.7417	16.1953	29.2687	26.667
evm.TU.Gh_D13G2348	2.35814	2.22013	2.64514	3.44598	2.28264	2.43913	2.56228	2.50291	3.39507	3.84649	6.66204	4.85985
evm.TU.Gh_D12G0989	4.80493	3.31335	3.6536	3.88883	23.5685	21.6214	3.42013	4.62643	6.5803	7.43128	22.3631	19.8766
evm.TU.Gh_A09G2019	1.50125	2.25177	4.76997	6.24058	29.1935	34.4946	7.81404	11.6563	1.52502	2.25865	99.9718	100.873
evm.TU.Gh_A09G2018	20.5775	22.0681	20.9452	21.2274	26.093	25.5296	28.7121	27.6791	16.933	14.4972	19.3323	23.2927
evm.TU.Gh_A09G2017	0.221014	0.0814219	2.99818	1.45336	0.160453	0.60961	0.209159	0.65521	0.768331	1.97495	0.468293	0.38673
evm.TU.Gh_A09G2016	0.152283	0.042076	0	0.150209	0.70479	0.590672	0.252201	0.0752422	0.216571	0.109348	0.443662	0.159879
evm.TU.Gh_A09G2015	5.25557	5.67826	5.66553	4.76557	10.6765	10.9696	2.89946	3.26049	4.58065	4.80613	9.21318	8.90755
evm.TU.Gh_A09G2014	11.3768	11.2891	6.16711	6.0105	10.1645	9.83663	8.16663	6.71763	3.67341	4.38392	7.05259	9.17087
evm.TU.Gh_A09G2013	0.329383	0.509651	0.187044	0.584817	0.573906	0.613251	0.249373	0.195296	0.187375	0.50457	0.209373	0.829952
evm.TU.Gh_A09G2012	55.9724	54.3187	194.6	185.479	12.1842	12.8453	54.3286	54.4431	146.985	146.381	20.9763	19.0654
evm.TU.Gh_A09G2011	18.5523	22.3681	33.8756	27.9116	9.99948	16.0881	14.7197	11.4814	24.5188	28.5272	9.52953	10.034
evm.TU.Gh_A09G2010	54.2735	56.8868	9.42864	9.51952	0	0	61.8707	62.4516	16.726	14.2077	0.549698	1.0895
evm.TU.Gh_A12G0547	9.37675	8.96936	0.311386	0.378617	0	0	3.99582	6.28571	0.259947	0.314998	0.116186	0.0575701
evm.TU.Gh_A12G0546	6.51591	6.11442	0.0581783	0.424437	0	0.127164	2.50148	2.24756	0	0.117706	0.0651235	0.0645372
evm.TU.Gh_A12G0545	19.2587	17.801	17.328	16.952	15.1414	16.3023	21.0454	20.098	15.6391	16.4541	15.2337	13.8725
evm.TU.Gh_A12G0544	9.97807	10.6663	5.7281	5.80852	23.6913	25.5481	12.5389	10.6684	4.49752	3.52371	25.301	28.1645
evm.TU.Gh_A12G0543	33.9962	32.1364	37.4395	36.1742	42.4907	40.5305	38.5366	38.2708	40.9099	43.4774	33.3557	32.7067
evm.TU.Gh_A12G0542	3.12823	3.67802	1.19687	1.57565	13.2639	9.98236	1.51172	1.11812	1.26209	1.78427	6.27566	6.91794
evm.TU.Gh_A12G0541	0	0	0.27402	0	0	0	0	0	0	0	0	0
evm.TU.Gh_A12G0540	24.5474	21.4831	16.5701	14.9849	27.5971	25.273	17.7508	19.9042	8.56882	9.0008	17.61	18.2144
evm.TU.Gh_D09G1627	27.8533	26.7332	12.5641	10.0015	12.5939	16.4688	19.6154	18.0276	8.30075	7.79742	10.2244	8.80701
evm.TU.Gh_A12G0549	11.4033	11.4467	21.0404	21.8252	2.27852	3.02987	50.2455	52.0526	12.8449	17.5284	14.7409	14.7729
evm.TU.Gh_A12G0548	1.1198	1.82385	0.641471	0.436009	0.160453	0.152402	0.585646	0.64065	0.894058	1.0439	0.280976	0.154692
evm.TU.Gh_A03G1281	11.9081	12.9252	21.6323	19.6351	6.0387	6.72844	13.4561	12.7511	10.4477	10.346	7.75773	6.30705
evm.TU.Gh_D10G1558	17.7886	17.2073	19.4137	20.3326	16.9912	16.2431	28.1318	29.9068	17.4394	20.5726	19.0238	17.6522
evm.TU.Gh_D10G1559	0	0.174857	1.64711	2.73101	0.344579	0.818226	0	0	1.72502	1.59048	1.75994	0.332208
evm.TU.Gh_D11G1298	1.56011	1.12277	0.309045	0.286301	2.25207	3.1148	0	0.0358532	0.378389	0.555786	2.69063	3.39014
evm.TU.Gh_A03G1280	5.61453	4.72938	1.72339	1.31717	3.43712	4.83422	2.95827	4.07869	1.20851	1.1332	7.74867	6.72303
evm.TU.Gh_D10G1552	0.470777	0.312184	0	0	0	0	0.445527	0.651303	0	0	0	0
evm.TU.Gh_D10G1553	3.25395	4.25016	8.53906	5.61688	27.7842	24.4778	3.91927	3.36168	5.32881	5.0979	24.9146	18.6342
[truncated: 60,564 more rows]
