# Supplementary material for: Dynamic Transcriptome Analysis Reveals Uncharacterized Complex Regulatory Pathway Underlying Genotype-Recalcitrant Somatic Embryogenesis Transdifferentiation in Cotton
Source: Genes (Basel). 2020 May 7;11(5):519. doi: 10.3390/genes11050519 (PMC7290922; doi:10.3390/genes11050519)
Supplement: Supplementary file 1 [file genes-11-00519-s001.zip › Supplementary Table 3.xlsx]

## Sheet: LM_NEC_LM_HY. DEGs
Supplementary Table S3. Differentially expressed genes (DEGs) during early SE in the two genotypes.
Gene	LM_NEC_1_count	LM_NEC_2_count	LM_NEC_normalize	LM_HY_1_count	LM_HY_2_count	LM_HY_normalize	FoldChange	Log2FoldChange	pval	padj	Up/Down	Significant	GeneName	Biotype	Position	NR:Seq-id	NR:Score	NR:Evalue	NR:Description	NT:Seq-id	NT:Score	NT:Evalue	NT:Description	Uniprot:UniProtKB-AC	Uniprot:Score	Uniprot:Evalue	Uniprot:Description	COG:gene	COG:Score	COG:Eval	COG:num	Pfam:pfam_ID	Pfam:pfam_Name	Pfam:pfam_Description	GO:biological_process	GO:cellular_component	GO:molecular_function	KEGG:KO	KEGG:Description
evm.TU.Gh_D06G2330	144	182	163.906	60	72	65.4517	2.50423	1.32436	6.86814e-06	2.60037e-05	up	yes	EVM%20prediction%20Gh_D06G2330	protein_coding	chrscaffold4099_D06:148062-149576:-	gi|823235197|ref|XP_012450237.1|	2012	0	PREDICTED: putative nuclease HARBI1 [Gossypium raimondii]	gi|590574225|ref|XM_007012280.1|	463	0	Theobroma cacao Uncharacterized protein (TCM_037329) mRNA, complete cds	Q96MB7	87.8	7e-18	Putative nuclease HARBI1	.	.	.	.	pfam13359	DDE_Tnp_4	DDE superfamily endonuclease. This family of proteins are related to pfam00665 and are probably endonucleases of the DDE superfamily. Transposase proteins are necessary for efficient DNA transposition. This domain is a member of the DDE superfamily, which contain three carboxylate residues that are believed to be responsible for coordinating metal ions needed for catalysis. The catalytic activity…	.	GO:0005813|centrosome;GO:0005737|cytoplasm;GO:0005634|nucleus;	GO:0046872|metal ion binding;GO:0004518|nuclease activity;	.	.
evm.TU.Gh_A03G1290	65	61	63.1389	350	309	324.411	0.194626	-2.36122	4.78219e-24	5.29096e-23	down	yes	EVM%20prediction%20Gh_A03G1290	protein_coding	chrA03:89746608-89748956:-	gi|823159336|ref|XP_012479499.1|	862	2e-115	PREDICTED: uncharacterized protein LOC105794741 [Gossypium raimondii]	gi|590693479|ref|XM_007044283.1|	417	0	Theobroma cacao Uncharacterized protein (TCM_009876) mRNA, complete cds	.	.	.	.	.	.	.	.	pfam06749	DUF1218	Protein of unknown function (DUF1218). This family contains hypothetical plant proteins of unknown function. Family members contain a number of conserved cysteine residues.	.	.	.	.	.
evm.TU.Gh_D12G2319	6	0	2.94096	57	46	50.5976	0.0581245	-4.10471	0.00929335	0.021796	down	yes	EVM%20prediction%20Gh_D12G2319	protein_coding	chrD12:56348380-56350248:-	gi|823214079|ref|XP_012439787.1|	3000	0	PREDICTED: phosphatidylinositol 4-kinase gamma 2-like [Gossypium raimondii]	gi|590679344|ref|XM_007040492.1|	1013	0	Theobroma cacao Phosphoinositide 4-kinase gamma 4, gamma 4,ubdk gamma 4,pi4k gamma 4 (TCM_016485) mRNA, complete cds	Q9SGW8	697	0	Phosphatidylinositol 4-kinase gamma 2	YLL039c	61.6	2e-09	COG5272	pfam00454	PI3_PI4_kinase	Phosphatidylinositol 3- and 4-kinase. Some members of this family probably do not have lipid kinase activity and are protein kinases.	GO:0009651|response to salt stress;	GO:0016020|membrane;	GO:0004430|1-phosphatidylinositol 4-kinase activity;GO:0005524|ATP binding;	K08770	UBC; ubiquitin C
evm.TU.Gh_A02G1319	120	93	106.506	18	25	21.3934	4.97845	2.3157	1.36773e-08	6.71121e-08	up	yes	EVM%20prediction%20Gh_A02G1319	protein_coding	chrA02:76229463-76230485:-	gi|823140178|ref|XP_012469951.1|	1733	0	PREDICTED: putative wall-associated receptor kinase-like 16 [Gossypium raimondii]	gi|590643907|ref|XM_007030872.1|	381	0	Theobroma cacao Kinase superfamily protein, putative isoform 2 (TCM_026610) mRNA, complete cds	Q9LSV3	177	2e-49	Putative wall-associated receptor kinase-like 16	.	.	.	.	pfam07714	Pkinase_Tyr	Protein tyrosine kinase.	.	GO:0016021|integral component of membrane;	GO:0005524|ATP binding;GO:0004674|protein serine/threonine kinase activity;	.	.
evm.TU.Gh_D03G1538	2	4	3.03137	255	256	252.318	0.0120141	-6.37913	3.36148e-50	7.48603e-49	down	yes	EVM%20prediction%20Gh_D03G1538	protein_coding	chrD03:44592709-44593320:+	gi|823144270|ref|XP_012471958.1|	1076	1e-147	PREDICTED: 21 kDa protein-like [Gossypium raimondii]	gi|255539738|ref|XM_002510888.1|	59	4e-21	Ricinus communis 21 kDa protein precursor, putative, mRNA	P17407	162	2e-48	21 kDa protein	.	.	.	.	pfam04043	PMEI	Plant invertase/pectin methylesterase inhibitor. This domain inhibits pectin methylesterases (PMEs) and invertases through formation of a non-covalent 1:1 complex. It has been implicated in the regulation of fruit development, carbohydrate metabolizm and cell wall extension. It may also be involved in inhibiting microbial pathogen PMEs. It has been observed that it is often expressed as a large i…	.	.	GO:0004857|enzyme inhibitor activity;GO:0030599|pectinesterase activity;	.	.
evm.TU.Gh_D03G1537	2598	2378	2492.79	190	210	197.957	12.5925	3.6545	4.25089e-129	2.59918e-127	up	yes	EVM%20prediction%20Gh_D03G1537	protein_coding	chrD03:44580189-44581423:-	gi|823144268|ref|XP_012471957.1|	622	1e-80	PREDICTED: protein YLS3-like [Gossypium raimondii]	.	.	.	.	O64864	51.2	2e-07	Protein YLS3	.	.	.	.	pfam14368	LTP_2	Probable lipid transfer. The members of this family are probably involved in lipid transfer. The family has several highly conserved cysteines, paired in various ways.	GO:0006869|lipid transport;	GO:0031225|anchored component of membrane;GO:0005886|plasma membrane;	GO:0008289|lipid binding;	.	.
evm.TU.Gh_D03G1532	1	5	3.05397	43	29	35.2222	0.086706	-3.52772	0.00368325	0.0093878	down	yes	EVM%20prediction%20Gh_D03G1532	protein_coding	chrD03:44535941-44536831:-	gi|823144260|ref|XP_012471953.1|	1337	0	PREDICTED: protein ODORANT1-like [Gossypium raimondii]	gi|590677212|ref|XM_007039896.1|	311	4e-161	Theobroma cacao Myb domain protein 42 (TCM_016054) mRNA, complete cds	Q50EX6	306	4e-102	Protein ODORANT1	ECU11g1690	102	3e-25	COG5147	pfam00249	Myb_DNA-binding	Myb-like DNA-binding domain. This family contains the DNA binding domains from Myb proteins, as well as the SANT domain family.	GO:0006355|regulation of transcription, DNA-templated;GO:0006351|transcription, DNA-templated;	GO:0005634|nucleus;	GO:0003677|DNA binding;	.	.
evm.TU.Gh_D03G1533	0	0	0	60	44	50.9748	#NAME?	#NAME?	3.57164e-12	2.2748e-11	down	yes	EVM%20prediction%20Gh_D03G1533	protein_coding	chrD03:44563981-44565739:-	gi|823144274|ref|XP_012471960.1|	535	7e-68	PREDICTED: lipid transfer-like protein VAS isoform X2 [Gossypium raimondii]	.	.	.	.	.	.	.	.	.	.	.	.	pfam14368	LTP_2	Probable lipid transfer. The members of this family are probably involved in lipid transfer. The family has several highly conserved cysteines, paired in various ways.	.	.	.	.	.
evm.TU.Gh_D03G1530	0	2	1.02552	143	158	148.962	0.00688449	-7.18243	1.21168e-07	5.48562e-07	down	yes	EVM%20prediction%20Gh_D03G1530	protein_coding	chrD03:44519824-44520227:+	gi|823144254|ref|XP_012471949.1|	471	9e-59	PREDICTED: uncharacterized protein LOC105789219 [Gossypium raimondii]	gi|590677465|ref|XM_007039961.1|	196	1e-97	Theobroma cacao Uncharacterized protein (TCM_016107) mRNA, complete cds	.	.	.	.	.	.	.	.	pfam01432	Peptidase_M3	Peptidase family M3. This is the Thimet oligopeptidase family, large family of mammalian and bacterial oligopeptidases that cleave medium sized peptides. The group also contains mitochondrial intermediate peptidase which is encoded by nuclear DNA but functions within the mitochondria to remove the leader sequence.	.	.	.	.	.
evm.TU.Gh_D07G2154	175	139	157.052	18	20	18.8083	8.35016	3.0618	9.90034e-17	8.03185e-16	up	yes	EVM%20prediction%20Gh_D07G2154	protein_coding	chrD07:52048194-52049816:+	gi|823128422|ref|XP_012442721.1|	2777	0	PREDICTED: inorganic phosphate transporter 1-4 [Gossypium raimondii]	gi|590715897|ref|XM_007050248.1|	1118	0	Theobroma cacao Phosphate transporter 1,4 (TCM_004051) mRNA, complete cds	Q494P0	907	0	Probable inorganic phosphate transporter 1-7	.	.	.	.	pfam00083	Sugar_tr	Sugar (and other) transporter.	GO:1901684|arsenate ion transmembrane transport;GO:0035435|phosphate ion transmembrane transport;GO:0006817|phosphate ion transport;	GO:0005887|integral component of plasma membrane;GO:0005886|plasma membrane;	GO:1901683|arsenate ion transmembrane transporter activity;GO:0005315|inorganic phosphate transmembrane transporter activity;GO:0015114|phosphate ion transmembrane transporter activity;GO:0015293|symporter activity;	K08176	PHO84; MFS transporter, PHS family, inorganic phosphate transporter
evm.TU.Gh_D07G2151	17	27	22.1773	73	60	65.3629	0.339295	-1.55939	0.00118567	0.00331017	down	yes	EVM%20prediction%20Gh_D07G2151	protein_coding	chrD07:51908640-51911640:-	gi|823128416|ref|XP_012442684.1|	2742	0	PREDICTED: CDT1-like protein a, chloroplastic isoform X1 [Gossypium raimondii]	gi|590715980|ref|XM_007050264.1|	575	0	Theobroma cacao CDT1 A, putative (TCM_004085) mRNA, complete cds	Q9SJW9	197	9e-54	CDT1-like protein a, chloroplastic	.	.	.	.	pfam08839	CDT1	DNA replication factor CDT1 like. CDT1 is a component of the replication licensing system and promotes the loading of the mini-chromosome maintenance complex onto chromatin. Geminin is an inhibitor of CDT1 and prevents inappropriate re-initiation of replication on an already fired origin. This region of CDT1 binds to Geminin.	GO:0007049|cell cycle;GO:0009658|chloroplast organization;GO:0051276|chromosome organization;GO:0006260|DNA replication;GO:0048229|gametophyte development;	GO:0009507|chloroplast;GO:0005634|nucleus;	GO:0004693|cyclin-dependent protein serine/threonine kinase activity;GO:0070182|DNA polymerase binding;GO:0019901|protein kinase binding;	K10727	CDT1; chromatin licensing and DNA replication factor 1
evm.TU.Gh_D09G0769	237	195	216.157	24	28	25.7671	8.38887	3.06848	1.3937e-22	1.46595e-21	up	yes	EVM%20prediction%20Gh_D09G0769	protein_coding	chrD09:32147874-32161514:+	gi|823171533|ref|XP_012484832.1|	3859	0	PREDICTED: protein ROOT HAIR DEFECTIVE 3-like [Gossypium raimondii]	gi|590620363|ref|XM_007024453.1|	1196	0	Theobroma cacao Root hair defective 3 GTP-binding protein (RHD3) isoform 2 (TCM_029059) mRNA, complete cds	P93042	1103	0	Protein ROOT HAIR DEFECTIVE 3	.	.	.	.	pfam05879	RHD3	Root hair defective 3 GTP-binding protein (RHD3). This family consists of several eukaryotic root hair defective 3 like GTP-binding proteins. It has been speculated that the RHD3 protein is a member of a novel class of GTP-binding proteins that is widespread in eukaryotes and required for regulated cell enlargement. The family also contains the homologous yeast synthetic enhancement of YOP1 (SEY1…	GO:0030036|actin cytoskeleton organization;GO:0009932|cell tip growth;GO:0006888|ER to Golgi vesicle-mediated transport;GO:0009832|plant-type cell wall biogenesis;GO:0010053|root epidermal cell differentiation;	GO:0005737|cytoplasm;GO:0005783|endoplasmic reticulum;GO:0005789|endoplasmic reticulum membrane;GO:0000139|Golgi membrane;GO:0016021|integral component of membrane;GO:0005886|plasma membrane;GO:0005774|vacuolar membrane;	GO:0005525|GTP binding;GO:0003924|GTPase activity;	.	.
evm.TU.Gh_D11G2608	2	0	0.980321	47	70	58.3021	0.0168145	-5.89415	0.000291214	0.00089174	down	yes	EVM%20prediction%20Gh_D11G2608	protein_coding	chrD11:54233353-54237706:+	gi|823196227|ref|XP_012492861.1|	3105	0	PREDICTED: serine/threonine-protein kinase Nek2-like isoform X1 [Gossypium raimondii]	gi|590642755|ref|XM_007030546.1|	1254	0	Theobroma cacao NIMA-related serine/threonine kinase 1 isoform 1 (TCM_026384) mRNA, complete cds	A2ZMH2	711	0	Serine/threonine-protein kinase Nek2	.	.	.	.	pfam00069	Pkinase	Protein kinase domain.	.	.	GO:0005524|ATP binding;GO:0004674|protein serine/threonine kinase activity;	.	.
evm.TU.Gh_D11G2607	6	1	3.45372	479	474	470.406	0.007342	-7.08961	5.14166e-19	4.6527e-18	down	yes	EVM%20prediction%20Gh_D11G2607	protein_coding	chrD11:54194001-54196403:+	gi|823196204|ref|XP_012492854.1|	2956	0	PREDICTED: trihelix transcription factor GTL2 isoform X2 [Gossypium raimondii]	gi|590642751|ref|XM_007030545.1|	584	0	Theobroma cacao Duplicated homeodomain-like superfamily protein, putative (TCM_026383) mRNA, complete cds	Q8H181	53.9	4e-06	Trihelix transcription factor GTL2	.	.	.	.	pfam13837	Myb_DNA-bind_4	Myb/SANT-like DNA-binding domain. This presumed domain appears to be related to other Myb/SANT-like DNA binding domains. In particular pfam10545 seems most related. This family is greatly expanded in plants and appears in several proteins annotated as transposon proteins.	GO:0045893|positive regulation of transcription, DNA-templated;GO:0006355|regulation of transcription, DNA-templated;GO:0006351|transcription, DNA-templated;	GO:0005634|nucleus;	GO:0005516|calmodulin binding;GO:0001158|enhancer sequence-specific DNA binding;GO:0003700|transcription factor activity, sequence-specific DNA binding;	.	.
evm.TU.Gh_D11G2602	2753	2691	2729.25	413	351	375.763	7.26323	2.86061	5.05139e-240	5.93685e-238	up	yes	EVM%20prediction%20Gh_D11G2602	protein_coding	chrD11:54066367-54068121:-	gi|823196187|ref|XP_012492847.1|	1812	0	PREDICTED: perakine reductase-like isoform X1 [Gossypium raimondii]	gi|590642717|ref|XM_007030534.1|	590	0	Theobroma cacao NAD(P)-linked oxidoreductase superfamily protein (TCM_046810) mRNA, complete cds	C6TBN2	508	2e-179	Probable aldo-keto reductase 1	AGc447	322	1e-106	COG0667	pfam00248	Aldo_ket_red	Aldo/keto reductase family. This family includes a number of K+ ion channel beta chain regulatory domains - these are reported to have oxidoreductase activity.	.	.	GO:0016491|oxidoreductase activity;	.	.
evm.TU.Gh_D11G2603	2015	1801	1911.16	220	175	193.974	9.85266	3.30051	1.45451e-183	1.31964e-181	up	yes	EVM%20prediction%20Gh_D11G2603	protein_coding	chrD11:54073359-54118776:+	gi|823196184|ref|XP_012492846.1|	1799	0	PREDICTED: perakine reductase-like [Gossypium raimondii]	gi|590642710|ref|XM_007030532.1|	562	0	Theobroma cacao NAD(P)-linked oxidoreductase superfamily protein (TCM_026371) mRNA, complete cds	C6TBN2	513	0	Probable aldo-keto reductase 1	AGc447	313	6e-103	COG0667	pfam00248	Aldo_ket_red	Aldo/keto reductase family. This family includes a number of K+ ion channel beta chain regulatory domains - these are reported to have oxidoreductase activity.	.	.	GO:0016491|oxidoreductase activity;	.	.
evm.TU.Gh_D11G2600	409	355	382.506	22	46	34.1328	11.2064	3.48625	1.98163e-14	1.43786e-13	up	yes	EVM%20prediction%20Gh_D11G2600	protein_coding	chrD11:54032840-54034593:+	gi|823196187|ref|XP_012492847.1|	1782	0	PREDICTED: perakine reductase-like isoform X1 [Gossypium raimondii]	gi|590642717|ref|XM_007030534.1|	532	0	Theobroma cacao NAD(P)-linked oxidoreductase superfamily protein (TCM_046810) mRNA, complete cds	C6TBN2	495	3e-174	Probable aldo-keto reductase 1	AGc447	317	2e-104	COG0667	pfam00248	Aldo_ket_red	Aldo/keto reductase family. This family includes a number of K+ ion channel beta chain regulatory domains - these are reported to have oxidoreductase activity.	.	.	GO:0016491|oxidoreductase activity;	.	.
evm.TU.Gh_D08G0428	889	966	931.081	260	290	272.249	3.41996	1.77398	4.55112e-24	5.04289e-23	up	yes	EVM%20prediction%20Gh_D08G0428	protein_coding	chrD08:4389058-4394263:-	gi|763755114|gb|KJB22445.1|	2602	0	hypothetical protein B456_004G047700, partial [Gossypium raimondii]	gi|255570450|ref|XM_002526138.1|	257	9e-131	Ricinus communis amine oxidase, putative, mRNA	Q8H191	686	0	Probable polyamine oxidase 4	.	.	.	.	pfam01593	Amino_oxidase	Flavin containing amine oxidoreductase. This family consists of various amine oxidases, including maze polyamine oxidase (PAO) and various flavin containing monoamine oxidases (MAO). The aligned region includes the flavin binding site of these enzymes. The family also contains phytoene dehydrogenases and related enzymes. In vertebrates MAO plays an important role regulating the intracellular leve…	GO:0006598|polyamine catabolic process;	GO:0005777|peroxisome;	GO:0052895|N1-acetylspermine:oxygen oxidoreductase (N1-acetylspermidine-forming) activity;GO:0052894|norspermine:oxygen oxidoreductase activity;GO:0046592|polyamine oxidase activity;GO:0052901|spermine:oxygen oxidoreductase (spermidine-forming) activity;	K17839	PAO4, PAO3, PAO2; polyamine oxidase [EC:1.5.3.17 1.5.3.-]
evm.TU.Gh_D13G2354	108	100	104.214	49	42	44.7661	2.32796	1.21906	0.000684082	0.00197917	up	yes	EVM%20prediction%20Gh_D13G2354	protein_coding	chrD13:59725895-59726386:-	gi|823261609|ref|XP_012463541.1|	793	6e-106	PREDICTED: uncharacterized protein LOC105782962 [Gossypium raimondii]	gi|566186297|ref|XM_002313359.2|	177	8e-87	Populus trichocarpa hypothetical protein (POPTR_0009s04700g) mRNA, complete cds	.	.	.	.	.	.	.	.	pfam10328	7TM_GPCR_Srx	Serpentine type 7TM GPCR chemoreceptor Srx. Chemoreception is mediated in Caenorhabditis elegans by members of the seven-transmembrane G-protein-coupled receptor class (7TM GPCRs) of proteins which are of the serpentine type. Srx is part of the Srg superfamily of chemoreceptors. Chemoperception is one of the central senses of soil nematodes like C. elegans which are otherwise 'blind' and 'deaf'.	.	.	.	.	.
evm.TU.Gh_Sca032219G01	221	146	183.189	84	69	75.1908	2.43632	1.2847	2.30965e-05	8.19158e-05	up	yes	EVM%20prediction%20Gh_Sca032219G01	protein_coding	chrscaffold32219:285-656:-	gi|849123222|ref|YP_009153925.1|	638	1e-83	ribosomal protein S12 (mitochondrion) [Gossypium hirsutum]	gi|430728036|gb|JX944506.1|	372	0	Gossypium harknessii mitochondrion, complete genome	Q96008	235	4e-79	Ribosomal protein S12, mitochondrial	TP0243	166	2e-52	COG0048	pfam00164	Ribosom_S12_S23	Ribosomal protein S12/S23. This protein is known as S12 in bacteria and archaea and S23 in eukaryotes.	GO:0006412|translation;	GO:0005739|mitochondrion;GO:0015935|small ribosomal subunit;	GO:0003735|structural constituent of ribosome;	.	.
evm.TU.Gh_D05G3877	25	38	31.739	285	266	271.601	0.116859	-3.09716	6.339e-16	4.95031e-15	down	yes	EVM%20prediction%20Gh_D05G3877	protein_coding	chrscaffold4074_D05:98638-129077:+	gi|728834338|gb|KHG13781.1|	2632	0	Nitrate excretion transporter 1 -like protein [Gossypium arboreum]	gi|590590165|ref|XM_007016595.1|	853	0	Theobroma cacao Nitrate excretion transporter 1, putative (TCM_042007) mRNA, complete cds	Q9M1E2	548	0	Protein NRT1/ PTR FAMILY 2.7	STM0710	58.9	5e-08	COG3104	pfam00854	PTR2	POT family. The POT (proton-dependent oligopeptide transport) family all appear to be proton dependent transporters.	GO:0042128|nitrate assimilation;GO:0015706|nitrate transport;GO:0010447|response to acidic pH;	GO:0016021|integral component of membrane;GO:0005886|plasma membrane;	GO:0010542|nitrate efflux transmembrane transporter activity;	.	.
evm.TU.Gh_D05G3876	399	372	386.322	122	116	117.367	3.29156	1.71877	3.65826e-18	3.17146e-17	up	yes	EVM%20prediction%20Gh_D05G3876	protein_coding	chrscaffold4074_D05:80624-82689:+	gi|734592597|gb|AJA29672.1|	2018	0	mitogen-activated protein kinase 13 [Gossypium hirsutum]	gi|297748118|gb|FJ966892.1|	1083	0	Gossypium hirsutum mitogen-activated protein kinase 3 (MPK3) mRNA, complete cds	Q39023	657	0	Mitogen-activated protein kinase 3	.	.	.	.	pfam00069	Pkinase	Protein kinase domain.	GO:0009738|abscisic acid-activated signaling pathway;GO:0000169|activation of MAPK activity involved in osmosensory signaling pathway;GO:0010120|camalexin biosynthetic process;GO:0010229|inflorescence development;GO:0048481|ovule development;GO:0009626|plant-type hypersensitive response;GO:0009555|pollen development;GO:0010183|pollen tube guidance;GO:0080136|priming of cellular response to stress…	GO:0005737|cytoplasm;GO:0005634|nucleus;	GO:0005524|ATP binding;GO:0004707|MAP kinase activity;GO:0004672|protein kinase activity;	K04371	MAPK1_3; mitogen-activated protein kinase 1/3 [EC:2.7.11.24]
evm.TU.Gh_D05G3873	156	151	153.892	476	407	434.354	0.354301	-1.49695	9.26922e-17	7.53022e-16	down	yes	EVM%20prediction%20Gh_D05G3873	protein_coding	chrscaffold4074_D05:56143-59209:+	gi|823228760|ref|XP_012447124.1|	2343	0	PREDICTED: ethylene-responsive transcription factor RAP2-7-like isoform X1 [Gossypium raimondii]	gi|590590128|ref|XM_007016584.1|	659	0	Theobroma cacao AP2.7 isoform 1 (TCM_042000) mRNA, complete cds	Q9SK03	370	2e-121	Ethylene-responsive transcription factor RAP2-7	.	.	.	.	pfam00847	AP2	AP2 domain. This 60 amino acid residue domain can bind to DNA and is found in transcription factor proteins.	GO:0009873|ethylene-activated signaling pathway;GO:0007275|multicellular organismal development;GO:0006351|transcription, DNA-templated;	GO:0005634|nucleus;	GO:0003677|DNA binding;GO:0003700|transcription factor activity, sequence-specific DNA binding;	.	.
evm.TU.Gh_D05G3872	40	42	41.1424	9	4	6.30195	6.52853	2.70676	0.000140321	0.00045034	up	yes	EVM%20prediction%20Gh_D05G3872	protein_coding	chrscaffold4074_D05:38530-38775:-	gi|763788892|gb|KJB55888.1|	305	3e-34	hypothetical protein B456_009G104100 [Gossypium raimondii]	.	.	.	.	.	.	.	.	.	.	.	.	pfam00001	7tm_1	7 transmembrane receptor (rhodopsin family). This family contains, amongst other G-protein-coupled receptors (GCPRs), members of the opsin family, which have been considered to be typical members of the rhodopsin superfamily. They share several motifs, mainly the seven transmembrane helices, GCPRs of the rhodopsin superfamily. All opsins bind a chromophore, such as 11-cis-retinal. The function of…	.	.	.	.	.
evm.TU.Gh_D13G1638	78	79	78.7407	322	244	277.632	0.283615	-1.81799	9.4873e-15	7.00566e-14	down	yes	EVM%20prediction%20Gh_D13G1638	protein_coding	chrD13:49614355-49617784:+	gi|823265110|ref|XP_012465299.1|	518	3e-65	PREDICTED: uncharacterized protein LOC105784063 [Gossypium raimondii]	gi|590719564|ref|XM_007051028.1|	95	3e-41	Theobroma cacao MUTS isoform 2 (TCM_004795) mRNA, complete cds	O04716	87.8	9e-19	DNA mismatch repair protein MSH6	SPCC285.16c	54.3	3e-08	COG0249	pfam00488	MutS_V	MutS domain V. This domain is found in proteins of the MutS family (DNA mismatch repair proteins) and is found associated with pfam01624, pfam05188, pfam05192 and pfam05190. The mutS family of proteins is named after the Salmonella typhimurium MutS protein involved in mismatch repair; other members of the family included the eukaryotic MSH 1,2,3, 4,5 and 6 proteins. These have various roles in DN…	GO:0043570|maintenance of DNA repeat elements;GO:0000710|meiotic mismatch repair;GO:0006298|mismatch repair;GO:0045910|negative regulation of DNA recombination;GO:0006290|pyrimidine dimer repair;GO:0007131|reciprocal meiotic recombination;GO:0009411|response to UV;	GO:0032301|MutSalpha complex;GO:0000228|nuclear chromosome;	GO:0005524|ATP binding;GO:0003684|damaged DNA binding;GO:0008094|DNA-dependent ATPase activity;GO:0000400|four-way junction DNA binding;GO:0032137|guanine/thymine mispair binding;GO:0032138|single base insertion or deletion binding;	.	.
evm.TU.Gh_D02G1400	0	0	0	22	33	27.4114	#NAME?	#NAME?	9.31913e-07	3.8763e-06	down	yes	EVM%20prediction%20Gh_D02G1400	protein_coding	chrD02:47229093-47232223:-	gi|823158254|ref|XP_012478991.1|	2404	0	PREDICTED: protein indeterminate-domain 5, chloroplastic-like isoform X2 [Gossypium raimondii]	gi|590697194|ref|XM_007045309.1|	519	0	Theobroma cacao Indeterminate(ID)-domain 5, putative isoform 6 (TCM_011145) mRNA, complete cds	Q9ZWA6	271	1e-81	Zinc finger protein MAGPIE	.	.	.	.	pfam03382	DUF285	Mycoplasma protein of unknown function, DUF285. This region appears distantly related to leucine rich repeats.	GO:0006355|regulation of transcription, DNA-templated;GO:0006351|transcription, DNA-templated;	GO:0005634|nucleus;	GO:0046872|metal ion binding;GO:0003700|transcription factor activity, sequence-specific DNA binding;GO:0044212|transcription regulatory region DNA binding;	.	.
evm.TU.Gh_D02G1405	0	0	0	63	47	53.9372	#NAME?	#NAME?	7.5896e-13	5.02124e-12	down	yes	EVM%20prediction%20Gh_D02G1405	protein_coding	chrD02:47885628-47888306:+	gi|823158228|ref|XP_012478983.1|	2554	0	PREDICTED: transcription factor bHLH111 isoform X3 [Gossypium raimondii]	gi|590697000|ref|XM_007045257.1|	587	0	Theobroma cacao Basic helix-loop-helix DNA-binding superfamily protein, putative isoform 2 (TCM_011083) mRNA, complete cds	Q9FYJ6	209	9e-61	Transcription factor bHLH111	.	.	.	.	pfam12708	Pectate_lyase_3	Pectate lyase superfamily protein. This family of proteins possesses a beta helical structure like Pectate lyase. This family is most closely related to glycosyl hydrolase family 28.	GO:0006355|regulation of transcription, DNA-templated;GO:0006351|transcription, DNA-templated;	GO:0005634|nucleus;	GO:0003677|DNA binding;	.	.
evm.TU.Gh_D02G1404	20	23	21.5967	39	65	51.9536	0.415693	-1.26641	0.0214782	0.0461838	down	yes	EVM%20prediction%20Gh_D02G1404	protein_coding	chrD02:47477246-47477443:+	gi|763763478|gb|KJB30732.1|	346	4e-41	hypothetical protein B456_005G157600 [Gossypium raimondii]	.	.	.	.	.	.	.	.	.	.	.	.	pfam13306	LRR_5	Leucine rich repeats (6 copies). This family includes a number of leucine rich repeats. This family contains a large number of BSPA-like surface antigens from Trichomonas vaginalis.	.	.	.	.	.
evm.TU.Gh_D12G2542	642	696	671.566	357	312	329.255	2.03965	1.02832	5.46554e-14	3.86759e-13	up	yes	EVM%20prediction%20Gh_D12G2542	protein_coding	chrD12:58308261-58313036:+	gi|823215115|ref|XP_012440314.1|	3244	0	PREDICTED: protein SDA1 homolog [Gossypium raimondii]	gi|590695443|ref|XM_007044829.1|	1614	0	Theobroma cacao ARM repeat superfamily protein isoform 1 (TCM_010658) mRNA, complete cds	A7S6A5	124	7e-28	Protein SDA1 homolog	.	.	.	.	pfam05285	SDA1	SDA1. This family consists of several SDA1 protein homologues. SDA1 is a Saccharomyces cerevisiae protein which is involved in the control of the actin cytoskeleton. The protein is essential for cell viability and is localized in the nucleus.	GO:0030036|actin cytoskeleton organization;GO:0015031|protein transport;GO:0042273|ribosomal large subunit biogenesis;GO:0000055|ribosomal large subunit export from nucleus;	GO:0005730|nucleolus;	.	K14856	SDA1, SDAD1; protein SDA1
evm.TU.Gh_D12G2543	50	64	57.3248	127	162	143.503	0.399468	-1.32385	4.43467e-05	0.000151965	down	yes	EVM%20prediction%20Gh_D12G2543	protein_coding	chrD12:58314878-58319270:-	gi|728838440|gb|KHG17883.1|	3316	0	E3 ubiquitin-protein ligase ORTHRUS 2 -like protein [Gossypium arboreum]	gi|590665301|ref|XM_007036639.1|	751	0	Theobroma cacao Zinc finger (C3HC4-type RING finger) family protein isoform 3 (TCM_012584) mRNA, complete cds	Q8VYZ0	891	0	E3 ubiquitin-protein ligase ORTHRUS 2	DR1533	117	4e-28	COG3440	pfam02182	SAD_SRA	SAD/SRA domain. The domain goes by several names including SAD, SRA and YDG. It adopts a beta barrel, modified PUA-like, fold that is widely present in eukaryotic chromatin proteins and in bacteria. Versions of this domain are known to bind hemi-methylated CpG dinucleotides and also other 5mC containing dinucleotides. The domain binds DNA by flipping out the methylated cytosine base from the DNA …	GO:0051301|cell division;GO:0032776|DNA methylation on cytosine;GO:0010424|DNA methylation on cytosine within a CG sequence;GO:0010216|maintenance of DNA methylation;GO:0031508|pericentric heterochromatin assembly;GO:0090309|positive regulation of methylation-dependent chromatin silencing;GO:0016567|protein ubiquitination;	GO:0010369|chromocenter;GO:0005720|nuclear heterochromatin;GO:0005634|nucleus;	GO:0003682|chromatin binding;GO:0010385|double-stranded methylated DNA binding;GO:0042393|histone binding;GO:0016874|ligase activity;GO:0008327|methyl-CpG binding;GO:0010428|methyl-CpNpG binding;GO:0010429|methyl-CpNpN binding;GO:0061630|ubiquitin protein ligase activity;GO:0004842|ubiquitin-protein transferase activity;GO:0008270|zinc ion binding;	K10638	UHRF1, NP95; E3 ubiquitin-protein ligase UHRF1 [EC:2.3.2.27]
evm.TU.Gh_A10G0383	220	174	197.056	65	60	61.5995	3.19899	1.67762	1.17377e-09	6.2928e-09	up	yes	EVM%20prediction%20Gh_A10G0383	protein_coding	chrA10:3612240-3616920:+	gi|728848863|gb|KHG28306.1|	4003	0	Beta-amyrin synthase [Gossypium arboreum]	gi|590622515|ref|XM_007025009.1|	486	0	Theobroma cacao Beta-Amyrin Synthase, putative (TCM_029480) mRNA, complete cds	Q8W3Z1	953	0	Beta-amyrin synthase	YHR072w	387	1e-121	COG1657	pfam13249	Prenyltrans_2	Prenyltransferase-like.	GO:0019745|pentacyclic triterpenoid biosynthetic process;	.	GO:0042300|beta-amyrin synthase activity;	.	.
evm.TU.Gh_A07G2309	39	14	26.2949	0	1	0.517031	50.8575	5.66839	1.80638e-05	6.49111e-05	up	yes	EVM%20prediction%20Gh_A07G2309	protein_coding	chrscaffold1917_A07:59090-60568:+	gi|823120606|ref|XP_012490001.1|	1205	6e-165	PREDICTED: LOB domain-containing protein 22-like isoform X1 [Gossypium raimondii]	gi|519746873|gb|JX614775.1|	397	0	Gossypium hirsutum clone NBRI_GE58409 microsatellite sequence	.	.	.	.	.	.	.	.	pfam03195	DUF260	Protein of unknown function DUF260.	.	.	.	.	.
evm.TU.Gh_A07G2303	50	65	57.8376	8	4	5.83152	9.91809	3.31006	2.2765e-07	1.0071e-06	up	yes	EVM%20prediction%20Gh_A07G2303	protein_coding	chrscaffold1916_A07:270000-272509:-	gi|823120713|ref|XP_012435714.1|	2039	0	PREDICTED: monoglyceride lipase-like [Gossypium raimondii]	gi|590573571|ref|XM_007012097.1|	679	0	Theobroma cacao Alpha/beta-Hydrolases superfamily protein (TCM_037212) mRNA, complete cds	Q9C942	139	4e-36	Caffeoylshikimate esterase	Rv0183	136	2e-35	COG2267	pfam12146	Hydrolase_4	Putative lysophospholipase. This domain is found in bacteria and eukaryotes and is approximately 110 amino acids in length. It is found in association with pfam00561. Many members are annotated as being lysophospholipases, and others as alpha-beta hydrolase fold-containing proteins.	GO:0009809|lignin biosynthetic process;GO:0006629|lipid metabolic process;GO:0046686|response to cadmium ion;GO:0042542|response to hydrogen peroxide;GO:0006979|response to oxidative stress;GO:0010043|response to zinc ion;	GO:0005886|plasma membrane;GO:0009506|plasmodesma;	GO:0003846|2-acylglycerol O-acyltransferase activity;GO:0090430|caffeoyl-CoA: alcohol caffeoyl transferase activity;GO:0016787|hydrolase activity;GO:0004622|lysophospholipase activity;	K18368	CSE; caffeoylshikimate esterase [EC:3.1.1.-]
evm.TU.Gh_A07G2306	44	40	42.0775	280	242	256.84	0.163828	-2.60975	5.45971e-22	5.59872e-21	down	yes	EVM%20prediction%20Gh_A07G2306	protein_coding	chrscaffold1917_A07:27430-30502:+	gi|823120621|ref|XP_012490751.1|	1500	0	PREDICTED: probable magnesium transporter NIPA9 [Gossypium raimondii]	gi|590574148|ref|XM_007012259.1|	738	0	Theobroma cacao Uncharacterized protein isoform 2 (TCM_037317) mRNA, complete cds	Q8RWH8	421	2e-145	Probable magnesium transporter NIPA9	.	.	.	.	pfam13536	EmrE	Multidrug resistance efflux transporter. This is a membrane protein family acting as a multidrug resistance efflux transporter.	GO:0015693|magnesium ion transport;	GO:0005769|early endosome;GO:0016021|integral component of membrane;GO:0005886|plasma membrane;	GO:0015095|magnesium ion transmembrane transporter activity;	.	.
evm.TU.Gh_A07G2305	0	1	0.512762	15	20	17.397	0.0294742	-5.0844	0.00077417	0.00222245	down	yes	EVM%20prediction%20Gh_A07G2305	protein_coding	chrscaffold1917_A07:14036-14368:+	gi|763739924|gb|KJB07423.1|	552	6e-71	hypothetical protein B456_001G022600 [Gossypium raimondii]	.	.	.	.	.	.	.	.	.	.	.	.	pfam12023	DUF3511	Domain of unknown function (DUF3511). This presumed domain is functionally uncharacterized. This domain is found in eukaryotes. This domain is about 50 amino acids in length. This domain has two completely conserved residues (Y and K) that may be functionally important.	.	.	.	.	.
evm.TU.Gh_A07G2304	3	1	1.98324	166	171	166.503	0.0119112	-6.39154	1.88166e-33	2.78173e-32	down	yes	EVM%20prediction%20Gh_A07G2304	protein_coding	chrscaffold1917_A07:7789-8703:+	gi|763739925|gb|KJB07424.1|	961	6e-127	hypothetical protein B456_001G022700 [Gossypium raimondii]	gi|519755564|gb|JX619090.1|	168	1e-81	Gossypium hirsutum clone NBRI_GE64822 microsatellite sequence	.	.	.	.	.	.	.	.	pfam05553	DUF761	Cotton fibre expressed protein. This family consists of several plant proteins of unknown function. Three of the sequences (from Gossypium hirsutum) in this family are described as cotton fibre expressed proteins. The remaining sequences, found in Arabidopsis thaliana, are uncharacterized.	.	.	.	.	.
evm.TU.Gh_A01G0206	0	0	0	32	12	21.258	#NAME?	#NAME?	1.95397e-05	6.99543e-05	down	yes	EVM%20prediction%20Gh_A01G0206	protein_coding	chrA01:2026488-2026826:+	gi|823130381|ref|XP_012453140.1|	579	5e-75	PREDICTED: flowering-promoting factor 1-like protein 3 [Gossypium raimondii]	gi|567140569|ref|XM_006395043.1|	66	3e-25	Eutrema salsugineum hypothetical protein (EUTSA_v10005169mg) mRNA, complete cds	.	.	.	.	.	.	.	.	pfam03585	Herpes_ICP4_C	Herpesvirus ICP4-like protein C-terminal region. The immediate-early protein ICP4 (infected-cell polypeptide 4) is required for efficient transcription of early and late viral genes and is thus essential for productive infection. ICP4 is a large phosphoprotein that binds DNA in a sequence specific manner as a homodimer. ICP4 represses transcription from LAT, ICP4 and ORF-P that have high-affinity…	.	.	.	.	.
evm.TU.Gh_A11G1293	4	2	2.98617	103	50	74.3053	0.0401878	-4.6371	7.45811e-12	4.64855e-11	down	yes	EVM%20prediction%20Gh_A11G1293	protein_coding	chrA11:16602391-16604238:+	gi|728843690|gb|KHG23133.1|	2171	0	GTP cyclohydrolase 1 [Gossypium arboreum]	gi|590713511|ref|XM_007049602.1|	741	0	Theobroma cacao GTP cyclohydrolase I (TCM_002762) mRNA, complete cds	Q8VYU3	513	1e-178	GTP cyclohydrolase 1	slr0426	137	2e-36	COG0302	pfam01227	GTP_cyclohydroI	GTP cyclohydrolase I. This family includes GTP cyclohydrolase enzymes and a family of related bacterial proteins.	GO:0035998|7,8-dihydroneopterin 3'-triphosphate biosynthetic process;GO:0006729|tetrahydrobiopterin biosynthetic process;GO:0046654|tetrahydrofolate biosynthetic process;	GO:0005737|cytoplasm;	GO:0005525|GTP binding;GO:0003934|GTP cyclohydrolase I activity;GO:0046872|metal ion binding;GO:0042803|protein homodimerization activity;	K01495	GCH1, folE; GTP cyclohydrolase I [EC:3.5.4.16]
evm.TU.Gh_D12G1305	149	136	142.77	58	71	63.9938	2.23099	1.15768	0.000114867	0.000373412	up	yes	EVM%20prediction%20Gh_D12G1305	protein_coding	chrD12:41401193-41401705:+	gi|823209707|ref|XP_012438028.1|	820	1e-109	PREDICTED: uncharacterized protein LOC105764108 [Gossypium raimondii]	gi|590719116|ref|XM_007050903.1|	265	1e-135	Theobroma cacao Uncharacterized protein (TCM_004683) mRNA, complete cds	.	.	.	.	.	.	.	.	pfam04398	DUF538	Protein of unknown function, DUF538. This family consists of several plant proteins of unknown function.	.	.	.	.	.
evm.TU.Gh_D12G1302	504	475	490.603	187	151	166.041	2.95471	1.56302	1.20048e-19	1.11493e-18	up	yes	EVM%20prediction%20Gh_D12G1302	protein_coding	chrD12:41375649-41380557:+	gi|763782823|gb|KJB49894.1|	2026	0	hypothetical protein B456_008G144100, partial [Gossypium raimondii]	gi|590719143|ref|XM_007050911.1|	293	6e-151	Theobroma cacao Multifunctional protein 2, putative isoform 3 (TCM_004687) mRNA, complete cds	Q39659	455	3e-152	Glyoxysomal fatty acid beta-oxidation multifunctional protein MFP-a	RSc1759_2	150	8e-40	COG1250	pfam02737	3HCDH_N	3-hydroxyacyl-CoA dehydrogenase, NAD binding domain. This family also includes lambda crystallin.	GO:0006635|fatty acid beta-oxidation;	GO:0009514|glyoxysome;	GO:0018812|3-hydroxyacyl-CoA dehydratase activity;GO:0003857|3-hydroxyacyl-CoA dehydrogenase activity;GO:0008692|3-hydroxybutyryl-CoA epimerase activity;GO:0004165|dodecenoyl-CoA delta-isomerase activity;GO:0004300|enoyl-CoA hydratase activity;	.	.
evm.TU.Gh_D12G1301	96	91	93.7168	35	33	33.5269	2.79527	1.48299	0.000157606	0.000502744	up	yes	EVM%20prediction%20Gh_D12G1301	protein_coding	chrD12:41373885-41375597:+	gi|763782823|gb|KJB49894.1|	624	1e-74	hypothetical protein B456_008G144100, partial [Gossypium raimondii]	gi|590719136|ref|XM_007050909.1|	191	1e-94	Theobroma cacao Multifunctional protein 2, putative isoform 2 (TCM_004687) mRNA, complete cds	Q39659	157	1e-43	Glyoxysomal fatty acid beta-oxidation multifunctional protein MFP-a	.	.	.	.	pfam00378	ECH	Enoyl-CoA hydratase/isomerase family. This family contains a diverse set of enzymes including: Enoyl-CoA hydratase. Napthoate synthase. Carnitate racemase. 3-hydoxybutyryl-CoA dehydratase. Dodecanoyl-CoA delta-isomerase.	GO:0006635|fatty acid beta-oxidation;	GO:0009514|glyoxysome;	GO:0018812|3-hydroxyacyl-CoA dehydratase activity;GO:0003857|3-hydroxyacyl-CoA dehydrogenase activity;GO:0008692|3-hydroxybutyryl-CoA epimerase activity;GO:0004165|dodecenoyl-CoA delta-isomerase activity;GO:0004300|enoyl-CoA hydratase activity;	.	.
evm.TU.Gh_D11G1463	5	4	4.50185	72	68	69.0287	0.0652171	-3.93861	2.36749e-10	1.33694e-09	down	yes	EVM%20prediction%20Gh_D11G1463	protein_coding	chrD11:14624814-14626692:+	gi|763775466|gb|KJB42589.1|	738	8e-98	hypothetical protein B456_007G158900 [Gossypium raimondii]	gi|590713334|ref|XM_007049552.1|	249	7e-127	Theobroma cacao RS21-C6, EAR, NTP pyrophosphohydrolase MazG catalytic core, putative (TCM_002688) mRNA, complete cds	Q91VC0	90.9	1e-21	dCTP pyrophosphatase 1	AF1178	55.1	1e-09	COG1694	pfam03819	MazG	MazG nucleotide pyrophosphohydrolase domain. This domain is about 100 amino acid residues in length. It is found in the MazG protein from Escherichia coli. It contains four conserved negatively charged residues that probably form an active site or metal binding site. This domain is found in isolation in some proteins as well as associated with pfam00590. This domain is clearly related to pfam0150…	GO:0009143|nucleoside triphosphate catabolic process;GO:0051289|protein homotetramerization;	GO:0005829|cytosol;	GO:0047840|dCTP diphosphatase activity;GO:0000287|magnesium ion binding;GO:0047429|nucleoside-triphosphate diphosphatase activity;GO:0032556|pyrimidine deoxyribonucleotide binding;	K16904	DCTPP1; dCTP diphosphatase [EC:3.6.1.12]
evm.TU.Gh_D09G1105	416	380	398.756	150	149	147.601	2.70158	1.4338	1.75268e-14	1.27472e-13	up	yes	EVM%20prediction%20Gh_D09G1105	protein_coding	chrD09:37453936-37456875:-	gi|823173435|ref|XP_012485451.1|	4265	0	PREDICTED: leucine-rich repeat receptor-like tyrosine-protein kinase At2g41820 [Gossypium raimondii]	gi|590603245|ref|XM_007019894.1|	1032	0	Theobroma cacao Kinase family protein with leucine-rich repeat domain (TCM_036334) mRNA, complete cds	Q9SHI2	363	5e-107	Leucine-rich repeat receptor-like serine/threonine-protein kinase At1g17230	alr0124_1	74.7	5e-13	COG4886	pfam00069	Pkinase	Protein kinase domain.	.	GO:0016021|integral component of membrane;GO:0005886|plasma membrane;	GO:0005524|ATP binding;GO:0004674|protein serine/threonine kinase activity;	.	.
evm.TU.Gh_D03G0775	0	0	0	58	62	59.3406	#NAME?	#NAME?	5.03431e-14	3.57102e-13	down	yes	EVM%20prediction%20Gh_D03G0775	protein_coding	chrD03:26623497-26624822:+	gi|823141213|ref|XP_012470426.1|	1789	0	PREDICTED: NAC domain-containing protein 43-like [Gossypium raimondii]	gi|304569877|gb|HM565137.1|	1161	0	Gossypium hirsutum NAC domain-containing protein (nst1) mRNA, complete cds	Q84WP6	315	1e-102	NAC domain-containing protein 43	.	.	.	.	pfam02365	NAM	No apical meristem (NAM) protein. This is a family of no apical meristem (NAM) proteins these are plant development proteins. Mutations in NAM result in the failure to develop a shoot apical meristem in petunia embryos. NAM is indicated as having a role in determining positions of meristems and primordial. One member of this family NAP (NAC-like, activated by AP3/PI) is encoded by the target gene…	GO:0010047|fruit dehiscence;GO:0009834|plant-type secondary cell wall biogenesis;GO:0045893|positive regulation of transcription, DNA-templated;GO:0006351|transcription, DNA-templated;	GO:0005634|nucleus;	GO:0003677|DNA binding;GO:0003700|transcription factor activity, sequence-specific DNA binding;	.	.
evm.TU.Gh_D09G1103	18	28	23.1802	198	212	202.755	0.114326	-3.12877	3.86537e-14	2.75812e-13	down	yes	EVM%20prediction%20Gh_D09G1103	protein_coding	chrD09:37433613-37436763:+	gi|823173414|ref|XP_012485444.1|	3918	0	PREDICTED: uncharacterized protein LOC105799437 isoform X2 [Gossypium raimondii]	gi|590604527|ref|XM_007020215.1|	328	5e-170	Theobroma cacao Forkhead-associated domain-containing protein, putative (TCM_036718) mRNA, complete cds	.	.	.	.	.	.	.	.	pfam13638	PIN_4	PIN domain. Members of this family of bacterial domains are predicted to be RNases (from similarities to 5'-exonucleases).	.	.	.	.	.
evm.TU.Gh_A05G1851	198	148	172.941	84	83	82.4293	2.09805	1.06905	7.27025e-05	0.000242254	up	yes	EVM%20prediction%20Gh_A05G1851	protein_coding	chrA05:19388053-19390782:-	gi|823225280|ref|XP_012445438.1|	942	5e-126	PREDICTED: uncharacterized protein LOC105769382 isoform X1 [Gossypium raimondii]	gi|590596725|ref|XM_007018353.1|	492	0	Theobroma cacao Chaperone DnaJ-domain superfamily protein isoform 1 (TCM_034640) mRNA, complete cds	.	.	.	.	.	.	.	.	pfam00226	DnaJ	DnaJ domain. DnaJ domains (J-domains) are associated with hsp70 heat-shock system and it is thought that this domain mediates the interaction. DnaJ-domain is therefore part of a chaperone (protein folding) system. The T-antigens, although not in Prosite are confirmed as DnaJ containing domains from literature.	.	.	.	.	.
evm.TU.Gh_A05G1853	4	6	5.03722	40	26	32.2598	0.156145	-2.67904	0.00068173	0.00197314	down	yes	EVM%20prediction%20Gh_A05G1853	protein_coding	chrA05:19399914-19405620:+	gi|823229660|ref|XP_012447569.1|	3542	0	PREDICTED: CSC1-like protein RXW8 isoform X1 [Gossypium raimondii]	gi|590596709|ref|XM_007018348.1|	1022	0	Theobroma cacao Lipases,hydrolases, acting on ester bonds isoform 1 (TCM_034636) mRNA, complete cds	F4IBD7	740	0	CSC1-like protein RXW8	YLR241w	89	2e-17	COG5594	pfam02714	DUF221	Domain of unknown function DUF221. This family consists of hypothetical transmembrane proteins none of which have any function, the aligned region is at 538 residues at maximum length.	GO:0006811|ion transport;	GO:0016021|integral component of membrane;	.	.	.
evm.TU.Gh_A05G1854	367	355	361.919	22	37	29.4795	12.277	3.61789	4.37441e-17	3.60344e-16	up	yes	EVM%20prediction%20Gh_A05G1854	protein_coding	chrA05:19411029-19412361:-	gi|823215825|ref|XP_012440648.1|	1795	0	PREDICTED: myb-related protein Hv1-like [Gossypium raimondii]	gi|590596702|ref|XM_007018346.1|	634	0	Theobroma cacao Myb domain protein 84 (TCM_034634) mRNA, complete cds	Q9M2Y9	240	1e-74	Transcription factor RAX3	ECU11g1690	95.1	5e-22	COG5147	pfam00249	Myb_DNA-binding	Myb-like DNA-binding domain. This family contains the DNA binding domains from Myb proteins, as well as the SANT domain family.	GO:0007275|multicellular organismal development;GO:0009751|response to salicylic acid;GO:0006351|transcription, DNA-templated;	GO:0005634|nucleus;	GO:0003677|DNA binding;GO:0003700|transcription factor activity, sequence-specific DNA binding;	K09422	MYBP; myb proto-oncogene protein, plant
evm.TU.Gh_A05G1855	2454	2528	2499.12	704	694	689.999	3.62192	1.85675	4.8009e-116	2.63947e-114	up	yes	EVM%20prediction%20Gh_A05G1855	protein_coding	chrA05:19418705-19421702:-	gi|728809586|gb|KHF99102.1|	2024	0	Branched-chain-amino-acid aminotransferase 2, chloroplastic -like protein [Gossypium arboreum]	gi|590596699|ref|XM_007018345.1|	627	0	Theobroma cacao Branched-chain-amino-acid aminotransferase (TCM_034633) mRNA, complete cds	Q9M439	510	7e-179	Branched-chain-amino-acid aminotransferase 2, chloroplastic	BS_ywaA	260	3e-82	COG0115	pfam01063	Aminotran_4	Aminotransferase class IV. The D-amino acid transferases (D-AAT) are required by bacteria to catalyse the synthesis of D-glutamic acid and D-alanine, which are essential constituents of bacterial cell wall and are the building block for other D-amino acids. Despite the difference in the structure of the substrates, D-AATs and L-ATTs have strong similarity.	GO:0009097|isoleucine biosynthetic process;GO:0009098|leucine biosynthetic process;GO:0071669|plant-type cell wall organization or biogenesis;GO:0009099|valine biosynthetic process;	GO:0009507|chloroplast;	GO:0052656|L-isoleucine transaminase activity;GO:0052654|L-leucine transaminase activity;GO:0052655|L-valine transaminase activity;	K00826	E2.6.1.42, ilvE; branched-chain amino acid aminotransferase [EC:2.6.1.42]
evm.TU.Gh_A05G1856	10	4	6.95265	30	25	27.0385	0.257139	-1.95938	0.0151098	0.0337593	down	yes	EVM%20prediction%20Gh_A05G1856	protein_coding	chrA05:19440729-19441704:+	gi|763791728|gb|KJB58724.1|	954	3e-128	hypothetical protein B456_009G223100 [Gossypium raimondii]	gi|590596674|ref|XM_007018338.1|	241	3e-122	Theobroma cacao HD domain class transcription factor (TCM_034628) mRNA, complete cds	P46604	170	7e-50	Homeobox-leucine zipper protein HAT22	.	.	.	.	pfam02183	HALZ	Homeobox associated leucine zipper.	GO:0009735|response to cytokinin;GO:0006351|transcription, DNA-templated;	GO:0005634|nucleus;	GO:0043565|sequence-specific DNA binding;GO:0003700|transcription factor activity, sequence-specific DNA binding;	K09338	HD-ZIP; homeobox-leucine zipper protein
evm.TU.Gh_A05G1858	20	19	19.5457	267	233	246.072	0.0794309	-3.65416	2.57721e-31	3.5841e-30	down	yes	EVM%20prediction%20Gh_A05G1858	protein_coding	chrA05:19473360-19477057:-	gi|728831420|gb|KHG10863.1|	4716	0	Endo-1,4-beta-xylanase A [Gossypium arboreum]	gi|590596665|ref|XM_007018335.1|	1673	0	Theobroma cacao Glycosyl hydrolase family 10 protein / carbohydrate-binding domain-containing protein isoform 2 (TCM_034625) mRNA, complete cds	P36917	141	9e-33	Endo-1,4-beta-xylanase A	CC3042	105	1e-23	COG3693	pfam00331	Glyco_hydro_10	Glycosyl hydrolase family 10.	GO:0045493|xylan catabolic process;	.	GO:0030246|carbohydrate binding;GO:0031176|endo-1,4-beta-xylanase activity;	.	.
evm.TU.Gh_A10G2070	236	229	233.1	30	35	32.2088	7.23716	2.85542	3.172e-22	3.2848e-21	up	yes	EVM%20prediction%20Gh_A10G2070	protein_coding	chrA10:99179258-99181846:+	gi|728837956|gb|KHG17399.1|	1929	0	putative WRKY transcription factor 16 -like protein [Gossypium arboreum]	gi|519747104|gb|JX614852.1|	174	1e-84	Gossypium hirsutum clone NBRI_GE58537 microsatellite sequence	Q9SZ67	119	2e-26	Probable WRKY transcription factor 19	.	.	.	.	pfam12799	LRR_4	Leucine Rich repeats (2 copies). Leucine rich repeats are short sequence motifs present in a number of proteins with diverse functions and cellular locations. These repeats are usually involved in protein-protein interactions. Each Leucine Rich Repeat is composed of a beta-alpha unit. These units form elongated non-globular structures. Leucine Rich Repeats are often flanked by cysteine rich domai…	GO:0006952|defense response;GO:0007165|signal transduction;GO:0006351|transcription, DNA-templated;	GO:0009941|chloroplast envelope;GO:0005634|nucleus;	GO:0043531|ADP binding;GO:0005524|ATP binding;GO:0004674|protein serine/threonine kinase activity;GO:0043565|sequence-specific DNA binding;GO:0003700|transcription factor activity, sequence-specific DNA binding;	.	.
evm.TU.Gh_A10G2073	202	169	185.669	9	6	7.33601	25.3093	4.6616	9.49211e-30	1.26365e-28	up	yes	EVM%20prediction%20Gh_A10G2073	protein_coding	chrA10:99287198-99337369:+	gi|763807292|gb|KJB74230.1|	1112	2e-134	hypothetical protein B456_011G280900 [Gossypium raimondii]	gi|519747104|gb|JX614852.1|	106	1e-46	Gossypium hirsutum clone NBRI_GE58537 microsatellite sequence	F4KHH8	145	3e-34	Disease resistance protein RPS6	alr0124_1	87.8	2e-17	COG4886	pfam12799	LRR_4	Leucine Rich repeats (2 copies). Leucine rich repeats are short sequence motifs present in a number of proteins with diverse functions and cellular locations. These repeats are usually involved in protein-protein interactions. Each Leucine Rich Repeat is composed of a beta-alpha unit. These units form elongated non-globular structures. Leucine Rich Repeats are often flanked by cysteine rich domai…	GO:0042742|defense response to bacterium;GO:0007165|signal transduction;	.	GO:0043531|ADP binding;GO:0005524|ATP binding;	.	.
evm.TU.Gh_A10G2072	184	141	162.489	19	27	22.8979	7.09624	2.82705	2.80031e-13	1.89788e-12	up	yes	EVM%20prediction%20Gh_A10G2072	protein_coding	chrA10:99229455-99256373:+	gi|763807301|gb|KJB74239.1|	1743	0	hypothetical protein B456_011G282000 [Gossypium raimondii]	gi|32400677|gb|AF277101.1|	155	5e-74	Gossypium hirsutum retrotransposon Ty3-Gypsy-like nonfunctional disease resistance protein N, partial sequence	Q9SCX6	94.4	1e-18	Disease resistance protein RPS4	alr0124_1	63.9	7e-10	COG4886	pfam12799	LRR_4	Leucine Rich repeats (2 copies). Leucine rich repeats are short sequence motifs present in a number of proteins with diverse functions and cellular locations. These repeats are usually involved in protein-protein interactions. Each Leucine Rich Repeat is composed of a beta-alpha unit. These units form elongated non-globular structures. Leucine Rich Repeats are often flanked by cysteine rich domai…	GO:0006952|defense response;GO:0007165|signal transduction;	GO:0005634|nucleus;	GO:0043531|ADP binding;	.	.
evm.TU.Gh_A10G2079	317	283	300.493	5	0	2.35212	127.754	6.99722	7.25152e-12	4.52316e-11	up	yes	EVM%20prediction%20Gh_A10G2079	protein_coding	chrA10:99466199-99467209:-	gi|823241147|ref|XP_012453187.1|	1611	0	PREDICTED: TMV resistance protein N-like [Gossypium raimondii]	gi|590628901|ref|XM_007026781.1|	293	5e-151	Theobroma cacao Nuclear transport factor 2 (NTF2) family protein isoform 3 (TCM_021803) mRNA, complete cds	Q93YV9	68.9	2e-12	F-box protein SKIP8	.	.	.	.	pfam13474	SnoaL_3	SnoaL-like domain. This family contains a large number of proteins that share the SnoaL fold.	GO:0016567|protein ubiquitination;	.	.	.	.
evm.TU.Gh_A03G0657	50	42	46.044	186	192	186.769	0.246529	-2.02017	9.12047e-12	5.65594e-11	down	yes	EVM%20prediction%20Gh_A03G0657	protein_coding	chrA03:21164029-21167364:-	gi|823142211|ref|XP_012470907.1|	3614	0	PREDICTED: kinesin-like protein KIF18A isoform X1 [Gossypium raimondii]	gi|590669377|ref|XM_007037695.1|	1326	0	Theobroma cacao ATP binding microtubule motor family protein (TCM_014480) mRNA, complete cds	Q7ZXX2	295	1e-84	Kinesin-like protein KIF19	YGL216w	263	9e-75	COG5059	pfam00225	Kinesin	Kinesin motor domain.	GO:0060404|axonemal microtubule depolymerization;GO:0007018|microtubule-based movement;GO:0070462|plus-end specific microtubule depolymerization;	GO:0005930|axoneme;GO:0005929|cilium;GO:0005871|kinesin complex;GO:0005874|microtubule;	GO:0005524|ATP binding;GO:0008574|ATP-dependent microtubule motor activity, plus-end-directed;	K10401	KIF18_19; kinesin family member 18/19
evm.TU.Gh_A07G0017	465	426	446.361	173	182	175.483	2.54361	1.34688	1.10905e-14	8.16803e-14	up	yes	EVM%20prediction%20Gh_A07G0017	protein_coding	chrA07:160547-161753:-	gi|376374704|gb|AFB36191.1|	1544	0	WRKY11-2 [Gossypium hirsutum]	gi|376374703|gb|JN604989.1|	1005	0	Gossypium hirsutum WRKY11-2 mRNA, complete cds	Q9SJA8	353	6e-119	Probable WRKY transcription factor 17	.	.	.	.	pfam03106	WRKY	WRKY DNA -binding domain.	GO:0042742|defense response to bacterium;GO:0010200|response to chitin;GO:0006351|transcription, DNA-templated;	GO:0005634|nucleus;	GO:0005516|calmodulin binding;GO:0043565|sequence-specific DNA binding;GO:0003700|transcription factor activity, sequence-specific DNA binding;	.	.
evm.TU.Gh_A07G0019	189	151	170.067	451	383	410.184	0.414612	-1.27017	1.67359e-12	1.08565e-11	down	yes	EVM%20prediction%20Gh_A07G0019	protein_coding	chrA07:191070-193444:+	gi|728846136|gb|KHG25579.1|	1163	3e-160	hypothetical protein F383_03565 [Gossypium arboreum]	gi|590577873|ref|XM_007013291.1|	417	0	Theobroma cacao PPPDE thiol peptidase family protein, putative isoform 1 (TCM_038012) mRNA, complete cds	Q93VG8	230	4e-74	DeSI-like protein At4g17486	.	.	.	.	pfam05903	Peptidase_C97	PPPDE putative peptidase domain. The PPPDE superfamily (after Permuted Papain fold Peptidases of DsRNA viruses and Eukaryotes), consists of predicted thiol peptidases with a circularly permuted papain-like fold. The inference of the likely DUB function of the PPPDE superfamily proteins is based on the fusions of the catalytic domain to Ub-binding PUG (PUB)/UBA domains and a novel alpha-helical Ub…	.	.	GO:0008233|peptidase activity;	.	.
evm.TU.Gh_A05G3547	563	542	553.877	0	2	1.03406	535.633	9.0651	3.9509e-22	4.07277e-21	up	yes	EVM%20prediction%20Gh_A05G3547	protein_coding	chrA05:91184000-91186306:-	gi|823250940|ref|XP_012458053.1|	1590	0	PREDICTED: plant intracellular Ras-group-related LRR protein 6-like [Gossypium raimondii]	gi|590582000|ref|XM_007014441.1|	504	0	Theobroma cacao Plant intracellular ras group-related LRR 6 (TCM_039636) mRNA, complete cds	.	.	.	.	alr0124_1	93.6	3e-20	COG4886	pfam13855	LRR_8	Leucine rich repeat.	.	.	.	.	.
evm.TU.Gh_A05G2495	5	8	6.5529	52	47	48.7625	0.134384	-2.89557	9.55025e-06	3.5537e-05	down	yes	EVM%20prediction%20Gh_A05G2495	protein_coding	chrA05:33179225-33184998:-	gi|728829810|gb|KHG09253.1|	3892	0	Exostosin-2 [Gossypium arboreum]	gi|590566067|ref|XM_007010063.1|	1374	0	Theobroma cacao Glycosyltransferase family protein 47 (TCM_043454) mRNA, complete cds	Q84WB7	1016	0	Glycosyltransferase family protein 64 protein C5	.	.	.	.	pfam09258	Glyco_transf_64	Glycosyl transferase family 64 domain. Members of this family catalyse the transfer reaction of N-acetylglucosamine and N-acetylgalactosamine from the respective UDP-sugars to the non-reducing end of [glucuronic acid]beta 1-3[galactose]beta 1-O-naphthalenemethanol, an acceptor substrate analog of the natural common linker of various glycosylaminoglycans. They are also required for the biosynthesi…	GO:0006024|glycosaminoglycan biosynthetic process;GO:0015012|heparan sulfate proteoglycan biosynthetic process;GO:0006486|protein glycosylation;	GO:0016021|integral component of membrane;	GO:0046872|metal ion binding;GO:0016740|transferase activity;	.	.
evm.TU.Gh_A05G2494	0	0	0	20	25	22.3343	#NAME?	#NAME?	1.28054e-05	4.69347e-05	down	yes	EVM%20prediction%20Gh_A05G2494	protein_coding	chrA05:33159116-33169797:-	gi|728846951|gb|KHG26394.1|	2457	0	3-phosphoinositide-dependent protein kinase 1 [Gossypium arboreum]	gi|590566070|ref|XM_007010064.1|	949	0	Theobroma cacao 3-phosphoinositide-dependent protein kinase (TCM_043455) mRNA, complete cds	Q9XF67	763	0	3-phosphoinositide-dependent protein kinase 1	.	.	.	.	pfam00069	Pkinase	Protein kinase domain.	GO:0045860|positive regulation of protein kinase activity;GO:0046777|protein autophosphorylation;	GO:0005737|cytoplasm;GO:0016020|membrane;	GO:0005524|ATP binding;GO:0016301|kinase activity;GO:0070300|phosphatidic acid binding;GO:0035091|phosphatidylinositol binding;GO:0004672|protein kinase activity;GO:0004674|protein serine/threonine kinase activity;	K06276	PDPK1; 3-phosphoinositide dependent protein kinase-1 [EC:2.7.11.1]
evm.TU.Gh_A05G2497	637	625	632.709	282	316	296.042	2.13723	1.09574	1.64485e-10	9.39492e-10	up	yes	EVM%20prediction%20Gh_A05G2497	protein_coding	chrA05:33341401-33350555:+	gi|823229737|ref|XP_012447607.1|	4761	0	PREDICTED: uncharacterized protein LOC105770810 isoform X1 [Gossypium raimondii]	gi|590565940|ref|XM_007010028.1|	1975	0	Theobroma cacao UDP-Glycosyltransferase superfamily protein isoform 1 (TCM_043407) mRNA, complete cds	.	.	.	.	.	.	.	.	pfam00534	Glycos_transf_1	Glycosyl transferases group 1. Mutations in this domain of human PIGA lead to disease (Paroxysmal Nocturnal haemoglobinuria). Members of this family transfer activated sugars to a variety of substrates, including glycogen, Fructose-6-phosphate and lipopolysaccharides. Members of this family transfer UDP, ADP, GDP or CMP linked sugars. The eukaryotic glycogen synthases may be distant members of th…	.	.	.	.	.
evm.TU.Gh_A05G2491	57	79	68.4474	18	13	15.189	4.50636	2.17196	1.96433e-05	7.03164e-05	up	yes	EVM%20prediction%20Gh_A05G2491	protein_coding	chrA05:32940283-32942415:+	gi|823215964|ref|XP_012440715.1|	2579	0	PREDICTED: probable terpene synthase 9 [Gossypium raimondii]	gi|590566126|ref|XM_007010081.1|	809	0	Theobroma cacao 3R-linalool synthase, putative isoform 1 (TCM_043473) mRNA, complete cds	B9RPM3	582	0	Probable terpene synthase 9	.	.	.	.	pfam03936	Terpene_synth_C	Terpene synthase family, metal binding domain. It has been suggested that this gene family be designated tps (for terpene synthase). It has been split into six subgroups on the basis of phylogeny, called tpsa-tpsf. tpsa includes vetispiridiene synthase, 5-epi- aristolochene synthase, and (+)-delta-cadinene synthase. tpsb includes (-)-limonene synthase. tpsc includes kaurene synthase A. tpsd inclu…	.	.	GO:0000287|magnesium ion binding;GO:0010333|terpene synthase activity;	.	.
evm.TU.Gh_A05G2490	39	36	37.5757	6	3	4.37364	8.5914	3.10289	7.13875e-05	0.000238074	up	yes	EVM%20prediction%20Gh_A05G2490	protein_coding	chrA05:32820589-32822610:-	gi|763793467|gb|KJB60463.1|	1354	0	hypothetical protein B456_009G306300 [Gossypium raimondii]	gi|590566191|ref|XM_007010100.1|	339	1e-176	Theobroma cacao Auxin efflux carrier family protein isoform 5 (TCM_043510) mRNA, complete cds	.	.	.	.	.	.	.	.	pfam03547	Mem_trans	Membrane transport protein. This family includes auxin efflux carrier proteins and other transporter proteins from all domains of life.	.	.	.	.	.
evm.TU.Gh_A05G2499	0	0	0	26	24	24.6398	#NAME?	#NAME?	3.68788e-06	1.43817e-05	down	yes	EVM%20prediction%20Gh_A05G2499	protein_coding	chrA05:33513440-33513988:-	gi|823230436|ref|XP_012447945.1|	904	4e-122	PREDICTED: dirigent protein 4-like [Gossypium raimondii]	gi|312032515|gb|AC243082.1|	62	7e-23	Gossypioides kirkii clone GKH002E08-jlr, complete sequence	Q9SKQ2	173	5e-53	Dirigent protein 4	.	.	.	.	pfam03018	Dirigent	Dirigent-like protein. This family contains a number of proteins which are induced during disease response in plants. Members of this family are involved in lignification.	.	GO:0048046|apoplast;	.	.	.
evm.TU.Gh_A05G2498	22	24	23.0898	104	88	94.4229	0.244536	-2.03188	1.12223e-06	4.62838e-06	down	yes	EVM%20prediction%20Gh_A05G2498	protein_coding	chrA05:33431520-33431876:+	gi|459354682|gb|AGG55717.1|	517	2e-65	cyclin-dependent protein kinase inhibitor Siamese [Gossypium arboreum]	gi|459354681|gb|KC246034.1|	333	1e-173	Gossypium arboreum clone GaSIM-2 cyclin-dependent protein kinase inhibitor Siamese mRNA, complete cds	.	.	.	.	.	.	.	.	pfam01407	Gemini_AL3	Geminivirus AL3 protein. Geminiviruses are small, ssDNA-containing plant viruses. Geminiviruses contain three ORFs (designated AL1, AL2, and AL3) that overlap and are specified by multiple polycistronic mRNAs. The AL3 protein comprises approximately 0.05% of the cellular proteins and is present in the soluble and organelle fractions. AL3 may form oligomers. Immunoprecipitation of AL3 in a baculov…	.	.	.	.	.
evm.TU.Gh_D01G1087	0	2	1.02552	288	191	234.235	0.00437818	-7.83545	1.43831e-08	7.04522e-08	down	yes	EVM%20prediction%20Gh_D01G1087	protein_coding	chrD01:21776648-21777837:-	gi|763747179|gb|KJB14618.1|	1643	0	hypothetical protein B456_002G137900 [Gossypium raimondii]	gi|590596427|ref|XM_007018271.1|	219	7e-110	Theobroma cacao Beta HLH protein 93 (TCM_034574) mRNA, complete cds	Q9LSL1	190	2e-55	Transcription factor bHLH93	.	.	.	.	pfam02847	MA3	MA3 domain. Domain in DAP-5, eIF4G, MA-3 and other proteins. Highly alpha-helical. May contain repeats and/or regions similar to MIF4G domains.	GO:0007275|multicellular organismal development;GO:0006351|transcription, DNA-templated;	GO:0005634|nucleus;	GO:0003677|DNA binding;GO:0003700|transcription factor activity, sequence-specific DNA binding;	.	.
evm.TU.Gh_D08G1835	50	42	46.044	145	99	119.398	0.385636	-1.37469	4.81558e-05	0.000164282	down	yes	EVM%20prediction%20Gh_D08G1835	protein_coding	chrD08:55240913-55241266:-	gi|763754727|gb|KJB22058.1|	599	7e-78	hypothetical protein B456_004G198900 [Gossypium raimondii]	.	.	.	.	.	.	.	.	.	.	.	.	pfam13303	PTS_EIIC_2	Phosphotransferase system, EIIC. The bacterial phosphoenolpyruvate: sugar phosphotransferase system (PTS) is a multi-protein system involved in the regulation of a variety of metabolic and transcriptional processes. The sugar-specific permease of the PTS consists of three domains (IIA, IIB and IIC). The IIC domain catalyses the transfer of a phosphoryl group from IIB to the sugar substrate.	.	.	.	.	.
evm.TU.Gh_D06G1395	46	28	36.9047	13	11	11.8029	3.12676	1.64467	0.0114076	0.026225	up	yes	EVM%20prediction%20Gh_D06G1395	protein_coding	chrD06:43832050-43832895:-	gi|823240142|ref|XP_012452697.1|	1365	0	PREDICTED: dof zinc finger protein DOF1.4-like [Gossypium raimondii]	gi|590624357|ref|XM_007025518.1|	205	4e-102	Theobroma cacao F-box family protein, putative (TCM_029834) mRNA, complete cds	Q9FZA4	137	2e-36	Dof zinc finger protein DOF1.4	.	.	.	.	pfam02701	zf-Dof	Dof domain, zinc finger. The Dof domain is a zinc finger DNA-binding domain, that shows resemblance to the Cys2 zinc finger.	GO:0006355|regulation of transcription, DNA-templated;GO:0006351|transcription, DNA-templated;	GO:0005634|nucleus;	GO:0003677|DNA binding;GO:0046872|metal ion binding;	.	.
evm.TU.Gh_D06G1397	142	163	153.183	80	74	75.8943	2.01837	1.01319	0.000412279	0.0012344	up	yes	EVM%20prediction%20Gh_D06G1397	protein_coding	chrD06:43888471-43896692:-	gi|823238133|ref|XP_012451717.1|	3433	0	PREDICTED: glyoxysomal processing protease, glyoxysomal isoform X1 [Gossypium raimondii]	gi|590624342|ref|XM_007025514.1|	918	0	Theobroma cacao Protease-related, putative isoform 2 (TCM_029830) mRNA, complete cds	Q8VZD4	693	0	Glyoxysomal processing protease, glyoxysomal	Cj1228c	57.4	1e-07	COG0265	pfam13365	Trypsin_2	Trypsin-like peptidase domain. This family includes trypsin like peptidase domains.	.	GO:0009514|glyoxysome;GO:0005777|peroxisome;	GO:0004175|endopeptidase activity;GO:0008236|serine-type peptidase activity;	.	.
evm.TU.Gh_D06G1399	152	164	158.597	52	64	57.5521	2.75572	1.46243	9.32819e-07	3.87979e-06	up	yes	EVM%20prediction%20Gh_D06G1399	protein_coding	chrD06:44057668-44064552:+	gi|823234914|ref|XP_012450086.1|	2487	0	PREDICTED: putative E3 ubiquitin-protein ligase RING1a isoform X1 [Gossypium raimondii]	gi|590624328|ref|XM_007025510.1|	484	0	Theobroma cacao Ring finger protein, putative isoform 1 (TCM_029829) mRNA, complete cds	Q9FKW0	302	6e-93	Putative E3 ubiquitin-protein ligase RING1a	.	.	.	.	pfam00097	zf-C3HC4	Zinc finger, C3HC4 type (RING finger). The C3HC4 type zinc-finger (RING finger) is a cysteine-rich domain of 40 to 60 residues that coordinates two zinc ions, and has the consensus sequence: C-X2-C-X(9-39)-C-X(1-3)-H-X(2-3)-C-X2-C-X(4-48)-C-X2-C where X is any amino acid. Many proteins containing a RING finger play a key role in the ubiquitination pathway.	GO:0001709|cell fate determination;GO:0016568|chromatin modification;GO:0010076|maintenance of floral meristem identity;GO:0010077|maintenance of inflorescence meristem identity;GO:0010492|maintenance of shoot apical meristem identity;GO:0045814|negative regulation of gene expression, epigenetic;GO:0045892|negative regulation of transcription, DNA-templated;GO:0016567|protein ubiquitination;GO:00…	GO:0005634|nucleus;GO:0035102|PRC1 complex;	GO:0016874|ligase activity;GO:0008270|zinc ion binding;	.	.
evm.TU.Gh_A13G1843	204	240	223.056	31	26	28.026	7.95889	2.99257	2.17061e-22	2.26452e-21	up	yes	EVM%20prediction%20Gh_A13G1843	protein_coding	chrA13:78072686-78073792:+	gi|823259646|ref|XP_012462536.1|	1422	0	PREDICTED: uncharacterized protein LOC105782381 [Gossypium raimondii]	gi|255546944|ref|XM_002514484.1|	77	7e-31	Ricinus communis conserved hypothetical protein, mRNA	.	.	.	.	.	.	.	.	pfam05340	DUF740	Protein of unknown function (DUF740). This family consists of several uncharacterized plant proteins of unknown function.	.	.	.	.	.
evm.TU.Gh_A13G1845	230	258	245.03	1093	902	980.536	0.249893	-2.00062	1.53566e-43	2.955e-42	down	yes	EVM%20prediction%20Gh_A13G1845	protein_coding	chrA13:78080574-78081146:-	gi|823259652|ref|XP_012462539.1|	1008	1e-137	PREDICTED: dirigent protein 22-like [Gossypium raimondii]	gi|256010123|gb|FJ600364.1|	543	0	Gossypium hirsutum dirigent-like protein 1 (DL1) mRNA, complete cds	Q9C523	232	9e-76	Dirigent protein 19	.	.	.	.	pfam03018	Dirigent	Dirigent-like protein. This family contains a number of proteins which are induced during disease response in plants. Members of this family are involved in lignification.	.	GO:0048046|apoplast;	.	.	.
evm.TU.Gh_A13G1846	0	1	0.512762	324	260	286.846	0.00178759	-9.12777	2.59914e-47	5.43476e-46	down	yes	EVM%20prediction%20Gh_A13G1846	protein_coding	chrA13:78099193-78099555:+	gi|823259654|ref|XP_012462541.1|	518	2e-65	PREDICTED: uncharacterized protein LOC105782384 [Gossypium raimondii]	.	.	.	.	.	.	.	.	.	.	.	.	pfam05975	EcsB	Bacterial ABC transporter protein EcsB. This family consists of several bacterial ABC transporter proteins which are homologous to the EcsB protein of Bacillus subtilis. EcsB is thought to encode a hydrophobic protein with six membrane-spanning helices in a pattern found in other hydrophobic components of ABC transporters.	.	.	.	.	.
evm.TU.Gh_A13G1847	12	12	12.0351	285	282	279.874	0.0430018	-4.53946	9.61132e-44	1.85857e-42	down	yes	EVM%20prediction%20Gh_A13G1847	protein_coding	chrA13:78102332-78105317:-	gi|728850319|gb|KHG29762.1|	2051	0	Metal tolerance 4 [Gossypium arboreum]	gi|590583021|ref|XM_007014724.1|	613	0	Theobroma cacao Metal tolerance protein 4 isoform 1 (TCM_040309) mRNA, complete cds	Q10PP8	587	0	Metal tolerance protein 4	PAB0462	84.3	1e-17	COG0053	pfam01545	Cation_efflux	Cation efflux family. Members of this family are integral membrane proteins, that are found to increase tolerance to divalent metal ions such as cadmium, zinc, and cobalt. These proteins are thought to be efflux pumps that remove these ions from cells.	.	GO:0016021|integral component of membrane;GO:0005774|vacuolar membrane;	GO:0008324|cation transmembrane transporter activity;	.	.
evm.TU.Gh_D05G1855	55	31	42.8545	93	87	88.7312	0.482969	-1.05	0.0231713	0.0494015	down	yes	EVM%20prediction%20Gh_D05G1855	protein_coding	chrD05:16932787-16933845:-	gi|823228877|ref|XP_012447185.1|	776	1e-102	PREDICTED: uncharacterized protein LOC105770505 [Gossypium raimondii]	gi|590593224|ref|XM_007017443.1|	263	1e-134	Theobroma cacao Sugar transporter, putative isoform 2 (TCM_034019) mRNA, partial cds	.	.	.	.	.	.	.	.	pfam06708	DUF1195	Protein of unknown function (DUF1195). This family consists of several plant specific hypothetical proteins of around 160 residues in length. The function of this family is unknown.	.	.	.	.	.
evm.TU.Gh_A02G0412	87	83	85.2032	30	33	31.1748	2.73308	1.45053	0.000390372	0.00117299	up	yes	EVM%20prediction%20Gh_A02G0412	protein_coding	chrA02:5325128-5326516:-	gi|823164142|ref|XP_012482019.1|	400	3e-48	PREDICTED: uncharacterized protein LOC105796765 [Gossypium raimondii]	gi|590659806|ref|XM_007035167.1|	160	1e-77	Theobroma cacao Acidic leucine-rich nuclear phosphoprotein 32-related protein 2 (TCM_020968) mRNA, complete cds	.	.	.	.	.	.	.	.	pfam10318	7TM_GPCR_Srh	Serpentine type 7TM GPCR chemoreceptor Srh. Chemoreception is mediated in Caenorhabditis elegans by members of the seven-transmembrane G-protein-coupled receptor class (7TM GPCRs) of proteins which are of the serpentine type. Srh is part of the Str superfamily of chemoreceptors. Chemoperception is one of the central senses of soil nematodes like C. elegans which are otherwise 'blind' and 'deaf'.	.	.	.	.	.
evm.TU.Gh_A02G0410	10	17	13.6186	71	65	67.0072	0.20324	-2.29874	1.06833e-05	3.94862e-05	down	yes	EVM%20prediction%20Gh_A02G0410	protein_coding	chrA02:5303399-5316674:+	gi|823164131|ref|XP_012482015.1|	4465	0	PREDICTED: uncharacterized protein LOC105796762 isoform X1 [Gossypium raimondii]	gi|50313463|gb|AY574038.1|	2412	0	Gossypium hirsutum cyclopropane fatty acid synthase (CPA-FAS-3) mRNA, complete cds	P0A9H7	176	7e-47	Cyclopropane-fatty-acyl-phospholipid synthase	VC1122	261	4e-77	COG2230	pfam02353	CMAS	Mycolic acid cyclopropane synthetase. This family consist of Cyclopropane-fatty-acyl-phospholipid synthase or CFA synthase EC:2.1.1.79 this enzyme catalyse the reaction: S-adenosyl-L-methionine + phospholipid olefinic fatty acid <=> S-adenosyl-L-homocysteine + phospholipid cyclopropane fatty acid.	GO:0006633|fatty acid biosynthetic process;GO:0030258|lipid modification;GO:0032259|methylation;	GO:0005829|cytosol;	GO:0008825|cyclopropane-fatty-acyl-phospholipid synthase activity;	K00574	cfa; cyclopropane-fatty-acyl-phospholipid synthase [EC:2.1.1.79]
evm.TU.Gh_A05G0897	329	323	326.885	140	114	124.801	2.61925	1.38915	1.69185e-11	1.03329e-10	up	yes	EVM%20prediction%20Gh_A05G0897	protein_coding	chrA05:8851459-8853524:-	gi|728822852|gb|KHG05024.1|	1332	0	GATA transcription factor 11 -like protein [Gossypium arboreum]	.	.	.	.	Q6DBP8	130	2e-33	GATA transcription factor 11	YMR136w	57.4	3e-08	COG5641	pfam00320	GATA	GATA zinc finger. This domain uses four cysteine residues to coordinate a zinc ion. This domain binds to DNA. Two GATA zinc fingers are found in the GATA transcription factors. However there are several proteins which only contains a single copy of the domain.	GO:0006351|transcription, DNA-templated;	GO:0005634|nucleus;	GO:0043565|sequence-specific DNA binding;GO:0003700|transcription factor activity, sequence-specific DNA binding;GO:0008270|zinc ion binding;	.	.
evm.TU.Gh_A05G0891	469	449	460.115	171	140	152.827	3.0107	1.5901	5.4605e-19	4.93591e-18	up	yes	EVM%20prediction%20Gh_A05G0891	protein_coding	chrA05:8801832-8806635:+	gi|823226087|ref|XP_012445856.1|	2931	0	PREDICTED: protein SAND-like isoform X1 [Gossypium raimondii]	gi|590590476|ref|XM_007016683.1|	1258	0	Theobroma cacao Vacuolar fusion protein MON1 A isoform 1 (TCM_042058) mRNA, complete cds	Q86VX9	249	7e-73	Vacuolar fusion protein MON1 homolog A	.	.	.	.	pfam03164	Mon1	Trafficking protein Mon1. Members of this family have been called SAND proteins although these proteins do not contain a SAND domain. In Saccharomyces cerevisiae a protein complex of Mon1 and Ccz1 functions with the small GTPase Ypt7 to mediate vesicle trafficking to the vacuole. The Mon1/Ccz1 complex is conserved in eukaryotic evolution and members of this family (previously known as DUF254) are…	GO:0009306|protein secretion;GO:0016192|vesicle-mediated transport;	GO:0005623|cell;	.	.	.
evm.TU.Gh_A07G1654	193	177	185.36	461	425	436.604	0.424549	-1.236	1.09879e-12	7.21042e-12	down	yes	EVM%20prediction%20Gh_A07G1654	protein_coding	chrA07:65999390-66004263:+	gi|728846982|gb|KHG26425.1|	3701	0	Protein PAT1 [Gossypium arboreum]	gi|590711076|ref|XM_007048943.1|	1595	0	Theobroma cacao Topoisomerase II-associated protein PAT1, putative isoform 1 (TCM_002009) mRNA, complete cds	.	.	.	.	.	.	.	.	pfam09770	PAT1	Topoisomerase II-associated protein PAT1. Members of this family are necessary for accurate chromosome transmission during cell division.	.	.	.	.	.
evm.TU.Gh_A07G1657	0	0	0	25	14	18.9991	#NAME?	#NAME?	6.68999e-05	0.000223869	down	yes	EVM%20prediction%20Gh_A07G1657	protein_coding	chrA07:66143385-66145675:-	gi|823126460|ref|XP_012488970.1|	1970	0	PREDICTED: UDP-glycosyltransferase 82A1 [Gossypium raimondii]	.	.	.	.	Q9LHJ2	392	4e-130	UDP-glycosyltransferase 82A1	.	.	.	.	pfam00201	UDPGT	UDP-glucoronosyl and UDP-glucosyl transferase.	.	.	GO:0016758|transferase activity, transferring hexosyl groups;	.	.
evm.TU.Gh_A07G1650	14	9	11.4771	0	0	0	Inf	Inf	0.00388617	0.00985298	up	yes	EVM%20prediction%20Gh_A07G1650	protein_coding	chrA07:65781795-65782289:+	gi|763743125|gb|KJB10624.1|	837	2e-104	hypothetical protein B456_001G211900 [Gossypium raimondii]	gi|590651121|ref|XM_007032753.1|	216	2e-108	Theobroma cacao Malectin/receptor-like protein kinase family protein, putative (TCM_018903) mRNA, complete cds	Q9SCZ4	155	3e-42	Receptor-like protein kinase FERONIA	.	.	.	.	pfam00069	Pkinase	Protein kinase domain.	GO:0009738|abscisic acid-activated signaling pathway;GO:0009742|brassinosteroid mediated signaling pathway;GO:0050832|defense response to fungus;GO:0009873|ethylene-activated signaling pathway;GO:0009755|hormone-mediated signaling pathway;GO:0009788|negative regulation of abscisic acid-activated signaling pathway;GO:0030308|negative regulation of cell growth;GO:0010483|pollen tube reception;GO:00…	GO:0043680|filiform apparatus;GO:0016021|integral component of membrane;GO:0005622|intracellular;GO:0016020|membrane;GO:0005886|plasma membrane;GO:0009506|plasmodesma;	GO:0005524|ATP binding;GO:0001653|peptide receptor activity;GO:0004672|protein kinase activity;GO:0004675|transmembrane receptor protein serine/threonine kinase activity;GO:0031625|ubiquitin protein ligase binding;	.	.
evm.TU.Gh_A07G1653	3013	2934	2981.3	359	333	341.054	8.74143	3.12787	1.36969e-293	2.03149e-291	up	yes	EVM%20prediction%20Gh_A07G1653	protein_coding	chrA07:65896456-65897560:+	gi|728841724|gb|KHG21167.1|	1596	0	hypothetical protein F383_26674 [Gossypium arboreum]	gi|590711064|ref|XM_007048939.1|	443	0	Theobroma cacao 2-oxoglutarate and Fe(II)-dependent oxygenase superfamily protein (TCM_002007) mRNA, complete cds	Q7XKU5	330	5e-111	2-oxoglutarate-dependent dioxygenase DAO	SPAC25B8.13c	84	1e-17	COG3491	pfam03171	2OG-FeII_Oxy	2OG-Fe(II) oxygenase superfamily. This family contains members of the 2-oxoglutarate (2OG) and Fe(II)-dependent oxygenase superfamily. This family includes the C-terminal of prolyl 4-hydroxylase alpha subunit. The holoenzyme has the activity EC:1.14.11.2 catalyzing the reaction: Procollagen L-proline + 2-oxoglutarate + O2 <=> procollagen trans- 4-hydroxy-L-proline + succinate + CO2. The full enzy…	GO:0009852|auxin catabolic process;	.	GO:0046872|metal ion binding;GO:0016706|oxidoreductase activity, acting on paired donors, with incorporation or reduction of molecular oxygen, 2-oxoglutarate as one donor, and incorporation of one atom each of oxygen into both donors;	.	.
evm.TU.Gh_A10G1030	77	86	81.8399	441	371	399.276	0.204971	-2.28651	4.24002e-28	5.36905e-27	down	yes	EVM%20prediction%20Gh_A10G1030	protein_coding	chrA10:39042996-39045644:+	gi|763805337|gb|KJB72275.1|	4356	0	hypothetical protein B456_011G168100 [Gossypium raimondii]	gi|590657450|ref|XM_007034506.1|	1532	0	Theobroma cacao ARM repeat superfamily protein (TCM_020481) mRNA, complete cds	.	.	.	.	.	.	.	.	pfam11894	DUF3414	Protein of unknown function (DUF3414). This family of proteins are functionally uncharacterized. The family is found in eukaryotes and has a conserved LLG sequence motif.	.	.	.	.	.
evm.TU.Gh_D07G1330	0	0	0	23	31	26.8477	#NAME?	#NAME?	1.23019e-06	5.05096e-06	down	yes	EVM%20prediction%20Gh_D07G1330	protein_coding	chrD07:21349734-21351007:+	gi|823124527|ref|XP_012480632.1|	1457	0	PREDICTED: NAC domain-containing protein 43-like [Gossypium raimondii]	gi|586637226|gb|KC847218.1|	829	0	Gossypium hirsutum NAC domain protein NAC41 mRNA, complete cds	Q84WP6	326	1e-108	NAC domain-containing protein 43	.	.	.	.	pfam02365	NAM	No apical meristem (NAM) protein. This is a family of no apical meristem (NAM) proteins these are plant development proteins. Mutations in NAM result in the failure to develop a shoot apical meristem in petunia embryos. NAM is indicated as having a role in determining positions of meristems and primordial. One member of this family NAP (NAC-like, activated by AP3/PI) is encoded by the target gene…	GO:0010047|fruit dehiscence;GO:0009834|plant-type secondary cell wall biogenesis;GO:0045893|positive regulation of transcription, DNA-templated;GO:0006351|transcription, DNA-templated;	GO:0005634|nucleus;	GO:0003677|DNA binding;GO:0003700|transcription factor activity, sequence-specific DNA binding;	.	.
evm.TU.Gh_D07G1331	2	2	2.00585	93	85	87.6971	0.0228724	-5.45025	1.26748e-16	1.02446e-15	down	yes	EVM%20prediction%20Gh_D07G1331	protein_coding	chrD07:21372463-21374058:-	gi|823124529|ref|XP_012480645.1|	2711	0	PREDICTED: 3-ketoacyl-CoA synthase 1 [Gossypium raimondii]	gi|482679573|gb|KC160461.1|	1560	0	Gossypium raimondii clone Gr10028536 3-ketoacyl-CoA synthase 17 (KCS17) gene, complete cds	Q9MAM3	825	0	3-ketoacyl-CoA synthase 1	DRA0326	92.8	3e-19	COG3424	pfam08392	FAE1_CUT1_RppA	FAE1/Type III polyketide synthase-like protein. The members of this family are described as 3-ketoacyl-CoA synthases, type III polyketide synthases, fatty acid elongases and fatty acid condensing enzymes, and are found in both prokaryotic and eukaryotic (mainly plant) species. The region featured in this family contains the active site residues, as well as motifs involved in substrate binding.	GO:0006633|fatty acid biosynthetic process;GO:0009409|response to cold;GO:0009416|response to light stimulus;GO:0010025|wax biosynthetic process;	GO:0022626|cytosolic ribosome;GO:0005783|endoplasmic reticulum;GO:0016021|integral component of membrane;GO:0016020|membrane;	GO:0009922|fatty acid elongase activity;GO:0033807|icosanoyl-CoA synthase activity;	K15397	KCS; 3-ketoacyl-CoA synthase [EC:2.3.1.199]
evm.TU.Gh_D07G1332	1	1	1.00292	20	14	16.6469	0.0602467	-4.05297	0.00279227	0.00728498	down	yes	EVM%20prediction%20Gh_D07G1332	protein_coding	chrD07:21380346-21383783:-	gi|763742084|gb|KJB09583.1|	2304	0	hypothetical protein B456_001G151000 [Gossypium raimondii]	gi|590720878|ref|XM_007051389.1|	866	0	Theobroma cacao CBL-interacting protein kinase 9 (TCM_005054) mRNA, complete cds	Q9MAM1	683	0	CBL-interacting serine/threonine-protein kinase 9	.	.	.	.	pfam00069	Pkinase	Protein kinase domain.	GO:0051365|cellular response to potassium ion starvation;GO:0055075|potassium ion homeostasis;GO:0043266|regulation of potassium ion transport;GO:0009409|response to cold;GO:0010555|response to mannitol;GO:0009651|response to salt stress;GO:0009611|response to wounding;GO:0007165|signal transduction;	GO:0005737|cytoplasm;GO:0005634|nucleus;	GO:0005524|ATP binding;GO:0004674|protein serine/threonine kinase activity;	.	.
evm.TU.Gh_D01G1158	577	533	556.125	140	135	135.659	4.09944	2.03543	2.24368e-32	3.21598e-31	up	yes	EVM%20prediction%20Gh_D01G1158	protein_coding	chrD01:25640487-25642401:+	gi|823134003|ref|XP_012466837.1|	2887	0	PREDICTED: 3-hydroxy-3-methylglutaryl-coenzyme A reductase 1-like [Gossypium raimondii]	gi|590597600|ref|XM_007018595.1|	857	0	Theobroma cacao Hydroxy methylglutaryl CoA reductase 1 (TCM_034814) mRNA, complete cds	P29057	851	0	3-hydroxy-3-methylglutaryl-coenzyme A reductase 1	YML075c	452	1e-145	COG1257	pfam00368	HMG-CoA_red	Hydroxymethylglutaryl-coenzyme A reductase. The HMG-CoA reductases catalyse the conversion of HMG-CoA to mevalonate, which is the rate-limiting step in the synthesis of isoprenoids like cholesterol. Probably because of the critical role of this enzyme in cholesterol homeostasis, mammalian HMG-CoA reductase is heavily regulated at the transcriptional, translational, and post-translational levels.	GO:0015936|coenzyme A metabolic process;GO:0008299|isoprenoid biosynthetic process;	GO:0005789|endoplasmic reticulum membrane;GO:0016021|integral component of membrane;GO:0031966|mitochondrial membrane;GO:0042170|plastid membrane;	GO:0004420|hydroxymethylglutaryl-CoA reductase (NADPH) activity;GO:0050661|NADP binding;	.	.
evm.TU.Gh_A08G1635	0	1	0.512762	27	21	23.5591	0.0217649	-5.52185	3.71886e-05	0.000128604	down	yes	EVM%20prediction%20Gh_A08G1635	protein_coding	chrA08:95582474-95584462:+	gi|823152579|ref|XP_012476114.1|	641	5e-83	PREDICTED: uncharacterized protein LOC105792212 isoform X2 [Gossypium raimondii]	gi|590678085|ref|XM_007040140.1|	152	6e-73	Theobroma cacao Glutathione S-transferase THETA 1 (TCM_016239) mRNA, complete cds	Q9ZRT5	138	8e-39	Glutathione S-transferase T1	alr4661	57	5e-10	COG0625	pfam02798	GST_N	Glutathione S-transferase, N-terminal domain. Function: conjugation of reduced glutathione to a variety of targets. Also included in the alignment, but are not GSTs: * S-crystallins from squid. Similarity to GST previously noted. * Eukaryotic elongation factors 1-gamma. Not known to have GST activity; similarity not previously recognized. * HSP26 family of stress-related proteins. including auxin…	GO:0009636|response to toxic substance;GO:0009407|toxin catabolic process;	GO:0005737|cytoplasm;GO:0005634|nucleus;GO:0005777|peroxisome;	GO:0004364|glutathione transferase activity;GO:0004601|peroxidase activity;	K00799	GST, gst; glutathione S-transferase [EC:2.5.1.18]
evm.TU.Gh_D04G0859	9	10	9.53907	72	83	76.7842	0.124232	-3.00889	1.08687e-08	5.37838e-08	down	yes	EVM%20prediction%20Gh_D04G0859	protein_coding	chrD04:23165245-23166524:-	gi|823256124|ref|XP_012460716.1|	1203	4e-163	PREDICTED: homeobox-leucine zipper protein HOX11-like [Gossypium raimondii]	gi|590637095|ref|XM_007028960.1|	487	0	Theobroma cacao Homeobox from (TCM_024940) mRNA, complete cds	P46665	226	2e-69	Homeobox-leucine zipper protein HAT14	.	.	.	.	pfam02183	HALZ	Homeobox associated leucine zipper.	GO:0006351|transcription, DNA-templated;	GO:0005634|nucleus;	GO:0043565|sequence-specific DNA binding;GO:0003700|transcription factor activity, sequence-specific DNA binding;	K09338	HD-ZIP; homeobox-leucine zipper protein
evm.TU.Gh_D04G0850	7	3	4.96941	16	29	22.5207	0.22066	-2.18011	0.0177308	0.0389836	down	yes	EVM%20prediction%20Gh_D04G0850	protein_coding	chrD04:22523678-22525346:-	gi|823256754|ref|XP_012461024.1|	1807	0	PREDICTED: probable protein kinase At2g41970 isoform X2 [Gossypium raimondii]	gi|590637152|ref|XM_007028976.1|	590	0	Theobroma cacao Kinase superfamily protein (TCM_024951) mRNA, complete cds	P93749	570	0	Probable protein kinase At2g41970	lin1934_1	86.7	3e-18	COG0515	pfam07714	Pkinase_Tyr	Protein tyrosine kinase.	.	.	GO:0005524|ATP binding;GO:0004674|protein serine/threonine kinase activity;GO:0004713|protein tyrosine kinase activity;	.	.
evm.TU.Gh_A04G0366	19	19	19.0555	0	0	0	Inf	Inf	7.80623e-05	0.000258954	up	yes	EVM%20prediction%20Gh_A04G0366	protein_coding	chrA04:9968681-9970848:+	gi|823217019|ref|XP_012441181.1|	1491	0	PREDICTED: zingipain-2-like [Gossypium raimondii]	gi|519686255|gb|JX580150.1|	134	1e-62	Gossypium hirsutum clone NBRI_GE12526 microsatellite sequence	Q7XWK5	332	3e-111	Senescence-specific cysteine protease SAG39	AF1946_2	91.7	8e-21	COG4870	pfam00112	Peptidase_C1	Papain family cysteine protease.	GO:0007568|aging;GO:0010623|developmental programmed cell death;GO:0010150|leaf senescence;GO:0051603|proteolysis involved in cellular protein catabolic process;GO:0009737|response to abscisic acid;GO:0009723|response to ethylene;GO:0009739|response to gibberellin;	GO:0005615|extracellular space;GO:0005764|lysosome;GO:0010282|senescence-associated vacuole;	GO:0004197|cysteine-type endopeptidase activity;	.	.
evm.TU.Gh_A10G0161	585	560	573.891	12	19	15.4687	37.1002	5.21335	1.62441e-37	2.69129e-36	up	yes	EVM%20prediction%20Gh_A10G0161	protein_coding	chrA10:1413690-1416194:+	gi|728846987|gb|KHG26430.1|	3102	0	Cysteine-rich receptor-like protein kinase 10 [Gossypium arboreum]	gi|595901883|ref|XM_007213841.1|	357	0	Prunus persica hypothetical protein (PRUPE_ppa003904mg) mRNA, complete cds	Q8GYA4	721	0	Cysteine-rich receptor-like protein kinase 10	.	.	.	.	pfam00069	Pkinase	Protein kinase domain.	GO:0009755|hormone-mediated signaling pathway;GO:0046777|protein autophosphorylation;GO:0007178|transmembrane receptor protein serine/threonine kinase signaling pathway;	GO:0016021|integral component of membrane;GO:0005886|plasma membrane;GO:0009506|plasmodesma;	GO:0005524|ATP binding;GO:0001653|peptide receptor activity;GO:0004675|transmembrane receptor protein serine/threonine kinase activity;GO:0031625|ubiquitin protein ligase binding;	.	.
evm.TU.Gh_D05G0902	4	11	7.60103	146	127	134.345	0.0565784	-4.1436	5.91336e-08	2.74706e-07	down	yes	EVM%20prediction%20Gh_D05G0902	protein_coding	chrD05:7614156-7614626:-	gi|823226107|ref|XP_012445868.1|	650	2e-84	PREDICTED: 17.3 kDa class I heat shock protein-like [Gossypium raimondii]	gi|430764906|gb|JQ756321.1|	429	0	Gossypium hirsutum low molecular weight heat shock protein (LMWHSP) mRNA, complete cds	P02519	212	7e-69	17.3 kDa class I heat shock protein	TM0374	68.2	4e-14	COG0071	pfam00011	HSP20	Hsp20/alpha crystallin family.	.	GO:0005737|cytoplasm;	.	K13993	HSP20; HSP20 family protein
evm.TU.Gh_D05G0901	187	192	190.11	495	391	435.019	0.437016	-1.19424	3.78745e-12	2.40886e-11	down	yes	EVM%20prediction%20Gh_D05G0901	protein_coding	chrD05:7603664-7604134:+	gi|823226105|ref|XP_012445867.1|	746	6e-99	PREDICTED: 17.3 kDa class I heat shock protein [Gossypium raimondii]	gi|159138940|gb|EU223835.1|	447	0	Gossypium hirsutum low molecular weight heat shock protein (LMWHSP4) mRNA, complete cds	P02519	251	4e-84	17.3 kDa class I heat shock protein	TM0374	79.7	4e-18	COG0071	pfam00011	HSP20	Hsp20/alpha crystallin family.	.	GO:0005737|cytoplasm;	.	K13993	HSP20; HSP20 family protein
evm.TU.Gh_D12G2070	8	12	10.0744	121	100	108.624	0.0927455	-3.43058	1.08396e-13	7.53014e-13	down	yes	EVM%20prediction%20Gh_D12G2070	protein_coding	chrD12:53740104-53741186:-	gi|823213145|ref|XP_012439314.1|	1761	0	PREDICTED: E3 ubiquitin-protein ligase Os04g0590900-like [Gossypium raimondii]	gi|312032597|gb|AC243165.1|	1009	0	Gossypium hirsutum clone MX179E13-jom, complete sequence	Q7XLY8	231	2e-70	E3 ubiquitin-protein ligase Os04g0590900	ECU07g0330	64.7	7e-11	COG5540	pfam13639	zf-RING_2	Ring finger domain.	GO:0016567|protein ubiquitination;	GO:0016021|integral component of membrane;	GO:0016874|ligase activity;GO:0004842|ubiquitin-protein transferase activity;GO:0008270|zinc ion binding;	.	.
evm.TU.Gh_A11G0428	17	17	17.0497	96	84	88.5914	0.192453	-2.37742	1.35842e-07	6.1264e-07	down	yes	EVM%20prediction%20Gh_A11G0428	protein_coding	chrA11:3996555-4000839:-	gi|823184376|ref|XP_012489177.1|	2423	0	PREDICTED: uncharacterized protein LOC105802218 [Gossypium raimondii]	gi|590704847|ref|XM_007047211.1|	691	0	Theobroma cacao Alpha/beta-Hydrolases superfamily protein, putative (TCM_000628) mRNA, complete cds	P61872	55.5	5e-07	Lipase	.	.	.	.	pfam01764	Lipase_3	Lipase (class 3).	GO:0016042|lipid catabolic process;	GO:0005615|extracellular space;	GO:0046872|metal ion binding;GO:0004806|triglyceride lipase activity;	.	.
evm.TU.Gh_A11G0426	40	29	34.4765	0	1	0.517031	66.6817	6.05922	2.02336e-07	8.99708e-07	up	yes	EVM%20prediction%20Gh_A11G0426	protein_coding	chrA11:3980874-3983099:-	gi|823184367|ref|XP_012489174.1|	1348	0	PREDICTED: heat shock factor protein HSF24-like [Gossypium raimondii]	gi|590704763|ref|XM_007047188.1|	405	0	Theobroma cacao Heat shock factor 4 (TCM_000610) mRNA, complete cds	P22335	290	4e-95	Heat shock factor protein HSF24	SPAC2E12.02.02	101	6e-23	COG5169	pfam00447	HSF_DNA-bind	HSF-type DNA-binding.	GO:0009408|response to heat;GO:0006351|transcription, DNA-templated;	GO:0005634|nucleus;	GO:0043565|sequence-specific DNA binding;GO:0003700|transcription factor activity, sequence-specific DNA binding;	.	.
evm.TU.Gh_A11G0422	991	955	975.437	116	94	103.17	9.45464	3.24102	3.17445e-102	1.50256e-100	up	yes	EVM%20prediction%20Gh_A11G0422	protein_coding	chrA11:3873476-3874661:-	gi|728832405|gb|KHG11848.1|	1297	2e-179	Polyneuridine-aldehyde esterase [Gossypium arboreum]	.	.	.	.	Q8S9K8	241	4e-77	Methylesterase 10	.	.	.	.	pfam12697	Abhydrolase_6	Alpha/beta hydrolase family. This family contains alpha/beta hydrolase enzymes of diverse specificity.	.	.	GO:0016787|hydrolase activity;	.	.
evm.TU.Gh_A11G0421	3428	3185	3313.42	545	512	521.101	6.35849	2.66868	1.81662e-265	2.41458e-263	up	yes	EVM%20prediction%20Gh_A11G0421	protein_coding	chrA11:3871573-3872546:-	gi|728832404|gb|KHG11847.1|	1365	0	Polyneuridine-aldehyde esterase [Gossypium arboreum]	.	.	.	.	Q8S9K8	261	5e-85	Methylesterase 10	.	.	.	.	pfam12697	Abhydrolase_6	Alpha/beta hydrolase family. This family contains alpha/beta hydrolase enzymes of diverse specificity.	.	.	GO:0016787|hydrolase activity;	.	.
evm.TU.Gh_A11G0420	44	39	41.5648	14	13	13.3073	3.12345	1.64314	0.0072208	0.017352	up	yes	EVM%20prediction%20Gh_A11G0420	protein_coding	chrA11:3866372-3870895:+	gi|823184302|ref|XP_012489153.1|	3957	0	PREDICTED: prolyl endopeptidase-like isoform X1 [Gossypium raimondii]	gi|590704290|ref|XM_007047056.1|	1713	0	Theobroma cacao Prolyl oligopeptidase family protein isoform 1 (TCM_000521) mRNA, complete cds	Q59536	214	1e-57	Protease 2	alr3911	280	1e-81	COG1770	pfam00326	Peptidase_S9	Prolyl oligopeptidase family.	.	.	GO:0004252|serine-type endopeptidase activity;GO:0070008|serine-type exopeptidase activity;	.	.
evm.TU.Gh_A10G0167	4667	4710	4702.69	1861	1678	1743.04	2.69798	1.43188	3.60413e-141	2.46193e-139	up	yes	EVM%20prediction%20Gh_A10G0167	protein_coding	chrA10:1472785-1476065:-	gi|728827931|gb|KHG07419.1|	980	6e-133	Flavoprotein wrbA [Gossypium arboreum]	gi|590625443|ref|XM_007025823.1|	418	0	Theobroma cacao Quinone reductase family protein (TCM_030049) mRNA, complete cds	Q6NQE2	334	2e-115	Probable NAD(P)H dehydrogenase (quinone) FQR1-like 1	wrbA	177	1e-54	COG0655	pfam03358	FMN_red	NADPH-dependent FMN reductase.	GO:0045892|negative regulation of transcription, DNA-templated;	GO:0005886|plasma membrane;GO:0009506|plasmodesma;	GO:0010181|FMN binding;GO:0003955|NAD(P)H dehydrogenase (quinone) activity;	K03809	wrbA; NAD(P)H dehydrogenase (quinone) [EC:1.6.5.2]
evm.TU.Gh_A11G2453	29	26	27.5465	241	202	217.813	0.126469	-2.98315	3.31557e-22	3.43107e-21	down	yes	EVM%20prediction%20Gh_A11G2453	protein_coding	chrA11:82902556-82907308:-	gi|823197207|ref|XP_012434203.1|	3631	0	PREDICTED: uncharacterized protein LOC105761077 isoform X2 [Gossypium raimondii]	.	.	.	.	.	.	.	.	.	.	.	.	pfam07173	DUF1399	Protein of unknown function (DUF1399). This family represents a conserved region approximately 150 residues long within a number of hypothetical plant proteins of unknown function.	.	.	.	.	.
evm.TU.Gh_A10G0166	0	0	0	17	26	21.44	#NAME?	#NAME?	2.09067e-05	7.45311e-05	down	yes	EVM%20prediction%20Gh_A10G0166	protein_coding	chrA10:1464534-1466486:+	gi|823249866|ref|XP_012457544.1|	1597	0	PREDICTED: transcription factor bHLH112-like [Gossypium raimondii]	gi|256537714|gb|GQ394769.1|	234	3e-118	Gossypium hirsutum cultivar Deltapine 90 clone MONCS1792 SSR marker DC40367 genomic sequence	Q94JL3	201	9e-59	Transcription factor bHLH112	.	.	.	.	pfam00010	HLH	Helix-loop-helix DNA-binding domain.	GO:0071215|cellular response to abscisic acid stimulus;GO:0071472|cellular response to salt stress;GO:0042631|cellular response to water deprivation;GO:0045893|positive regulation of transcription, DNA-templated;GO:2000214|regulation of proline metabolic process;GO:2000377|regulation of reactive oxygen species metabolic process;GO:0006351|transcription, DNA-templated;	GO:0005634|nucleus;	GO:0001046|core promoter sequence-specific DNA binding;GO:0043565|sequence-specific DNA binding;GO:0003700|transcription factor activity, sequence-specific DNA binding;	.	.
evm.TU.Gh_A09G1541	6	13	9.60687	60	60	59.2473	0.162149	-2.62461	0.000182231	0.000575466	down	yes	EVM%20prediction%20Gh_A09G1541	protein_coding	chrA09:68638043-68638774:-	gi|823175788|ref|XP_012486230.1|	1103	3e-151	PREDICTED: rhodanese-like domain-containing protein 10 [Gossypium raimondii]	gi|590628361|ref|XM_007026636.1|	367	0	Theobroma cacao Rhodanese/Cell cycle control phosphatase superfamily protein (TCM_021692) mRNA, complete cds	Q9SR92	245	5e-80	Rhodanese-like domain-containing protein 10	.	.	.	.	pfam00581	Rhodanese	Rhodanese-like domain. Rhodanese has an internal duplication. This Pfam represents a single copy of this duplicated domain. The domain is found as a single copy in other proteins, including phosphatases and ubiquitin C-terminal hydrolases.	.	GO:0009507|chloroplast;GO:0009941|chloroplast envelope;GO:0009534|chloroplast thylakoid;GO:0016021|integral component of membrane;	.	.	.
evm.TU.Gh_A05G0798	142	133	137.8	71	65	67.0072	2.0565	1.04019	0.000595798	0.00174077	up	yes	EVM%20prediction%20Gh_A05G0798	protein_coding	chrA05:8057521-8058699:-	gi|823228551|ref|XP_012447024.1|	1887	0	PREDICTED: uncharacterized protein LOC105770391 [Gossypium raimondii]	gi|590589155|ref|XM_007016307.1|	762	0	Theobroma cacao C-terminal S-isoprenylcysteine carboxyl O-methyltransferases (TCM_041804) mRNA, complete cds	.	.	.	.	MA2467	48.9	9e-06	COG2020	pfam04191	PEMT	Phospholipid methyltransferase. The S. cerevisiae phospholipid methyltransferase (EC:2.1.1.16) has a broad substrate specificity of unsaturated phospholipids.	.	.	.	.	.
evm.TU.Gh_A05G0799	1707	1622	1668.4	817	781	788.138	2.11689	1.08195	2.42714e-35	3.78884e-34	up	yes	EVM%20prediction%20Gh_A05G0799	protein_coding	chrA05:8059994-8064583:+	gi|728840908|gb|KHG20351.1|	3911	0	ATP-dependent zinc metalloprotease FTSH 10, mitochondrial -like protein [Gossypium arboreum]	gi|590589159|ref|XM_007016308.1|	1648	0	Theobroma cacao FTSH protease 10 (TCM_041805) mRNA, complete cds	Q8VZI8	1147	0	ATP-dependent zinc metalloprotease FTSH 10, mitochondrial	YMR089c	622	0	COG0465	pfam01434	Peptidase_M41	Peptidase family M41.	.	GO:0009535|chloroplast thylakoid membrane;GO:0016021|integral component of membrane;GO:0005743|mitochondrial inner membrane;GO:0005739|mitochondrion;GO:0009536|plastid;	GO:0005524|ATP binding;GO:0004222|metalloendopeptidase activity;GO:0008270|zinc ion binding;	K08956	AFG3; AFG3 family protein [EC:3.4.24.-]
evm.TU.Gh_A05G0792	159	111	134.852	67	53	58.9211	2.28869	1.19452	0.000222216	0.000693405	up	yes	EVM%20prediction%20Gh_A05G0792	protein_coding	chrA05:8011523-8015448:+	gi|728832805|gb|KHG12248.1|	3977	0	Protein TOC75-3, chloroplastic -like protein [Gossypium arboreum]	gi|590589047|ref|XM_007016284.1|	1674	0	Theobroma cacao Translocon at the outer envelope membrane of chloroplasts 75-III (TCM_041787) mRNA, complete cds	Q9STE8	1292	0	Protein TOC75-3, chloroplastic	alr2269	139	4e-33	COG4775	pfam01103	Bac_surface_Ag	Surface antigen. This entry includes the following surface antigens; D15 antigen from H.influenzae, OMA87 from P.multocida, OMP85 from N.meningitidis and N.gonorrhoeae. The family also includes a number of eukaryotic proteins that are members of the UPF0140 family. There also appears to be a relationship to pfam03865 (personal obs: C Yeats). In eukaryotes, it appears that these proteins are not s…	GO:0009658|chloroplast organization;GO:0048598|embryonic morphogenesis;GO:0045037|protein import into chloroplast stroma;GO:0045036|protein targeting to chloroplast;GO:0009735|response to cytokinin;	GO:0009507|chloroplast;GO:0009941|chloroplast envelope;GO:0031359|integral component of chloroplast outer membrane;GO:0016020|membrane;GO:0009536|plastid;GO:0010006|Toc complex;GO:0005774|vacuolar membrane;	GO:0015450|P-P-bond-hydrolysis-driven protein transmembrane transporter activity;	.	.
evm.TU.Gh_A05G0793	39	32	35.5246	10	5	7.2894	4.87347	2.28495	0.00168846	0.00458895	up	yes	EVM%20prediction%20Gh_A05G0793	protein_coding	chrA05:8018290-8020092:+	gi|763788835|gb|KJB55831.1|	3135	0	hypothetical protein B456_009G097000 [Gossypium raimondii]	gi|590589072|ref|XM_007016287.1|	912	0	Theobroma cacao Tetratricopeptide repeat superfamily protein, putative (TCM_041789) mRNA, complete cds	.	.	.	.	.	.	.	.	pfam13041	PPR_2	PPR repeat family. This repeat has no known function. It is about 35 amino acids long and is found in up to 18 copies in some proteins. The family appears to be greatly expanded in plants and fungi. The repeat has been called PPR.	.	.	.	.	.
evm.TU.Gh_A05G0794	1225	1166	1198.33	512	490	494.203	2.42477	1.27785	1.23331e-33	1.83244e-32	up	yes	EVM%20prediction%20Gh_A05G0794	protein_coding	chrA05:8025001-8030620:-	gi|728832802|gb|KHG12245.1|	5062	0	Pumilio 2 [Gossypium arboreum]	gi|590589099|ref|XM_007016292.1|	1350	0	Theobroma cacao Pumilio 2 isoform 1 (TCM_041794) mRNA, complete cds	Q9ZW06	1174	0	Pumilio homolog 2	SPAC1687.22c	341	2e-105	COG5099	pfam07990	NABP	Nucleic acid binding protein NABP. Many members of this family are putative nucleic acid binding proteins. One member of this family has been partially characterized and contains two putative phosphorylation sites and a possible dimerization / leucine zipper domain.	GO:0006417|regulation of translation;	GO:0005829|cytosol;	GO:0003730|mRNA 3'-UTR binding;GO:0003723|RNA binding;	K17943	PUM; pumilio RNA-binding family
evm.TU.Gh_A05G0795	4716	4333	4533.4	9	7	7.85304	577.279	9.17313	0	0	up	yes	EVM%20prediction%20Gh_A05G0795	protein_coding	chrA05:8032865-8033971:+	gi|728832806|gb|KHG12249.1|	1370	0	Zinc transporter 1 [Gossypium arboreum]	gi|590589128|ref|XM_007016300.1|	535	0	Theobroma cacao ZRT/IRT-like protein 2 isoform 1 (TCM_041798) mRNA, complete cds	Q94DG6	363	2e-122	Zinc transporter 1	.	.	.	.	pfam02535	Zip	ZIP Zinc transporter. The ZIP family consists of zinc transport proteins and many putative metal transporters. The main contribution to this family is from the Arabidopsis thaliana ZIP protein family these proteins are responsible for zinc uptake in the plant. Also found within this family are C. elegans proteins of unknown function which are annotated as being similar to human growth arrest indu…	GO:0010106|cellular response to iron ion starvation;GO:0006826|iron ion transport;GO:0015706|nitrate transport;GO:0010167|response to nitrate;GO:0006829|zinc II ion transport;	GO:0016021|integral component of membrane;GO:0005886|plasma membrane;	GO:0005375|copper ion transmembrane transporter activity;	K14709	SLC39A1_2_3, ZIP1_2_3; solute carrier family 39 (zinc transporter), member 1/2/3
evm.TU.Gh_A05G0796	0	0	0	16	26	20.9696	#NAME?	#NAME?	2.68884e-05	9.46122e-05	down	yes	EVM%20prediction%20Gh_A05G0796	protein_coding	chrA05:8037259-8037582:-	gi|823230685|ref|XP_012448065.1|	305	1e-33	PREDICTED: uncharacterized protein LOC105771200 [Gossypium raimondii]	gi|590589140|ref|XM_007016303.1|	193	6e-96	Theobroma cacao ROTUNDIFOLIA like 4 (TCM_041800) mRNA, partial cds	.	.	.	.	.	.	.	.	pfam08137	DVL	DVL family. This family consists of the DVL family of proteins. In a gain-of-function genetic screen for genes that influence fruit development in Arabidopsis, DEVIL (DVL) gene was identified. DVL is a small protein and overexpression of the protein results in pleiotropic phenotypes featured by shortened stature, rounder rosette leaves, clustered inflorescences, shortened pedicles, and siliques w…	.	.	.	.	.
evm.TU.Gh_A12G1886	19	11	14.9534	63	60	60.6586	0.246518	-2.02024	0.000124231	0.000401876	down	yes	EVM%20prediction%20Gh_A12G1886	protein_coding	chrA12:81469760-81476384:+	gi|823213130|ref|XP_012439306.1|	6198	0	PREDICTED: ABC transporter B family member 2-like [Gossypium raimondii]	gi|590679648|ref|XM_007040579.1|	2494	0	Theobroma cacao Multidrug/pheromone exporter, MDR family, ABC transporter family isoform 1 (TCM_016555) mRNA, complete cds	Q8LPK2	1991	0	ABC transporter B family member 2	SPCC663.03	692	0	COG1132	pfam00005	ABC_tran	ABC transporter. ABC transporters for a large family of proteins responsible for translocation of a variety of compounds across biological membranes. ABC transporters are the largest family of proteins in many completely sequenced bacteria. ABC transporters are composed of two copies of this domain and two copies of a transmembrane domain pfam00664. These four domains may belong to a single polyp…	GO:0010541|acropetal auxin transport;GO:0010315|auxin efflux;GO:0010540|basipetal auxin transport;GO:0055085|transmembrane transport;	GO:0016021|integral component of membrane;GO:0016020|membrane;	GO:0005524|ATP binding;GO:0042626|ATPase activity, coupled to transmembrane movement of substances;GO:0010329|auxin efflux transmembrane transporter activity;	K05658	ABCB1; ATP-binding cassette, subfamily B (MDR/TAP), member 1 [EC:3.6.3.44]
evm.TU.Gh_A12G1880	79	79	79.2309	286	252	264.833	0.299173	-1.74095	2.94731e-13	1.99498e-12	down	yes	EVM%20prediction%20Gh_A12G1880	protein_coding	chrA12:81419592-81422246:+	gi|728819855|gb|KHG03436.1|	1154	4e-157	Syntaxin-22 -like protein [Gossypium arboreum]	gi|590679730|ref|XM_007040602.1|	571	0	Theobroma cacao Syntaxin/t-SNARE family protein (TCM_016567) mRNA, complete cds	P93654	341	3e-116	Syntaxin-22	.	.	.	.	pfam14523	Syntaxin_2	Syntaxin-like protein. This domain includes syntaxin-like domains including from the Vam3p protein.	GO:0009660|amyloplast organization;GO:0006886|intracellular protein transport;GO:0009959|negative gravitropism;GO:0010118|stomatal movement;GO:0048278|vesicle docking;GO:0006906|vesicle fusion;	GO:0012505|endomembrane system;GO:0016021|integral component of membrane;GO:0031902|late endosome membrane;GO:0000325|plant-type vacuole;GO:0009705|plant-type vacuole membrane;GO:0031201|SNARE complex;GO:0005773|vacuole;	GO:0000149|SNARE binding;	K08488	STX7; syntaxin 7
evm.TU.Gh_A13G0913	13	12	12.5252	46	37	40.7697	0.307219	-1.70266	0.00583502	0.0142943	down	yes	EVM%20prediction%20Gh_A13G0913	protein_coding	chrA13:48446983-48448655:+	gi|763770679|gb|KJB37894.1|	1063	6e-141	hypothetical protein B456_006G227600 [Gossypium raimondii]	gi|590655555|ref|XM_007033960.1|	208	7e-104	Theobroma cacao Phosphoenolpyruvate carboxylase family protein isoform 5 (TCM_020088) mRNA, partial cds	Q0QLE4	131	1e-34	2,3-dimethylmalate lyase	all1863	133	5e-36	COG2513	pfam13714	PEP_mutase	Phosphoenolpyruvate phosphomutase. This domain includes the enzyme Phosphoenolpyruvate phosphomutase (EC:5.4.2.9). The PEP mutase from Streptomyces viridochromogenes has been characterized as catalyzing the formation of a carbon-phosphorus bond by converting phosphoenolpyruvate (PEP) to phosphonopyruvate (P-Pyr). This enzyme has a TIM barrel fold.	GO:0051187|cofactor catabolic process;	.	GO:0047529|2,3-dimethylmalate lyase activity;GO:0046872|metal ion binding;	.	.
evm.TU.Gh_A13G0912	3	2	2.49601	39	19	28.1702	0.0886046	-3.49647	0.000200461	0.000629356	down	yes	EVM%20prediction%20Gh_A13G0912	protein_coding	chrA13:47923742-47928587:-	gi|728835215|gb|KHG14658.1|	4828	0	Kinesin-4 -like protein [Gossypium arboreum]	gi|590644449|ref|XM_007031023.1|	945	0	Theobroma cacao Kinesin heavy chain, putative (TCM_026726) mRNA, complete cds	O81635	940	0	Kinesin-4	SPAC664.10	275	2e-77	COG5059	pfam00225	Kinesin	Kinesin motor domain.	GO:0007018|microtubule-based movement;	GO:0005737|cytoplasm;GO:0005871|kinesin complex;GO:0005874|microtubule;	GO:0005524|ATP binding;GO:0016887|ATPase activity;GO:0008017|microtubule binding;GO:0003777|microtubule motor activity;	K10406	KIFC2_3; kinesin family member C2/C3
evm.TU.Gh_D05G2214	116	124	120.441	16	11	13.2141	9.11457	3.18817	1.33698e-13	9.23994e-13	up	yes	EVM%20prediction%20Gh_D05G2214	protein_coding	chrD05:21104125-21106761:-	gi|823227651|ref|XP_012446621.1|	4273	0	PREDICTED: G-type lectin S-receptor-like serine/threonine-protein kinase At5g35370 [Gossypium raimondii]	gi|590598779|ref|XM_007018934.1|	1183	0	Theobroma cacao S-locus lectin protein kinase family protein (TCM_035064) mRNA, complete cds	O65238	923	0	G-type lectin S-receptor-like serine/threonine-protein kinase At5g35370	YAR019c	103	1e-21	COG0515	pfam00069	Pkinase	Protein kinase domain.	.	GO:0016021|integral component of membrane;GO:0005886|plasma membrane;	GO:0005524|ATP binding;GO:0005516|calmodulin binding;GO:0030246|carbohydrate binding;GO:0004674|protein serine/threonine kinase activity;	.	.
evm.TU.Gh_D05G2210	0	1	0.512762	8	16	12.0359	0.0426028	-4.55291	0.00981225	0.0228999	down	yes	EVM%20prediction%20Gh_D05G2210	protein_coding	chrD05:21042797-21043947:-	gi|823215906|ref|XP_012440687.1|	1429	0	PREDICTED: pathogenesis-related protein 5-like [Gossypium raimondii]	gi|255545413|ref|XM_002513721.1|	113	5e-51	Ricinus communis naringenin-chalcone synthase, putative, mRNA	.	.	.	.	.	.	.	.	pfam00314	Thaumatin	Thaumatin family.	.	.	.	.	.
evm.TU.Gh_D05G2211	48	32	39.9361	112	111	110.078	0.362798	-1.46276	5.02993e-05	0.000171198	down	yes	EVM%20prediction%20Gh_D05G2211	protein_coding	chrD05:21051826-21052395:+	gi|823229853|ref|XP_012447665.1|	526	1e-64	PREDICTED: cold shock protein 2-like [Gossypium raimondii]	gi|590598753|ref|XM_007018927.1|	201	4e-100	Theobroma cacao Cold shock domain protein 1 (TCM_035057) mRNA, complete cds	P27484	101	9e-25	Glycine-rich protein 2	cspG	81.6	2e-19	COG1278	pfam00313	CSD	'Cold-shock' DNA-binding domain.	GO:0006355|regulation of transcription, DNA-templated;	.	GO:0003677|DNA binding;GO:0003723|RNA binding;GO:0008270|zinc ion binding;	.	.
evm.TU.Gh_D05G2212	1	0	0.49016	364	358	356.332	0.00137557	-9.50575	1.63673e-79	5.87646e-78	down	yes	EVM%20prediction%20Gh_D05G2212	protein_coding	chrD05:21057091-21058573:-	gi|823229670|ref|XP_012447575.1|	1747	0	PREDICTED: flavonol synthase/flavanone 3-hydroxylase-like [Gossypium raimondii]	gi|568837450|ref|XM_006472674.1|	247	2e-125	PREDICTED: Citrus sinensis flavonol synthase/flavanone 3-hydroxylase-like (LOC102618406), mRNA	Q07512	499	4e-176	Flavonol synthase/flavanone 3-hydroxylase	PA4191	103	2e-24	COG3491	pfam14226	DIOX_N	non-haem dioxygenase in morphine synthesis N-terminal. This is the highly conserved N-terminal region of proteins with 2-oxoglutarate/Fe(II)-dependent dioxygenase activity.	.	GO:0005737|cytoplasm;	GO:0045431|flavonol synthase activity;GO:0005506|iron ion binding;GO:0031418|L-ascorbic acid binding;GO:0045486|naringenin 3-dioxygenase activity;	.	.
evm.TU.Gh_D12G1931	2	7	4.56966	166	181	171.673	0.0266184	-5.23143	1.18042e-09	6.32675e-09	down	yes	EVM%20prediction%20Gh_D12G1931	protein_coding	chrD12:52218321-52224325:+	gi|763784248|gb|KJB51319.1|	4168	0	hypothetical protein B456_008G212000 [Gossypium raimondii]	gi|590670927|ref|XM_007038132.1|	1148	0	Theobroma cacao Uncharacterized protein (TCM_014790) mRNA, complete cds	Q9FLT3	209	1e-60	Germin-like protein subfamily 3 member 4	.	.	.	.	pfam00190	Cupin_1	Cupin. This family represents the conserved barrel domain of the 'cupin' superfamily ('cupa' is the Latin term for a small barrel). This family contains 11S and 7S plant seed storage proteins, and germins. Plant seed storage proteins provide the major nitrogen source for the developing plant.	.	GO:0048046|apoplast;	GO:0030145|manganese ion binding;GO:0045735|nutrient reservoir activity;	.	.
evm.TU.Gh_D11G0907	14	9	11.4771	85	87	84.9678	0.135076	-2.88816	4.60219e-09	2.3517e-08	down	yes	EVM%20prediction%20Gh_D11G0907	protein_coding	chrD11:7839230-7844650:+	gi|823186505|ref|XP_012489884.1|	2446	0	PREDICTED: shaggy-related protein kinase theta isoform X2 [Gossypium raimondii]	gi|590722487|ref|XM_007051846.1|	996	0	Theobroma cacao Shaggy-like protein kinase 32 isoform 1 (TCM_005410) mRNA, complete cds	Q96287	742	0	Shaggy-related protein kinase theta	SPAC1687.15	435	1e-148	COG0515	pfam00069	Pkinase	Protein kinase domain.	GO:0046777|protein autophosphorylation;GO:0009741|response to brassinosteroid;	GO:0005829|cytosol;GO:0005634|nucleus;	GO:0005524|ATP binding;GO:0016301|kinase activity;GO:0004674|protein serine/threonine kinase activity;	K00924	E2.7.1.-
evm.TU.Gh_D11G0906	12	13	12.5478	250	165	202.916	0.0618375	-4.01537	2.71151e-27	3.35348e-26	down	yes	EVM%20prediction%20Gh_D11G0906	protein_coding	chrD11:7826599-7831467:+	gi|823186493|ref|XP_012489878.1|	3978	0	PREDICTED: homeobox-leucine zipper protein ANTHOCYANINLESS 2 [Gossypium raimondii]	gi|590722503|ref|XM_007051851.1|	1626	0	Theobroma cacao HD domain class transcription factor isoform 2 (TCM_005412) mRNA, complete cds	Q0WV12	1052	0	Homeobox-leucine zipper protein ANTHOCYANINLESS 2	.	.	.	.	pfam01852	START	START domain.	GO:0043481|anthocyanin accumulation in tissues in response to UV light;GO:0042335|cuticle development;GO:0048364|root development;GO:0048765|root hair cell differentiation;GO:0006351|transcription, DNA-templated;	GO:0005634|nucleus;	GO:0008289|lipid binding;GO:0043565|sequence-specific DNA binding;GO:0003700|transcription factor activity, sequence-specific DNA binding;	.	.
evm.TU.Gh_D09G0991	252	209	230.688	95	98	95.3594	2.41914	1.27449	1.1224e-07	5.08925e-07	up	yes	EVM%20prediction%20Gh_D09G0991	protein_coding	chrD09:35642834-35644676:-	gi|823172680|ref|XP_012485202.1|	1257	5e-174	PREDICTED: transcription factor DIVARICATA-like [Gossypium raimondii]	gi|590585968|ref|XM_007015513.1|	236	2e-119	Theobroma cacao Duplicated homeodomain-like superfamily protein isoform 1 (TCM_041160) mRNA, complete cds	Q8S9H7	189	5e-57	Transcription factor DIVARICATA	.	.	.	.	pfam00249	Myb_DNA-binding	Myb-like DNA-binding domain. This family contains the DNA binding domains from Myb proteins, as well as the SANT domain family.	GO:0048262|determination of dorsal/ventral asymmetry;GO:0009908|flower development;GO:0006355|regulation of transcription, DNA-templated;GO:0006351|transcription, DNA-templated;	GO:0005634|nucleus;	GO:0003677|DNA binding;	.	.
evm.TU.Gh_D09G0990	170	184	177.676	815	734	762.897	0.232896	-2.10224	2.89852e-46	5.91374e-45	down	yes	EVM%20prediction%20Gh_D09G0990	protein_coding	chrD09:35629945-35633456:-	gi|33391721|gb|AAQ17461.1|	3054	0	beta-D-glucosidase [Gossypium hirsutum]	gi|33391720|gb|AY335818.1|	1887	0	Gossypium hirsutum beta-D-glucosidase mRNA, complete cds	A7LXU3	253	7e-72	Beta-glucosidase BoGH3B	CC0797	437	3e-141	COG1472	pfam00933	Glyco_hydro_3	Glycosyl hydrolase family 3 N terminal domain.	GO:0085030|mutualism;GO:2000899|xyloglucan catabolic process;	GO:0042597|periplasmic space;	GO:0008422|beta-glucosidase activity;	.	.
evm.TU.Gh_D09G0992	623	622	624.308	195	165	177.043	3.52631	1.81816	1.23322e-30	1.67895e-29	up	yes	EVM%20prediction%20Gh_D09G0992	protein_coding	chrD09:35650519-35655942:-	gi|823172684|ref|XP_012485203.1|	7103	0	PREDICTED: indole-3-acetaldehyde oxidase-like isoform X1 [Gossypium raimondii]	gi|590585952|ref|XM_007015509.1|	1435	0	Theobroma cacao ABA aldehyde oxidase isoform 1 (TCM_041158) mRNA, complete cds	Q7G192	1671	0	Indole-3-acetaldehyde oxidase	RSc2096	327	1e-94	COG4631	pfam02738	Ald_Xan_dh_C2	Molybdopterin-binding domain of aldehyde dehydrogenase.	GO:0009688|abscisic acid biosynthetic process;GO:0009851|auxin biosynthetic process;	GO:0005829|cytosol;	GO:0051537|2 iron, 2 sulfur cluster binding;GO:0004031|aldehyde oxidase activity;GO:0009055|electron carrier activity;GO:0050660|flavin adenine dinucleotide binding;GO:0050302|indole-3-acetaldehyde oxidase activity;GO:0005506|iron ion binding;GO:0043546|molybdopterin cofactor binding;GO:0008762|UDP-N-acetylmuramate dehydrogenase activity;GO:0004855|xanthine oxidase activity;	K11817	AAO1_2; indole-3-acetaldehyde oxidase [EC:1.2.3.7]
evm.TU.Gh_D09G0999	67	63	65.1448	20	31	25.4365	2.56108	1.35675	0.00578249	0.0141739	up	yes	EVM%20prediction%20Gh_D09G0999	protein_coding	chrD09:35759812-35763562:+	gi|823172727|ref|XP_012485218.1|	1010	6e-136	PREDICTED: NADH--cytochrome b5 reductase 1-like [Gossypium raimondii]	gi|590585806|ref|XM_007015469.1|	418	0	Theobroma cacao NADH:cytochrome B5 reductase 1 (TCM_041133) mRNA, complete cds	Q9ZNT1	326	1e-110	NADH--cytochrome b5 reductase 1	SPCC970.03	184	2e-55	COG0543	pfam00970	FAD_binding_6	Oxidoreductase FAD-binding domain.	GO:0022900|electron transport chain;	GO:0005783|endoplasmic reticulum;GO:0016021|integral component of membrane;GO:0005741|mitochondrial outer membrane;GO:0009505|plant-type cell wall;GO:0005886|plasma membrane;	GO:0004128|cytochrome-b5 reductase activity, acting on NAD(P)H;	K00326	E1.6.2.2; cytochrome-b5 reductase [EC:1.6.2.2]
evm.TU.Gh_D08G1266	0	2	1.02552	207	183	191.995	0.00534143	-7.54856	2.94062e-09	1.5273e-08	down	yes	EVM%20prediction%20Gh_D08G1266	protein_coding	chrD08:41504671-41506155:+	gi|823150173|ref|XP_012474915.1|	1520	0	PREDICTED: transcription factor MYB46 isoform X1 [Gossypium raimondii]	gi|590678570|ref|XM_007040278.1|	534	0	Theobroma cacao Myb domain protein 103 (TCM_016332) mRNA, complete cds	Q8LPH6	201	8e-60	Transcription factor MYB86	ECU11g1690	108	4e-27	COG5147	pfam00249	Myb_DNA-binding	Myb-like DNA-binding domain. This family contains the DNA binding domains from Myb proteins, as well as the SANT domain family.	GO:0006355|regulation of transcription, DNA-templated;GO:0006351|transcription, DNA-templated;	GO:0005634|nucleus;	GO:0003677|DNA binding;	K09422	MYBP; myb proto-oncogene protein, plant
evm.TU.Gh_A05G2235	67	63	65.1448	40	23	30.7087	2.12138	1.085	0.0169104	0.0373656	up	yes	EVM%20prediction%20Gh_A05G2235	protein_coding	chrA05:25909240-25911758:-	gi|823229071|ref|XP_012447276.1|	2061	0	PREDICTED: uncharacterized protein LOC105770564 [Gossypium raimondii]	.	.	.	.	O59952	63.2	7e-10	Lipase	.	.	.	.	pfam01764	Lipase_3	Lipase (class 3).	GO:0016042|lipid catabolic process;	.	GO:0004806|triglyceride lipase activity;	.	.
evm.TU.Gh_A05G2234	190	185	187.992	432	405	412.621	0.455603	-1.13415	1.1772e-10	6.7937e-10	down	yes	EVM%20prediction%20Gh_A05G2234	protein_coding	chrA05:25905683-25908946:+	gi|823229073|ref|XP_012447277.1|	1344	0	PREDICTED: ABSCISIC ACID-INSENSITIVE 5-like protein 5 [Gossypium raimondii]	gi|590592200|ref|XM_007017152.1|	320	6e-166	Theobroma cacao Abscisic acid responsive elements-binding factor 2 isoform 1 (TCM_033824) mRNA, complete cds	Q9M7Q4	257	3e-79	ABSCISIC ACID-INSENSITIVE 5-like protein 5	.	.	.	.	pfam00170	bZIP_1	bZIP transcription factor. The Pfam entry includes the basic region and the leucine zipper region.	GO:0009738|abscisic acid-activated signaling pathway;GO:0006351|transcription, DNA-templated;	GO:0005634|nucleus;	GO:0043565|sequence-specific DNA binding;GO:0003700|transcription factor activity, sequence-specific DNA binding;	.	.
evm.TU.Gh_A05G2237	140	170	155.792	35	31	32.4928	4.79466	2.26143	1.86583e-11	1.13519e-10	up	yes	EVM%20prediction%20Gh_A05G2237	protein_coding	chrA05:26044000-26045437:-	gi|662036254|gb|AIE43858.1|	1773	0	WRKY transcription factor 78 [Gossypium hirsutum]	gi|543887229|gb|KF031082.1|	1038	0	Gossypium hirsutum WRKY transcription factor 34 (WRKY34) mRNA, complete cds	Q9STX0	276	4e-88	Probable WRKY transcription factor 7	.	.	.	.	pfam03106	WRKY	WRKY DNA -binding domain.	GO:0006351|transcription, DNA-templated;	GO:0005634|nucleus;	GO:0005516|calmodulin binding;GO:0043565|sequence-specific DNA binding;GO:0003700|transcription factor activity, sequence-specific DNA binding;	.	.
evm.TU.Gh_A05G2236	422	460	442.718	153	134	141.257	3.13413	1.64807	2.73908e-19	2.50711e-18	up	yes	EVM%20prediction%20Gh_A05G2236	protein_coding	chrA05:25966553-25969117:-	gi|728820338|gb|KHG03707.1|	2564	0	hypothetical protein F383_26580 [Gossypium arboreum]	gi|590592123|ref|XM_007017128.1|	777	0	Theobroma cacao Serine/threonine-protein kinase (TCM_033804) mRNA, complete cds	Q3EDL4	578	0	Probable serine/threonine-protein kinase At1g01540	BS_yloP_1	108	2e-25	COG0515	pfam00069	Pkinase	Protein kinase domain.	GO:0046777|protein autophosphorylation;	GO:0016021|integral component of membrane;GO:0005886|plasma membrane;	GO:0005524|ATP binding;GO:0004674|protein serine/threonine kinase activity;	.	.
evm.TU.Gh_D08G1264	0	1	0.512762	26	33	29.2931	0.0175046	-5.83613	2.39947e-06	9.53858e-06	down	yes	EVM%20prediction%20Gh_D08G1264	protein_coding	chrD08:41383469-41394122:+	gi|823150169|ref|XP_012474913.1|	7010	0	PREDICTED: pleiotropic drug resistance protein 1-like isoform X2 [Gossypium raimondii]	gi|590618212|ref|XM_007023930.1|	1978	0	Theobroma cacao Pleiotropic drug resistance 12 isoform 3 (TCM_028484) mRNA, partial cds	Q76CU2	1848	0	Pleiotropic drug resistance protein 1	.	.	.	.	pfam01061	ABC2_membrane	ABC-2 type transporter.	GO:0006810|transport;	GO:0016021|integral component of membrane;	GO:0005524|ATP binding;GO:0016887|ATPase activity;	.	.
evm.TU.Gh_D08G1263	34	21	27.4335	1	0	0.470425	58.3164	5.86583	6.40916e-06	2.43411e-05	up	yes	EVM%20prediction%20Gh_D08G1263	protein_coding	chrD08:41285505-41285843:+	gi|823156033|ref|XP_012477950.1|	448	6e-55	PREDICTED: uncharacterized protein LOC105793631 [Gossypium raimondii]	.	.	.	.	.	.	.	.	.	.	.	.	pfam00403	HMA	Heavy-metal-associated domain.	.	.	.	.	.
evm.TU.Gh_A04G0093	3	19	11.213	173	129	148.08	0.0757221	-3.72314	8.49168e-06	3.17545e-05	down	yes	EVM%20prediction%20Gh_A04G0093	protein_coding	chrA04:1295199-1296218:+	gi|763795957|gb|KJB62953.1|	1107	4e-150	hypothetical protein B456_009G445100 [Gossypium raimondii]	.	.	.	.	Q9FJ76	206	1e-62	Probable long-chain-alcohol O-fatty-acyltransferase 5	Cj0611c	50.8	2e-06	COG1696	pfam13813	MBOAT_2	Membrane bound O-acyl transferase family.	GO:0006629|lipid metabolic process;	GO:0016021|integral component of membrane;	GO:0047196|long-chain-alcohol O-fatty-acyltransferase activity;	.	.
evm.TU.Gh_A04G0098	0	0	0	250	210	226.183	#NAME?	#NAME?	5.51434e-52	1.27481e-50	down	yes	EVM%20prediction%20Gh_A04G0098	protein_coding	chrA04:1318612-1321189:+	gi|590606171|ref|XP_007020671.1|	848	1e-112	Syntaxin of plants 51 isoform 1 [Theobroma cacao]	gi|590606180|ref|XM_007020611.1|	291	4e-150	Theobroma cacao Syntaxin of plants 51 isoform 1 (TCM_030767) mRNA, complete cds	Q9SA23	266	2e-88	Syntaxin-51	.	.	.	.	pfam05739	SNARE	SNARE domain. Most if not all vesicular membrane fusion events in eukaryotic cells are believed to be mediated by a conserved fusion machinery, the SNARE [soluble N-ethylmaleimide-sensitive factor (NSF) attachment protein (SNAP) receptors] machinery. The SNARE domain is thought to act as a protein-protein interaction module in the assembly of a SNARE protein complex.	GO:0006886|intracellular protein transport;GO:0006906|vesicle fusion;GO:0016192|vesicle-mediated transport;	GO:0010008|endosome membrane;GO:0005794|Golgi apparatus;GO:0016021|integral component of membrane;GO:0031902|late endosome membrane;GO:0031201|SNARE complex;GO:0005773|vacuole;	GO:0005484|SNAP receptor activity;	K08503	SYP5; syntaxin of plants SYP5
evm.TU.Gh_D12G2076	0	0	0	188	161	171.682	#NAME?	#NAME?	1.35431e-39	2.36279e-38	down	yes	EVM%20prediction%20Gh_D12G2076	protein_coding	chrD12:53816610-53817242:-	gi|823213177|ref|XP_012439330.1|	1113	5e-153	PREDICTED: abscisic acid receptor PYR1-like [Gossypium raimondii]	.	.	.	.	O49686	276	1e-92	Abscisic acid receptor PYR1	.	.	.	.	pfam00407	Bet_v_1	Pathogenesis-related protein Bet v I family. This family is named after Bet v 1, the major birch pollen allergen. This protein belongs to family 10 of plant pathogenesis-related proteins (PR-10), cytoplasmic proteins of 15-17 kd that are wide-spread among dicotyledonous plants. In recent years, a number of diverse plant proteins with low sequence similarity to Bet v 1 was identified. A classifica…	GO:0009738|abscisic acid-activated signaling pathway;GO:0043086|negative regulation of catalytic activity;GO:0080163|regulation of protein serine/threonine phosphatase activity;	GO:0005737|cytoplasm;GO:0005634|nucleus;GO:0005886|plasma membrane;	GO:0010427|abscisic acid binding;GO:0042802|identical protein binding;GO:0042803|protein homodimerization activity;GO:0004864|protein phosphatase inhibitor activity;GO:0004872|receptor activity;	K14496	PYL; abscisic acid receptor PYR/PYL family
evm.TU.Gh_D06G1538	1621	1539	1583.69	4081	3841	3905.72	0.40548	-1.3023	8.57675e-107	4.30901e-105	down	yes	EVM%20prediction%20Gh_D06G1538	protein_coding	chrD06:51265731-51266405:+	gi|823237637|ref|XP_012451462.1|	987	2e-133	PREDICTED: photosystem I reaction center subunit III, chloroplastic-like [Gossypium raimondii]	gi|590621715|ref|XM_007024787.1|	424	0	Theobroma cacao Photosystem I subunit F (TCM_029313) mRNA, complete cds	Q9SHE8	313	1e-106	Photosystem I reaction center subunit III, chloroplastic	.	.	.	.	pfam02507	PSI_PsaF	Photosystem I reaction centre subunit III. Photosystem I (PSI) is an integral membrane protein complex that uses light energy to mediate electron transfer from plastocyanin to ferredoxin. Subunit III (or PSI-F) is one of at least 14 different subunits that compose the PSI complex.	GO:0015979|photosynthesis;	GO:0009507|chloroplast;GO:0009941|chloroplast envelope;GO:0009534|chloroplast thylakoid;GO:0009535|chloroplast thylakoid membrane;GO:0016021|integral component of membrane;GO:0016020|membrane;GO:0009538|photosystem I reaction center;GO:0010287|plastoglobule;GO:0009579|thylakoid;	.	K02694	psaF; photosystem I subunit III
evm.TU.Gh_A05G1449	43	37	40.0491	5	2	3.38619	11.8272	3.56404	8.22119e-06	3.07959e-05	up	yes	EVM%20prediction%20Gh_A05G1449	protein_coding	chrA05:14987791-14995520:-	gi|728845902|gb|KHG25345.1|	2560	0	Protein TRANSPARENT TESTA 12 -like protein [Gossypium arboreum]	gi|590626046|ref|XM_007025994.1|	871	0	Theobroma cacao MATE efflux family protein (TCM_030212) mRNA, complete cds	Q9LYT3	422	9e-141	Protein TRANSPARENT TESTA 12	SPCC4B3.13	185	2e-50	COG0534	pfam01554	MatE	MatE. The MatE domain	GO:0009813|flavonoid biosynthetic process;GO:1902600|hydrogen ion transmembrane transport;GO:0010231|maintenance of seed dormancy;GO:0010023|proanthocyanidin biosynthetic process;	GO:0016021|integral component of membrane;GO:0009705|plant-type vacuole membrane;	GO:0015238|drug transmembrane transporter activity;GO:0015299|solute:proton antiporter activity;GO:0022857|transmembrane transporter activity;	K03327	TC.MATE, SLC47A, norM, mdtK, dinF; multidrug resistance protein, MATE family
evm.TU.Gh_A05G1447	2549	2425	2492.87	632	565	589.431	4.22928	2.08041	6.86431e-142	4.73283e-140	up	yes	EVM%20prediction%20Gh_A05G1447	protein_coding	chrA05:14978056-14980241:+	gi|728845904|gb|KHG25347.1|	2886	0	chloroplastic protein [Gossypium arboreum]	gi|590626032|ref|XM_007025990.1|	1215	0	Theobroma cacao ATP binding cassette protein 1 (TCM_030209) mRNA, complete cds	Q9ZS97	959	0	UPF0051 protein ABCI8, chloroplastic	alr2492	702	0	COG0719	pfam01458	UPF0051	Uncharacterized protein family (UPF0051).	GO:0006879|cellular iron ion homeostasis;GO:0016226|iron-sulfur cluster assembly;GO:2000030|regulation of response to red or far red light;GO:0055085|transmembrane transport;GO:0006810|transport;	GO:0009507|chloroplast;GO:0009570|chloroplast stroma;	GO:0042626|ATPase activity, coupled to transmembrane movement of substances;GO:0005215|transporter activity;	K07033	K07033; uncharacterized protein
evm.TU.Gh_A05G1446	47	35	40.9842	5	3	3.90322	10.5001	3.39233	1.08045e-05	3.99142e-05	up	yes	EVM%20prediction%20Gh_A05G1446	protein_coding	chrA05:14973130-14974428:-	gi|823221940|ref|XP_012443669.1|	1836	0	PREDICTED: uncharacterized protein LOC105768333 [Gossypium raimondii]	gi|590618713|ref|XM_007024061.1|	605	0	Theobroma cacao AT hook motif-containing protein, putative isoform 1 (TCM_028702) mRNA, complete cds	.	.	.	.	.	.	.	.	pfam01582	TIR	TIR domain. The Toll/interleukin-1 receptor (TIR) homology domain is an intracellular signalling domain found in MyD88, interleukin 1 receptor and the Toll receptor. It contains three highly-conserved regions, and mediates protein-protein interactions between the Toll-like receptors (TLRs) and signal-transduction components. TIR-like motifs are also found in plant proteins thought to be involved …	.	.	.	.	.
evm.TU.Gh_A05G1444	116	169	143.515	336	311	318.859	0.45009	-1.15171	4.52756e-05	0.000155004	down	yes	EVM%20prediction%20Gh_A05G1444	protein_coding	chrA05:14968567-14969102:-	gi|823221944|ref|XP_012443671.1|	613	2e-79	PREDICTED: 15.4 kDa class V heat shock protein [Gossypium raimondii]	gi|590626009|ref|XM_007025983.1|	238	8e-121	Theobroma cacao HSP20-like chaperones superfamily protein (TCM_030200) mRNA, complete cds	O49710	134	7e-39	15.4 kDa class V heat shock protein	MTH859	50.1	7e-08	COG0071	pfam00011	HSP20	Hsp20/alpha crystallin family.	.	GO:0005737|cytoplasm;	.	K13993	HSP20; HSP20 family protein
evm.TU.Gh_A05G1441	761	696	729.895	397	321	352.726	2.0693	1.04914	1.46655e-15	1.12425e-14	up	yes	EVM%20prediction%20Gh_A05G1441	protein_coding	chrA05:14958744-14961191:+	gi|728815814|gb|KHG01979.1|	1210	1e-166	Derlin-2.2 -like protein [Gossypium arboreum]	gi|590625991|ref|XM_007025978.1|	590	0	Theobroma cacao DERLIN-2.2 isoform 1 (TCM_030197) mRNA, complete cds	Q9ZS88	425	6e-150	Derlin-2.2	ECU11g1920	107	4e-26	COG5291	pfam04511	DER1	Der1-like family. The endoplasmic reticulum (ER) of the yeast Saccharomyces cerevisiae contains of proteolytic system able to selectively degrade misfolded lumenal secretory proteins. For examination of the components involved in this degradation process, mutants were isolated. They could be divided into four complementation groups. The mutations led to stabilisation of two different substrates f…	.	GO:0005789|endoplasmic reticulum membrane;GO:0016021|integral component of membrane;	.	K13989	DERL2_3; Derlin-2/3
evm.TU.Gh_D03G0693	22	13	17.4494	1	0	0.470425	37.0929	5.21307	0.000787362	0.00225757	up	yes	EVM%20prediction%20Gh_D03G0693	protein_coding	chrD03:24254463-24255600:-	gi|823141412|ref|XP_012470525.1|	1071	2e-141	PREDICTED: probable membrane-associated kinase regulator 2 [Gossypium raimondii]	gi|590678697|ref|XM_007040312.1|	108	4e-48	Theobroma cacao Uncharacterized protein isoform 2 (TCM_016357) mRNA, complete cds	Q9SH58	107	9e-25	Probable membrane-associated kinase regulator 2	.	.	.	.	pfam07689	KaiB	KaiB domain. The cyanobacterial clock proteins KaiA and KaiB are proposed as regulators of the circadian rhythm in cyanobacteria. Mutations in both proteins have been reported to alter or abolish circadian rhythmicity. KaiB adopts an alpha-beta meander motif and is found to be a dimer.	.	GO:0005886|plasma membrane;	.	.	.
evm.TU.Gh_D03G0699	290	270	280.592	91	69	78.4838	3.57516	1.83801	8.53421e-15	6.32329e-14	up	yes	EVM%20prediction%20Gh_D03G0699	protein_coding	chrD03:24384851-24389310:-	gi|823141396|ref|XP_012470517.1|	3933	0	PREDICTED: uncharacterized protein LOC105788261 [Gossypium raimondii]	gi|590678715|ref|XM_007040317.1|	1483	0	Theobroma cacao P-loop containing nucleoside triphosphate hydrolases superfamily protein isoform 1 (TCM_016363) mRNA, complete cds	Q9P7J5	246	4e-72	Uncharacterized AAA domain-containing protein C24B10.10c	.	.	.	.	pfam00004	AAA	ATPase family associated with various cellular activities (AAA). AAA family proteins often perform chaperone-like functions that assist in the assembly, operation, or disassembly of protein complexes.	GO:0031122|cytoplasmic microtubule organization;GO:0045041|protein import into mitochondrial intermembrane space;	GO:0005741|mitochondrial outer membrane;GO:0005739|mitochondrion;	GO:0005524|ATP binding;GO:0016887|ATPase activity;GO:0008568|microtubule-severing ATPase activity;	.	.
evm.TU.Gh_A04G0110	1818	1784	1805.88	248	234	237.651	7.59888	2.92579	4.31934e-165	3.49356e-163	up	yes	EVM%20prediction%20Gh_A04G0110	protein_coding	chrA04:1456539-1457714:+	gi|823222323|ref|XP_012443872.1|	521	1e-66	PREDICTED: small ubiquitin-related modifier 1-like isoform X2 [Gossypium raimondii]	gi|124358450|gb|EF212231.1|	117	1e-53	Pisum sativum ubiquitin-like protein mRNA, partial cds	Q9FLP6	171	2e-54	Small ubiquitin-related modifier 2	SPBC365.06	112	9e-32	COG5227	pfam11976	Rad60-SLD	Ubiquitin-2 like Rad60 SUMO-like. The small ubiquitin-related modifier SUMO-1 is a Ub/Ubl family member, and although SUMO-1 shares structural similarity to Ub, SUMO's cellular functions remain distinct insomuch as SUMO modification alters protein function through changes in activity, cellular localisation, or by protecting substrates from ubiquitination. Rad60 family members contain functionally…	.	GO:0005737|cytoplasm;GO:0005634|nucleus;	.	.	.
evm.TU.Gh_A04G0118	2	0	0.980321	38	22	29.2508	0.0335143	-4.89908	0.00540858	0.0133328	down	yes	EVM%20prediction%20Gh_A04G0118	protein_coding	chrA04:1592769-1597088:-	gi|823222296|ref|XP_012443858.1|	1956	0	PREDICTED: cytochrome b561 and DOMON domain-containing protein At4g12980-like isoform X2 [Gossypium raimondii]	.	.	.	.	Q9SV71	205	1e-59	Cytochrome b561 and DOMON domain-containing protein At4g12980	.	.	.	.	pfam04526	DUF568	Protein of unknown function (DUF568). Family of uncharacterized plant proteins.	GO:0055114|oxidation-reduction process;	GO:0016021|integral component of membrane;	GO:0046872|metal ion binding;	.	.
evm.TU.Gh_D06G0099	19	26	22.6449	7	4	5.3611	4.22392	2.07858	0.0220196	0.0472284	up	yes	EVM%20prediction%20Gh_D06G0099	protein_coding	chrD06:1061663-1067054:-	gi|823233683|ref|XP_012449480.1|	2502	0	PREDICTED: cytochrome P450 CYP82D47-like [Gossypium raimondii]	gi|519703979|gb|JX597759.1|	124	7e-57	Gossypium hirsutum clone NBRI_GE34739 microsatellite sequence	O49859	504	2e-172	Cytochrome P450 82A4	.	.	.	.	pfam00067	p450	Cytochrome P450. Cytochrome P450s are haem-thiolate proteins involved in the oxidative degradation of various compounds. They are particularly well known for their role in the degradation of environmental toxins and mutagens. They can be divided into 4 classes, according to the method by which electrons from NAD(P)H are delivered to the catalytic site. Sequence conservation is relatively low with…	.	GO:0016020|membrane;	GO:0020037|heme binding;GO:0005506|iron ion binding;GO:0004497|monooxygenase activity;GO:0016705|oxidoreductase activity, acting on paired donors, with incorporation or reduction of molecular oxygen;	.	.
evm.TU.Gh_D06G0091	44	45	44.6414	0	0	0	Inf	Inf	1.37467e-10	7.89998e-10	up	yes	EVM%20prediction%20Gh_D06G0091	protein_coding	chrD06:986778-987428:+	gi|823240228|ref|XP_012452735.1|	1069	6e-142	PREDICTED: allene oxide synthase-like [Gossypium raimondii]	gi|323575352|dbj|AB600747.1|	104	4e-46	Lotus japonicus LjCYP74A mRNA for allene oxide synthase, complete cds	P48417	307	3e-100	Allene oxide synthase, chloroplastic	Rv0764c	50.1	1e-06	COG2124	pfam00067	p450	Cytochrome P450. Cytochrome P450s are haem-thiolate proteins involved in the oxidative degradation of various compounds. They are particularly well known for their role in the degradation of environmental toxins and mutagens. They can be divided into 4 classes, according to the method by which electrons from NAD(P)H are delivered to the catalytic site. Sequence conservation is relatively low with…	GO:0031408|oxylipin biosynthetic process;	GO:0009507|chloroplast;	GO:0020037|heme binding;GO:0047987|hydroperoxide dehydratase activity;GO:0005506|iron ion binding;GO:0004497|monooxygenase activity;GO:0016705|oxidoreductase activity, acting on paired donors, with incorporation or reduction of molecular oxygen;	.	.
evm.TU.Gh_D06G0090	94	76	85.045	0	0	0	Inf	Inf	1.05888e-19	9.86851e-19	up	yes	EVM%20prediction%20Gh_D06G0090	protein_coding	chrD06:985143-986633:+	gi|823240228|ref|XP_012452735.1|	2446	0	PREDICTED: allene oxide synthase-like [Gossypium raimondii]	gi|323575352|dbj|AB600747.1|	107	2e-47	Lotus japonicus LjCYP74A mRNA for allene oxide synthase, complete cds	P48417	650	0	Allene oxide synthase, chloroplastic	.	.	.	.	pfam00067	p450	Cytochrome P450. Cytochrome P450s are haem-thiolate proteins involved in the oxidative degradation of various compounds. They are particularly well known for their role in the degradation of environmental toxins and mutagens. They can be divided into 4 classes, according to the method by which electrons from NAD(P)H are delivered to the catalytic site. Sequence conservation is relatively low with…	GO:0031408|oxylipin biosynthetic process;	GO:0009507|chloroplast;	GO:0020037|heme binding;GO:0047987|hydroperoxide dehydratase activity;GO:0005506|iron ion binding;GO:0004497|monooxygenase activity;GO:0016705|oxidoreductase activity, acting on paired donors, with incorporation or reduction of molecular oxygen;	.	.
evm.TU.Gh_D06G0095	185	194	190.156	469	380	417.101	0.455898	-1.13322	7.64889e-11	4.47295e-10	down	yes	EVM%20prediction%20Gh_D06G0095	protein_coding	chrD06:1018112-1021810:-	gi|823235607|ref|XP_012450441.1|	3700	0	PREDICTED: inactive protein kinase SELMODRAFT_444075-like isoform X1 [Gossypium raimondii]	gi|590592935|ref|XM_007017358.1|	351	0	Theobroma cacao Kinase protein with adenine nucleotide alpha hydrolases-like domain isoform 1 (TCM_033958) mRNA, complete cds	P0DH62	298	6e-90	Inactive protein kinase SELMODRAFT_444075	.	.	.	.	pfam00069	Pkinase	Protein kinase domain.	.	.	GO:0005524|ATP binding;GO:0004672|protein kinase activity;	.	.
evm.TU.Gh_A11G0093	40	22	30.8872	195	136	162.049	0.190604	-2.39135	1.0821e-07	4.91335e-07	down	yes	EVM%20prediction%20Gh_A11G0093	protein_coding	chrA11:960803-966260:+	gi|823182497|ref|XP_012488533.1|	2201	0	PREDICTED: cell division cycle 20.2, cofactor of APC complex-like [Gossypium raimondii]	gi|590672909|ref|XM_007038682.1|	598	0	Theobroma cacao Transducin family protein / WD-40 repeat family protein (TCM_015205) mRNA, complete cds	Q9SZA4	713	0	Cell division cycle 20.1, cofactor of APC complex	.	.	.	.	pfam00400	WD40	WD domain, G-beta repeat.	GO:0051301|cell division;GO:0007067|mitotic nuclear division;GO:0016567|protein ubiquitination;	GO:0033597|mitotic checkpoint complex;GO:0005634|nucleus;	GO:0019900|kinase binding;	K03363	CDC20; cell division cycle 20, cofactor of APC complex
evm.TU.Gh_A11G0097	101	99	100.27	28	23	25.0636	4.00061	2.00022	9.02089e-07	3.75835e-06	up	yes	EVM%20prediction%20Gh_A11G0097	protein_coding	chrA11:977545-980078:-	gi|823182503|ref|XP_012488534.1|	2430	0	PREDICTED: putative transporter arsB [Gossypium raimondii]	gi|123716118|emb|AM478660.1|	159	2e-76	Vitis vinifera, whole genome shotgun sequence, contig VV78X119964.24, clone ENTAV 115	Q54GU0	230	2e-66	Putative transporter arsB	AF2308	120	4e-29	COG1055	pfam03600	CitMHS	Citrate transporter.	GO:0098656|anion transmembrane transport;GO:0015700|arsenite transport;GO:0098655|cation transmembrane transport;GO:0006812|cation transport;	GO:0005887|integral component of plasma membrane;	GO:0015446|arsenite-transmembrane transporting ATPase activity;	.	.
evm.TU.Gh_A11G0094	19	10	14.4407	84	53	66.9183	0.215795	-2.21226	4.35272e-05	0.000149263	down	yes	EVM%20prediction%20Gh_A11G0094	protein_coding	chrA11:967976-969673:+	gi|823182497|ref|XP_012488533.1|	2422	0	PREDICTED: cell division cycle 20.2, cofactor of APC complex-like [Gossypium raimondii]	gi|590672909|ref|XM_007038682.1|	960	0	Theobroma cacao Transducin family protein / WD-40 repeat family protein (TCM_015205) mRNA, complete cds	Q9SZA4	794	0	Cell division cycle 20.1, cofactor of APC complex	.	.	.	.	pfam00400	WD40	WD domain, G-beta repeat.	GO:0051301|cell division;GO:0007067|mitotic nuclear division;GO:0016567|protein ubiquitination;	GO:0033597|mitotic checkpoint complex;GO:0005634|nucleus;	GO:0019900|kinase binding;	K03363	CDC20; cell division cycle 20, cofactor of APC complex
evm.TU.Gh_D09G0472	7350	6967	7175.09	799	755	766.228	9.36418	3.22715	0	0	up	yes	EVM%20prediction%20Gh_D09G0472	protein_coding	chrD09:22926209-22993911:+	gi|823169778|ref|XP_012484303.1|	2444	0	PREDICTED: cytochrome P450 CYP736A12-like [Gossypium raimondii]	gi|590664507|ref|XM_007036437.1|	285	5e-146	Theobroma cacao Cytochrome P450, putative (TCM_012317) mRNA, complete cds	H2DH18	489	3e-159	Cytochrome P450 CYP736A12	BH0579	139	1e-33	COG2124	pfam00067	p450	Cytochrome P450. Cytochrome P450s are haem-thiolate proteins involved in the oxidative degradation of various compounds. They are particularly well known for their role in the degradation of environmental toxins and mutagens. They can be divided into 4 classes, according to the method by which electrons from NAD(P)H are delivered to the catalytic site. Sequence conservation is relatively low with…	.	GO:0016021|integral component of membrane;	GO:0020037|heme binding;GO:0005506|iron ion binding;GO:0004497|monooxygenase activity;GO:0016705|oxidoreductase activity, acting on paired donors, with incorporation or reduction of molecular oxygen;	.	.
evm.TU.Gh_A11G0098	49	47	48.1177	111	89	98.2329	0.489833	-1.02964	0.00389015	0.0098622	down	yes	EVM%20prediction%20Gh_A11G0098	protein_coding	chrA11:982647-1015622:-	gi|823182511|ref|XP_012488537.1|	2376	0	PREDICTED: cell division cycle 20.2, cofactor of APC complex-like [Gossypium raimondii]	gi|590672909|ref|XM_007038682.1|	928	0	Theobroma cacao Transducin family protein / WD-40 repeat family protein (TCM_015205) mRNA, complete cds	Q9SZA4	769	0	Cell division cycle 20.1, cofactor of APC complex	.	.	.	.	pfam00400	WD40	WD domain, G-beta repeat.	GO:0051301|cell division;GO:0007067|mitotic nuclear division;GO:0016567|protein ubiquitination;	GO:0033597|mitotic checkpoint complex;GO:0005634|nucleus;	GO:0019900|kinase binding;	K03363	CDC20; cell division cycle 20, cofactor of APC complex
evm.TU.Gh_D09G0473	0	4	2.05105	48	27	36.5402	0.0561313	-4.15505	0.0163277	0.0362029	down	yes	EVM%20prediction%20Gh_D09G0473	protein_coding	chrD09:23131764-23133122:-	gi|823169744|ref|XP_012484296.1|	2143	0	PREDICTED: zinc finger protein CONSTANS-LIKE 16-like [Gossypium raimondii]	gi|519689557|gb|JX583452.1|	126	4e-58	Gossypium hirsutum clone NBRI_GE16495 microsatellite sequence	Q8RWD0	293	5e-93	Zinc finger protein CONSTANS-LIKE 16	.	.	.	.	pfam06203	CCT	CCT motif. This short motif is found in a number of plant proteins. It is rich in basic amino acids and has been called a CCT motif after Co, Col and Toc1. The CCT motif is about 45 amino acids long and contains a putative nuclear localisation signal within the second half of the CCT motif. Toc1 mutants have been identified in this region.	GO:0006355|regulation of transcription, DNA-templated;	GO:0016020|membrane;GO:0005634|nucleus;	GO:0003700|transcription factor activity, sequence-specific DNA binding;GO:0008270|zinc ion binding;	.	.
evm.TU.Gh_D05G0378	30	31	30.6004	91	91	89.8585	0.34054	-1.5541	0.000117012	0.000379858	down	yes	EVM%20prediction%20Gh_D05G0378	protein_coding	chrD05:3143604-3144155:-	gi|823229394|ref|XP_012447441.1|	763	1e-100	PREDICTED: RING-H2 finger protein ATL38-like [Gossypium raimondii]	gi|590574745|ref|XM_007012428.1|	288	2e-148	Theobroma cacao RING/U-box superfamily protein, putative (TCM_037432) mRNA, complete cds	Q9SLC3	56.2	1e-08	E3 ubiquitin-protein ligase ATL41	.	.	.	.	pfam13639	zf-RING_2	Ring finger domain.	GO:0016567|protein ubiquitination;	GO:0016021|integral component of membrane;	GO:0016874|ligase activity;GO:0004842|ubiquitin-protein transferase activity;GO:0008270|zinc ion binding;	K19038	ATL41; E3 ubiquitin-protein ligase ATL41 [EC:2.3.2.27]
evm.TU.Gh_A12G1925	7	8	7.53322	125	125	123.432	0.0610314	-4.03431	5.17832e-18	4.45644e-17	down	yes	EVM%20prediction%20Gh_A12G1925	protein_coding	chrA12:81952013-81956184:-	gi|823213277|ref|XP_012439381.1|	3066	0	PREDICTED: dynamin-related protein 1E-like [Gossypium raimondii]	gi|590675955|ref|XM_007039534.1|	1485	0	Theobroma cacao DYNAMIN-like 1E isoform 1 (TCM_015794) mRNA, complete cds	Q9FNX5	998	0	Dynamin-related protein 1E	YLL001w	335	3e-103	COG0699	pfam01031	Dynamin_M	Dynamin central region. This region lies between the GTPase domain, see pfam00350, and the pleckstrin homology (PH) domain, see pfam00169.	GO:0007049|cell cycle;GO:0051301|cell division;GO:0050832|defense response to fungus;GO:0046686|response to cadmium ion;GO:0016192|vesicle-mediated transport;	GO:0005874|microtubule;GO:0005739|mitochondrion;GO:0009524|phragmoplast;GO:0005886|plasma membrane;GO:0009506|plasmodesma;GO:0005774|vacuolar membrane;GO:0005773|vacuole;	GO:0005525|GTP binding;GO:0003924|GTPase activity;	.	.
evm.TU.Gh_A12G1921	0	0	0	45	39	41.3333	#NAME?	#NAME?	5.84038e-10	3.20796e-09	down	yes	EVM%20prediction%20Gh_A12G1921	protein_coding	chrA12:81939867-81940280:-	gi|823213287|ref|XP_012439386.1|	420	2e-50	PREDICTED: non-specific lipid-transfer protein 8 [Gossypium raimondii]	.	.	.	.	Q9ZPW9	84.7	5e-20	Non-specific lipid-transfer protein 8	.	.	.	.	pfam00234	Tryp_alpha_amyl	Protease inhibitor/seed storage/LTP family. This family is composed of trypsin-alpha amylase inhibitors, seed storage proteins and lipid transfer proteins from plants.	GO:0006869|lipid transport;	.	GO:0008289|lipid binding;	.	.
evm.TU.Gh_Sca083015G01	7	7	7.02046	63	41	50.835	0.138103	-2.85619	7.00011e-06	2.64642e-05	down	yes	EVM%20prediction%20Gh_Sca083015G01	protein_coding	chrscaffold83015:222-516:-	gi|823183395|ref|XP_012488834.1|	361	4e-42	PREDICTED: glycine cleavage system H protein, mitochondrial [Gossypium raimondii]	gi|590675807|ref|XM_007039491.1|	153	7e-74	Theobroma cacao Single hybrid motif superfamily protein (TCM_015756) mRNA, complete cds	Q39732	130	2e-38	Glycine cleavage system H protein, mitochondrial	SMc02048	84.7	2e-21	COG0509	pfam01597	GCV_H	Glycine cleavage H-protein. This is a family of glycine cleavage H-proteins, part of the glycine cleavage multienzyme complex (GCV) found in bacteria and the mitochondria of eukaryotes. GCV catalyses the catabolism of glycine in eukaryotes. A lipoyl group is attached to a completely conserved lysine residue. The H protein shuttles the methylamine group of glycine from the P protein to the T prote…	GO:0019464|glycine decarboxylation via glycine cleavage system;	GO:0005960|glycine cleavage complex;GO:0005739|mitochondrion;	.	.	.
evm.TU.Gh_A05G0615	96	99	97.8189	27	54	40.6211	2.40808	1.26788	0.01619	0.0359247	up	yes	EVM%20prediction%20Gh_A05G0615	protein_coding	chrA05:6498134-6500431:-	gi|728829181|gb|KHG08624.1|	1129	1e-153	MutS2 [Gossypium arboreum]	gi|590584666|ref|XM_007015177.1|	377	0	Theobroma cacao Uncharacterized protein isoform 1 (TCM_040877) mRNA, complete cds	.	.	.	.	.	.	.	.	pfam13664	DUF4149	Domain of unknown function (DUF4149).	.	.	.	.	.
evm.TU.Gh_A05G0616	24	45	34.8382	302	258	275.462	0.126472	-2.98311	5.35867e-11	3.16383e-10	down	yes	EVM%20prediction%20Gh_A05G0616	protein_coding	chrA05:6501519-6504441:-	gi|728829184|gb|KHG08627.1|	2042	0	hypothetical protein F383_10185 [Gossypium arboreum]	gi|590584685|ref|XM_007015183.1|	792	0	Theobroma cacao F-box family protein isoform 1 (TCM_040879) mRNA, complete cds	.	.	.	.	.	.	.	.	pfam00646	F-box	F-box domain. This domain is approximately 50 amino acids long, and is usually found in the N-terminal half of a variety of proteins. Two motifs that are commonly found associated with the F-box domain are the leucine rich repeats (LRRs; pfam00560 and pfam07723) and the WD repeat (pfam00400). The F-box domain has a role in mediating protein-protein interactions in a variety of contexts, such as p…	.	.	.	.	.
evm.TU.Gh_A05G0610	515	464	490.354	203	224	211.311	2.32053	1.21446	6.72664e-12	4.2042e-11	up	yes	EVM%20prediction%20Gh_A05G0610	protein_coding	chrA05:6479908-6482528:-	gi|763788461|gb|KJB55457.1|	840	8e-112	hypothetical protein B456_009G077300 [Gossypium raimondii]	gi|590584605|ref|XM_007015160.1|	462	0	Theobroma cacao RNA-binding family protein (TCM_040864) mRNA, complete cds	Q28BZ1	149	2e-43	RNA-binding protein 8A	.	.	.	.	pfam00076	RRM_1	RNA recognition motif. (a.k.a. RRM, RBD, or RNP domain). The RRM motif is probably diagnostic of an RNA binding protein. RRMs are found in a variety of RNA binding proteins, including various hnRNP proteins, proteins implicated in regulation of alternative splicing, and protein components of snRNPs. The motif also appears in a few single stranded DNA binding proteins. The RRM structure consists o…	GO:0006397|mRNA processing;GO:0051028|mRNA transport;GO:0000184|nuclear-transcribed mRNA catabolic process, nonsense-mediated decay;GO:0000381|regulation of alternative mRNA splicing, via spliceosome;GO:0006417|regulation of translation;GO:0008380|RNA splicing;	GO:0005737|cytoplasm;GO:0016607|nuclear speck;	GO:0000166|nucleotide binding;GO:0003723|RNA binding;	K12876	RBM8A, Y14; RNA-binding protein 8A
evm.TU.Gh_A05G0612	7	4	5.48217	30	17	22.9023	0.239372	-2.06267	0.0190047	0.0413906	down	yes	EVM%20prediction%20Gh_A05G0612	protein_coding	chrA05:6487058-6487665:-	gi|763788464|gb|KJB55460.1|	345	7e-40	hypothetical protein B456_009G077500 [Gossypium raimondii]	.	.	.	.	.	.	.	.	.	.	.	.	pfam02652	Lactate_perm	L-lactate permease. L-lactate permease is an integral membrane protein probably involved in L-lactate transport.	.	.	.	.	.
evm.TU.Gh_A11G1941	28	16	21.9287	0	0	0	Inf	Inf	1.70176e-05	6.13741e-05	up	yes	EVM%20prediction%20Gh_A11G1941	protein_coding	chrA11:53012601-53017506:+	gi|823193150|ref|XP_012491982.1|	3022	0	PREDICTED: probable amino-acid acetyltransferase NAGS2, chloroplastic isoform X2 [Gossypium raimondii]	gi|590705849|ref|XM_007047494.1|	1084	0	Theobroma cacao N-acetyl-l-glutamate synthase 1 (TCM_000809) mRNA, complete cds	B5X4Z4	786	0	Probable amino-acid acetyltransferase NAGS2, chloroplastic	PA5204_1	151	2e-40	COG0548	pfam13508	Acetyltransf_7	Acetyltransferase (GNAT) domain. This domain catalyses N-acetyltransferase reactions.	GO:0006526|arginine biosynthetic process;	GO:0009507|chloroplast;	GO:0004042|acetyl-CoA:L-glutamate N-acetyltransferase activity;	.	.
evm.TU.Gh_A06G1271	111	104	107.735	11	7	8.79389	12.2511	3.61484	4.88175e-14	3.46447e-13	up	yes	EVM%20prediction%20Gh_A06G1271	protein_coding	chrA06:91990088-91992559:-	gi|763800170|gb|KJB67125.1|	2502	0	hypothetical protein B456_010G175800 [Gossypium raimondii]	gi|590625666|ref|XM_007025884.1|	849	0	Theobroma cacao Cysteine-rich protein, putative (TCM_030110) mRNA, complete cds	Q9M0X5	561	0	Cysteine-rich receptor-like protein kinase 25	.	.	.	.	pfam00069	Pkinase	Protein kinase domain.	GO:0009755|hormone-mediated signaling pathway;GO:0046777|protein autophosphorylation;GO:0007178|transmembrane receptor protein serine/threonine kinase signaling pathway;	GO:0016021|integral component of membrane;GO:0005886|plasma membrane;GO:0009506|plasmodesma;	GO:0005524|ATP binding;GO:0001653|peptide receptor activity;GO:0004675|transmembrane receptor protein serine/threonine kinase activity;GO:0031625|ubiquitin protein ligase binding;	.	.
evm.TU.Gh_A06G1273	9	4	6.46249	50	33	40.5833	0.15924	-2.65072	0.000151709	0.000484695	down	yes	EVM%20prediction%20Gh_A06G1273	protein_coding	chrA06:92072410-92073936:+	gi|823236973|ref|XP_012451144.1|	815	7e-108	PREDICTED: uncharacterized protein LOC105773646 isoform X1 [Gossypium raimondii]	.	.	.	.	.	.	.	.	.	.	.	.	pfam07005	DUF1537	Protein of unknown function, DUF1537. This conserved region is found in proteins of unknown function in a range of Proteobacteria as well as the Gram-positive Oceanobacillus iheyensis.	.	.	.	.	.
evm.TU.Gh_A06G1272	44	87	66.1774	10	5	7.2894	9.07857	3.18247	4.65513e-07	2.00119e-06	up	yes	EVM%20prediction%20Gh_A06G1272	protein_coding	chrA06:91999832-92002373:-	gi|590625671|ref|XP_007025947.1|	2296	0	Cysteine-rich protein, putative isoform 1 [Theobroma cacao]	gi|590625673|ref|XM_007025886.1|	450	0	Theobroma cacao Cysteine-rich protein, putative isoform 2 (TCM_030113) mRNA, complete cds	Q9M0X5	655	0	Cysteine-rich receptor-like protein kinase 25	BH2504_1	92.8	1e-19	COG0515	pfam00069	Pkinase	Protein kinase domain.	GO:0009755|hormone-mediated signaling pathway;GO:0046777|protein autophosphorylation;GO:0007178|transmembrane receptor protein serine/threonine kinase signaling pathway;	GO:0016021|integral component of membrane;GO:0005886|plasma membrane;GO:0009506|plasmodesma;	GO:0005524|ATP binding;GO:0001653|peptide receptor activity;GO:0004675|transmembrane receptor protein serine/threonine kinase activity;GO:0031625|ubiquitin protein ligase binding;	.	.
evm.TU.Gh_A06G1275	98	95	96.7481	49	46	46.8342	2.06576	1.04667	0.00396427	0.0100268	up	yes	EVM%20prediction%20Gh_A06G1275	protein_coding	chrA06:92078109-92082280:+	gi|728839362|gb|KHG18805.1|	126	9e-08	Structural maintenance of chromosomes 4 [Gossypium arboreum]	.	.	.	.	.	.	.	.	.	.	.	.	pfam01771	Herpes_alk_exo	Herpesvirus alkaline exonuclease. This family includes various alkaline exonucleases from members of the herpesviridae. Alkaline exonuclease appears to have an important role in the replication of herpes simplex virus.	.	.	.	.	.
evm.TU.Gh_A06G1274	146	115	130.531	22	23	22.2411	5.86892	2.5531	1.89896e-11	1.15499e-10	up	yes	EVM%20prediction%20Gh_A06G1274	protein_coding	chrA06:92076145-92077684:-	gi|823236969|ref|XP_012451142.1|	2065	0	PREDICTED: pyruvate, phosphate dikinase regulatory protein 1, chloroplastic isoform X1 [Gossypium raimondii]	gi|590625777|ref|XM_007025915.1|	798	0	Theobroma cacao PPDK regulatory protein isoform 1 (TCM_030155) mRNA, complete cds	O49562	496	3e-173	Pyruvate, phosphate dikinase regulatory protein 1, chloroplastic	SA1392	192	7e-57	COG1806	pfam03618	Kinase-PPPase	Kinase/pyrophosphorylase. This family of regulatory proteins has ADP-dependent kinase and inorganic phosphate-dependent pyrophosphorylase activity.	GO:0016311|dephosphorylation;GO:0006468|protein phosphorylation;	GO:0009507|chloroplast;GO:0009570|chloroplast stroma;	GO:0005524|ATP binding;GO:0004721|phosphoprotein phosphatase activity;GO:0016776|phosphotransferase activity, phosphate group as acceptor;GO:0004672|protein kinase activity;GO:0004674|protein serine/threonine kinase activity;	.	.
evm.TU.Gh_A06G1277	89	87	88.2346	238	210	220.538	0.400089	-1.32161	8.9819e-08	4.1087e-07	down	yes	EVM%20prediction%20Gh_A06G1277	protein_coding	chrA06:92317707-92318839:-	gi|728817923|gb|KHG02628.1|	1576	0	putative xyloglucan endotransglucosylase/hydrolase 8 -like protein [Gossypium arboreum]	gi|590625824|ref|XM_007025929.1|	562	0	Theobroma cacao Xyloglucan endotransglucosylase/hydrolase 8 (TCM_030165) mRNA, complete cds	Q8L9A9	490	7e-174	Probable xyloglucan endotransglucosylase/hydrolase protein 8	BH3231	63.5	1e-10	COG2273	pfam00722	Glyco_hydro_16	Glycosyl hydrolases family 16.	GO:0042546|cell wall biogenesis;GO:0071555|cell wall organization;GO:0010411|xyloglucan metabolic process;	GO:0048046|apoplast;GO:0005618|cell wall;	GO:0004553|hydrolase activity, hydrolyzing O-glycosyl compounds;GO:0016762|xyloglucan:xyloglucosyl transferase activity;	K08235	E2.4.1.207; xyloglucan:xyloglucosyl transferase [EC:2.4.1.207]
evm.TU.Gh_A06G1276	9597	9509	9579.93	4302	4040	4112.57	2.32942	1.21997	6.82997e-224	7.53113e-222	up	yes	EVM%20prediction%20Gh_A06G1276	protein_coding	chrA06:92253214-92253903:+	gi|18412785|ref|NP_567286.1|	1170	6e-161	ubiquitin 11 [Arabidopsis thaliana]	gi|29836448|gb|AY117057.1|	612	0	Gossypium barbadense A-subgenome putative polyubiquitin gene, partial cds	P0CH33	455	4e-162	Polyubiquitin 11	YLL039c	446	6e-157	COG5272	pfam00240	ubiquitin	Ubiquitin family. This family contains a number of ubiquitin-like proteins: SUMO (smt3 homologue) Nedd8, Elongin B, Rub1, and Parkin. A number of them are thought to carry a distinctive five-residue motif termed the proteasome-interacting motif (PIM), which may have a biologically significant role in protein delivery to proteasomes and recruitment of proteasomes to transcription sites.	GO:0006511|ubiquitin-dependent protein catabolic process;	GO:0005737|cytoplasm;GO:0005634|nucleus;	.	K08770	UBC; ubiquitin C
evm.TU.Gh_D13G1981	0	0	0	115	111	111.489	#NAME?	#NAME?	6.98898e-26	8.22392e-25	down	yes	EVM%20prediction%20Gh_D13G1981	protein_coding	chrD13:55156377-55171745:+	gi|763815990|gb|KJB82842.1|	2992	0	hypothetical protein B456_013G216500 [Gossypium raimondii]	gi|590572814|ref|XM_007011888.1|	829	0	Theobroma cacao Actin-binding FH2 protein (TCM_037068) mRNA, complete cds	Q9LVN1	629	0	Formin-like protein 13	.	.	.	.	pfam02181	FH2	Formin Homology 2 Domain.	.	.	GO:0004721|phosphoprotein phosphatase activity;	.	.
evm.TU.Gh_D07G0212	2146	2076	2116.38	358	312	329.726	6.4186	2.68226	4.97771e-172	4.22331e-170	up	yes	EVM%20prediction%20Gh_D07G0212	protein_coding	chrD07:2208343-2211470:-	gi|823120680|ref|XP_012434672.1|	4748	0	PREDICTED: receptor-like protein kinase HSL1 [Gossypium raimondii]	gi|590573651|ref|XM_007012119.1|	950	0	Theobroma cacao Kinase family protein with leucine-rich repeat domain, putative (TCM_037228) mRNA, complete cds	Q9SGP2	627	0	Receptor-like protein kinase HSL1	CAC0404_1	123	2e-29	COG0515	pfam00069	Pkinase	Protein kinase domain.	GO:0009755|hormone-mediated signaling pathway;GO:0046777|protein autophosphorylation;GO:0007178|transmembrane receptor protein serine/threonine kinase signaling pathway;	GO:0016021|integral component of membrane;GO:0005886|plasma membrane;GO:0009506|plasmodesma;	GO:0005524|ATP binding;GO:0001653|peptide receptor activity;GO:0004675|transmembrane receptor protein serine/threonine kinase activity;GO:0031625|ubiquitin protein ligase binding;	K00924	E2.7.1.-
evm.TU.Gh_A11G2633	423	392	408.341	1209	1158	1167.47	0.349767	-1.51553	9.58649e-43	1.80862e-41	down	yes	EVM%20prediction%20Gh_A11G2633	protein_coding	chrA11:87971280-87978544:-	gi|728839692|gb|KHG19135.1|	3942	0	Stress-related [Gossypium arboreum]	gi|317174468|gb|HQ526687.1|	542	0	Gossypium herbaceum clone NBRI_B2_1352 simple sequence repeat marker, mRNA sequence	.	.	.	.	.	.	.	.	pfam05755	REF	Rubber elongation factor protein (REF). This family consists of the highly related rubber elongation factor (REF), small rubber particle protein (SRPP) and stress-related protein (SRP) sequences. REF and SRPP are released from the rubber particle membrane into the cytosol during osmotic lysis of the sedimentable organelles (lutoids). The exact function of this family is unknown.	.	.	.	.	.
evm.TU.Gh_A11G2635	39	42	40.6523	127	117	120.237	0.338102	-1.56447	6.70593e-06	2.54174e-05	down	yes	EVM%20prediction%20Gh_A11G2635	protein_coding	chrA11:88005916-88006809:-	gi|763778860|gb|KJB45983.1|	868	5e-113	hypothetical protein B456_007G341700 [Gossypium raimondii]	.	.	.	.	.	.	.	.	.	.	.	.	pfam00168	C2	C2 domain.	.	.	.	.	.
evm.TU.Gh_D07G2429	1	2	1.51569	203	192	194.766	0.00778208	-7.00563	1.08741e-40	1.95091e-39	down	yes	EVM%20prediction%20Gh_D07G2429	protein_coding	chrscaffold4175_D07:133913-136934:-	gi|823122593|ref|XP_012471749.1|	3420	0	PREDICTED: probable L-type lectin-domain containing receptor kinase S.5 [Gossypium raimondii]	gi|590652217|ref|XM_007033029.1|	803	0	Theobroma cacao Concanavalin A-like lectin protein kinase family protein (TCM_019277) mRNA, complete cds	Q9FG33	410	3e-131	Probable L-type lectin-domain containing receptor kinase S.5	PA0074_1	97.4	1e-20	COG0515	pfam00139	Lectin_legB	Legume lectin domain.	GO:0009755|hormone-mediated signaling pathway;GO:0046777|protein autophosphorylation;GO:0007178|transmembrane receptor protein serine/threonine kinase signaling pathway;	GO:0016021|integral component of membrane;GO:0005886|plasma membrane;GO:0009506|plasmodesma;	GO:0005524|ATP binding;GO:0030246|carbohydrate binding;GO:0001653|peptide receptor activity;GO:0004675|transmembrane receptor protein serine/threonine kinase activity;GO:0031625|ubiquitin protein ligase binding;	.	.
evm.TU.Gh_D09G0566	242	254	248.86	111	92	99.784	2.49399	1.31846	1.90532e-08	9.23821e-08	up	yes	EVM%20prediction%20Gh_D09G0566	protein_coding	chrD09:27510089-27513818:-	gi|823170379|ref|XP_012484464.1|	1198	2e-164	PREDICTED: electron transfer flavoprotein subunit beta, mitochondrial [Gossypium raimondii]	gi|590659296|ref|XM_007035027.1|	522	0	Theobroma cacao Electron transfer flavoprotein beta isoform 1 (TCM_020867) mRNA, complete cds	Q9LSW8	404	2e-141	Electron transfer flavoprotein subunit beta, mitochondrial	mlr3487	287	4e-96	COG2086	pfam01012	ETF	Electron transfer flavoprotein domain. This family includes the homologous domain shared between the alpha and beta subunits of the electron transfer flavoprotein.	GO:0015996|chlorophyll catabolic process;GO:0006552|leucine catabolic process;GO:0055114|oxidation-reduction process;	GO:0005759|mitochondrial matrix;GO:0005739|mitochondrion;	GO:0009055|electron carrier activity;	.	.
evm.TU.Gh_D06G0494	0	0	0	39	48	43.1641	#NAME?	#NAME?	2.43966e-10	1.37624e-09	down	yes	EVM%20prediction%20Gh_D06G0494	protein_coding	chrD06:7119958-7121910:+	gi|823239123|ref|XP_012452220.1|	1615	0	PREDICTED: heptahelical transmembrane protein 1-like [Gossypium raimondii]	gi|519687328|gb|JX581223.1|	178	5e-87	Gossypium hirsutum clone NBRI_GE13809 microsatellite sequence	Q93ZH9	317	2e-104	Heptahelical transmembrane protein 1	SPBC12C2.09c	106	3e-25	COG1272	pfam03006	HlyIII	Haemolysin-III related. Members of this family are integral membrane proteins. This family includes a protein with hemolytic activity from Bacillus cereus. It has been proposed that YOL002c encodes a Saccharomyces cerevisiae protein that plays a key role in metabolic pathways that regulate lipid and phosphate metabolizm. In eukaryotes, members are seven-transmembrane pass molecules found to encod…	GO:0009788|negative regulation of abscisic acid-activated signaling pathway;GO:0009725|response to hormone;GO:0009651|response to salt stress;GO:0009744|response to sucrose;	GO:0016021|integral component of membrane;	GO:0004872|receptor activity;	K07297	ADIPOR; adiponectin receptor
evm.TU.Gh_Sca073981G01	0	0	0	29	36	32.2554	#NAME?	#NAME?	7.23709e-08	3.33726e-07	down	yes	EVM%20prediction%20Gh_Sca073981G01	protein_coding	chrscaffold73981:45-618:-	gi|134035510|gb|ABO47743.1|	879	3e-117	homeobox protein [Gossypium hirsutum]	gi|134035509|gb|EF151309.1|	498	0	Gossypium hirsutum homeobox protein (HB1) mRNA, complete cds	Q00466	241	6e-78	Homeobox-leucine zipper protein HAT7	ECU03g1170	49.7	4e-07	COG5576	pfam00046	Homeobox	Homeobox domain.	GO:0006351|transcription, DNA-templated;	GO:0005634|nucleus;	GO:0003677|DNA binding;GO:0043565|sequence-specific DNA binding;GO:0003700|transcription factor activity, sequence-specific DNA binding;	K09338	HD-ZIP; homeobox-leucine zipper protein
evm.TU.Gh_A11G1058	2	8	5.08242	67	71	68.2277	0.0744921	-3.74677	0.000237062	0.000735908	down	yes	EVM%20prediction%20Gh_A11G1058	protein_coding	chrA11:12177041-12200356:+	gi|823188157|ref|XP_012490421.1|	2282	0	PREDICTED: wee1-like protein kinase [Gossypium raimondii]	gi|590718547|ref|XM_007050779.1|	961	0	Theobroma cacao Kinase WEE1 isoform 1 (TCM_004583) mRNA, complete cds	Q8L4H0	597	0	Wee1-like protein kinase	.	.	.	.	pfam00069	Pkinase	Protein kinase domain.	GO:0007050|cell cycle arrest;GO:0051301|cell division;GO:0000076|DNA replication checkpoint;GO:0007067|mitotic nuclear division;	GO:0005634|nucleus;	GO:0005524|ATP binding;GO:0046872|metal ion binding;GO:0004715|non-membrane spanning protein tyrosine kinase activity;GO:0004672|protein kinase activity;	K06632	WEE1; wee1-like protein kinase [EC:2.7.11.1]
evm.TU.Gh_A11G1050	106	117	111.95	45	29	36.163	3.09571	1.63027	9.81938e-06	3.64854e-05	up	yes	EVM%20prediction%20Gh_A11G1050	protein_coding	chrA11:11980513-11981892:+	gi|823188140|ref|XP_012490416.1|	2215	0	PREDICTED: xyloglucan 6-xylosyltransferase 2-like [Gossypium raimondii]	gi|590718708|ref|XM_007050812.1|	879	0	Theobroma cacao Alpha-1,6-xylosyltransferase isoform 2 (TCM_004623) mRNA, complete cds	O22775	719	0	Xyloglucan 6-xylosyltransferase 2	.	.	.	.	pfam05637	Glyco_transf_34	galactosyl transferase GMA12/MNN10 family. This family contains a number of glycosyltransferase enzymes that contain a DXD motif. This family includes a number of C. elegans homologues where the DXD is replaced by DXH. Some members of this family are included in glycosyltransferase family 34.	GO:0000271|polysaccharide biosynthetic process;GO:0006486|protein glycosylation;GO:0010411|xyloglucan metabolic process;	GO:0005768|endosome;GO:0005794|Golgi apparatus;GO:0000139|Golgi membrane;GO:0016021|integral component of membrane;GO:0005802|trans-Golgi network;	GO:0035252|UDP-xylosyltransferase activity;GO:0033843|xyloglucan 6-xylosyltransferase activity;	K08238	XXT; xyloglucan 6-xylosyltransferase [EC:2.4.2.39]
evm.TU.Gh_A11G1052	5	7	6.04014	66	66	65.1721	0.0926798	-3.4316	1.17604e-08	5.79574e-08	down	yes	EVM%20prediction%20Gh_A11G1052	protein_coding	chrA11:11985819-11986166:-	gi|823188148|ref|XP_012490418.1|	589	2e-76	PREDICTED: protein RALF-like 33 [Gossypium raimondii]	gi|590718687|ref|XM_007050806.1|	172	3e-84	Theobroma cacao Ralf-like 33, putative (TCM_004618) mRNA, complete cds	Q8L9P8	135	3e-40	Protein RALF-like 33	.	.	.	.	pfam05498	RALF	Rapid ALkalinization Factor (RALF). RALF, a 5-kDa ubiquitous polypeptide in plants, arrests root growth and development.	GO:0019722|calcium-mediated signaling;GO:0007267|cell-cell signaling;	GO:0048046|apoplast;GO:0005622|intracellular;GO:0009505|plant-type cell wall;GO:0009506|plasmodesma;	GO:0005179|hormone activity;GO:0004871|signal transducer activity;	.	.
evm.TU.Gh_A08G1723	69	79	74.3293	366	338	346.932	0.214247	-2.22265	1.18215e-23	1.29142e-22	down	yes	EVM%20prediction%20Gh_A08G1723	protein_coding	chrA08:97169738-97176030:+	gi|728815446|gb|KHG01846.1|	6683	0	Dual specificity protein kinase splA [Gossypium arboreum]	gi|590714137|ref|XM_007049769.1|	791	0	Theobroma cacao Serine/threonine protein kinase, putative isoform 1 (TCM_003011) mRNA, complete cds	Q9FPR3	187	3e-47	Serine/threonine-protein kinase EDR1	.	.	.	.	pfam07714	Pkinase_Tyr	Protein tyrosine kinase.	GO:0009738|abscisic acid-activated signaling pathway;GO:0000186|activation of MAPKK activity;GO:0008219|cell death;GO:0002229|defense response to oomycetes;GO:0009873|ethylene-activated signaling pathway;GO:0000165|MAPK cascade;GO:0009788|negative regulation of abscisic acid-activated signaling pathway;GO:0046777|protein autophosphorylation;GO:1900424|regulation of defense response to bacterium;G…	GO:0005829|cytosol;GO:0005769|early endosome;GO:0005783|endoplasmic reticulum;GO:0005634|nucleus;GO:0005802|trans-Golgi network;GO:0012510|trans-Golgi network transport vesicle membrane;	GO:0005524|ATP binding;GO:0016301|kinase activity;GO:0004709|MAP kinase kinase kinase activity;GO:0004712|protein serine/threonine/tyrosine kinase activity;	.	.
evm.TU.Gh_A08G1725	9	9	9.0263	39	28	32.8234	0.274996	-1.86252	0.00829681	0.019668	down	yes	EVM%20prediction%20Gh_A08G1725	protein_coding	chrA08:97224588-97225535:+	gi|763758227|gb|KJB25558.1|	647	9e-84	hypothetical protein B456_004G225300 [Gossypium raimondii]	gi|317172611|gb|HQ524830.1|	290	1e-149	Gossypium herbaceum clone NBRI_B2_766 simple sequence repeat marker, mRNA sequence	Q84W98	50.1	2e-07	CLAVATA3/ESR (CLE)-related protein 41	.	.	.	.	pfam04646	DUF604	Protein of unknown function, DUF604. This family includes a conserved region found in several uncharacterized plant proteins.	GO:0090506|axillary shoot meristem initiation;GO:0051301|cell division;GO:0045168|cell-cell signaling involved in cell fate commitment;GO:0010087|phloem or xylem histogenesis;GO:0010067|procambium histogenesis;GO:0010223|secondary shoot formation;GO:0001944|vasculature development;GO:0010089|xylem development;	GO:0048046|apoplast;GO:0005615|extracellular space;	GO:0033612|receptor serine/threonine kinase binding;	.	.
evm.TU.Gh_A08G1728	2	7	4.56966	191	168	176.712	0.0258593	-5.27317	5.96142e-10	3.27139e-09	down	yes	EVM%20prediction%20Gh_A08G1728	protein_coding	chrA08:97251436-97253532:+	gi|728841789|gb|KHG21232.1|	2941	0	hypothetical protein F383_08117 [Gossypium arboreum]	gi|590713952|ref|XM_007049718.1|	1110	0	Theobroma cacao Phototropic-responsive NPH3 family protein (TCM_002944) mRNA, complete cds	Q9FKB6	854	0	BTB/POZ domain-containing protein At5g48800	.	.	.	.	pfam03000	NPH3	NPH3 family. Phototropism of Arabidopsis thaliana seedlings in response to a blue light source is initiated by nonphototropic hypocotyl 1 (NPH1), a light-activated serine-threonine protein kinase. Mutations in NPH3 disrupt early signaling occurring downstream of the NPH1 photoreceptor. The NPH3 gene encodes a NPH1-interacting protein. NPH3 is a member of a large protein family, apparently specifi…	GO:0016567|protein ubiquitination;	GO:0005886|plasma membrane;	.	.	.
evm.TU.Gh_D13G0234	724	695	711.246	2198	1871	2001.36	0.355382	-1.49256	2.6686e-70	8.42984e-69	down	yes	EVM%20prediction%20Gh_D13G0234	protein_coding	chrD13:2288226-2289241:-	gi|728846461|gb|KHG25904.1|	486	6e-61	V-type proton ATPase subunit G1 -like protein [Gossypium arboreum]	gi|590564990|ref|XM_007009761.1|	246	2e-125	Theobroma cacao Vacuolar membrane ATPase 10 (TCM_043133) mRNA, complete cds	O82628	142	9e-43	V-type proton ATPase subunit G1	.	.	.	.	pfam03179	V-ATPase_G	Vacuolar (H+)-ATPase G subunit. This family represents the eukaryotic vacuolar (H+)-ATPase (V-ATPase) G subunit. V-ATPases generate an acidic environment in several intracellular compartments. Correspondingly, they are found as membrane-attached proteins in several organelles. They are also found in the plasma membranes of some specialized cells. V-ATPases consist of peripheral (V1) and membrane …	GO:0015991|ATP hydrolysis coupled proton transport;	GO:0005829|cytosol;GO:0005794|Golgi apparatus;GO:0000325|plant-type vacuole;GO:0005886|plasma membrane;GO:0016469|proton-transporting two-sector ATPase complex;GO:0005774|vacuolar membrane;GO:0016471|vacuolar proton-transporting V-type ATPase complex;GO:0005773|vacuole;	GO:0046933|proton-transporting ATP synthase activity, rotational mechanism;	K02152	ATPeV1G, ATP6G; V-type H+-transporting ATPase subunit G
evm.TU.Gh_D13G0232	0	1	0.512762	29	10	18.8126	0.0272563	-5.19727	0.00034931	0.00105749	down	yes	EVM%20prediction%20Gh_D13G0232	protein_coding	chrD13:2273938-2274915:+	gi|823265973|ref|XP_012465706.1|	1598	0	PREDICTED: laccase-17-like [Gossypium raimondii]	gi|590612740|ref|XM_007022406.1|	583	0	Theobroma cacao Laccase 17 (TCM_032988) mRNA, complete cds	Q9FJD5	498	1e-172	Laccase-17	YFL041w	59.3	6e-09	COG2132	pfam00394	Cu-oxidase	Multicopper oxidase. Many of the proteins in this family contain multiple similar copies of this plastocyanin-like domain.	GO:0009809|lignin biosynthetic process;GO:0046274|lignin catabolic process;GO:0009698|phenylpropanoid metabolic process;	GO:0048046|apoplast;	GO:0005507|copper ion binding;GO:0052716|hydroquinone:oxygen oxidoreductase activity;GO:0016491|oxidoreductase activity;	K05909	E1.10.3.2; laccase [EC:1.10.3.2]
evm.TU.Gh_D13G0231	0	0	0	181	160	167.872	#NAME?	#NAME?	1.02437e-38	1.75441e-37	down	yes	EVM%20prediction%20Gh_D13G0231	protein_coding	chrD13:2268740-2270959:+	gi|823265973|ref|XP_012465706.1|	2874	0	PREDICTED: laccase-17-like [Gossypium raimondii]	gi|590612740|ref|XM_007022406.1|	1154	0	Theobroma cacao Laccase 17 (TCM_032988) mRNA, complete cds	Q9FJD5	954	0	Laccase-17	YFL041w	152	8e-39	COG2132	pfam07732	Cu-oxidase_3	Multicopper oxidase. This entry contains many divergent copper oxidase-like domains that are not recognized by the pfam00394 model.	GO:0009809|lignin biosynthetic process;GO:0046274|lignin catabolic process;GO:0009698|phenylpropanoid metabolic process;	GO:0048046|apoplast;	GO:0005507|copper ion binding;GO:0052716|hydroquinone:oxygen oxidoreductase activity;GO:0016491|oxidoreductase activity;	K05909	E1.10.3.2; laccase [EC:1.10.3.2]
evm.TU.Gh_D13G0230	691	587	639.692	106	104	103.636	6.17248	2.62585	2.66733e-52	6.21764e-51	up	yes	EVM%20prediction%20Gh_D13G0230	protein_coding	chrD13:2254517-2258489:-	gi|823263834|ref|XP_012464676.1|	2292	0	PREDICTED: cytochrome P450 CYP736A12-like isoform X2 [Gossypium raimondii]	gi|590664496|ref|XM_007036434.1|	392	0	Theobroma cacao Cytochrome P450 superfamily protein, putative isoform 2 (TCM_046736) mRNA, complete cds	H2DH18	514	3e-178	Cytochrome P450 CYP736A12	BH0579	105	8e-24	COG2124	pfam00067	p450	Cytochrome P450. Cytochrome P450s are haem-thiolate proteins involved in the oxidative degradation of various compounds. They are particularly well known for their role in the degradation of environmental toxins and mutagens. They can be divided into 4 classes, according to the method by which electrons from NAD(P)H are delivered to the catalytic site. Sequence conservation is relatively low with…	.	GO:0016021|integral component of membrane;	GO:0020037|heme binding;GO:0005506|iron ion binding;GO:0004497|monooxygenase activity;GO:0016705|oxidoreductase activity, acting on paired donors, with incorporation or reduction of molecular oxygen;	.	.
evm.TU.Gh_D04G1136	66	58	62.0908	16	16	15.7993	3.92997	1.97452	0.00013564	0.000436273	up	yes	EVM%20prediction%20Gh_D04G1136	protein_coding	chrD04:37216953-37218701:+	gi|823221462|ref|XP_012443425.1|	2752	0	PREDICTED: exocyst complex component EXO70A1-like [Gossypium raimondii]	gi|590629950|ref|XM_007027071.1|	878	0	Theobroma cacao Exocyst subunit exo70 family protein H4 (TCM_022020) mRNA, complete cds	Q9LZD3	254	8e-74	Exocyst complex component EXO70A1	.	.	.	.	pfam03081	Exo70	Exo70 exocyst complex subunit. The Exo70 protein forms one subunit of the exocyst complex. First discovered in S. cerevisiae, Exo70 and other exocyst proteins have been observed in several other eukaryotes, including humans. In S. cerevisiae, the exocyst complex is involved in the late stages of exocytosis, and is localized at the tip of the bud, the major site of exocytosis in yeast. Exo70 inter…	GO:0006887|exocytosis;	GO:0005618|cell wall;GO:0005856|cytoskeleton;GO:0005829|cytosol;GO:0000145|exocyst;GO:0005576|extracellular region;GO:0009524|phragmoplast;GO:0005886|plasma membrane;	.	.	.
evm.TU.Gh_D04G1135	296	305	301.48	71	44	56.1495	5.36924	2.42472	3.50173e-14	2.50503e-13	up	yes	EVM%20prediction%20Gh_D04G1135	protein_coding	chrD04:37173930-37176171:-	gi|823221456|ref|XP_012443422.1|	2700	0	PREDICTED: ankyrin repeat-containing protein At5g02620-like [Gossypium raimondii]	gi|590629964|ref|XM_007027075.1|	1002	0	Theobroma cacao Ankyrin repeat family protein isoform 2 (TCM_022023) mRNA, complete cds	Q6AWW5	638	0	Ankyrin repeat-containing protein At5g02620	all2748	83.6	2e-16	COG0666	pfam13962	PGG	Domain of unknown function. The PGG domain is named for the highly conserved sequence motif found at the startt of the domain. The function is not known.	.	GO:0005783|endoplasmic reticulum;GO:0016021|integral component of membrane;GO:0005886|plasma membrane;	.	.	.
evm.TU.Gh_D04G1139	2	2	2.00585	83	88	84.544	0.0237255	-5.39742	6.21036e-16	4.85177e-15	down	yes	EVM%20prediction%20Gh_D04G1139	protein_coding	chrD04:37265903-37267148:+	gi|823221470|ref|XP_012443429.1|	1205	2e-164	PREDICTED: uncharacterized protein LOC105768194 [Gossypium raimondii]	gi|519747438|gb|JX614954.1|	485	0	Gossypium hirsutum clone NBRI_GE58695 microsatellite sequence	Q94BT9	67.4	9e-13	Copper transport protein ATX1	.	.	.	.	pfam00403	HMA	Heavy-metal-associated domain.	GO:0006825|copper ion transport;	GO:0000785|chromatin;GO:0005829|cytosol;	GO:0046872|metal ion binding;	K07213	ATOX1, ATX1, copZ, golB; copper chaperone
evm.TU.Gh_D05G1354	6852	6744	6816.65	690	699	685.998	9.93684	3.31279	0	0	up	yes	EVM%20prediction%20Gh_D05G1354	protein_coding	chrD05:11934472-11939689:-	gi|823225328|ref|XP_012445463.1|	2677	0	PREDICTED: alanine aminotransferase 2, mitochondrial isoform X1 [Gossypium raimondii]	gi|590621359|ref|XM_007024706.1|	1163	0	Theobroma cacao Alanine aminotransferase 2 (TCM_029248) mRNA, complete cds	Q9LDV4	869	0	Alanine aminotransferase 2, mitochondrial	YLR089c	429	1e-142	COG0436	pfam00155	Aminotran_1_2	Aminotransferase class I and II.	GO:0009058|biosynthetic process;GO:0042853|L-alanine catabolic process;GO:0001666|response to hypoxia;	GO:0005739|mitochondrion;	GO:0004021|L-alanine:2-oxoglutarate aminotransferase activity;GO:0030170|pyridoxal phosphate binding;	K00814	GPT, ALT; alanine transaminase [EC:2.6.1.2]
evm.TU.Gh_D05G1355	109	92	100.602	295	245	265.448	0.378988	-1.39978	7.8074e-10	4.24679e-09	down	yes	EVM%20prediction%20Gh_D05G1355	protein_coding	chrD05:11942225-11944633:-	gi|823227605|ref|XP_012446602.1|	2810	0	PREDICTED: pectinesterase 3-like [Gossypium raimondii]	gi|590621362|ref|XM_007024707.1|	916	0	Theobroma cacao Pectinesterase 3 (TCM_029250) mRNA, complete cds	Q43111	694	0	Pectinesterase 3	CAC3373	133	1e-33	COG4677	pfam01095	Pectinesterase	Pectinesterase.	GO:0042545|cell wall modification;GO:0045490|pectin catabolic process;	GO:0005618|cell wall;GO:0005576|extracellular region;	GO:0045330|aspartyl esterase activity;GO:0004857|enzyme inhibitor activity;GO:0030599|pectinesterase activity;	.	.
evm.TU.Gh_D05G1357	506	449	478.251	196	224	208.018	2.29908	1.20106	6.49605e-10	3.55451e-09	up	yes	EVM%20prediction%20Gh_D05G1357	protein_coding	chrD05:11962642-11967978:+	gi|823225376|ref|XP_012445490.1|	3752	0	PREDICTED: pumilio homolog 23 isoform X1 [Gossypium raimondii]	gi|590621380|ref|XM_007024712.1|	1331	0	Theobroma cacao Pumilio 23, putative isoform 1 (TCM_029253) mRNA, complete cds	Q9C552	850	0	Pumilio homolog 23	.	.	.	.	pfam00806	PUF	Pumilio-family RNA binding repeat. Puf repeats (aka PUM-HD, Pumilio homology domain) are necessary and sufficient for sequence specific RNA binding in fly Pumilio and worm FBF-1 and FBF-2. Both proteins function as translational repressors in early embryonic development by binding sequences in the 3' UTR of target mRNAs (e.g. the nanos response element (NRE) in fly Hunchback mRNA, or the point mu…	GO:0010252|auxin homeostasis;GO:0006417|regulation of translation;GO:0009749|response to glucose;GO:0009744|response to sucrose;	GO:0005730|nucleolus;	GO:0003723|RNA binding;	K14790	NOP9; nucleolar protein 9
evm.TU.Gh_D05G1351	1787	1741	1768.64	851	829	828.95	2.13359	1.09328	5.5873e-38	9.3703e-37	up	yes	EVM%20prediction%20Gh_D05G1351	protein_coding	chrD05:11899434-11901647:-	gi|823224966|ref|XP_012445270.1|	1823	0	PREDICTED: ethylene-responsive transcription factor RAP2-12-like isoform X2 [Gossypium raimondii]	gi|590621278|ref|XM_007024687.1|	495	0	Theobroma cacao Transcription factor JERF1, putative isoform 1 (TCM_029232) mRNA, complete cds	Q9SSA8	229	1e-69	Ethylene-responsive transcription factor RAP2-12	.	.	.	.	pfam00847	AP2	AP2 domain. This 60 amino acid residue domain can bind to DNA and is found in transcription factor proteins.	GO:0070483|detection of hypoxia;GO:0009873|ethylene-activated signaling pathway;GO:0001666|response to hypoxia;GO:0006351|transcription, DNA-templated;	GO:0005634|nucleus;GO:0005886|plasma membrane;	GO:0003677|DNA binding;GO:0003700|transcription factor activity, sequence-specific DNA binding;	K09286	EREBP; EREBP-like factor
evm.TU.Gh_D05G1353	4	3	3.49893	35	13	23.1863	0.150905	-2.72829	0.00462988	0.0115761	down	yes	EVM%20prediction%20Gh_D05G1353	protein_coding	chrD05:11927519-11928311:-	gi|823229562|ref|XP_012447520.1|	1043	1e-142	PREDICTED: protein LURP-one-related 11-like [Gossypium raimondii]	.	.	.	.	.	.	.	.	.	.	.	.	pfam04525	Tub_2	Tubby C 2. The structure of this family has been solved. It comprises a 12-stranded beta barrel with a central C-terminal alpha helix. This helix is thought to be a transmembrane helix. It is structurally similar to the C-terminal domain of the Tubby protein. In plants it plays a role in defense against pathogens.	.	.	.	.	.
evm.TU.Gh_D07G1820	395	418	407.948	1	3	2.02152	201.803	7.6568	7.34548e-40	1.28955e-38	up	yes	EVM%20prediction%20Gh_D07G1820	protein_coding	chrD07:43739686-43742070:+	gi|823126354|ref|XP_012488332.1|	4091	0	PREDICTED: receptor-like protein kinase FERONIA [Gossypium raimondii]	gi|590651179|ref|XM_007032770.1|	947	0	Theobroma cacao Malectin/receptor-like protein kinase family protein, putative (TCM_018930) mRNA, complete cds	Q9SCZ4	750	0	Receptor-like protein kinase FERONIA	BS_yloP_1	94.7	5e-20	COG0515	pfam12819	Malectin_like	Carbohydrate-binding protein of the ER. Malectin is a membrane-anchored protein of the endoplasmic reticulum that recognizes and binds Glc2-N-glycan. The domain is found on a number of plant receptor kinases.	GO:0009738|abscisic acid-activated signaling pathway;GO:0009742|brassinosteroid mediated signaling pathway;GO:0050832|defense response to fungus;GO:0009873|ethylene-activated signaling pathway;GO:0009755|hormone-mediated signaling pathway;GO:0009788|negative regulation of abscisic acid-activated signaling pathway;GO:0030308|negative regulation of cell growth;GO:0010483|pollen tube reception;GO:00…	GO:0043680|filiform apparatus;GO:0016021|integral component of membrane;GO:0005622|intracellular;GO:0016020|membrane;GO:0005886|plasma membrane;GO:0009506|plasmodesma;	GO:0005524|ATP binding;GO:0001653|peptide receptor activity;GO:0004672|protein kinase activity;GO:0004675|transmembrane receptor protein serine/threonine kinase activity;GO:0031625|ubiquitin protein ligase binding;	.	.
evm.TU.Gh_D07G0802	93	95	94.2973	42	31	35.7858	2.63505	1.39783	0.000327105	0.000994094	up	yes	EVM%20prediction%20Gh_D07G0802	protein_coding	chrD07:10191313-10196481:+	gi|823122688|ref|XP_012472284.1|	1646	0	PREDICTED: transcription factor JUNGBRUNNEN 1 isoform X1 [Gossypium raimondii]	gi|590710891|ref|XM_007048892.1|	148	2e-70	Theobroma cacao NAC domain-containing protein 42 (TCM_001955) mRNA, complete cds	Q9SK55	263	1e-84	Transcription factor JUNGBRUNNEN 1	.	.	.	.	pfam02365	NAM	No apical meristem (NAM) protein. This is a family of no apical meristem (NAM) proteins these are plant development proteins. Mutations in NAM result in the failure to develop a shoot apical meristem in petunia embryos. NAM is indicated as having a role in determining positions of meristems and primordial. One member of this family NAP (NAC-like, activated by AP3/PI) is encoded by the target gene…	GO:0009718|anthocyanin-containing compound biosynthetic process;GO:0010120|camalexin biosynthetic process;GO:0042538|hyperosmotic salinity response;GO:0010150|leaf senescence;GO:1900056|negative regulation of leaf senescence;GO:0006561|proline biosynthetic process;GO:0006351|transcription, DNA-templated;GO:0005992|trehalose biosynthetic process;	GO:0005634|nucleus;	GO:0003677|DNA binding;GO:0003700|transcription factor activity, sequence-specific DNA binding;	.	.
evm.TU.Gh_D07G0805	1	0	0.49016	57	61	58.3531	0.0083999	-6.89541	1.10996e-12	7.28045e-12	down	yes	EVM%20prediction%20Gh_D07G0805	protein_coding	chrD07:10295951-10298736:+	gi|823122718|ref|XP_012472358.1|	1203	1e-165	PREDICTED: cytochrome b561 domain-containing protein At4g18260-like isoform X1 [Gossypium raimondii]	gi|590711016|ref|XM_007048926.1|	302	4e-156	Theobroma cacao Cytochrome b561/ferric reductase transmembrane family protein, putative (TCM_001993) mRNA, complete cds	Q0WPS2	212	5e-66	Cytochrome b561 domain-containing protein At4g18260	.	.	.	.	pfam03188	Cytochrom_B561	Eukaryotic cytochrome b561. Cytochrome b561 is a secretory vesicle-specific electron transport protein. It is an integral membrane protein, that binds two heme groups non-covalently. This is a eukaryotic family. Members of the 'prokaryotic cytochrome b561' family can be found in Pfam: PF01292.	GO:0055114|oxidation-reduction process;	GO:0016021|integral component of membrane;	GO:0046872|metal ion binding;	.	.
evm.TU.Gh_D07G0804	309	361	336.567	60	55	56.6622	5.93988	2.57043	4.28067e-27	5.26539e-26	up	yes	EVM%20prediction%20Gh_D07G0804	protein_coding	chrD07:10220920-10222533:+	gi|823122696|ref|XP_012472309.1|	2752	0	PREDICTED: aspartic proteinase nepenthesin-1 [Gossypium raimondii]	gi|590710994|ref|XM_007048920.1|	603	0	Theobroma cacao Eukaryotic aspartyl protease family protein isoform 2 (TCM_001987) mRNA, complete cds	Q9LS40	225	5e-65	Protein ASPARTIC PROTEASE IN GUARD CELL 1	.	.	.	.	pfam14541	TAXi_C	Xylanase inhibitor C-terminal. The N- and C-termini of the members of this family are jointly necessary for creating the catalytic pocket necessary for cleaving xylasnase. Phytopathogens produce xylanase that destroys plant cells, so its destruction through proteolysis is vital for plant-survival.	GO:0030163|protein catabolic process;GO:0009737|response to abscisic acid;GO:0009414|response to water deprivation;GO:0009627|systemic acquired resistance;	GO:0005783|endoplasmic reticulum;GO:0005576|extracellular region;	GO:0004190|aspartic-type endopeptidase activity;GO:0070001|aspartic-type peptidase activity;GO:0003677|DNA binding;	.	.
evm.TU.Gh_D07G0807	28	16	21.9287	81	54	66.0241	0.332132	-1.59017	0.00110119	0.00309116	down	yes	EVM%20prediction%20Gh_D07G0807	protein_coding	chrD07:10304464-10306576:+	gi|823122700|ref|XP_012472320.1|	1892	0	PREDICTED: GDSL esterase/lipase At4g10955 [Gossypium raimondii]	gi|590711024|ref|XM_007048928.1|	557	0	Theobroma cacao Alpha/beta-Hydrolases superfamily protein (TCM_001995) mRNA, complete cds	Q680C0	136	1e-34	GDSL esterase/lipase At4g10955	.	.	.	.	pfam12695	Abhydrolase_5	Alpha/beta hydrolase family. This family contains a diverse range of alpha/beta hydrolase enzymes.	GO:0016042|lipid catabolic process;	.	GO:0016787|hydrolase activity;	.	.
evm.TU.Gh_A06G0079	578	498	538.668	1270	1230	1233.39	0.436739	-1.19516	4.72222e-31	6.52096e-30	down	yes	EVM%20prediction%20Gh_A06G0079	protein_coding	chrA06:703877-708270:+	gi|728840369|gb|KHG19812.1|	4021	0	hypothetical protein F383_10742 [Gossypium arboreum]	gi|590593357|ref|XM_007017481.1|	869	0	Theobroma cacao Leucine-rich repeat protein kinase family protein isoform 1 (TCM_034044) mRNA, complete cds	C0LGK4	711	0	Probable LRR receptor-like serine/threonine-protein kinase At2g16250	.	.	.	.	pfam07714	Pkinase_Tyr	Protein tyrosine kinase.	.	GO:0016021|integral component of membrane;GO:0009505|plant-type cell wall;GO:0005886|plasma membrane;GO:0009506|plasmodesma;	GO:0005524|ATP binding;GO:0004674|protein serine/threonine kinase activity;	.	.
evm.TU.Gh_A06G0445	145	152	149.013	410	365	381.59	0.390505	-1.35659	6.10271e-13	4.05621e-12	down	yes	EVM%20prediction%20Gh_A06G0445	protein_coding	chrA06:7920170-7923044:+	gi|728838999|gb|KHG18442.1|	2827	0	hypothetical protein F383_07597 [Gossypium arboreum]	gi|590578816|ref|XM_007013552.1|	1041	0	Theobroma cacao Glucuronidase 3 isoform 2 (TCM_038194) mRNA, complete cds	Q9FZP1	708	0	Heparanase-like protein 3	.	.	.	.	pfam03662	Glyco_hydro_79n	Glycosyl hydrolase family 79, N-terminal domain. Family of endo-beta-N-glucuronidase, or heparanase. Heparan sulfate proteoglycans (HSPGs) play a key role in the self- assembly, insolubility and barrier properties of basement membranes and extracellular matrices. Hence, cleavage of heparan sulfate (HS) affects the integrity and functional state of tissues and thereby fundamental normal and pathol…	.	GO:0005576|extracellular region;GO:0005765|lysosomal membrane;GO:0009505|plant-type cell wall;	GO:0004566|beta-glucuronidase activity;	.	.
evm.TU.Gh_A06G0447	6998	6414	6719	1561	1458	1488.16	4.51496	2.17471	0	0	up	yes	EVM%20prediction%20Gh_A06G0447	protein_coding	chrA06:7934336-7938691:-	gi|823234289|ref|XP_012449781.1|	3801	0	PREDICTED: pyrophosphate-energized vacuolar membrane proton pump-like [Gossypium raimondii]	gi|590578768|ref|XM_007013538.1|	1842	0	Theobroma cacao Inorganic H pyrophosphatase family protein isoform 1 (TCM_038184) mRNA, complete cds	P21616	1394	0	Pyrophosphate-energized vacuolar membrane proton pump	MA3879	530	2e-177	COG3808	pfam03030	H_PPase	Inorganic H+ pyrophosphatase. The H+ pyrophosphatase is an transmembrane proton pump involved in establishing the H+ electrochemical potential difference between the vacuole lumen and the cell cytosol. Vacuolar-type H(+)-translocating inorganic pyrophosphatases have long been considered to be restricted to plants and to a few species of photo-trophic bacteria. However, in recent investigations, t…	GO:0015992|proton transport;	GO:0016021|integral component of membrane;GO:0005774|vacuolar membrane;	GO:0009678|hydrogen-translocating pyrophosphatase activity;GO:0004427|inorganic diphosphatase activity;GO:0046872|metal ion binding;	.	.
evm.TU.Gh_A06G0446	173	174	174.018	58	41	48.4829	3.58927	1.84369	1.05912e-09	5.69893e-09	up	yes	EVM%20prediction%20Gh_A06G0446	protein_coding	chrA06:7929785-7932254:-	gi|823234724|ref|XP_012449988.1|	3355	0	PREDICTED: arogenate dehydrogenase 1, chloroplastic [Gossypium raimondii]	gi|590578786|ref|XM_007013543.1|	1246	0	Theobroma cacao Arogenate dehydrogenase (TCM_038188) mRNA, complete cds	Q944B6	378	8e-120	Arogenate dehydrogenase 1, chloroplastic	MJ0612_1	77.4	1e-14	COG0287	pfam02153	PDH	Prephenate dehydrogenase. Members of this family are prephenate dehydrogenases EC:1.3.1.12 involved in tyrosine biosynthesis.	GO:0006571|tyrosine biosynthetic process;	GO:0009507|chloroplast;	GO:0033730|arogenate dehydrogenase (NADP+) activity;GO:0004665|prephenate dehydrogenase (NADP+) activity;GO:0008977|prephenate dehydrogenase activity;	K15227	TYRAAT; arogenate dehydrogenase (NADP+), plant [EC:1.3.1.78]
evm.TU.Gh_A06G0443	125	168	147.414	61	56	57.6496	2.55707	1.35449	3.47191e-05	0.000120389	up	yes	EVM%20prediction%20Gh_A06G0443	protein_coding	chrA06:7880608-7881984:+	gi|823235048|ref|XP_012450157.1|	2117	0	PREDICTED: coumaroyl-CoA:anthocyanidin 3-O-glucoside-6''-O-coumaroyltransferase 1-like [Gossypium raimondii]	gi|530550191|gb|KC876021.1|	41	9e-11	Vaccinium dunalianum anthocyanin 5-aromatic acyltransferase (AT1) mRNA, complete cds	Q9LR73	236	2e-70	Coumaroyl-CoA:anthocyanidin 3-O-glucoside-6''-O-coumaroyltransferase 2	.	.	.	.	pfam02458	Transferase	Transferase family. This family includes a number of transferase enzymes. These include anthranilate N-hydroxycinnamoyl/benzoyltransferase that catalyses the first committed reaction of phytoalexin biosynthesis. Deacetylvindoline 4-O-acetyltransferase EC:2.3.1.107 catalyses the last step in vindoline biosynthesis is also a member of this family. The motif HXXXD is probably part of the active site…	.	.	GO:0016747|transferase activity, transferring acyl groups other than amino-acyl groups;	.	.
evm.TU.Gh_A06G0449	265	251	258.596	93	111	101.14	2.55681	1.35435	5.18161e-08	2.42146e-07	up	yes	EVM%20prediction%20Gh_A06G0449	protein_coding	chrA06:8030291-8033339:+	gi|728838808|gb|KHG18251.1|	3895	0	Translocase of chloroplast 90, chloroplastic -like protein [Gossypium arboreum]	gi|590578715|ref|XM_007013524.1|	1564	0	Theobroma cacao Avirulence induced gene family protein (TCM_038177) mRNA, complete cds	Q6S5G3	864	0	Translocase of chloroplast 90, chloroplastic	.	.	.	.	pfam11886	DUF3406	Domain of unknown function (DUF3406). This domain is functionally uncharacterized. This domain is found in eukaryotes. This presumed domain is about 270 amino acids in length. This domain is found associated with pfam04548.	GO:0045036|protein targeting to chloroplast;	GO:0009707|chloroplast outer membrane;GO:0016021|integral component of membrane;	GO:0005525|GTP binding;GO:0016787|hydrolase activity;GO:0046872|metal ion binding;	.	.
evm.TU.Gh_D06G2392	0	0	0	311	287	294.69	#NAME?	#NAME?	1.79705e-67	5.44309e-66	down	yes	EVM%20prediction%20Gh_D06G2392	protein_coding	chrscaffold4165_D06:147627-181644:-	gi|823233809|ref|XP_012449541.1|	1609	0	PREDICTED: metacaspase-9-like [Gossypium raimondii]	gi|519690323|gb|JX584218.1|	135	3e-63	Gossypium hirsutum clone NBRI_GE17464 microsatellite sequence	Q9FYE1	306	8e-101	Metacaspase-9	.	.	.	.	pfam00656	Peptidase_C14	Caspase domain.	.	GO:0048046|apoplast;	GO:0004197|cysteine-type endopeptidase activity;GO:0008234|cysteine-type peptidase activity;	.	.
evm.TU.Gh_A08G2378	54	45	49.543	270	268	265.579	0.186547	-2.42239	1.53179e-20	1.4842e-19	down	yes	EVM%20prediction%20Gh_A08G2378	protein_coding	chrscaffold1940_A08:7145-8885:-	gi|823152620|ref|XP_012476135.1|	2385	0	PREDICTED: uncharacterized protein LOC105792222 isoform X1 [Gossypium raimondii]	gi|590678186|ref|XM_007040168.1|	365	0	Theobroma cacao Bromo-adjacent domain-containing protein (TCM_016254) mRNA, complete cds	.	.	.	.	.	.	.	.	pfam12043	DUF3527	Domain of unknown function (DUF3527). This presumed domain is functionally uncharacterized. This domain is found in eukaryotes. This domain is about 120 amino acids in length. This domain has a conserved CDCGGWD sequence motif.	.	.	.	.	.
evm.TU.Gh_D13G0459	21	22	21.5741	68	49	57.3234	0.376358	-1.40982	0.00438992	0.0110173	down	yes	EVM%20prediction%20Gh_D13G0459	protein_coding	chrD13:5360856-5362028:-	gi|823265535|ref|XP_012465495.1|	1754	0	PREDICTED: UPF0496 protein At4g34320-like [Gossypium raimondii]	gi|590687661|ref|XM_007042665.1|	519	0	Theobroma cacao UPF0496 protein (TCM_007286) mRNA, complete cds	Q9SYZ7	523	0	UPF0496 protein At4g34320	.	.	.	.	pfam05055	DUF677	Protein of unknown function (DUF677). This family consists of AT14A like proteins from Arabidopsis thaliana. At14a has a small domain that has sequence similarities to integrins from fungi, insects and humans. Transcripts of At14a are found in all Arabidopsis tissues and localizes partly to the plasma membrane.	.	GO:0016021|integral component of membrane;	.	.	.
evm.TU.Gh_D05G0005	421	465	444.792	1180	1086	1116.6	0.398346	-1.32791	3.95711e-25	4.55528e-24	down	yes	EVM%20prediction%20Gh_D05G0005	protein_coding	chrD05:25223-27891:-	gi|823224334|ref|XP_012444936.1|	2281	0	PREDICTED: uncharacterized protein LOC105769079 [Gossypium raimondii]	gi|590580378|ref|XM_007013989.1|	913	0	Theobroma cacao Uncharacterized protein isoform 1 (TCM_038694) mRNA, complete cds	.	.	.	.	.	.	.	.	pfam03080	DUF239	Domain of unknown function (DUF239). This is a family of plant and bacterial proteins, a small number of which are putative carboxy-terminal peptidases.	.	.	.	.	.
evm.TU.Gh_D03G0074	17	11	13.9731	137	85	108.396	0.128908	-2.95558	2.18956e-11	1.32667e-10	down	yes	EVM%20prediction%20Gh_D03G0074	protein_coding	chrD03:531888-534705:+	gi|823138933|ref|XP_012469307.1|	1569	0	PREDICTED: probable L-ascorbate peroxidase 3 [Gossypium raimondii]	gi|590702512|ref|XM_007046584.1|	382	0	Theobroma cacao Ascorbate peroxidase isoform 1 (TCM_000172) mRNA, complete cds	Q01MI9	397	2e-137	Probable L-ascorbate peroxidase 3	YKR066c	160	1e-44	COG0376	pfam00141	peroxidase	Peroxidase.	GO:0042744|hydrogen peroxide catabolic process;GO:0006979|response to oxidative stress;	GO:0009941|chloroplast envelope;GO:0016021|integral component of membrane;GO:0005739|mitochondrion;GO:0009506|plasmodesma;GO:0005774|vacuolar membrane;	GO:0020037|heme binding;GO:0016688|L-ascorbate peroxidase activity;GO:0046872|metal ion binding;	.	.
evm.TU.Gh_D03G0076	11	13	12.0577	205	187	193.122	0.0624356	-4.00149	2.74904e-27	3.39918e-26	down	yes	EVM%20prediction%20Gh_D03G0076	protein_coding	chrD03:538537-544972:-	gi|823138941|ref|XP_012469311.1|	6047	0	PREDICTED: histidine kinase 1-like isoform X2 [Gossypium raimondii]	gi|590702536|ref|XM_007046591.1|	889	0	Theobroma cacao Histidine kinase 1 (TCM_000177) mRNA, complete cds	Q9SXL4	1472	0	Histidine kinase 1	.	.	.	.	pfam00072	Response_reg	Response regulator receiver domain. This domain receives the signal from the sensor partner in bacterial two-component systems. It is usually found N-terminal to a DNA binding effector domain.	GO:0009738|abscisic acid-activated signaling pathway;GO:0010105|negative regulation of ethylene-activated signaling pathway;GO:0018106|peptidyl-histidine phosphorylation;GO:0000160|phosphorelay signal transduction system;GO:0006970|response to osmotic stress;GO:0009414|response to water deprivation;GO:0010431|seed maturation;GO:0023014|signal transduction by protein phosphorylation;GO:0010375|sto…	GO:0005783|endoplasmic reticulum;GO:0016021|integral component of membrane;GO:0005886|plasma membrane;	GO:0009927|histidine phosphotransfer kinase activity;GO:0005034|osmosensor activity;GO:0000156|phosphorelay response regulator activity;GO:0000155|phosphorelay sensor kinase activity;	.	.
evm.TU.Gh_D10G0587	94	96	95.3003	230	219	221.427	0.43039	-1.21628	5.86477e-07	2.48886e-06	down	yes	EVM%20prediction%20Gh_D10G0587	protein_coding	chrD10:6123688-6128582:-	gi|823247137|ref|XP_012456241.1|	3396	0	PREDICTED: anoctamin-like protein At1g73020 [Gossypium raimondii]	gi|590619951|ref|XM_007024350.1|	1418	0	Theobroma cacao Uncharacterized protein isoform 1 (TCM_028984) mRNA, complete cds	A0MFS9	863	0	Anoctamin-like protein At1g73020	.	.	.	.	pfam04547	Anoctamin	Calcium-activated chloride channel. The family carries eight putative transmembrane domains, and, although it has no similarity to other known channel proteins, it is clearly a calcium-activated ionic channel. It is expressed in various secretory epithelia, the retina and sensory neurons, and mediates receptor-activated chloride currents in diverse physiological processes.	.	GO:0034707|chloride channel complex;	GO:0005254|chloride channel activity;	.	.
evm.TU.Gh_D03G0078	12	12	12.0351	247	270	255.793	0.04705	-4.40966	5.15596e-39	8.87181e-38	down	yes	EVM%20prediction%20Gh_D03G0078	protein_coding	chrD03:557208-565220:-	gi|763750244|gb|KJB17632.1|	5339	0	hypothetical protein B456_003G008600 [Gossypium raimondii]	gi|590702561|ref|XM_007046597.1|	1630	0	Theobroma cacao Glycosyl hydrolase family 38 protein isoform 1 (TCM_000183) mRNA, complete cds	C0HJB3	1448	0	Alpha-mannosidase	.	.	.	.	pfam01074	Glyco_hydro_38	Glycosyl hydrolases family 38 N-terminal domain. Glycosyl hydrolases are key enzymes of carbohydrate metabolizm.	GO:0006013|mannose metabolic process;	GO:0000326|protein storage vacuole;	GO:0004559|alpha-mannosidase activity;GO:0030246|carbohydrate binding;GO:0008270|zinc ion binding;	.	.
evm.TU.Gh_A10G2277	81	63	72.007	640	595	608.705	0.118295	-3.07953	2.07215e-61	5.72023e-60	down	yes	EVM%20prediction%20Gh_A10G2277	protein_coding	chrscaffold2473_A10:511772-515500:+	gi|823246781|ref|XP_012456066.1|	2490	0	PREDICTED: probable serine/threonine-protein kinase At1g54610 [Gossypium raimondii]	gi|590660734|ref|XM_007035416.1|	1105	0	Theobroma cacao Serine/threonine-protein kinase isoform 2 (TCM_021134) mRNA, complete cds	Q9ZVM9	676	0	Probable serine/threonine-protein kinase At1g54610	.	.	.	.	pfam00069	Pkinase	Protein kinase domain.	.	.	GO:0005524|ATP binding;GO:0004674|protein serine/threonine kinase activity;	.	.
evm.TU.Gh_A10G2273	3	1	1.98324	205	152	175.026	0.0113311	-6.46356	1.92308e-35	3.00676e-34	down	yes	EVM%20prediction%20Gh_A10G2273	protein_coding	chrscaffold2473_A10:285761-287153:-	gi|823249193|ref|XP_012457245.1|	627	1e-79	PREDICTED: CASP-like protein 1E1 [Gossypium raimondii]	.	.	.	.	B9HMP6	128	4e-35	CASP-like protein 1E1	.	.	.	.	pfam04535	DUF588	Domain of unknown function (DUF588). This family of plant proteins contains a domain that may have a catalytic activity. It has a conserved arginine and aspartate that could form an active site. These proteins are predicted to contain 3 or 4 transmembrane helices.	.	GO:0016021|integral component of membrane;GO:0005886|plasma membrane;	.	.	.
evm.TU.Gh_A10G2271	0	0	0	5	15	10.1076	#NAME?	#NAME?	0.0078413	0.0186958	down	yes	EVM%20prediction%20Gh_A10G2271	protein_coding	chrscaffold2473_A10:138851-140089:-	gi|763805649|gb|KJB72587.1|	1668	0	hypothetical protein B456_011G186600 [Gossypium raimondii]	gi|257782113|gb|GQ303569.1|	493	0	Gossypium hirsutum deoxyhemigossypol-6-O-methyltransferase (dhg-6-omt) mRNA, complete cds	B6VJS4	417	2e-143	Trans-resveratrol di-O-methyltransferase	.	.	.	.	pfam00891	Methyltransf_2	O-methyltransferase. This family includes a range of O-methyltransferases. These enzymes utilize S-adenosyl methionine.	.	.	GO:0008171|O-methyltransferase activity;	.	.
evm.TU.Gh_D05G1979	26	26	26.076	163	180	169.745	0.153619	-2.70257	1.38826e-15	1.06506e-14	down	yes	EVM%20prediction%20Gh_D05G1979	protein_coding	chrD05:18219428-18220999:+	gi|823226837|ref|XP_012446250.1|	1692	0	PREDICTED: probable isoaspartyl peptidase/L-asparaginase 2 [Gossypium raimondii]	gi|590591937|ref|XM_007017076.1|	585	0	Theobroma cacao N-terminal nucleophile aminohydrolases (Ntn hydrolases) superfamily protein (TCM_033762) mRNA, complete cds	Q8GXG1	560	0	Probable isoaspartyl peptidase/L-asparaginase 2	RSc1378	216	3e-66	COG1446	pfam01112	Asparaginase_2	Asparaginase.	.	.	GO:0004067|asparaginase activity;GO:0008798|beta-aspartyl-peptidase activity;	K13051	iaaA, ASRGL1; beta-aspartyl-peptidase (threonine type) [EC:3.4.19.5]
evm.TU.Gh_D08G2704	0	0	0	6	14	10.061	#NAME?	#NAME?	0.00794147	0.0189132	down	yes	EVM%20prediction%20Gh_D08G2704	protein_coding	chrscaffold4254_D08:19531-20250:-	gi|823156193|ref|XP_012478023.1|	755	2e-99	PREDICTED: uncharacterized protein LOC105793723 [Gossypium raimondii]	.	.	.	.	.	.	.	.	.	.	.	.	pfam00011	HSP20	Hsp20/alpha crystallin family.	.	.	.	.	.
evm.TU.Gh_D02G1932	7	1	3.94388	83	64	72.1352	0.0546735	-4.19301	0.000342411	0.00103788	down	yes	EVM%20prediction%20Gh_D02G1932	protein_coding	chrD02:63065555-63066431:-	gi|823160048|ref|XP_012479864.1|	1206	2e-166	PREDICTED: putative GEM-like protein 8 [Gossypium raimondii]	gi|590689421|ref|XM_007043162.1|	332	7e-173	Theobroma cacao GRAM domain-containing protein / ABA-responsive protein-related (TCM_007675) mRNA, complete cds	.	.	.	.	.	.	.	.	pfam02893	GRAM	GRAM domain. The GRAM domain is found in in glucosyltransferases, myotubularins and other putative membrane-associated proteins.	.	.	.	.	.
evm.TU.Gh_D13G1859	146	174	160.784	0	1	0.517031	310.976	8.28066	6.74869e-25	7.70706e-24	up	yes	EVM%20prediction%20Gh_D13G1859	protein_coding	chrD13:53727747-53729620:-	gi|763815745|gb|KJB82597.1|	1972	0	hypothetical protein B456_013G204600 [Gossypium raimondii]	gi|590643813|ref|XM_007030844.1|	656	0	Theobroma cacao Kinase superfamily protein (TCM_026594) mRNA, complete cds	Q0WRY5	298	3e-95	Serine/threonine-protein kinase CDL1	L138452_1	94	5e-20	COG0515	pfam00069	Pkinase	Protein kinase domain.	GO:0009742|brassinosteroid mediated signaling pathway;GO:0009755|hormone-mediated signaling pathway;GO:1900459|positive regulation of brassinosteroid mediated signaling pathway;GO:0046777|protein autophosphorylation;GO:0007178|transmembrane receptor protein serine/threonine kinase signaling pathway;	GO:0005886|plasma membrane;GO:0009506|plasmodesma;	GO:0005524|ATP binding;GO:0001653|peptide receptor activity;GO:0004675|transmembrane receptor protein serine/threonine kinase activity;GO:0031625|ubiquitin protein ligase binding;	.	.
evm.TU.Gh_D09G2016	162	155	158.884	18	8	12.6039	12.606	3.65603	1.31828e-10	7.58406e-10	up	yes	EVM%20prediction%20Gh_D09G2016	protein_coding	chrD09:47601254-47602949:-	gi|763770775|gb|KJB37990.1|	1238	6e-170	hypothetical protein B456_006G230300 [Gossypium raimondii]	gi|590654798|ref|XM_007033741.1|	405	0	Theobroma cacao Carrot EP3-3 chitinase (TCM_019914) mRNA, complete cds	P27054	337	1e-114	Endochitinase PR4	.	.	.	.	pfam00182	Glyco_hydro_19	Chitinase class I.	GO:0016998|cell wall macromolecule catabolic process;GO:0006032|chitin catabolic process;GO:0006952|defense response;GO:0000272|polysaccharide catabolic process;	.	GO:0008061|chitin binding;GO:0004568|chitinase activity;	.	.
evm.TU.Gh_D09G2017	0	0	0	29	44	36.3917	#NAME?	#NAME?	8.70867e-09	4.34599e-08	down	yes	EVM%20prediction%20Gh_D09G2017	protein_coding	chrD09:47605064-47606548:-	gi|763770776|gb|KJB37991.1|	1207	3e-165	hypothetical protein B456_006G230400 [Gossypium raimondii]	gi|590654798|ref|XM_007033741.1|	374	0	Theobroma cacao Carrot EP3-3 chitinase (TCM_019914) mRNA, complete cds	P27054	328	3e-111	Endochitinase PR4	.	.	.	.	pfam00182	Glyco_hydro_19	Chitinase class I.	GO:0016998|cell wall macromolecule catabolic process;GO:0006032|chitin catabolic process;GO:0006952|defense response;GO:0000272|polysaccharide catabolic process;	.	GO:0008061|chitin binding;GO:0004568|chitinase activity;	.	.
evm.TU.Gh_D08G0747	8	9	8.53614	55	43	48.1057	0.177446	-2.49455	6.79222e-05	0.000227096	down	yes	EVM%20prediction%20Gh_D08G0747	protein_coding	chrD08:10999832-11001013:+	gi|763755830|gb|KJB23161.1|	1928	0	hypothetical protein B456_004G084400 [Gossypium raimondii]	gi|590717998|ref|XM_007050661.1|	794	0	Theobroma cacao Leucine-rich repeat (LRR) family protein (TCM_004490) mRNA, complete cds	Q00874	72.8	1e-12	DNA-damage-repair/toleration protein DRT100	.	.	.	.	pfam08263	LRRNT_2	Leucine rich repeat N-terminal domain. Leucine Rich Repeats pfam00560 are short sequence motifs present in a number of proteins with diverse functions and cellular locations. Leucine Rich Repeats are often flanked by cysteine rich domains. This domain is often found at the N-terminus of tandem leucine rich repeats.	GO:0006281|DNA repair;GO:0009755|hormone-mediated signaling pathway;GO:0046777|protein autophosphorylation;	GO:0009507|chloroplast;GO:0005886|plasma membrane;GO:0009506|plasmodesma;	GO:0000166|nucleotide binding;GO:0004672|protein kinase activity;	.	.
evm.TU.Gh_A09G1040	67	67	67.1958	35	30	31.9758	2.10146	1.07139	0.0152455	0.0340135	up	yes	EVM%20prediction%20Gh_A09G1040	protein_coding	chrA09:60563743-60576351:-	gi|823173103|ref|XP_012485344.1|	1526	0	PREDICTED: uncharacterized protein At2g37660, chloroplastic isoform X1 [Gossypium raimondii]	gi|590584490|ref|XM_007015129.1|	637	0	Theobroma cacao NAD(P)-binding Rossmann-fold superfamily protein isoform 1 (TCM_040835) mRNA, complete cds	O80934	73.9	1e-13	Uncharacterized protein At2g37660, chloroplastic	alr2903	194	3e-58	COG0702	pfam13460	NAD_binding_10	NADH(P)-binding.	GO:0042742|defense response to bacterium;	GO:0048046|apoplast;GO:0009507|chloroplast;GO:0009570|chloroplast stroma;GO:0009579|thylakoid;	GO:0005507|copper ion binding;	.	.
evm.TU.Gh_D08G0742	4	2	2.98617	24	21	22.1478	0.134829	-2.8908	0.00389558	0.00987469	down	yes	EVM%20prediction%20Gh_D08G0742	protein_coding	chrD08:10833638-10834171:-	gi|763755819|gb|KJB23150.1|	820	2e-109	hypothetical protein B456_004G083700 [Gossypium raimondii]	.	.	.	.	.	.	.	.	.	.	.	.	pfam00038	Filament	Intermediate filament protein.	.	.	.	.	.
evm.TU.Gh_D08G0741	157	139	148.229	489	386	429.612	0.345031	-1.5352	3.09683e-17	2.569e-16	down	yes	EVM%20prediction%20Gh_D08G0741	protein_coding	chrD08:10811749-10815726:-	gi|823148099|ref|XP_012473958.1|	2373	0	PREDICTED: uncharacterized protein LOC105790757 isoform X1 [Gossypium raimondii]	gi|590717870|ref|XM_007050633.1|	787	0	Theobroma cacao Oxidoreductase, 2OG-Fe(II) oxygenase family protein, putative isoform 2 (TCM_004463) mRNA, partial cds	.	.	.	.	.	.	.	.	pfam03171	2OG-FeII_Oxy	2OG-Fe(II) oxygenase superfamily. This family contains members of the 2-oxoglutarate (2OG) and Fe(II)-dependent oxygenase superfamily. This family includes the C-terminal of prolyl 4-hydroxylase alpha subunit. The holoenzyme has the activity EC:1.14.11.2 catalyzing the reaction: Procollagen L-proline + 2-oxoglutarate + O2 <=> procollagen trans- 4-hydroxy-L-proline + succinate + CO2. The full enzy…	.	.	.	.	.
evm.TU.Gh_A08G0454	152	165	159.11	368	336	346.839	0.458744	-1.12424	4.23028e-09	2.16862e-08	down	yes	EVM%20prediction%20Gh_A08G0454	protein_coding	chrA08:6136077-6138372:+	gi|823147431|ref|XP_012473626.1|	1475	0	PREDICTED: heterogeneous nuclear ribonucleoprotein 1-like [Gossypium raimondii]	gi|590712018|ref|XM_007049209.1|	599	0	Theobroma cacao HnRNP isoform 1 (TCM_002303) mRNA, complete cds	Q8W034	228	3e-68	Heterogeneous nuclear ribonucleoprotein 1	.	.	.	.	pfam00076	RRM_1	RNA recognition motif. (a.k.a. RRM, RBD, or RNP domain). The RRM motif is probably diagnostic of an RNA binding protein. RRMs are found in a variety of RNA binding proteins, including various hnRNP proteins, proteins implicated in regulation of alternative splicing, and protein components of snRNPs. The motif also appears in a few single stranded DNA binding proteins. The RRM structure consists o…	GO:0006397|mRNA processing;GO:0051028|mRNA transport;GO:0008380|RNA splicing;	GO:0005737|cytoplasm;GO:0005681|spliceosomal complex;	GO:0000166|nucleotide binding;GO:0003723|RNA binding;	K14411	MSI; RNA-binding protein Musashi
evm.TU.Gh_A08G0459	14	14	14.0409	0	0	0	Inf	Inf	0.00104684	0.00294676	up	yes	EVM%20prediction%20Gh_A08G0459	protein_coding	chrA08:6290963-6291312:-	gi|763754041|gb|KJB21372.1|	277	2e-30	hypothetical protein B456_004G062000 [Gossypium raimondii]	gi|590711807|ref|XM_007049150.1|	105	3e-47	Theobroma cacao Ubiquitin and WLM domain-containing protein C1442.07c, putative (TCM_002216) mRNA, complete cds	O95563	57.4	1e-10	Mitochondrial pyruvate carrier 2	.	.	.	.	pfam03650	MPC	Uncharacterized protein family (UPF0041).	GO:0044237|cellular metabolic process;GO:0006850|mitochondrial pyruvate transport;GO:0006090|pyruvate metabolic process;GO:0044281|small molecule metabolic process;	GO:0016021|integral component of membrane;GO:0005743|mitochondrial inner membrane;GO:0005739|mitochondrion;GO:0005634|nucleus;	GO:0050833|pyruvate transmembrane transporter activity;	.	.
evm.TU.Gh_D13G1850	10	6	7.97818	197	161	175.916	0.0453523	-4.46268	1.31027e-27	1.63353e-26	down	yes	EVM%20prediction%20Gh_D13G1850	protein_coding	chrD13:53591862-53595266:+	gi|823260471|ref|XP_012462958.1|	2359	0	PREDICTED: sugar transporter ERD6-like 8 [Gossypium raimondii]	gi|590643308|ref|XM_007030705.1|	821	0	Theobroma cacao Sugar transporter, putative (TCM_026513) mRNA, complete cds	Q0WQ63	519	1e-179	Sugar transporter ERD6-like 8	.	.	.	.	pfam00083	Sugar_tr	Sugar (and other) transporter.	GO:0008643|carbohydrate transport;	GO:0016021|integral component of membrane;GO:0005634|nucleus;	GO:0022891|substrate-specific transmembrane transporter activity;	.	.
evm.TU.Gh_A06G0409	297	258	277.87	97	101	97.8513	2.83972	1.50575	2.77016e-11	1.66629e-10	up	yes	EVM%20prediction%20Gh_A06G0409	protein_coding	chrA06:6876356-6878371:-	gi|728838295|gb|KHG17738.1|	2566	0	Sugar transport 7 -like protein [Gossypium arboreum]	gi|590579169|ref|XM_007013651.1|	1003	0	Theobroma cacao Sugar transporter protein 7 isoform 1 (TCM_038280) mRNA, complete cds	O04249	823	0	Sugar transport protein 7	.	.	.	.	pfam00083	Sugar_tr	Sugar (and other) transporter.	GO:0046323|glucose import;GO:0035428|hexose transmembrane transport;GO:0015992|proton transport;	GO:0005887|integral component of plasma membrane;GO:0005886|plasma membrane;	GO:0005355|glucose transmembrane transporter activity;GO:0005351|sugar:proton symporter activity;	.	.
evm.TU.Gh_D05G3044	40	36	38.0659	13	11	11.8029	3.22514	1.68936	0.00891157	0.0209708	up	yes	EVM%20prediction%20Gh_D05G3044	protein_coding	chrD05:41055526-41058377:-	gi|823216135|ref|XP_012440801.1|	1160	8e-159	PREDICTED: cyclin-dependent kinase inhibitor 5-like [Gossypium raimondii]	gi|590656847|ref|XM_007034327.1|	251	9e-128	Theobroma cacao Cyclin dependent kinase inhibitor, putative (TCM_020342) mRNA, complete cds	Q9FKB5	137	1e-37	Cyclin-dependent kinase inhibitor 3	.	.	.	.	pfam02234	CDI	Cyclin-dependent kinase inhibitor. Cell cycle progression is negatively controlled by cyclin-dependent kinases inhibitors (CDIs). CDIs are involved in cell cycle arrest at the G1 phase.	GO:0007050|cell cycle arrest;	GO:0005654|nucleoplasm;	GO:0004861|cyclin-dependent protein serine/threonine kinase inhibitor activity;	.	.
evm.TU.Gh_D05G3043	2	2	2.00585	129	146	136.171	0.0147303	-6.08507	7.18236e-27	8.75957e-26	down	yes	EVM%20prediction%20Gh_D05G3043	protein_coding	chrD05:40629589-40632357:-	gi|823216127|ref|XP_012440796.1|	1694	0	PREDICTED: lipid phosphate phosphatase 2-like [Gossypium raimondii]	gi|590693004|ref|XM_007044151.1|	427	0	Theobroma cacao Phosphatidic acid phosphatase 1 isoform 3 (TCM_009409) mRNA, complete cds	Q8LFD1	387	3e-131	Putative lipid phosphate phosphatase 3, chloroplastic	SPBC409.18	105	5e-25	COG0671	pfam01569	PAP2	PAP2 superfamily. This family includes the enzyme type 2 phosphatidic acid phosphatase (PAP2), Glucose-6-phosphatase EC:3.1.3.9, Phosphatidylglycerophosphatase B EC:3.1.3.27 and bacterial acid phosphatase EC:3.1.3.2. The family also includes a variety of haloperoxidases that function by oxidizing halides in the presence of hydrogen peroxide to form the corresponding hypohalous acids.	GO:0016311|dephosphorylation;GO:0006644|phospholipid metabolic process;	GO:0031969|chloroplast membrane;GO:0005887|integral component of plasma membrane;GO:0005886|plasma membrane;	GO:0008195|phosphatidate phosphatase activity;	.	.
evm.TU.Gh_D05G3040	138	124	131.225	406	483	440.718	0.297752	-1.74782	2.64837e-17	2.20319e-16	down	yes	EVM%20prediction%20Gh_D05G3040	protein_coding	chrD05:40418811-40427746:-	gi|823216103|ref|XP_012440784.1|	2336	0	PREDICTED: putative zinc finger protein At1g68190 isoform X2 [Gossypium raimondii]	gi|590692910|ref|XM_007044125.1|	419	0	Theobroma cacao B-box zinc finger family protein, putative isoform 3 (TCM_009367) mRNA, complete cds	Q9C9F4	225	3e-67	Putative zinc finger protein At1g68190	.	.	.	.	pfam12251	zf-SNAP50_C	snRNA-activating protein of 50kDa MW C terminal. This domain family is found in eukaryotes, and is typically between 196 and 207 amino acids in length. There is a conserved CEH sequence motif. SNAP50 is part of the snRNA-activating protein complex which activates RNA polymerases II and III. There is a cysteine-histidine cluster which contains two possible zinc finger motifs.	GO:0006355|regulation of transcription, DNA-templated;	GO:0005634|nucleus;	GO:0003700|transcription factor activity, sequence-specific DNA binding;GO:0008270|zinc ion binding;	.	.
evm.TU.Gh_D05G3049	18	19	18.5654	367	335	345.851	0.0536802	-4.21947	2.84461e-50	6.34936e-49	down	yes	EVM%20prediction%20Gh_D05G3049	protein_coding	chrD05:41486893-41494462:+	gi|763794090|gb|KJB61086.1|	2380	0	hypothetical protein B456_009G339700 [Gossypium raimondii]	gi|590657094|ref|XM_007034401.1|	810	0	Theobroma cacao Pectin lyase-like superfamily protein (TCM_020399) mRNA, complete cds	Q944R1	673	0	Probable pectate lyase 15	TM0433	81.3	6e-16	COG3866	pfam00544	Pec_lyase_C	Pectate lyase. This enzyme forms a right handed beta helix structure. Pectate lyase is an enzyme involved in the maceration and soft rotting of plant tissue.	GO:0045490|pectin catabolic process;	.	GO:0046872|metal ion binding;GO:0030570|pectate lyase activity;	.	.
evm.TU.Gh_A11G2379	10	2	5.92713	237	247	239.197	0.0247792	-5.33472	2.24468e-10	1.27002e-09	down	yes	EVM%20prediction%20Gh_A11G2379	protein_coding	chrA11:81503919-81504455:-	gi|823196823|ref|XP_012493053.1|	792	3e-105	PREDICTED: uncharacterized protein LOC105804822 [Gossypium raimondii]	.	.	.	.	.	.	.	.	.	.	.	.	pfam11593	Med3	Mediator complex subunit 3 fungal. Mediator is a large complex of up to 33 proteins that is conserved from plants to fungi to humans - the number and representation of individual subunits varying with species. It is arranged into four different sections, a core, a head, a tail and a kinase-activity part, and the number of subunits within each of these is what varies with species. Overall, Mediato…	.	.	.	.	.
evm.TU.Gh_D06G0939	1057	1066	1064.7	4076	3956	3962.83	0.268673	-1.89608	3.82595e-181	3.39788e-179	down	yes	EVM%20prediction%20Gh_D06G0939	protein_coding	chrD06:18990886-18994111:+	gi|823235433|ref|XP_012450356.1|	2391	0	PREDICTED: vacuolar-processing enzyme [Gossypium raimondii]	gi|590573850|ref|XM_007012174.1|	855	0	Theobroma cacao Gamma vacuolar processing enzyme (TCM_037257) mRNA, complete cds	P49043	771	0	Vacuolar-processing enzyme	YDR331w	101	2e-22	COG5206	pfam01650	Peptidase_C13	Peptidase C13 family. Members of this family are asparaginyl peptidases. The blood fluke parasite Schistosoma mansoni has at least five Clan CA cysteine peptidases in its digestive tract including cathepsins B (2 isoforms), C, F and L. All have been recombinantly expressed as active enzymes, albeit in various stages of activation. In addition, a Clan CD peptidase, termed asparaginyl endopeptidase…	.	.	GO:0008234|cysteine-type peptidase activity;	K01369	LGMN; legumain [EC:3.4.22.34]
evm.TU.Gh_A11G2371	2	3	2.51861	42	22	31.1325	0.0808996	-3.62772	6.01211e-05	0.000202347	down	yes	EVM%20prediction%20Gh_A11G2371	protein_coding	chrA11:81154217-81248746:+	gi|823196727|ref|XP_012493025.1|	1870	0	PREDICTED: sugar transporter ERD6-like 15 isoform X3 [Gossypium raimondii]	gi|590643311|ref|XM_007030706.1|	712	0	Theobroma cacao Sugar transporter ERD6 14 isoform 1 (TCM_026514) mRNA, complete cds	Q9M0Z9	327	1e-102	Sugar transporter ERD6-like 15	.	.	.	.	pfam00083	Sugar_tr	Sugar (and other) transporter.	GO:0008643|carbohydrate transport;	GO:0016021|integral component of membrane;	GO:0022891|substrate-specific transmembrane transporter activity;	.	.
evm.TU.Gh_A11G2372	859	749	805.107	1962	1809	1858.28	0.433253	-1.20672	9.92398e-43	1.8705e-41	down	yes	EVM%20prediction%20Gh_A11G2372	protein_coding	chrA11:81287419-81291770:+	gi|728849283|gb|KHG28726.1|	5771	0	Phytochrome A -like protein [Gossypium arboreum]	gi|590645234|ref|XM_007031239.1|	2513	0	Theobroma cacao Phytochrome A (TCM_047056) mRNA, complete cds	P14712	1857	0	Phytochrome A	alr3157	255	6e-71	COG4251	pfam00360	PHY	Phytochrome region. Phytochromes are red/far-red photochromic biliprotein photoreceptors which regulate plant development. They are widely represented in both photosynthetic and non-photosynthetic bacteria and are known in a variety of fungi. Although sequence similarities are low, this domain is structurally related to pfam01590, which is generally located immediately N-terminal to this domain. …	GO:0009584|detection of visible light;GO:0010018|far-red light signaling pathway;GO:0009630|gravitropism;GO:0017148|negative regulation of translation;GO:0018106|peptidyl-histidine phosphorylation;GO:0000160|phosphorelay signal transduction system;GO:0009640|photomorphogenesis;GO:0009638|phototropism;GO:0018298|protein-chromophore linkage;GO:0017006|protein-tetrapyrrole linkage;GO:0010161|red lig…	GO:0005737|cytoplasm;GO:0016020|membrane;GO:0016604|nuclear body;GO:0016607|nuclear speck;GO:0005634|nucleus;	GO:0031516|far-red light photoreceptor activity;GO:0042802|identical protein binding;GO:0000155|phosphorelay sensor kinase activity;GO:0009883|red or far-red light photoreceptor activity;	K12120	PHYA; phytochrome A
evm.TU.Gh_A11G2374	19	22	20.5938	50	70	59.7134	0.344878	-1.53584	0.00212265	0.00565725	down	yes	EVM%20prediction%20Gh_A11G2374	protein_coding	chrA11:81355874-81359604:+	gi|728837271|gb|KHG16714.1|	1747	0	Sugar transporter ERD6-like 18 [Gossypium arboreum]	gi|590643346|ref|XM_007030716.1|	505	0	Theobroma cacao Major facilitator superfamily protein, putative (TCM_046814) mRNA, complete cds	Q94AF9	344	2e-113	Sugar transporter ERD6-like 11	.	.	.	.	pfam00083	Sugar_tr	Sugar (and other) transporter.	GO:0008643|carbohydrate transport;	GO:0016021|integral component of membrane;	GO:0022891|substrate-specific transmembrane transporter activity;	.	.
evm.TU.Gh_D02G1898	12	11	11.5223	86	117	100.949	0.11414	-3.13113	3.08144e-11	1.84767e-10	down	yes	EVM%20prediction%20Gh_D02G1898	protein_coding	chrD02:62604287-62604649:+	gi|763764549|gb|KJB31803.1|	633	6e-83	hypothetical protein B456_005G209000 [Gossypium raimondii]	gi|529069041|gb|JX964537.1|	38	1e-09	Gossypium hirsutum clone NBRI_TRANS-806 microsatellite sequence	Q9LJB7	67.4	2e-13	B-box zinc finger protein 32	.	.	.	.	pfam00643	zf-B_box	B-box zinc finger.	GO:0009785|blue light signaling pathway;GO:0045892|negative regulation of transcription, DNA-templated;GO:0009640|photomorphogenesis;GO:0010017|red or far-red light signaling pathway;GO:0009909|regulation of flower development;GO:0006355|regulation of transcription, DNA-templated;GO:0010200|response to chitin;GO:0006351|transcription, DNA-templated;	GO:0005737|cytoplasm;GO:0005634|nucleus;	GO:0046872|metal ion binding;GO:0003700|transcription factor activity, sequence-specific DNA binding;	.	.
evm.TU.Gh_D02G1893	30	22	25.9856	118	91	102.56	0.25337	-1.98068	6.42855e-07	2.7189e-06	down	yes	EVM%20prediction%20Gh_D02G1893	protein_coding	chrD02:62516112-62518667:-	gi|823159913|ref|XP_012479797.1|	2683	0	PREDICTED: BTB/POZ domain-containing protein At3g22104 isoform X1 [Gossypium raimondii]	gi|590689969|ref|XM_007043316.1|	827	0	Theobroma cacao Phototropic-responsive NPH3 family protein, putative isoform 1 (TCM_007807) mRNA, complete cds	Q9C5J4	480	8e-163	BTB/POZ domain-containing protein At3g22104	.	.	.	.	pfam03000	NPH3	NPH3 family. Phototropism of Arabidopsis thaliana seedlings in response to a blue light source is initiated by nonphototropic hypocotyl 1 (NPH1), a light-activated serine-threonine protein kinase. Mutations in NPH3 disrupt early signaling occurring downstream of the NPH1 photoreceptor. The NPH3 gene encodes a NPH1-interacting protein. NPH3 is a member of a large protein family, apparently specifi…	GO:0016567|protein ubiquitination;	.	.	.	.
evm.TU.Gh_D02G1897	3	4	3.52153	21	30	25.3899	0.138698	-2.84998	0.00209663	0.00559348	down	yes	EVM%20prediction%20Gh_D02G1897	protein_coding	chrD02:62577164-62579863:-	gi|823159925|ref|XP_012479804.1|	3231	0	PREDICTED: beta-amylase isoform X1 [Gossypium raimondii]	gi|568830922|ref|XM_006469669.1|	555	0	PREDICTED: Citrus sinensis beta-amylase-like (LOC102623304), mRNA	O64407	756	0	Beta-amylase	.	.	.	.	pfam01373	Glyco_hydro_14	Glycosyl hydrolase family 14. This family are beta amylases.	GO:0000272|polysaccharide catabolic process;	.	GO:0016161|beta-amylase activity;	.	.
evm.TU.Gh_Sca016465G01	1	6	3.56673	118	110	112.384	0.0317372	-4.97768	4.66642e-06	1.79751e-05	down	yes	EVM%20prediction%20Gh_Sca016465G01	protein_coding	chrscaffold16465:586-1289:+	gi|823130744|ref|XP_012454569.1|	535	4e-68	PREDICTED: glucan endo-1,3-beta-glucosidase-like [Gossypium raimondii]	gi|590611390|ref|XM_007022027.1|	223	1e-112	Theobroma cacao Carbohydrate-binding X8 domain superfamily protein (TCM_032235) mRNA, complete cds	P52409	95.5	1e-22	Glucan endo-1,3-beta-glucosidase	.	.	.	.	pfam07983	X8	X8 domain. The X8 domain domain contains at least 6 conserved cysteine residues that presumably form three disulphide bridges. The domain is found in an Olive pollen allergen as well as at the C-terminus of several families of glycosyl hydrolases. This domain may be involved in carbohydrate binding. This domain is characteristic of GPI-anchored domains.	GO:0005975|carbohydrate metabolic process;GO:0006952|defense response;	.	GO:0042973|glucan endo-1,3-beta-D-glucosidase activity;	.	.
evm.TU.Gh_D11G0146	1419	1337	1381.1	274	281	274.182	5.03717	2.33261	3.68669e-94	1.59266e-92	up	yes	EVM%20prediction%20Gh_D11G0146	protein_coding	chrD11:1338020-1338422:-	gi|823182730|ref|XP_012488609.1|	551	5e-71	PREDICTED: protein yippee-like At4g27740 [Gossypium raimondii]	.	.	.	.	.	.	.	.	.	.	.	.	pfam03226	Yippee-Mis18	Yippee zinc-binding/DNA-binding /Mis18, centromere assembly. This family includes both Yippee-type proteins and Mis18 kinetochore proteins. Yippee are putative zinc-binding/DNA-binding proteins. Mis18 are proteins involved in the priming of centromeres for recruiting CENP-A. Mis18-alpha and beta form part of a small complex with Mis18-binding protein. Mis18-alpha is found to interact with DNA de-…	.	.	.	.	.
evm.TU.Gh_D02G0729	0	3	1.53829	217	228	219.965	0.00699332	-7.15981	3.11672e-09	1.6152e-08	down	yes	EVM%20prediction%20Gh_D02G0729	protein_coding	chrD02:10765330-10765944:+	gi|823165034|ref|XP_012482457.1|	380	3e-42	PREDICTED: proline-rich receptor-like protein kinase PERK2 [Gossypium raimondii]	gi|519748311|gb|JX615457.1|	354	0	Gossypium hirsutum clone NBRI_GE59448 microsatellite sequence	.	.	.	.	.	.	.	.	pfam02438	Adeno_100	Late 100kD protein. The late 100kD protein is a non-structural viral protein involved in the transport of hexon from the cytoplasm to the nucleus.	.	.	.	.	.
evm.TU.Gh_D11G0140	577	494	536.127	38	47	42.1766	12.7115	3.66806	3.8455e-47	7.99826e-46	up	yes	EVM%20prediction%20Gh_D11G0140	protein_coding	chrD11:1292324-1294756:-	gi|823182697|ref|XP_012488598.1|	1122	5e-154	PREDICTED: calcineurin B-like protein 4 isoform X1 [Gossypium raimondii]	.	.	.	.	O81223	318	1e-108	Calcineurin B-like protein 4	YKL190w	83.2	1e-18	COG5126	pfam13499	EF-hand_7	EF-hand domain pair.	GO:0030007|cellular potassium ion homeostasis;GO:0016311|dephosphorylation;GO:0005513|detection of calcium ion;GO:0042539|hypotonic salinity response;	GO:0005955|calcineurin complex;GO:0005737|cytoplasm;GO:0005634|nucleus;GO:0005886|plasma membrane;	GO:0005509|calcium ion binding;GO:0004723|calcium-dependent protein serine/threonine phosphatase activity;	K06268	PPP3R, CNB; serine/threonine-protein phosphatase 2B regulatory subunit
evm.TU.Gh_D02G0725	298	292	295.794	152	137	142.338	2.07812	1.05528	3.22075e-07	1.40498e-06	up	yes	EVM%20prediction%20Gh_D02G0725	protein_coding	chrD02:10704119-10705742:+	gi|823165022|ref|XP_012482452.1|	1862	0	PREDICTED: uncharacterized protein C57A10.07-like [Gossypium raimondii]	gi|590600286|ref|XM_007019355.1|	685	0	Theobroma cacao Uncharacterized protein isoform 1 (TCM_035464) mRNA, complete cds	P87055	204	7e-61	Uncharacterized protein C57A10.07	.	.	.	.	pfam02698	DUF218	DUF218 domain. This large family of proteins contains several highly conserved charged amino acids, suggesting this may be an enzymatic domain (Bateman A pers. obs). The family includes SanA, which is involved in Vancomycin resistance. This protein may be involved in murein synthesis.	.	GO:0005737|cytoplasm;GO:0005829|cytosol;GO:0016021|integral component of membrane;GO:0005634|nucleus;	.	.	.
evm.TU.Gh_D02G0724	0	3	1.53829	854	813	822.089	0.00187119	-9.06183	5.59231e-29	7.29155e-28	down	yes	EVM%20prediction%20Gh_D02G0724	protein_coding	chrD02:10698939-10702403:+	gi|823165020|ref|XP_012482451.1|	5003	0	PREDICTED: LRR receptor-like serine/threonine-protein kinase RCH1 [Gossypium raimondii]	gi|590600317|ref|XM_007019363.1|	2070	0	Theobroma cacao Leucine-rich repeat receptor-like protein kinase family protein, putative isoform 1 (TCM_035469) mRNA, complete cds	C0LGV1	966	0	LRR receptor-like serine/threonine-protein kinase RCH1	alr0124_1	116	2e-26	COG4886	pfam00069	Pkinase	Protein kinase domain.	.	GO:0016021|integral component of membrane;	GO:0005524|ATP binding;GO:0004674|protein serine/threonine kinase activity;	.	.
evm.TU.Gh_A11G0216	47	46	46.6246	96	129	111.858	0.41682	-1.2625	0.000614012	0.00179106	down	yes	EVM%20prediction%20Gh_A11G0216	protein_coding	chrA11:2023690-2024015:-	gi|728850627|gb|KHG30070.1|	187	3e-17	hypothetical protein F383_11432 [Gossypium arboreum]	gi|519685571|gb|JX579466.1|	107	2e-48	Gossypium hirsutum clone NBRI_GE11711 microsatellite sequence	O82337	46.6	6e-07	Arabinogalactan peptide 16	.	.	.	.	pfam06376	DUF1070	Protein of unknown function (DUF1070). This family consists of several short hypothetical plant proteins of unknown function.	.	GO:0031225|anchored component of membrane;GO:0005886|plasma membrane;	.	.	.
evm.TU.Gh_A11G0210	48	48	48.1403	0	0	0	Inf	Inf	2.23751e-11	1.35489e-10	up	yes	EVM%20prediction%20Gh_A11G0210	protein_coding	chrA11:1995537-1996280:-	gi|823183100|ref|XP_012488734.1|	1054	8e-144	PREDICTED: protein LURP-one-related 17-like [Gossypium raimondii]	.	.	.	.	.	.	.	.	.	.	.	.	pfam04525	Tub_2	Tubby C 2. The structure of this family has been solved. It comprises a 12-stranded beta barrel with a central C-terminal alpha helix. This helix is thought to be a transmembrane helix. It is structurally similar to the C-terminal domain of the Tubby protein. In plants it plays a role in defense against pathogens.	.	.	.	.	.
evm.TU.Gh_D04G0910	185	178	181.951	36	27	30.8951	5.88932	2.5581	2.40803e-15	1.82836e-14	up	yes	EVM%20prediction%20Gh_D04G0910	protein_coding	chrD04:25995848-25997349:-	gi|590637421|ref|XP_007029111.1|	1013	1e-134	F-box family protein [Theobroma cacao]	.	.	.	.	Q9LMR5	109	3e-26	F-box/kelch-repeat protein At1g15670	.	.	.	.	pfam01344	Kelch_1	Kelch motif. The kelch motif was initially discovered in Kelch. In this protein there are six copies of the motif. It has been shown that the Drosophila ring canal kelch protein is related to Galactose Oxidase for which a structure has been solved. The kelch motif forms a beta sheet. Several of these sheets associate to form a beta propeller structure as found in pfam00064, pfam00400 and pfam0041…	GO:0080037|negative regulation of cytokinin-activated signaling pathway;GO:2000762|regulation of phenylpropanoid metabolic process;	GO:0005829|cytosol;	.	.	.
evm.TU.Gh_A11G0211	68	88	78.454	17	10	13.1675	5.95814	2.57486	2.50706e-07	1.1047e-06	up	yes	EVM%20prediction%20Gh_A11G0211	protein_coding	chrA11:1999053-2000791:+	gi|568845225|ref|XP_006476478.1|	328	2e-42	PREDICTED: reticulon-like protein B2-like [Citrus sinensis]	gi|317173731|gb|HQ525950.1|	148	1e-70	Gossypium herbaceum clone NBRI_B2_44 simple sequence repeat marker, mRNA sequence	Q9SH59	60.8	2e-10	Reticulon-like protein B3	.	.	.	.	pfam02453	Reticulon	Reticulon. Reticulon, also know as neuroendocrine-specific protein (NSP), is a protein of unknown function which associates with the endoplasmic reticulum. This family represents the C-terminal domain of the three reticulon isoforms and their homologues.	GO:0071786|endoplasmic reticulum tubular network organization;	GO:0071782|endoplasmic reticulum tubular network;GO:0071458|integral component of cytoplasmic side of endoplasmic reticulum membrane;GO:0005774|vacuolar membrane;	.	.	.
evm.TU.Gh_A08G1498	4	1	2.4734	38	37	37.0063	0.0668374	-3.9032	0.000102557	0.000335728	down	yes	EVM%20prediction%20Gh_A08G1498	protein_coding	chrA08:91575253-91577281:+	gi|823152031|ref|XP_012475845.1|	1858	0	PREDICTED: protein PF14_0175-like [Gossypium raimondii]	gi|590676407|ref|XM_007039665.1|	333	4e-173	Theobroma cacao ATP-dependent caseinolytic protease/crotonase family protein (TCM_015894) mRNA, complete cds	.	.	.	.	.	.	.	.	pfam08395	7tm_7	7tm Chemosensory receptor. This family includes a number of gustatory and odorant receptors mainly from insect species such as A. gambiae and D. melanogaster. They are classified as G-protein-coupled receptors (GPCRs), or seven-transmembrane receptors. They show high sequence divergence, consistent with an ancient origin for the family.	.	.	.	.	.
evm.TU.Gh_A05G2966	879	784	832.857	419	397	402.369	2.06988	1.04955	1.04092e-17	8.81388e-17	up	yes	EVM%20prediction%20Gh_A05G2966	protein_coding	chrA05:73075162-73080453:-	gi|763809532|gb|KJB76434.1|	2151	0	hypothetical protein B456_012G088600 [Gossypium raimondii]	gi|590647070|ref|XM_007031737.1|	914	0	Theobroma cacao Protoporphyrinogen oxidase, chloroplastic/mitochondrial (TCM_017112) mRNA, complete cds	O24164	582	0	Protoporphyrinogen oxidase, mitochondrial	aq_2015	137	1e-34	COG1232	pfam01593	Amino_oxidase	Flavin containing amine oxidoreductase. This family consists of various amine oxidases, including maze polyamine oxidase (PAO) and various flavin containing monoamine oxidases (MAO). The aligned region includes the flavin binding site of these enzymes. The family also contains phytoene dehydrogenases and related enzymes. In vertebrates MAO plays an important role regulating the intracellular leve…	GO:0006782|protoporphyrinogen IX biosynthetic process;	GO:0005739|mitochondrion;	GO:0004729|oxygen-dependent protoporphyrinogen oxidase activity;	.	.
evm.TU.Gh_A05G2961	1	0	0.49016	19	19	18.7617	0.0261256	-5.25839	0.000393949	0.00118289	down	yes	EVM%20prediction%20Gh_A05G2961	protein_coding	chrA05:72927157-72928446:-	gi|823255441|ref|XP_012460377.1|	2072	0	PREDICTED: UPF0481 protein At3g47200-like [Gossypium raimondii]	gi|590647184|ref|XM_007031769.1|	442	0	Theobroma cacao Uncharacterized protein (TCM_017159) mRNA, complete cds	Q9SD53	130	6e-32	UPF0481 protein At3g47200	.	.	.	.	pfam03140	DUF247	Plant protein of unknown function. The function of the plant proteins constituting this family is unknown.	.	GO:0016021|integral component of membrane;GO:0005886|plasma membrane;	.	.	.
evm.TU.Gh_A04G0935	13	7	9.96142	37	30	32.9166	0.302626	-1.72439	0.0133448	0.0302439	down	yes	EVM%20prediction%20Gh_A04G0935	protein_coding	chrA04:58372023-58374052:-	gi|728819086|gb|KHG03036.1|	1631	0	Porphobilinogen deaminase, chloroplastic [Gossypium arboreum]	gi|590689623|ref|XM_007043217.1|	665	0	Theobroma cacao Hydroxymethylbilane synthase isoform 1 (TCM_007724) mRNA, complete cds	Q43082	514	0	Porphobilinogen deaminase, chloroplastic	SMc03231	242	7e-76	COG0181	pfam01379	Porphobil_deam	Porphobilinogen deaminase, dipyromethane cofactor binding domain.	GO:0015995|chlorophyll biosynthetic process;GO:0018160|peptidyl-pyrromethane cofactor linkage;GO:0006782|protoporphyrinogen IX biosynthetic process;	GO:0009507|chloroplast;	GO:0004418|hydroxymethylbilane synthase activity;	.	.
evm.TU.Gh_A04G0932	130	114	122.176	67	51	57.887	2.11059	1.07765	0.000922339	0.00261781	up	yes	EVM%20prediction%20Gh_A04G0932	protein_coding	chrA04:58335791-58350318:+	gi|823254852|ref|XP_012460076.1|	1716	0	PREDICTED: serine carboxypeptidase-like 34 isoform X1 [Gossypium raimondii]	gi|590689630|ref|XM_007043219.1|	409	0	Theobroma cacao Serine carboxypeptidase-like 34 isoform 1 (TCM_007725) mRNA, complete cds	Q0WPR4	520	8e-180	Serine carboxypeptidase-like 34	SPAC19G12.10c_2	149	8e-39	COG2939	pfam00450	Peptidase_S10	Serine carboxypeptidase.	.	GO:0005576|extracellular region;GO:0009505|plant-type cell wall;GO:0005773|vacuole;	GO:0004185|serine-type carboxypeptidase activity;	.	.
evm.TU.Gh_A04G0931	449	457	454.414	141	119	127.857	3.55409	1.82948	6.30016e-23	6.71553e-22	up	yes	EVM%20prediction%20Gh_A04G0931	protein_coding	chrA04:58309230-58314109:+	gi|728832580|gb|KHG12023.1|	2490	0	Serine carboxypeptidase-like 35 [Gossypium arboreum]	gi|590689647|ref|XM_007043224.1|	709	0	Theobroma cacao Serine carboxypeptidase-like 35 (TCM_007729) mRNA, complete cds	Q9LEY1	649	0	Serine carboxypeptidase-like 35	SPAC19G12.10c_2	170	4e-46	COG2939	pfam00450	Peptidase_S10	Serine carboxypeptidase.	.	GO:0005576|extracellular region;	GO:0004185|serine-type carboxypeptidase activity;	K16297	SCPL-II; serine carboxypeptidase-like clade II [EC:3.4.16.-]
evm.TU.Gh_A04G0939	9	11	10.0518	45	68	56.3272	0.178454	-2.48637	2.0474e-05	7.31167e-05	down	yes	EVM%20prediction%20Gh_A04G0939	protein_coding	chrA04:58397674-58399916:+	gi|823254435|ref|XP_012459861.1|	3503	0	PREDICTED: LRR receptor-like serine/threonine-protein kinase ERECTA [Gossypium raimondii]	.	.	.	.	Q9M0G7	210	9e-56	Leucine-rich repeat receptor-like protein kinase PXL2	alr0124_1	71.6	3e-12	COG4886	pfam13855	LRR_8	Leucine rich repeat.	GO:0030154|cell differentiation;GO:0009755|hormone-mediated signaling pathway;GO:0010067|procambium histogenesis;GO:0046777|protein autophosphorylation;GO:0007178|transmembrane receptor protein serine/threonine kinase signaling pathway;GO:0001944|vasculature development;	GO:0016021|integral component of membrane;GO:0005886|plasma membrane;GO:0009506|plasmodesma;	GO:0005524|ATP binding;GO:0001653|peptide receptor activity;GO:0004675|transmembrane receptor protein serine/threonine kinase activity;GO:0031625|ubiquitin protein ligase binding;	.	.
evm.TU.Gh_Sca005377G02	0	3	1.53829	194	185	186.913	0.00822996	-6.9249	3.645e-08	1.72514e-07	down	yes	EVM%20prediction%20Gh_Sca005377G02	protein_coding	chrscaffold5377:15351-16445:+	gi|823139243|ref|XP_012469477.1|	1719	0	PREDICTED: probable galacturonosyltransferase-like 1 [Gossypium raimondii]	gi|590704003|ref|XM_007046974.1|	444	0	Theobroma cacao Nucleotide-diphospho-sugar transferases superfamily protein (TCM_000465) mRNA, complete cds	Q9S7G2	474	6e-166	Probable galacturonosyltransferase-like 2	.	.	.	.	pfam01501	Glyco_transf_8	Glycosyl transferase family 8. This family includes enzymes that transfer sugar residues to donor molecules. Members of this family are involved in lipopolysaccharide biosynthesis and glycogen synthesis. This family includes Lipopolysaccharide galactosyltransferase, lipopolysaccharide glucosyltransferase 1, and glycogenin glucosyltransferase.	GO:0071555|cell wall organization;GO:0045489|pectin biosynthetic process;	GO:0005794|Golgi apparatus;GO:0000139|Golgi membrane;GO:0016021|integral component of membrane;	GO:0047262|polygalacturonate 4-alpha-galacturonosyltransferase activity;	.	.
evm.TU.Gh_A08G2142	22	22	22.0643	69	53	59.862	0.368586	-1.43993	0.00310247	0.00801779	down	yes	EVM%20prediction%20Gh_A08G2142	protein_coding	chrA08:102551304-102551558:+	gi|763754056|gb|KJB21387.1|	426	1e-52	hypothetical protein B456_004G279800 [Gossypium raimondii]	.	.	.	.	.	.	.	.	.	.	.	.	pfam03193	DUF258	Protein of unknown function, DUF258.	.	.	.	.	.
evm.TU.Gh_A08G2145	0	0	0	28	15	20.9274	#NAME?	#NAME?	2.41466e-05	8.54396e-05	down	yes	EVM%20prediction%20Gh_A08G2145	protein_coding	chrA08:102574251-102575308:+	gi|728834156|gb|KHG13599.1|	1436	0	Heat stress transcription factor C-1 -like protein [Gossypium arboreum]	gi|519686279|gb|JX580174.1|	202	2e-100	Gossypium hirsutum clone NBRI_GE12554 microsatellite sequence	Q9LV52	200	2e-59	Heat stress transcription factor C-1	YGL073w	100	2e-22	COG5169	pfam00447	HSF_DNA-bind	HSF-type DNA-binding.	GO:0009408|response to heat;GO:0006351|transcription, DNA-templated;	GO:0005634|nucleus;	GO:0043565|sequence-specific DNA binding;GO:0003700|transcription factor activity, sequence-specific DNA binding;	K09419	HSFF; heat shock transcription factor, other eukaryote
evm.TU.Gh_D05G0586	1	0	0.49016	35	40	37.1461	0.0131955	-6.24381	4.84119e-08	2.26759e-07	down	yes	EVM%20prediction%20Gh_D05G0586	protein_coding	chrD05:4750497-4751378:-	gi|823215720|ref|XP_012440597.1|	1577	0	PREDICTED: zinc finger protein 3-like [Gossypium raimondii]	gi|590572012|ref|XM_007011690.1|	328	2e-170	Theobroma cacao C2H2 and C2HC zinc fingers superfamily protein, putative (TCM_036928) mRNA, complete cds	Q39262	165	1e-47	Zinc finger protein 3	.	.	.	.	pfam04162	Gyro_capsid	Gyrovirus capsid protein (VP1). Gyroviruses are small circular single stranded viruses. This family includes the VP1 protein from the chicken anaemia virus which is the viral capsid protein.	GO:0006355|regulation of transcription, DNA-templated;	GO:0005737|cytoplasm;GO:0005634|nucleus;	GO:0046872|metal ion binding;GO:0003700|transcription factor activity, sequence-specific DNA binding;GO:0044212|transcription regulatory region DNA binding;	.	.
evm.TU.Gh_D05G0584	21	19	20.0359	117	116	115.015	0.174202	-2.52117	3.88491e-10	2.16334e-09	down	yes	EVM%20prediction%20Gh_D05G0584	protein_coding	chrD05:4743444-4744604:+	gi|823226385|ref|XP_012446014.1|	1637	0	PREDICTED: uncharacterized protein LOC105769732 [Gossypium raimondii]	gi|519748490|gb|JX615556.1|	294	2e-151	Gossypium hirsutum clone NBRI_GE59592 microsatellite sequence	.	.	.	.	.	.	.	.	pfam05910	DUF868	Plant protein of unknown function (DUF868). This family consists of several hypothetical proteins from Arabidopsis thaliana and Oryza sativa. The function of this family is unknown.	.	.	.	.	.
evm.TU.Gh_D05G0583	326	285	305.93	88	64	74.4874	4.10713	2.03813	2.01592e-18	1.76849e-17	up	yes	EVM%20prediction%20Gh_D05G0583	protein_coding	chrD05:4731459-4732116:+	gi|823230010|ref|XP_012447743.1|	829	1e-110	PREDICTED: protein PPLZ02-like [Gossypium raimondii]	gi|566213818|ref|XM_002324281.2|	174	4e-85	Populus trichocarpa hypothetical protein (POPTR_0018s02280g) mRNA, complete cds	Q94AW5	168	6e-51	Ethylene-responsive transcription factor ERF003	.	.	.	.	pfam00847	AP2	AP2 domain. This 60 amino acid residue domain can bind to DNA and is found in transcription factor proteins.	GO:0009873|ethylene-activated signaling pathway;GO:0006351|transcription, DNA-templated;	GO:0005634|nucleus;	GO:0003677|DNA binding;GO:0003700|transcription factor activity, sequence-specific DNA binding;	.	.
evm.TU.Gh_D08G0877	328	291	309.986	655	604	620.415	0.499644	-1.00103	1.24468e-12	8.13784e-12	down	yes	EVM%20prediction%20Gh_D08G0877	protein_coding	chrD08:16486161-16489238:+	gi|823148559|ref|XP_012474179.1|	2509	0	PREDICTED: glucan endo-1,3-beta-glucosidase 6-like [Gossypium raimondii]	gi|566215930|ref|XM_006372198.1|	512	0	Populus trichocarpa hypothetical protein (POPTR_0018s14730g) mRNA, complete cds	Q93Z08	704	0	Glucan endo-1,3-beta-glucosidase 6	YGR282c	51.6	2e-06	COG5309	pfam00332	Glyco_hydro_17	Glycosyl hydrolases family 17.	GO:0005975|carbohydrate metabolic process;GO:0006952|defense response;	GO:0031225|anchored component of membrane;GO:0046658|anchored component of plasma membrane;GO:0005886|plasma membrane;GO:0009506|plasmodesma;	GO:0042973|glucan endo-1,3-beta-D-glucosidase activity;	.	.
evm.TU.Gh_D07G0758	256	247	252.133	3	13	8.13268	31.0025	4.95431	1.06565e-10	6.1717e-10	up	yes	EVM%20prediction%20Gh_D07G0758	protein_coding	chrD07:9275887-9276400:-	gi|763739043|gb|KJB06542.1|	630	4e-82	hypothetical protein B456_001G085000 [Gossypium raimondii]	.	.	.	.	P82007	67.8	9e-14	Non-specific lipid-transfer protein AP10	.	.	.	.	pfam00234	Tryp_alpha_amyl	Protease inhibitor/seed storage/LTP family. This family is composed of trypsin-alpha amylase inhibitors, seed storage proteins and lipid transfer proteins from plants.	GO:0050832|defense response to fungus;GO:0031640|killing of cells of other organism;GO:0006869|lipid transport;	GO:0005615|extracellular space;GO:0016020|membrane;	GO:0008289|lipid binding;	.	.
evm.TU.Gh_A05G1885	163	159	161.425	9	27	18.1937	8.87262	3.14936	1.88936e-06	7.599e-06	up	yes	EVM%20prediction%20Gh_A05G1885	protein_coding	chrA05:19745201-19756557:-	gi|823225568|ref|XP_012445588.1|	4025	0	PREDICTED: rho GTPase-activating protein REN1-like isoform X3 [Gossypium raimondii]	gi|590595940|ref|XM_007018135.1|	1133	0	Theobroma cacao Rho GTPase activation protein with PH domain, putative isoform 5 (TCM_034487) mRNA, complete cds	F4JQZ3	119	4e-26	Rho GTPase-activating protein REN1	.	.	.	.	pfam00620	RhoGAP	RhoGAP domain. GTPase activator proteins towards Rho/Rac/Cdc42-like small GTPases.	GO:0009860|pollen tube growth;GO:0043547|positive regulation of GTPase activity;GO:0040008|regulation of growth;GO:0007165|signal transduction;	GO:0016324|apical plasma membrane;	GO:0005096|GTPase activator activity;GO:0017048|Rho GTPase binding;	.	.
evm.TU.Gh_D02G2171	56	37	46.4212	403	440	417.075	0.111302	-3.16745	1.23595e-24	1.39791e-23	down	yes	EVM%20prediction%20Gh_D02G2171	protein_coding	chrD02:65772774-65775440:-	gi|823161019|ref|XP_012480369.1|	2970	0	PREDICTED: BEL1-like homeodomain protein 7 [Gossypium raimondii]	gi|590685399|ref|XM_007042030.1|	386	0	Theobroma cacao BEL1-like homeodomain protein 6 isoform 1 (TCM_006827) mRNA, complete cds	O65685	327	5e-102	BEL1-like homeodomain protein 6	.	.	.	.	pfam07526	POX	Associated with HOX. The function of this domain is unknown. It is often found in plant proteins associated with pfam00046.	GO:0006351|transcription, DNA-templated;	GO:0005634|nucleus;	GO:0003700|transcription factor activity, sequence-specific DNA binding;GO:0044212|transcription regulatory region DNA binding;	.	.
evm.TU.Gh_D02G2174	0	0	0	6	10	7.99286	#NAME?	#NAME?	0.0228158	0.048753	down	yes	EVM%20prediction%20Gh_D02G2174	protein_coding	chrD02:65800997-65805017:+	gi|823161023|ref|XP_012480371.1|	3843	0	PREDICTED: beta-galactosidase 5-like [Gossypium raimondii]	gi|590685369|ref|XM_007042021.1|	1227	0	Theobroma cacao Beta-galactosidase 3 isoform 1 (TCM_006823) mRNA, complete cds	Q10RB4	1088	0	Beta-galactosidase 5	XF0840	162	1e-41	COG1874	pfam01301	Glyco_hydro_35	Glycosyl hydrolases family 35.	GO:0005975|carbohydrate metabolic process;	GO:0048046|apoplast;	GO:0004565|beta-galactosidase activity;GO:0030246|carbohydrate binding;	.	.
evm.TU.Gh_D02G2177	23	25	24.0927	1427	1248	1316.55	0.0182999	-5.77202	6.89467e-241	8.15205e-239	down	yes	EVM%20prediction%20Gh_D02G2177	protein_coding	chrD02:65820800-65823290:-	gi|823161033|ref|XP_012480376.1|	2481	0	PREDICTED: purple acid phosphatase 2-like [Gossypium raimondii]	gi|376315433|gb|JQ345698.1|	1389	0	Gossypium hirsutum PAP10 (Pap10) mRNA, complete cds	Q9SDZ9	771	0	Purple acid phosphatase 2	Rv2577	93.6	1e-19	COG1409	pfam00149	Metallophos	Calcineurin-like phosphoesterase. This family includes a diverse range of phosphoesterases, including protein phosphoserine phosphatases, nucleotidases, sphingomyelin phosphodiesterases and 2'-3' cAMP phosphodiesterases as well as nucleases such as bacterial SbcD or yeast MRE11. The most conserved regions in this superfamily centre around the metal chelating residues.	.	GO:0005576|extracellular region;	GO:0003993|acid phosphatase activity;GO:0046872|metal ion binding;	.	.
evm.TU.Gh_D02G2178	1462	1347	1407.31	5507	5061	5207.32	0.270255	-1.88761	3.87933e-251	4.81905e-249	down	yes	EVM%20prediction%20Gh_D02G2178	protein_coding	chrD02:65834252-65836940:+	gi|823161035|ref|XP_012480377.1|	1924	0	PREDICTED: cysteine proteinase RD19a [Gossypium raimondii]	gi|590685347|ref|XM_007042015.1|	692	0	Theobroma cacao Papain family cysteine protease (TCM_006819) mRNA, complete cds	P43296	561	0	Cysteine proteinase RD19a	AF1946_2	90.9	4e-20	COG4870	pfam00112	Peptidase_C1	Papain family cysteine protease.	GO:0042742|defense response to bacterium;GO:0051603|proteolysis involved in cellular protein catabolic process;GO:0006970|response to osmotic stress;GO:0009651|response to salt stress;	GO:0005615|extracellular space;GO:0005764|lysosome;GO:0005634|nucleus;GO:0005773|vacuole;	GO:0004197|cysteine-type endopeptidase activity;	K01373	CTSF; cathepsin F [EC:3.4.22.41]
evm.TU.Gh_D12G1894	0	0	0	362	321	336.261	#NAME?	#NAME?	6.27115e-77	2.18238e-75	down	yes	EVM%20prediction%20Gh_D12G1894	protein_coding	chrD12:51670206-51670992:+	gi|763782561|gb|KJB49632.1|	389	7e-43	hypothetical protein B456_008G130200 [Gossypium raimondii]	.	.	.	.	.	.	.	.	.	.	.	.	pfam10998	DUF2838	Protein of unknown function (DUF2838). This bacterial family of proteins has no known function.	.	.	.	.	.
evm.TU.Gh_A13G1279	142	126	134.211	57	53	54.2169	2.47544	1.30769	4.06101e-05	0.000139714	up	yes	EVM%20prediction%20Gh_A13G1279	protein_coding	chrA13:67197093-67202158:-	gi|823259182|ref|XP_012462296.1|	4944	0	PREDICTED: phosphoenolpyruvate carboxylase isoform X1 [Gossypium raimondii]	gi|590610129|ref|XM_007021667.1|	2222	0	Theobroma cacao Phosphoenolpyruvate carboxylase 3 isoform 1 (TCM_031773) mRNA, complete cds	P29196	1756	0	Phosphoenolpyruvate carboxylase	PA3687	652	0	COG2352	pfam00311	PEPcase	Phosphoenolpyruvate carboxylase.	GO:0015977|carbon fixation;GO:0015979|photosynthesis;GO:0006099|tricarboxylic acid cycle;	GO:0005737|cytoplasm;	GO:0008964|phosphoenolpyruvate carboxylase activity;	K01595	ppc; phosphoenolpyruvate carboxylase [EC:4.1.1.31]
evm.TU.Gh_D12G1891	0	0	0	1578	1471	1502.88	#NAME?	#NAME?	0	0	down	yes	EVM%20prediction%20Gh_D12G1891	protein_coding	chrD12:51654729-51656544:+	gi|763784172|gb|KJB51243.1|	1544	0	hypothetical protein B456_008G208600 [Gossypium raimondii]	gi|590720851|ref|XM_007051381.1|	281	2e-144	Theobroma cacao IQ-domain 17 isoform 2 (TCM_005048) mRNA, complete cds	.	.	.	.	.	.	.	.	pfam13178	DUF4005	Protein of unknown function (DUF4005). This is a C-terminal region of plant IQ-containing putative calmodulin-binding proteins.	.	.	.	.	.
evm.TU.Gh_D12G1890	32	27	29.5297	77	79	77.0682	0.383164	-1.38397	0.00121823	0.00339205	down	yes	EVM%20prediction%20Gh_D12G1890	protein_coding	chrD12:51651440-51653061:-	gi|823212557|ref|XP_012439027.1|	1641	0	PREDICTED: pyruvate dehydrogenase E1 component subunit alpha-3, chloroplastic-like isoform X1 [Gossypium raimondii]	gi|566158631|ref|XM_002301406.2|	328	2e-170	Populus trichocarpa hypothetical protein (POPTR_0002s18020g) mRNA, complete cds	O24457	506	5e-177	Pyruvate dehydrogenase E1 component subunit alpha-3, chloroplastic	alr2708	355	9e-120	COG1071	pfam00676	E1_dh	Dehydrogenase E1 component. This family uses thiamine pyrophosphate as a cofactor. This family includes pyruvate dehydrogenase, 2-oxoglutarate dehydrogenase and 2-oxoisovalerate dehydrogenase.	GO:0006096|glycolytic process;	GO:0009507|chloroplast;GO:0009941|chloroplast envelope;GO:0009570|chloroplast stroma;	GO:0004739|pyruvate dehydrogenase (acetyl-transferring) activity;	K00161	PDHA, pdhA; pyruvate dehydrogenase E1 component alpha subunit [EC:1.2.4.1]
evm.TU.Gh_A08G0158	1023	937	981.892	3082	2676	2833.42	0.346539	-1.52891	1.07587e-101	5.072e-100	down	yes	EVM%20prediction%20Gh_A08G0158	protein_coding	chrA08:1501016-1513459:-	gi|763754662|gb|KJB21993.1|	5191	0	hypothetical protein B456_004G024800 [Gossypium raimondii]	gi|590581973|ref|XM_007014434.1|	2141	0	Theobroma cacao Autoinhibited Ca(2+)-ATPase 10 isoform 1 (TCM_039616) mRNA, complete cds	Q9SZR1	1529	0	Calcium-transporting ATPase 10, plasma membrane-type	.	.	.	.	pfam00122	E1-E2_ATPase	E1-E2 ATPase.	.	GO:0016021|integral component of membrane;GO:0005886|plasma membrane;GO:0009506|plasmodesma;	GO:0005524|ATP binding;GO:0005388|calcium-transporting ATPase activity;GO:0046872|metal ion binding;	K01537	E3.6.3.8; Ca2+-transporting ATPase [EC:3.6.3.8]
evm.TU.Gh_D01G1284	1067	955	1012.69	2344	2051	2163.11	0.468164	-1.09491	4.05114e-46	8.24255e-45	down	yes	EVM%20prediction%20Gh_D01G1284	protein_coding	chrD01:35130899-35158408:-	gi|823134533|ref|XP_012467068.1|	8460	0	PREDICTED: 187-kDa microtubule-associated protein AIR9 isoform X1 [Gossypium raimondii]	gi|590681646|ref|XM_007041074.1|	3663	0	Theobroma cacao Outer arm dynein light chain 1 protein isoform 1 (TCM_006091) mRNA, complete cds	F4IIU4	67.4	1e-09	187-kDa microtubule-associated protein AIR9	ECU09g0460	60.5	6e-09	COG4886	pfam12799	LRR_4	Leucine Rich repeats (2 copies). Leucine rich repeats are short sequence motifs present in a number of proteins with diverse functions and cellular locations. These repeats are usually involved in protein-protein interactions. Each Leucine Rich Repeat is composed of a beta-alpha unit. These units form elongated non-globular structures. Leucine Rich Repeats are often flanked by cysteine rich domai…	GO:0051301|cell division;GO:0007067|mitotic nuclear division;	GO:0055028|cortical microtubule;GO:0009524|phragmoplast;GO:0009574|preprophase band;GO:0005819|spindle;	.	.	.
evm.TU.Gh_D01G1281	127	130	128.909	61	48	53.5134	2.40892	1.26839	9.69645e-05	0.000318023	up	yes	EVM%20prediction%20Gh_D01G1281	protein_coding	chrD01:34484773-34487183:+	gi|763747688|gb|KJB15127.1|	1583	0	hypothetical protein B456_002G162100 [Gossypium raimondii]	gi|590630805|ref|XM_007027320.1|	787	0	Theobroma cacao ATPase, AAA-type, CDC48 protein isoform 2 (TCM_022204) mRNA, complete cds	Q9SCN8	103	7e-23	Cell division control protein 48 homolog D	SPAC1565.08	433	2e-149	COG0464	pfam02359	CDC48_N	Cell division protein 48 (CDC48), N-terminal domain. This domain has a double psi-beta barrel fold and includes VCP-like ATPase and N-ethylmaleimide sensitive fusion protein N-terminal domains. Both the VAT and NSF N-terminal functional domains consist of two structural domains of which this is at the N-terminus. The VAT-N domain found in AAA ATPases pfam00004 is a substrate 185-residue recogniti…	GO:0007049|cell cycle;GO:0051301|cell division;GO:0045732|positive regulation of protein catabolic process;GO:0015031|protein transport;GO:0046686|response to cadmium ion;	GO:0005856|cytoskeleton;GO:0005829|cytosol;GO:0005794|Golgi apparatus;GO:0005730|nucleolus;GO:0005654|nucleoplasm;GO:0009524|phragmoplast;GO:0005886|plasma membrane;	GO:0005524|ATP binding;GO:0016787|hydrolase activity;	K13525	VCP, CDC48; transitional endoplasmic reticulum ATPase
evm.TU.Gh_A08G0154	55	36	45.4183	6	2	3.85661	11.7767	3.55787	8.07491e-06	3.02884e-05	up	yes	EVM%20prediction%20Gh_A08G0154	protein_coding	chrA08:1469328-1471841:+	gi|823146333|ref|XP_012473056.1|	3887	0	PREDICTED: G-type lectin S-receptor-like serine/threonine-protein kinase At5g35370 isoform X2 [Gossypium raimondii]	.	.	.	.	O65238	689	0	G-type lectin S-receptor-like serine/threonine-protein kinase At5g35370	YAR019c	105	2e-22	COG0515	pfam00069	Pkinase	Protein kinase domain.	.	GO:0016021|integral component of membrane;GO:0005886|plasma membrane;	GO:0005524|ATP binding;GO:0005516|calmodulin binding;GO:0030246|carbohydrate binding;GO:0004674|protein serine/threonine kinase activity;	.	.
evm.TU.Gh_A08G0846	7	7	7.02046	49	73	60.7941	0.115479	-3.11429	2.54404e-07	1.1204e-06	down	yes	EVM%20prediction%20Gh_A08G0846	protein_coding	chrA08:45302476-45302826:-	gi|728839613|gb|KHG19056.1|	304	5e-33	L-shaped tail fiber [Gossypium arboreum]	.	.	.	.	.	.	.	.	.	.	.	.	pfam03015	Sterile	Male sterility protein. This family represents the C-terminal region of the male sterility protein in a number of arabidopsis and drosophila. A sequence-related jojoba acyl CoA reductase is also included.	.	.	.	.	.
evm.TU.Gh_A11G1298	1397	1312	1357.5	599	529	555.294	2.44465	1.28963	2.89542e-38	4.89627e-37	up	yes	EVM%20prediction%20Gh_A11G1298	protein_coding	chrA11:16716562-16719323:-	gi|728818358|gb|KHG02769.1|	2147	0	Phosphoserine aminotransferase [Gossypium arboreum]	gi|590713476|ref|XM_007049592.1|	708	0	Theobroma cacao F21O3.2 protein (TCM_002748) mRNA, complete cds	.	.	.	.	.	.	.	.	pfam05542	DUF760	Protein of unknown function (DUF760). This family contains several uncharacterized plant proteins.	.	.	.	.	.
evm.TU.Gh_D10G1754	310	278	294.498	24	19	21.1138	13.9481	3.802	3.30353e-38	5.57679e-37	up	yes	EVM%20prediction%20Gh_D10G1754	protein_coding	chrD10:49370585-49413693:-	gi|354620269|gb|AER29898.1|	830	1e-111	pCPR10-12 [Gossypium barbadense]	gi|354620268|gb|JF261107.1|	468	0	Gossypium barbadense pCPR10-12 mRNA, complete cds	P43178	148	8e-44	Major pollen allergen Bet v 1-E	.	.	.	.	pfam00407	Bet_v_1	Pathogenesis-related protein Bet v I family. This family is named after Bet v 1, the major birch pollen allergen. This protein belongs to family 10 of plant pathogenesis-related proteins (PR-10), cytoplasmic proteins of 15-17 kd that are wide-spread among dicotyledonous plants. In recent years, a number of diverse plant proteins with low sequence similarity to Bet v 1 was identified. A classifica…	GO:0006952|defense response;GO:0009607|response to biotic stimulus;	GO:0005737|cytoplasm;	.	.	.
evm.TU.Gh_D10G1752	882	702	792.281	80	90	84.1668	9.41322	3.23469	7.25429e-62	2.01961e-60	up	yes	EVM%20prediction%20Gh_D10G1752	protein_coding	chrD10:49318125-49318454:-	gi|823250000|ref|XP_012457606.1|	511	4e-64	PREDICTED: major pollen allergen Bet v 1-E-like [Gossypium raimondii]	gi|354620268|gb|JF261107.1|	296	3e-153	Gossypium barbadense pCPR10-12 mRNA, complete cds	O50001	89.7	6e-22	Major allergen Pru ar 1	.	.	.	.	pfam00407	Bet_v_1	Pathogenesis-related protein Bet v I family. This family is named after Bet v 1, the major birch pollen allergen. This protein belongs to family 10 of plant pathogenesis-related proteins (PR-10), cytoplasmic proteins of 15-17 kd that are wide-spread among dicotyledonous plants. In recent years, a number of diverse plant proteins with low sequence similarity to Bet v 1 was identified. A classifica…	GO:0006952|defense response;GO:0009607|response to biotic stimulus;	.	.	.	.
evm.TU.Gh_D10G1753	362	397	381.005	104	81	90.8037	4.19592	2.06899	5.28289e-23	5.64653e-22	up	yes	EVM%20prediction%20Gh_D10G1753	protein_coding	chrD10:49345152-49345714:+	gi|823240645|ref|XP_012452937.1|	819	5e-110	PREDICTED: major pollen allergen Bet v 1-F/I-like [Gossypium raimondii]	gi|15811628|gb|AF416652.1|	294	7e-152	Gossypium arboreum ribonuclease-like PR-10 mRNA, complete cds	P43179	165	3e-50	Major pollen allergen Bet v 1-F/I	.	.	.	.	pfam00407	Bet_v_1	Pathogenesis-related protein Bet v I family. This family is named after Bet v 1, the major birch pollen allergen. This protein belongs to family 10 of plant pathogenesis-related proteins (PR-10), cytoplasmic proteins of 15-17 kd that are wide-spread among dicotyledonous plants. In recent years, a number of diverse plant proteins with low sequence similarity to Bet v 1 was identified. A classifica…	GO:0006952|defense response;GO:0009607|response to biotic stimulus;	GO:0005737|cytoplasm;	.	.	.
evm.TU.Gh_D10G1758	8277	7787	8049.94	1233	990	1091.89	7.37245	2.88214	1.44887e-260	1.90429e-258	up	yes	EVM%20prediction%20Gh_D10G1758	protein_coding	chrD10:49514844-49568563:+	gi|823249173|ref|XP_012457235.1|	827	4e-111	PREDICTED: pathogenesis-related protein STH-2-like [Gossypium raimondii]	gi|10505373|gb|AF305066.1|AF305066	417	0	Gossypium hirsutum clone pCPR10-12 PR protein class 10 mRNA, complete cds	P17642	145	7e-43	Pathogenesis-related protein STH-2	.	.	.	.	pfam00407	Bet_v_1	Pathogenesis-related protein Bet v I family. This family is named after Bet v 1, the major birch pollen allergen. This protein belongs to family 10 of plant pathogenesis-related proteins (PR-10), cytoplasmic proteins of 15-17 kd that are wide-spread among dicotyledonous plants. In recent years, a number of diverse plant proteins with low sequence similarity to Bet v 1 was identified. A classifica…	GO:0006952|defense response;GO:0009607|response to biotic stimulus;	.	.	.	.
evm.TU.Gh_A06G0623	647	663	657.095	308	271	285.006	2.30555	1.20511	1.72385e-17	1.44633e-16	up	yes	EVM%20prediction%20Gh_A06G0623	protein_coding	chrA06:15899814-15904943:+	gi|728821617|gb|KHG04414.1|	2622	0	Protein arginine N-methyltransferase 1.1 [Gossypium arboreum]	gi|590576205|ref|XM_007012836.1|	1088	0	Theobroma cacao Metallopeptidase M24 family protein isoform 1 (TCM_037703) mRNA, complete cds	Q5RFB3	535	0	Xaa-Pro dipeptidase	YFR006w	202	1e-56	COG0006	pfam00557	Peptidase_M24	Metallopeptidase family M24. This family contains metallopeptidases. It also contains non-peptidase homologues such as the N terminal domain of Spt16 which is a histone H3-H4 binding module.	GO:0030574|collagen catabolic process;	.	GO:0004177|aminopeptidase activity;GO:0016805|dipeptidase activity;GO:0030145|manganese ion binding;GO:0008237|metallopeptidase activity;	K14213	PEPD; Xaa-Pro dipeptidase [EC:3.4.13.9]
evm.TU.Gh_D11G3037	43	61	52.3554	1	0	0.470425	111.294	6.79823	3.07919e-11	1.84651e-10	up	yes	EVM%20prediction%20Gh_D11G3037	protein_coding	chrD11:61822268-61823508:+	gi|823198980|ref|XP_012434766.1|	1308	4e-180	PREDICTED: WUSCHEL-related homeobox 11-like isoform X1 [Gossypium raimondii]	gi|590640386|ref|XM_007029878.1|	350	0	Theobroma cacao WUSCHEL related homeobox 11 (TCM_025805) mRNA, complete cds	Q6X7J3	233	9e-74	WUSCHEL-related homeobox 11	.	.	.	.	pfam00046	Homeobox	Homeobox domain.	GO:0007275|multicellular organismal development;GO:0006355|regulation of transcription, DNA-templated;GO:0006351|transcription, DNA-templated;	GO:0005634|nucleus;	GO:0003677|DNA binding;	.	.
evm.TU.Gh_A12G0371	0	1	0.512762	16	22	18.9015	0.0271282	-5.20406	0.000378792	0.00114087	down	yes	EVM%20prediction%20Gh_A12G0371	protein_coding	chrA12:7112101-7113397:-	gi|728816455|gb|KHG02159.1|	1476	0	Glutamate--tRNA ligase [Gossypium arboreum]	gi|590684850|ref|XM_007041889.1|	506	0	Theobroma cacao Calcium-binding EF-hand family protein (TCM_006708) mRNA, complete cds	.	.	.	.	.	.	.	.	pfam13234	rRNA_proc-arch	rRNA-processing arch domain. Mtr4 is the essential RNA helicase, and is an exosome-activating cofactor. This arch domain is carried in Mtr4 and Ski2 (the cytosolic homologue of Mtr4). The arch domain is required for proper 5.8S rRNA processing, and appears to function independently of canonical helicase activity.	.	.	.	.	.
evm.TU.Gh_D01G0621	9	2	5.43697	27	61	44.2404	0.122896	-3.02449	0.0188641	0.0411238	down	yes	EVM%20prediction%20Gh_D01G0621	protein_coding	chrD01:8763564-8765615:+	gi|823125968|ref|XP_012486935.1|	585	8e-76	PREDICTED: uncharacterized protein LOC105800379 [Gossypium raimondii]	gi|590686345|ref|XM_007042290.1|	64	3e-24	Theobroma cacao Homeodomain-like superfamily protein, putative isoform 2 (TCM_006998) mRNA, partial cds	P93042	82	2e-17	Protein ROOT HAIR DEFECTIVE 3	.	.	.	.	pfam01571	GCV_T	Aminomethyltransferase folate-binding domain. This is a family of glycine cleavage T-proteins, part of the glycine cleavage multienzyme complex (GCV) found in bacteria and the mitochondria of eukaryotes. GCV catalyses the catabolism of glycine in eukaryotes. The T-protein is an aminomethyl transferase.	GO:0030036|actin cytoskeleton organization;GO:0009932|cell tip growth;GO:0006888|ER to Golgi vesicle-mediated transport;GO:0009832|plant-type cell wall biogenesis;GO:0010053|root epidermal cell differentiation;	GO:0005737|cytoplasm;GO:0005783|endoplasmic reticulum;GO:0005789|endoplasmic reticulum membrane;GO:0000139|Golgi membrane;GO:0016021|integral component of membrane;GO:0005886|plasma membrane;GO:0005774|vacuolar membrane;	GO:0005525|GTP binding;GO:0003924|GTPase activity;	.	.
evm.TU.Gh_A03G1900	47	54	50.7267	390	336	357.188	0.142017	-2.81587	4.43253e-33	6.48761e-32	down	yes	EVM%20prediction%20Gh_A03G1900	protein_coding	chrA03:99869330-99869704:-	gi|823161451|ref|XP_012480595.1|	389	7e-46	PREDICTED: uncharacterized protein LOC105795498 [Gossypium raimondii]	gi|590682487|ref|XM_007041294.1|	134	5e-63	Theobroma cacao Cytochrome P450 82C4, putative isoform 2 (TCM_046710) mRNA, complete cds	.	.	.	.	.	.	.	.	pfam06218	NPR2	Nitrogen permease regulator 2. This family of regulators are involved in post-translational control of nitrogen permease.	.	.	.	.	.
evm.TU.Gh_A03G1902	48	44	46.0892	0	0	0	Inf	Inf	6.3985e-11	3.75854e-10	up	yes	EVM%20prediction%20Gh_A03G1902	protein_coding	chrA03:99886088-99886375:+	gi|590682450|ref|XP_007041348.1|	202	1e-18	Uncharacterized protein TCM_006272 [Theobroma cacao]	gi|519705254|gb|JX598712.1|	58	6e-21	Gossypium hirsutum clone NBRI_GE35998 microsatellite sequence	.	.	.	.	.	.	.	.	pfam02362	B3	B3 DNA binding domain. This is a family of plant transcription factors with various roles in development, the aligned region corresponds the B3 DNA binding domain as described in this domain is found in VP1/AB13 transcription factors. Some proteins also have a second AP2 DNA binding domain pfam00847 such as RAV1. DNA binding activity was demonstrated by.	.	.	.	.	.
evm.TU.Gh_A03G1904	46	15	30.2388	0	1	0.517031	58.4855	5.87001	3.95749e-06	1.53801e-05	up	yes	EVM%20prediction%20Gh_A03G1904	protein_coding	chrA03:99972005-99972364:-	gi|823161465|ref|XP_012480603.1|	462	5e-57	PREDICTED: B3 domain-containing transcription factor NGA4-like [Gossypium raimondii]	gi|590682297|ref|XM_007041249.1|	78	6e-32	Theobroma cacao AP2/B3-like transcriptional factor family protein, putative (TCM_006241) mRNA, complete cds	.	.	.	.	.	.	.	.	pfam02362	B3	B3 DNA binding domain. This is a family of plant transcription factors with various roles in development, the aligned region corresponds the B3 DNA binding domain as described in this domain is found in VP1/AB13 transcription factors. Some proteins also have a second AP2 DNA binding domain pfam00847 such as RAV1. DNA binding activity was demonstrated by.	.	.	.	.	.
evm.TU.Gh_A03G1909	29	14	21.3933	72	85	77.8182	0.274914	-1.86295	0.0014429	0.00396514	down	yes	EVM%20prediction%20Gh_A03G1909	protein_coding	chrA03:100004352-100006742:+	gi|763765594|gb|KJB32848.1|	1146	7e-157	hypothetical protein B456_005G265100 [Gossypium raimondii]	gi|590682067|ref|XM_007041187.1|	114	1e-51	Theobroma cacao Lactoylglutathione lyase / glyoxalase I family protein (TCM_006181) mRNA, complete cds	.	.	.	.	.	.	.	.	pfam12681	Glyoxalase_2	Glyoxalase-like domain. This domain is related to the Glyoxalase domain pfam00903.	.	.	.	.	.
evm.TU.Gh_D13G1237	0	0	0	1512	1454	1463.05	#NAME?	#NAME?	0	0	down	yes	EVM%20prediction%20Gh_D13G1237	protein_coding	chrD13:37629721-37630611:-	gi|823260706|ref|XP_012463076.1|	1457	0	PREDICTED: glucuronoxylan 4-O-methyltransferase 3 [Gossypium raimondii]	gi|590602708|ref|XM_007019755.1|	407	0	Theobroma cacao UvrABC system protein C isoform 1 (TCM_036200) mRNA, complete cds	Q9LQ32	358	3e-122	Glucuronoxylan 4-O-methyltransferase 3	.	.	.	.	pfam04669	Polysacc_synt_4	Polysaccharide biosynthesis. This family of proteins plays a role in xylan biosynthesis in plant cell walls. Its precise role in xylan biosynthesis is unknown. Its function in other organisms is unknown.	GO:0009808|lignin metabolic process;GO:0005976|polysaccharide metabolic process;GO:0045491|xylan metabolic process;	GO:0005794|Golgi apparatus;GO:0000139|Golgi membrane;GO:0016021|integral component of membrane;	GO:0030775|glucuronoxylan 4-O-methyltransferase activity;	K18801	GXM; glucuronoxylan 4-O-methyltransferase [EC:2.1.1.112]
evm.TU.Gh_D08G0317	473	423	448.744	193	177	182.306	2.46148	1.29953	6.19639e-14	4.36953e-13	up	yes	EVM%20prediction%20Gh_D08G0317	protein_coding	chrD08:3072505-3074712:-	gi|823146675|ref|XP_012473239.1|	1551	0	PREDICTED: transcription factor bHLH130-like [Gossypium raimondii]	gi|519685390|gb|JX579285.1|	242	1e-122	Gossypium hirsutum clone NBRI_GE11491 microsatellite sequence	Q66GR3	135	1e-34	Transcription factor bHLH130	.	.	.	.	pfam00010	HLH	Helix-loop-helix DNA-binding domain.	GO:0048573|photoperiodism, flowering;GO:0006355|regulation of transcription, DNA-templated;GO:0006351|transcription, DNA-templated;	GO:0005634|nucleus;	GO:0003677|DNA binding;GO:0003700|transcription factor activity, sequence-specific DNA binding;	.	.
evm.TU.Gh_D08G0310	1	2	1.51569	481	409	437.74	0.00346252	-8.17396	7.51639e-95	3.28323e-93	down	yes	EVM%20prediction%20Gh_D08G0310	protein_coding	chrD08:3028373-3030641:-	gi|823146656|ref|XP_012473229.1|	1310	0	PREDICTED: protein YLS3-like [Gossypium raimondii]	gi|590724975|ref|XM_007052561.1|	203	5e-101	Theobroma cacao Bifunctional inhibitor/lipid-transfer protein/seed storage 2S albumin superfamily protein (TCM_005951) mRNA, complete cds	O64864	166	1e-48	Protein YLS3	.	.	.	.	pfam14368	LTP_2	Probable lipid transfer. The members of this family are probably involved in lipid transfer. The family has several highly conserved cysteines, paired in various ways.	GO:0006869|lipid transport;	GO:0031225|anchored component of membrane;GO:0005886|plasma membrane;	GO:0008289|lipid binding;	.	.
evm.TU.Gh_D09G2440	1	0	0.49016	19	7	12.5573	0.0390339	-4.67913	0.0069351	0.0167145	down	yes	EVM%20prediction%20Gh_D09G2440	protein_coding	chrscaffold4321_D09:53116-54357:-	gi|255575491|ref|XP_002528647.1|	1183	1e-156	cytochrome P450, putative [Ricinus communis]	gi|519763382|gb|JX622782.1|	132	2e-61	Gossypium hirsutum clone NBRI_GE69659 microsatellite sequence	P37121	356	9e-118	Cytochrome P450 76A1 (Fragment)	mlr5192	95.5	5e-21	COG2124	pfam00067	p450	Cytochrome P450. Cytochrome P450s are haem-thiolate proteins involved in the oxidative degradation of various compounds. They are particularly well known for their role in the degradation of environmental toxins and mutagens. They can be divided into 4 classes, according to the method by which electrons from NAD(P)H are delivered to the catalytic site. Sequence conservation is relatively low with…	.	.	GO:0020037|heme binding;GO:0005506|iron ion binding;GO:0004497|monooxygenase activity;GO:0016705|oxidoreductase activity, acting on paired donors, with incorporation or reduction of molecular oxygen;	.	.
evm.TU.Gh_D09G2443	278	349	315.219	134	133	131.802	2.39161	1.25798	4.02115e-08	1.89646e-07	up	yes	EVM%20prediction%20Gh_D09G2443	protein_coding	chrscaffold4321_D09:70439-71887:-	gi|823174704|ref|XP_012485858.1|	1881	0	PREDICTED: myb-like protein V [Gossypium raimondii]	gi|590631486|ref|XM_007027516.1|	739	0	Theobroma cacao Sequence-specific DNA binding transcription factors isoform 2 (TCM_022395) mRNA, complete cds	.	.	.	.	.	.	.	.	pfam13837	Myb_DNA-bind_4	Myb/SANT-like DNA-binding domain. This presumed domain appears to be related to other Myb/SANT-like DNA binding domains. In particular pfam10545 seems most related. This family is greatly expanded in plants and appears in several proteins annotated as transposon proteins.	.	.	.	.	.
evm.TU.Gh_D09G2442	627	595	612.424	110	98	102.416	5.97978	2.58009	7.54723e-49	1.63682e-47	up	yes	EVM%20prediction%20Gh_D09G2442	protein_coding	chrscaffold4321_D09:63398-68118:+	gi|823174692|ref|XP_012485853.1|	2771	0	PREDICTED: pyruvate kinase, cytosolic isozyme-like isoform X1 [Gossypium raimondii]	gi|590631490|ref|XM_007027517.1|	1173	0	Theobroma cacao Pyruvate kinase family protein (TCM_022396) mRNA, complete cds	Q42806	383	3e-125	Pyruvate kinase, cytosolic isozyme	BS_pykA_1	272	2e-83	COG0469	pfam00224	PK	Pyruvate kinase, barrel domain. This domain of the is actually a small beta-barrel domain nested within a larger TIM barrel. The active site is found in a cleft between the two domains.	GO:0006096|glycolytic process;	GO:0005737|cytoplasm;	GO:0005524|ATP binding;GO:0000287|magnesium ion binding;GO:0030955|potassium ion binding;GO:0004743|pyruvate kinase activity;	K00873	PK, pyk; pyruvate kinase [EC:2.7.1.40]
evm.TU.Gh_D09G2445	0	1	0.512762	29	29	28.6362	0.0179061	-5.80341	3.19058e-06	1.2522e-05	down	yes	EVM%20prediction%20Gh_D09G2445	protein_coding	chrscaffold4322_D09:7252-10620:+	gi|823174358|ref|XP_012485756.1|	1045	2e-142	PREDICTED: cytokinin riboside 5'-monophosphate phosphoribohydrolase LOG7 [Gossypium raimondii]	gi|590632759|ref|XM_007027869.1|	489	0	Theobroma cacao Lysine decarboxylase family protein, putative (TCM_022858) mRNA, complete cds	Q8GW29	363	2e-126	Cytokinin riboside 5'-monophosphate phosphoribohydrolase LOG7	RSc2087	154	2e-45	COG1611	pfam03641	Lysine_decarbox	Possible lysine decarboxylase. The members of this family share a highly conserved motif PGGXGTXXE that is probably functionally important. This family includes proteins annotated as lysine decarboxylases, although the evidence for this is not clear.	GO:0009691|cytokinin biosynthetic process;	GO:0005829|cytosol;GO:0005634|nucleus;	GO:0016799|hydrolase activity, hydrolyzing N-glycosyl compounds;	.	.
evm.TU.Gh_D05G2873	98	89	93.6716	5	9	7.0054	13.3713	3.74107	2.86387e-12	1.83314e-11	up	yes	EVM%20prediction%20Gh_D05G2873	protein_coding	chrD05:32442358-32443888:+	gi|823231042|ref|XP_012448232.1|	1282	7e-176	PREDICTED: serine/threonine-protein phosphatase 6 regulatory ankyrin repeat subunit B-like isoform X2 [Gossypium raimondii]	gi|590563924|ref|XM_007009449.1|	39	6e-10	Theobroma cacao Ankyrin repeat family protein, putative (TCM_042918) mRNA, complete cds	Q9ZU96	63.2	5e-10	Ankyrin repeat-containing protein At2g01680	.	.	.	.	pfam13857	Ank_5	Ankyrin repeats (many copies).	.	GO:0016021|integral component of membrane;GO:0005886|plasma membrane;	.	.	.
evm.TU.Gh_A07G2134	2	4	3.03137	34	21	26.8521	0.112891	-3.14699	0.000646134	0.00187667	down	yes	EVM%20prediction%20Gh_A07G2134	protein_coding	chrA07:77984224-77984604:+	gi|763744234|gb|KJB11733.1|	667	5e-87	hypothetical protein B456_001G274800 [Gossypium raimondii]	gi|590647565|ref|XM_007031874.1|	226	3e-114	Theobroma cacao Thioredoxin superfamily protein (TCM_017271) mRNA, complete cds	Q7G8Y5	160	9e-50	Glutaredoxin-C1	SPAC4F10.20	48.5	1e-07	COG0695	pfam00462	Glutaredoxin	Glutaredoxin.	GO:0045454|cell redox homeostasis;	GO:0005737|cytoplasm;	GO:0009055|electron carrier activity;GO:0015035|protein disulfide oxidoreductase activity;	.	.
evm.TU.Gh_A07G2132	282	297	290.516	116	136	124.885	2.32626	1.21801	1.51564e-07	6.81356e-07	up	yes	EVM%20prediction%20Gh_A07G2132	protein_coding	chrA07:77931096-77932005:-	gi|728844802|gb|KHG24245.1|	1305	0	NAC domain-containing 68 [Gossypium arboreum]	gi|519695490|gb|JX589385.1|	105	1e-46	Gossypium hirsutum clone NBRI_GE24075 microsatellite sequence	A2YMR0	130	1e-33	NAC transcription factor ONAC010	.	.	.	.	pfam02365	NAM	No apical meristem (NAM) protein. This is a family of no apical meristem (NAM) proteins these are plant development proteins. Mutations in NAM result in the failure to develop a shoot apical meristem in petunia embryos. NAM is indicated as having a role in determining positions of meristems and primordial. One member of this family NAP (NAC-like, activated by AP3/PI) is encoded by the target gene…	GO:0006355|regulation of transcription, DNA-templated;GO:0006351|transcription, DNA-templated;	GO:0005634|nucleus;	GO:0003677|DNA binding;	.	.
evm.TU.Gh_A07G2133	251	227	239.427	89	51	68.2364	3.50879	1.81097	2.25668e-07	9.99005e-07	up	yes	EVM%20prediction%20Gh_A07G2133	protein_coding	chrA07:77938704-77940449:-	gi|728819429|gb|KHG03182.1|	1892	0	glycerophosphodiester phosphodiesterase gde1 [Gossypium arboreum]	gi|590647623|ref|XM_007031890.1|	596	0	Theobroma cacao Senescence-related gene 3 isoform 1 (TCM_017281) mRNA, complete cds	Q9FLM1	466	6e-162	Glycerophosphodiester phosphodiesterase GDPD2	SPAPB1E7.05_3	122	3e-30	COG0584	pfam03009	GDPD	Glycerophosphoryl diester phosphodiesterase family. Escherichia coli has two sequence related isozymes of glycerophosphoryl diester phosphodiesterase (GDPD) - periplasmic and cytosolic. This family also includes agrocinopine synthase, the similarity to GDPD has been noted. This family appears to have weak but not significant matches to mammalian phospholipase C pfam00388, which suggests that this…	GO:0006071|glycerol metabolic process;GO:0006629|lipid metabolic process;	.	GO:0008889|glycerophosphodiester phosphodiesterase activity;	.	.
evm.TU.Gh_D02G1062	31	23	26.9885	96	75	83.9381	0.321529	-1.63698	0.000102716	0.000336174	down	yes	EVM%20prediction%20Gh_D02G1062	protein_coding	chrD02:27844463-27847828:-	gi|823156755|ref|XP_012478297.1|	1312	3e-173	PREDICTED: sialidase [Gossypium raimondii]	gi|590653664|ref|XM_007033424.1|	590	0	Theobroma cacao Uncharacterized protein isoform 4 (TCM_019672) mRNA, complete cds	.	.	.	.	.	.	.	.	pfam15301	SLAIN	SLAIN motif-containing family. The SLAIN motif containing family is named after the presence of a SLAIN motif in SLAIN1. They are a family of microtubule plus-end tracking proteins.	.	.	.	.	.
evm.TU.Gh_D11G1521	49	52	50.6815	16	16	15.7993	3.20783	1.6816	0.00241258	0.00636573	up	yes	EVM%20prediction%20Gh_D11G1521	protein_coding	chrD11:15236218-15236622:+	gi|763775592|gb|KJB42715.1|	620	1e-80	hypothetical protein B456_007G165000 [Gossypium raimondii]	.	.	.	.	Q9SI09	133	2e-38	Probable E3 ubiquitin-protein ligase XERICO	.	.	.	.	pfam13639	zf-RING_2	Ring finger domain.	GO:0009688|abscisic acid biosynthetic process;GO:0009687|abscisic acid metabolic process;GO:0016567|protein ubiquitination;GO:0010200|response to chitin;GO:0009739|response to gibberellin;GO:0006970|response to osmotic stress;GO:0009651|response to salt stress;	GO:0016021|integral component of membrane;	GO:0016874|ligase activity;GO:0008270|zinc ion binding;	K16285	XERICO; RING/U-box domain-containing protein [EC:2.3.2.27]
evm.TU.Gh_D11G1685	78	88	83.3556	26	30	27.742	3.00467	1.58721	0.000169018	0.000536446	up	yes	EVM%20prediction%20Gh_D11G1685	protein_coding	chrD11:18224179-18227537:-	gi|823190968|ref|XP_012491309.1|	3099	0	PREDICTED: probable receptor-like protein kinase At1g67000 [Gossypium raimondii]	gi|590652684|ref|XM_007033152.1|	519	0	Theobroma cacao PR5-like receptor kinase, putative (TCM_019396) mRNA, complete cds	Q3ECH2	76.6	4e-13	Probable receptor-like protein kinase At1g67000	BH2504_1	90.1	9e-19	COG0515	pfam00069	Pkinase	Protein kinase domain.	.	GO:0016021|integral component of membrane;GO:0005886|plasma membrane;	GO:0005524|ATP binding;GO:0004674|protein serine/threonine kinase activity;	.	.
evm.TU.Gh_D04G1670	146	161	154.118	5469	4967	5140.85	0.0299791	-5.0599	0	0	down	yes	EVM%20prediction%20Gh_D04G1670	protein_coding	chrD04:48878933-48881117:+	gi|823252369|ref|XP_012458808.1|	1152	3e-157	PREDICTED: expansin-like A2 [Gossypium raimondii]	gi|590683781|ref|XM_007041616.1|	470	0	Theobroma cacao Expansin-like protein isoform 1 (TCM_006510) mRNA, complete cds	Q9SVE5	286	5e-95	Expansin-like A2	.	.	.	.	pfam01357	Pollen_allerg_1	Pollen allergen. This family contains allergens lol PI, PII and PIII from Lolium perenne.	GO:0019953|sexual reproduction;	GO:0005576|extracellular region;	.	.	.
evm.TU.Gh_A03G1732	6	7	6.5303	138	118	125.928	0.0518573	-4.26931	2.21481e-19	2.03325e-18	down	yes	EVM%20prediction%20Gh_A03G1732	protein_coding	chrA03:98553345-98554586:+	gi|728832775|gb|KHG12218.1|	323	1e-37	Aspartate carbamoyltransferase [Gossypium arboreum]	gi|317175828|gb|HQ528047.1|	175	3e-86	Gossypium herbaceum clone NBRI_B2_616 simple sequence repeat marker, mRNA sequence	.	.	.	.	.	.	.	.	pfam06248	Zw10	Centromere/kinetochore Zw10. Zw10 and rough deal proteins are both required for correct metaphase check-pointing during mitosis. These proteins bind to the centromere/kinetochore.	.	.	.	.	.
evm.TU.Gh_A03G1731	838	745	792.762	246	221	229.988	3.44697	1.78533	1.40067e-37	2.32519e-36	up	yes	EVM%20prediction%20Gh_A03G1731	protein_coding	chrA03:98539886-98540652:+	gi|763765288|gb|KJB32542.1|	925	1e-124	hypothetical protein B456_005G245700 [Gossypium raimondii]	gi|255543764|ref|XM_002512899.1|	74	2e-29	Ricinus communis Ocs element-binding factor, putative, mRNA	P24068	96.3	3e-23	Ocs element-binding factor 1	.	.	.	.	pfam00170	bZIP_1	bZIP transcription factor. The Pfam entry includes the basic region and the leucine zipper region.	GO:0006351|transcription, DNA-templated;	GO:0005634|nucleus;	GO:0043565|sequence-specific DNA binding;GO:0003700|transcription factor activity, sequence-specific DNA binding;	.	.
evm.TU.Gh_A05G2242	2016	1922	1973.69	334	323	324.123	6.08933	2.60628	5.73318e-155	4.36151e-153	up	yes	EVM%20prediction%20Gh_A05G2242	protein_coding	chrA05:26139608-26140474:+	gi|823227669|ref|XP_012446627.1|	1223	3e-167	PREDICTED: transcription factor MYB44-like [Gossypium raimondii]	gi|255538179|ref|XM_002510109.1|	149	5e-71	Ricinus communis r2r3-myb transcription factor, putative, mRNA	Q9FDW1	212	6e-65	Transcription factor MYB44	ECU11g1690	130	2e-35	COG5147	pfam00249	Myb_DNA-binding	Myb-like DNA-binding domain. This family contains the DNA binding domains from Myb proteins, as well as the SANT domain family.	GO:0009738|abscisic acid-activated signaling pathway;GO:0042742|defense response to bacterium;GO:0050832|defense response to fungus;GO:2000022|regulation of jasmonic acid mediated signaling pathway;GO:2000031|regulation of salicylic acid mediated signaling pathway;GO:0009737|response to abscisic acid;GO:0009733|response to auxin;GO:0046686|response to cadmium ion;GO:0010200|response to chitin;GO:…	GO:0005634|nucleus;	GO:0003677|DNA binding;GO:0003700|transcription factor activity, sequence-specific DNA binding;	K09422	MYBP; myb proto-oncogene protein, plant
evm.TU.Gh_A03G1738	119	106	112.682	216	259	235.523	0.478433	-1.06361	2.15321e-05	7.66215e-05	down	yes	EVM%20prediction%20Gh_A03G1738	protein_coding	chrA03:98580723-98583156:-	gi|728832778|gb|KHG12221.1|	3479	0	BEL1-like homeodomain protein 6 [Gossypium arboreum]	gi|590685399|ref|XM_007042030.1|	816	0	Theobroma cacao BEL1-like homeodomain protein 6 isoform 1 (TCM_006827) mRNA, complete cds	O65685	431	7e-142	BEL1-like homeodomain protein 6	.	.	.	.	pfam07526	POX	Associated with HOX. The function of this domain is unknown. It is often found in plant proteins associated with pfam00046.	GO:0006351|transcription, DNA-templated;	GO:0005634|nucleus;	GO:0003700|transcription factor activity, sequence-specific DNA binding;GO:0044212|transcription regulatory region DNA binding;	.	.
evm.TU.Gh_A01G1053	162	166	164.525	62	57	58.6371	2.80581	1.48842	4.63015e-07	1.99104e-06	up	yes	EVM%20prediction%20Gh_A01G1053	protein_coding	chrA01:33720196-33721632:-	gi|728824885|gb|KHG05995.1|	886	8e-120	Stromelysin-2 [Gossypium arboreum]	gi|590596061|ref|XM_007018169.1|	363	0	Theobroma cacao Uncharacterized protein isoform 1 (TCM_034514) mRNA, complete cds	.	.	.	.	.	.	.	.	pfam07223	DUF1421	Protein of unknown function (DUF1421). This family represents a conserved region approximately 350 residues long within a number of plant proteins of unknown function.	.	.	.	.	.
evm.TU.Gh_A10G1917	0	0	0	26	21	23.0887	#NAME?	#NAME?	8.15862e-06	3.0577e-05	down	yes	EVM%20prediction%20Gh_A10G1917	protein_coding	chrA10:96026761-96027831:+	gi|763806743|gb|KJB73681.1|	1202	3e-160	hypothetical protein B456_011G242900 [Gossypium raimondii]	gi|590563787|ref|XM_007009407.1|	74	3e-29	Theobroma cacao Cysteine/Histidine-rich C1 domain family protein, putative (TCM_042873) mRNA, complete cds	.	.	.	.	.	.	.	.	pfam07649	C1_3	C1-like domain. This short domain is rich in cysteines and histidines. The pattern of conservation is similar to that found in pfam00130.	.	.	.	.	.
evm.TU.Gh_A10G1916	0	0	0	24	27	25.25	#NAME?	#NAME?	2.75716e-06	1.08936e-05	down	yes	EVM%20prediction%20Gh_A10G1916	protein_coding	chrA10:96012214-96018917:+	gi|763806743|gb|KJB73681.1|	1198	3e-153	hypothetical protein B456_011G242900 [Gossypium raimondii]	gi|590563780|ref|XM_007009405.1|	244	2e-123	Theobroma cacao Cysteine/Histidine-rich C1 domain family protein, putative (TCM_042871) mRNA, complete cds	.	.	.	.	.	.	.	.	pfam07649	C1_3	C1-like domain. This short domain is rich in cysteines and histidines. The pattern of conservation is similar to that found in pfam00130.	.	.	.	.	.
evm.TU.Gh_A01G1059	104	87	95.587	253	281	264.303	0.361657	-1.46731	2.46693e-10	1.39149e-09	down	yes	EVM%20prediction%20Gh_A01G1059	protein_coding	chrA01:34383730-34385792:-	gi|728831446|gb|KHG10889.1|	1508	0	N-lysine methyltransferase SEE1 [Gossypium arboreum]	gi|590598093|ref|XM_007018735.1|	634	0	Theobroma cacao Uncharacterized protein isoform 1 (TCM_034920) mRNA, complete cds	Q9SIE0	50.4	7e-06	Alpha-ketoglutarate-dependent dioxygenase alkB homolog 2	.	.	.	.	pfam13266	DUF4057	Protein of unknown function (DUF4057). This family of proteins is functionally uncharacterized. This family of proteins is found in eukaryotes. Proteins in this family are typically between 279 and 322 amino acids in length.	GO:0080111|DNA demethylation;GO:0006281|DNA repair;	GO:0005634|nucleus;	GO:0035514|DNA demethylase activity;GO:0046872|metal ion binding;GO:0016706|oxidoreductase activity, acting on paired donors, with incorporation or reduction of molecular oxygen, 2-oxoglutarate as one donor, and incorporation of one atom each of oxygen into both donors;	.	.
evm.TU.Gh_D07G1797	209	173	191.151	89	85	85.8154	2.22747	1.15541	8.90402e-06	3.32311e-05	up	yes	EVM%20prediction%20Gh_D07G1797	protein_coding	chrD07:42853584-42853895:+	gi|823126299|ref|XP_012488149.1|	414	2e-50	PREDICTED: protein GLUTAMINE DUMPER 4-like [Gossypium raimondii]	.	.	.	.	Q8S8A0	51.2	5e-08	Protein GLUTAMINE DUMPER 4	.	.	.	.	pfam06597	Clostridium_P47	Clostridium P-47 protein. This family consists of several P-47 proteins from various Clostridium species as well as two related sequences from Pseudomonas putida. The function of this family is unknown.	GO:0006865|amino acid transport;GO:0080143|regulation of amino acid export;	GO:0016021|integral component of membrane;	.	.	.
evm.TU.Gh_A01G0900	32	23	27.4787	115	99	105.285	0.260993	-1.93791	7.30178e-07	3.07146e-06	down	yes	EVM%20prediction%20Gh_A01G0900	protein_coding	chrA01:21450287-21453484:+	gi|166343833|gb|ABY86659.1|	2256	0	beta-tubulin 13 [Gossypium hirsutum]	gi|166343832|gb|EU375997.1|	1350	0	Gossypium hirsutum beta-tubulin 13 mRNA, complete cds	Q6VAF6	830	0	Tubulin beta-6 chain	ECU03g0820i	694	0	COG5023	pfam03953	Tubulin_C	Tubulin C-terminal domain. This family includes the tubulin alpha, beta and gamma chains. Members of this family are involved in polymer formation. Tubulins are GTPases. FtsZ can polymerize into tubes, sheets, and rings in vitro and is ubiquitous in eubacteria and archaea. Tubulin is the major component of microtubules. (The FtsZ GTPases have been split into their won family).	GO:0007017|microtubule-based process;GO:0051258|protein polymerization;	GO:0005737|cytoplasm;GO:0005874|microtubule;	GO:0005525|GTP binding;GO:0003924|GTPase activity;GO:0005200|structural constituent of cytoskeleton;	.	.
evm.TU.Gh_A01G0902	6	3	4.47925	60	60	59.2473	0.0756025	-3.72542	1.42728e-08	6.99351e-08	down	yes	EVM%20prediction%20Gh_A01G0902	protein_coding	chrA01:21506485-21508010:-	gi|728831636|gb|KHG11079.1|	1603	0	Exodeoxyribonuclease 7 large subunit [Gossypium arboreum]	gi|590594216|ref|XM_007017728.1|	614	0	Theobroma cacao C2H2-like zinc finger protein (TCM_034215) mRNA, complete cds	.	.	.	.	.	.	.	.	pfam06495	Transformer	Fruit fly transformer protein. This family consists of transformer proteins from several Drosophila species and also from Ceratitis capitata (Mediterranean fruit fly). The transformer locus (tra) produces an RNA processing protein that alternatively splices the doublesex pre-mRNA in the sex determination hierarchy of Drosophila melanogaster.	.	.	.	.	.
evm.TU.Gh_A01G0904	0	0	0	165	145	152.59	#NAME?	#NAME?	3.01729e-35	4.6939e-34	down	yes	EVM%20prediction%20Gh_A01G0904	protein_coding	chrA01:21638588-21640865:-	gi|823133117|ref|XP_012465804.1|	1155	4e-159	PREDICTED: cytokinin riboside 5'-monophosphate phosphoribohydrolase LOG1-like [Gossypium raimondii]	gi|590594157|ref|XM_007017712.1|	474	0	Theobroma cacao Lysine decarboxylase family protein (TCM_034207) mRNA, complete cds	Q8L8B8	338	9e-117	Cytokinin riboside 5'-monophosphate phosphoribohydrolase LOG3	RSc2087	195	2e-61	COG1611	pfam03641	Lysine_decarbox	Possible lysine decarboxylase. The members of this family share a highly conserved motif PGGXGTXXE that is probably functionally important. This family includes proteins annotated as lysine decarboxylases, although the evidence for this is not clear.	GO:0009691|cytokinin biosynthetic process;	GO:0005737|cytoplasm;GO:0005634|nucleus;	GO:0016799|hydrolase activity, hydrolyzing N-glycosyl compounds;	.	.
evm.TU.Gh_A01G0907	194	158	176.108	444	383	406.891	0.432812	-1.20819	1.5345e-11	9.39332e-11	down	yes	EVM%20prediction%20Gh_A01G0907	protein_coding	chrA01:21858923-21862866:-	gi|728832959|gb|KHG12402.1|	5073	0	Filament-like plant protein 4 [Gossypium arboreum]	gi|590594110|ref|XM_007017700.1|	913	0	Theobroma cacao Uncharacterized protein isoform 8 (TCM_034198) mRNA, partial cds	Q0WSY2	862	0	Filament-like plant protein 4	.	.	.	.	pfam05911	DUF869	Plant protein of unknown function (DUF869). This family consists of a number of sequences found in Arabidopsis thaliana, Oryza sativa and Lycopersicon esculentum (Tomato). The function of this family is unknown.	.	GO:0005886|plasma membrane;	.	.	.
evm.TU.Gh_A01G0906	10	7	8.49094	58	39	47.4488	0.178949	-2.48238	8.14358e-05	0.000269645	down	yes	EVM%20prediction%20Gh_A01G0906	protein_coding	chrA01:21801560-21801880:+	gi|728840858|gb|KHG20301.1|	561	2e-72	Auxin-induced 15A [Gossypium arboreum]	gi|590594122|ref|XM_007017703.1|	226	3e-114	Theobroma cacao SAUR family protein (TCM_034201) mRNA, complete cds	P33081	92	1e-23	Auxin-induced protein 15A	.	.	.	.	pfam02519	Auxin_inducible	Auxin responsive protein. This family consists of the protein products of the ARG7 auxin responsive genes family none of which have any identified functional role.	GO:0009734|auxin-activated signaling pathway;	.	.	.	.
evm.TU.Gh_A01G0908	1033	955	996.024	218	158	184.243	5.40602	2.43457	2.2677e-40	4.0377e-39	up	yes	EVM%20prediction%20Gh_A01G0908	protein_coding	chrA01:22204069-22208876:+	gi|728851347|gb|KHG30790.1|	4851	0	Auxin response factor 5 -like protein [Gossypium arboreum]	gi|590594071|ref|XM_007017689.1|	1692	0	Theobroma cacao Transcriptional factor B3 family protein / auxin-responsive factor AUX/IAA-related (TCM_034194) mRNA, complete cds	P93024	1065	0	Auxin response factor 5	.	.	.	.	pfam06507	Auxin_resp	Auxin response factor. A conserved region of auxin-responsive transcription factors.	GO:0009734|auxin-activated signaling pathway;GO:0009793|embryo development ending in seed dormancy;GO:0009908|flower development;GO:0010305|leaf vascular tissue pattern formation;GO:0009942|longitudinal axis specification;GO:0048507|meristem development;GO:0006355|regulation of transcription, DNA-templated;GO:0009733|response to auxin;GO:0048364|root development;GO:0006351|transcription, DNA-temp…	GO:0016020|membrane;GO:0005634|nucleus;	GO:0042802|identical protein binding;GO:0003700|transcription factor activity, sequence-specific DNA binding;GO:0044212|transcription regulatory region DNA binding;	K14486	K14486, ARF; auxin response factor
evm.TU.Gh_D06G1218	0	0	0	11	21	16.0323	#NAME?	#NAME?	0.000355102	0.00107353	down	yes	EVM%20prediction%20Gh_D06G1218	protein_coding	chrD06:31451504-31454730:-	gi|823237894|ref|XP_012451595.1|	3147	0	PREDICTED: polyadenylate-binding protein 3 [Gossypium raimondii]	gi|590602102|ref|XM_007019610.1|	1160	0	Theobroma cacao Polyadenylate-binding protein 3-binding protein 3 (TCM_035855) mRNA, complete cds	Q05196	622	0	Polyadenylate-binding protein 5	.	.	.	.	pfam00658	PABP	Poly-adenylate binding protein, unique domain. The region featured in this family is found towards the C-terminus of poly(A)-binding proteins (PABPs). These are eukaryotic proteins that, through their binding of the 3' poly(A) tail on mRNA, have very important roles in the pathways of gene expression. They seem to provide a scaffold on which other proteins can bind and mediate processes such as e…	GO:0006417|regulation of translation;	GO:0005737|cytoplasm;GO:0005634|nucleus;	GO:0000166|nucleotide binding;GO:0003723|RNA binding;	K13126	PABPC; polyadenylate-binding protein
evm.TU.Gh_D06G1219	1293	1203	1250.63	3017	2670	2799.74	0.446695	-1.16264	6.10185e-65	1.77077e-63	down	yes	EVM%20prediction%20Gh_D06G1219	protein_coding	chrD06:31598714-31604781:-	gi|823234957|ref|XP_012450108.1|	5197	0	PREDICTED: cellulose synthase A catalytic subunit 5 [UDP-forming]-like [Gossypium raimondii]	gi|376315431|gb|JQ345699.1|	2901	0	Gossypium hirsutum CESA9 (CesA9) mRNA, complete cds	Q94JQ6	1624	0	Cellulose synthase A catalytic subunit 6 [UDP-forming]	alr3757	90.1	2e-17	COG1215	pfam03552	Cellulose_synt	Cellulose synthase. Cellulose, an aggregate of unbranched polymers of beta-1,4-linked glucose residues, is the major component of wood and thus paper, and is synthesized by plants, most algae, some bacteria and fungi, and even some animals. The genes that synthesize cellulose in higher plants differ greatly from the well-characterized genes found in Acetobacter and Agrobacterium sp. More correctl…	GO:0016049|cell growth;GO:0071555|cell wall organization;GO:0030244|cellulose biosynthetic process;GO:0043622|cortical microtubule organization;GO:0009833|plant-type primary cell wall biogenesis;	GO:0010330|cellulose synthase complex;GO:0005794|Golgi apparatus;GO:0016021|integral component of membrane;GO:0016020|membrane;GO:0005886|plasma membrane;	GO:0016760|cellulose synthase (UDP-forming) activity;GO:0008270|zinc ion binding;	K10999	CESA; cellulose synthase A [EC:2.4.1.12]
evm.TU.Gh_D06G1211	95	82	88.6117	227	211	215.88	0.410468	-1.28466	2.5636e-07	1.12851e-06	down	yes	EVM%20prediction%20Gh_D06G1211	protein_coding	chrD06:31192496-31199587:-	gi|823236212|ref|XP_012450751.1|	3162	0	PREDICTED: type I inositol 1,4,5-trisphosphate 5-phosphatase 1-like isoform X5 [Gossypium raimondii]	gi|590601631|ref|XM_007019582.1|	1251	0	Theobroma cacao DNAse I-like superfamily protein isoform 1 (TCM_035803) mRNA, complete cds	Q84MA2	555	0	Type I inositol polyphosphate 5-phosphatase 1	YIL002c_2	154	1e-39	COG5411	pfam03372	Exo_endo_phos	Endonuclease/Exonuclease/phosphatase family. This large family of proteins includes magnesium dependent endonucleases and a large number of phosphatases involved in intracellular signalling. This family includes: AP endonuclease proteins EC:4.2.99.18, DNase I proteins EC:3.1.21.1, Synaptojanin an inositol-1,4,5-trisphosphate phosphatase EC:3.1.3.56, Sphingomyelinase EC:3.1.4.12 and Nocturnin.	GO:0009738|abscisic acid-activated signaling pathway;GO:0046855|inositol phosphate dephosphorylation;GO:0032957|inositol trisphosphate metabolic process;GO:0046856|phosphatidylinositol dephosphorylation;GO:0009845|seed germination;GO:0090351|seedling development;	.	GO:0046030|inositol trisphosphate phosphatase activity;GO:0052659|inositol-1,3,4,5-tetrakisphosphate 5-phosphatase activity;GO:0052658|inositol-1,4,5-trisphosphate 5-phosphatase activity;GO:0004445|inositol-polyphosphate 5-phosphatase activity;GO:0034485|phosphatidylinositol-3,4,5-trisphosphate 5-phosphatase activity;GO:0004439|phosphatidylinositol-4,5-bisphosphate 5-phosphatase activity;	.	.
evm.TU.Gh_D06G1216	25	36	30.7135	78	65	70.3001	0.43689	-1.19466	0.00567745	0.0139384	down	yes	EVM%20prediction%20Gh_D06G1216	protein_coding	chrD06:31441620-31443909:-	gi|823239470|ref|XP_012452389.1|	2070	0	PREDICTED: DEAD-box ATP-dependent RNA helicase 39-like [Gossypium raimondii]	gi|590601925|ref|XM_007019602.1|	517	0	Theobroma cacao Dead box ATP-dependent RNA helicase, putative isoform 1 (TCM_035834) mRNA, complete cds	Q5VRY0	244	3e-72	DEAD-box ATP-dependent RNA helicase 39	alr4718	108	2e-25	COG0513	pfam00270	DEAD	DEAD/DEAH box helicase. Members of this family include the DEAD and DEAH box helicases. Helicases are involved in unwinding nucleic acids. The DEAD box helicases are involved in various aspects of RNA metabolizm, including nuclear transcription, pre mRNA splicing, ribosome biogenesis, nucleocytoplasmic transport, translation, RNA decay and organellar gene expression.	GO:0009658|chloroplast organization;GO:0080158|chloroplast ribulose bisphosphate carboxylase complex biogenesis;GO:1901259|chloroplast rRNA processing;GO:0006399|tRNA metabolic process;	GO:0009507|chloroplast;	GO:0005524|ATP binding;GO:0016887|ATPase activity;GO:0004386|helicase activity;GO:0070180|large ribosomal subunit rRNA binding;	.	.
evm.TU.Gh_D12G2478	145	141	143.373	320	283	296.856	0.482971	-1.04999	2.95984e-07	1.295e-06	down	yes	EVM%20prediction%20Gh_D12G2478	protein_coding	chrD12:57743659-57744981:+	gi|823214870|ref|XP_012440196.1|	1851	0	PREDICTED: uncharacterized protein LOC105765563 [Gossypium raimondii]	gi|590672512|ref|XM_007038571.1|	477	0	Theobroma cacao Uncharacterized protein (TCM_015120) mRNA, complete cds	.	.	.	.	.	.	.	.	pfam10268	Tmemb_161AB	Predicted transmembrane protein 161AB. Transmemb_161AB is a family of conserved proteins found from worms to humans. Members are putative transmembrane proteins but otherwise the function is not known.	.	.	.	.	.
evm.TU.Gh_A07G0199	104	94	99.1763	12	23	17.5368	5.65532	2.49961	2.41596e-05	8.54803e-05	up	yes	EVM%20prediction%20Gh_A07G0199	protein_coding	chrA07:2446239-2448473:-	gi|728850086|gb|KHG29529.1|	2550	0	Lysosomal Pro-X carboxypeptidase [Gossypium arboreum]	gi|590572914|ref|XM_007011915.1|	1010	0	Theobroma cacao Alpha/beta-Hydrolases superfamily protein isoform 1 (TCM_037095) mRNA, complete cds	Q7TMR0	390	6e-129	Lysosomal Pro-X carboxypeptidase	.	.	.	.	pfam05577	Peptidase_S28	Serine carboxypeptidase S28. These serine proteases include several eukaryotic enzymes such as lysosomal Pro-X carboxypeptidase, dipeptidyl-peptidase II, and thymus-specific serine peptidase.	GO:0060055|angiogenesis involved in wound healing;GO:0097009|energy homeostasis;GO:0042593|glucose homeostasis;GO:0003085|negative regulation of systemic arterial blood pressure;GO:0002353|plasma kallikrein-kinin cascade;GO:0043535|regulation of blood vessel endothelial cell migration;GO:2000377|regulation of reactive oxygen species metabolic process;GO:0002155|regulation of thyroid hormone media…	GO:0045178|basal part of cell;GO:0070062|extracellular exosome;GO:0005764|lysosome;	GO:0004180|carboxypeptidase activity;GO:0008236|serine-type peptidase activity;	K01285	PRCP; lysosomal Pro-X carboxypeptidase [EC:3.4.16.2]
evm.TU.Gh_A10G0779	15	2	8.37793	170	136	150.288	0.0557457	-4.165	3.83925e-06	1.49433e-05	down	yes	EVM%20prediction%20Gh_A10G0779	protein_coding	chrA10:15826252-15826662:-	gi|300681467|emb|CBH32561.1|	600	2e-77	histone H3, expressed [Triticum aestivum]	gi|590706848|ref|XM_007047776.1|	264	3e-135	Theobroma cacao Histone superfamily protein (TCM_001027) mRNA, complete cds	P68428	235	1e-78	Histone H3.2	.	.	.	.	pfam00125	Histone	Core histone H2A/H2B/H3/H4.	.	GO:0000786|nucleosome;GO:0005634|nucleus;	GO:0003677|DNA binding;	.	.
evm.TU.Gh_A07G0193	110	108	109.296	4	2	2.91576	37.4845	5.22822	1.38704e-19	1.28435e-18	up	yes	EVM%20prediction%20Gh_A07G0193	protein_coding	chrA07:2390574-2393331:-	gi|823120820|ref|XP_012440619.1|	3146	0	PREDICTED: cysteine-rich receptor-like protein kinase 19 [Gossypium raimondii]	gi|590572954|ref|XM_007011926.1|	821	0	Theobroma cacao Cysteine-rich RLK 34, putative (TCM_037103) mRNA, complete cds	Q8GYA4	353	3e-110	Cysteine-rich receptor-like protein kinase 10	SP1732_1	87	1e-17	COG0515	pfam00704	Glyco_hydro_18	Glycosyl hydrolases family 18.	GO:0009755|hormone-mediated signaling pathway;GO:0046777|protein autophosphorylation;GO:0007178|transmembrane receptor protein serine/threonine kinase signaling pathway;	GO:0016021|integral component of membrane;GO:0005886|plasma membrane;GO:0009506|plasmodesma;	GO:0005524|ATP binding;GO:0001653|peptide receptor activity;GO:0004675|transmembrane receptor protein serine/threonine kinase activity;GO:0031625|ubiquitin protein ligase binding;	.	.
evm.TU.Gh_A07G0194	116	108	112.237	3	2	2.44534	45.8984	5.52037	7.29096e-21	7.15272e-20	up	yes	EVM%20prediction%20Gh_A07G0194	protein_coding	chrA07:2407262-2408719:-	gi|823120824|ref|XP_012440815.1|	1164	8e-157	PREDICTED: chitotriosidase-1-like isoform X1 [Gossypium raimondii]	gi|590572951|ref|XM_007011925.1|	246	6e-125	Theobroma cacao Glycosyl hydrolase family protein with chitinase insertion domain (TCM_037102) mRNA, complete cds	Q13231	115	1e-27	Chitotriosidase-1	BH0916_1	84.3	1e-17	COG3325	pfam00704	Glyco_hydro_18	Glycosyl hydrolases family 18.	GO:0006032|chitin catabolic process;GO:0006955|immune response;GO:0000272|polysaccharide catabolic process;GO:0009617|response to bacterium;	GO:0005576|extracellular region;GO:0005615|extracellular space;GO:0005764|lysosome;	GO:0008061|chitin binding;GO:0004568|chitinase activity;GO:0008843|endochitinase activity;	K01183	E3.2.1.14; chitinase [EC:3.2.1.14]
evm.TU.Gh_A07G0195	4885	4649	4778.27	18	25	21.3934	223.352	7.80318	9.8806e-224	1.08746e-221	up	yes	EVM%20prediction%20Gh_A07G0195	protein_coding	chrA07:2410127-2411218:-	gi|823120828|ref|XP_012440970.1|	1661	0	PREDICTED: chitotriosidase-1-like [Gossypium raimondii]	gi|590572951|ref|XM_007011925.1|	544	0	Theobroma cacao Glycosyl hydrolase family protein with chitinase insertion domain (TCM_037102) mRNA, complete cds	Q13231	177	6e-49	Chitotriosidase-1	BH0916_1	122	3e-30	COG3325	pfam00704	Glyco_hydro_18	Glycosyl hydrolases family 18.	GO:0006032|chitin catabolic process;GO:0006955|immune response;GO:0000272|polysaccharide catabolic process;GO:0009617|response to bacterium;	GO:0005576|extracellular region;GO:0005615|extracellular space;GO:0005764|lysosome;	GO:0008061|chitin binding;GO:0004568|chitinase activity;GO:0008843|endochitinase activity;	K01183	E3.2.1.14; chitinase [EC:3.2.1.14]
evm.TU.Gh_D09G0813	16	9	12.4574	77	72	73.4489	0.169607	-2.55974	5.17863e-07	2.21267e-06	down	yes	EVM%20prediction%20Gh_D09G0813	protein_coding	chrD09:32703109-32707587:-	gi|823171803|ref|XP_012484923.1|	2506	0	PREDICTED: cyclin-A2-4-like [Gossypium raimondii]	gi|590618376|ref|XM_007023967.1|	834	0	Theobroma cacao Cyclin a2,3 (TCM_028589) mRNA, complete cds	Q9C968	514	5e-178	Cyclin-A2-4	SPBC582.03	172	2e-46	COG5024	pfam00134	Cyclin_N	Cyclin, N-terminal domain. Cyclins regulate cyclin dependent kinases (CDKs). Human cyclin-O is a Uracil-DNA glycosylase that is related to other cyclins. Cyclins contain two domains of similar all-alpha fold, of which this family corresponds with the N-terminal domain.	GO:0007049|cell cycle;GO:0051301|cell division;GO:0008283|cell proliferation;GO:0010374|stomatal complex development;	GO:0005634|nucleus;	.	K06627	CCNA; cyclin A
evm.TU.Gh_D11G0323	1528	1344	1438.12	172	162	164.672	8.73322	3.12651	1.22124e-143	8.50994e-142	up	yes	EVM%20prediction%20Gh_D11G0323	protein_coding	chrD11:2765709-2770930:-	gi|823183542|ref|XP_012488888.1|	4873	0	PREDICTED: ABC transporter A family member 2-like [Gossypium raimondii]	gi|590667588|ref|XM_007037201.1|	1677	0	Theobroma cacao ATP-binding cassette A2 isoform 1 (TCM_013879) mRNA, complete cds	Q84K47	1336	0	ABC transporter A family member 2	.	.	.	.	pfam00005	ABC_tran	ABC transporter. ABC transporters for a large family of proteins responsible for translocation of a variety of compounds across biological membranes. ABC transporters are the largest family of proteins in many completely sequenced bacteria. ABC transporters are composed of two copies of this domain and two copies of a transmembrane domain pfam00664. These four domains may belong to a single polyp…	GO:0006869|lipid transport;GO:0055085|transmembrane transport;	GO:0016021|integral component of membrane;GO:0043231|intracellular membrane-bounded organelle;	GO:0005524|ATP binding;GO:0042626|ATPase activity, coupled to transmembrane movement of substances;GO:0005215|transporter activity;	.	.
evm.TU.Gh_A10G0888	25	18	21.4837	357	318	332.358	0.0646404	-3.95142	2.83949e-45	5.70825e-44	down	yes	EVM%20prediction%20Gh_A10G0888	protein_coding	chrA10:19268072-19269237:+	gi|728839844|gb|KHG19287.1|	1440	0	Aquaporin PIP2-7 -like protein [Gossypium arboreum]	gi|256568426|gb|FJ646598.1|	789	0	Gossypium hirsutum PIP protein (PIP2;7) mRNA, complete cds	P93004	474	5e-168	Aquaporin PIP2-7	SMc01870	101	1e-24	COG0580	pfam00230	MIP	Major intrinsic protein. MIP (Major Intrinsic Protein) family proteins exhibit essentially two distinct types of channel properties: (1) specific water transport by the aquaporins, and (2) small neutral solutes transport, such as glycerol by the glycerol facilitators.	GO:0009992|cellular water homeostasis;GO:0015793|glycerol transport;GO:0034220|ion transmembrane transport;GO:0009737|response to abscisic acid;GO:0006833|water transport;	GO:0046658|anchored component of plasma membrane;GO:0005887|integral component of plasma membrane;GO:0016020|membrane;GO:0005634|nucleus;GO:0005886|plasma membrane;GO:0009506|plasmodesma;GO:0005773|vacuole;	GO:0015254|glycerol channel activity;GO:0015250|water channel activity;	K09872	PIP; aquaporin PIP
evm.TU.Gh_A10G0885	1	0	0.49016	176	174	172.758	0.00283726	-8.46128	3.2874e-38	5.55114e-37	down	yes	EVM%20prediction%20Gh_A10G0885	protein_coding	chrA10:19144134-19144502:-	gi|823250038|ref|XP_012457623.1|	560	8e-72	PREDICTED: uncharacterized protein LOC105778460 [Gossypium raimondii]	.	.	.	.	.	.	.	.	.	.	.	.	pfam09803	DUF2346	Uncharacterized conserved protein (DUF2346). Members of this family of proteins have no known function.	.	.	.	.	.
evm.TU.Gh_A12G2665	14	8	10.9643	200	166	179.912	0.0609428	-4.0364	5.33354e-25	6.10992e-24	down	yes	EVM%20prediction%20Gh_A12G2665	protein_coding	chrscaffold3402_A12:35188-39675:-	gi|728807831|gb|KHF97829.1|	1532	0	putative transcription factor KAN2 -like protein [Gossypium arboreum]	gi|590679835|ref|XM_007040631.1|	694	0	Theobroma cacao Homeodomain-like superfamily protein isoform 1 (TCM_016589) mRNA, complete cds	Q9C616	259	1e-80	Probable transcription factor KAN2	.	.	.	.	pfam00249	Myb_DNA-binding	Myb-like DNA-binding domain. This family contains the DNA binding domains from Myb proteins, as well as the SANT domain family.	GO:0048440|carpel development;GO:0030154|cell differentiation;GO:0048481|ovule development;GO:0009944|polarity specification of adaxial/abaxial axis;GO:0006355|regulation of transcription, DNA-templated;GO:0006351|transcription, DNA-templated;	GO:0005634|nucleus;	GO:0003677|DNA binding;GO:0003700|transcription factor activity, sequence-specific DNA binding;	.	.
evm.TU.Gh_D11G0322	201	256	229.789	1456	1365	1390.69	0.165235	-2.59741	2.68141e-43	5.12785e-42	down	yes	EVM%20prediction%20Gh_D11G0322	protein_coding	chrD11:2761093-2764756:+	gi|763772760|gb|KJB39883.1|	3939	0	hypothetical protein B456_007G035800 [Gossypium raimondii]	gi|590667561|ref|XM_007037194.1|	790	0	Theobroma cacao IQ-domain 28, putative isoform 3 (TCM_013864) mRNA, complete cds	Q8L4D8	106	1e-22	Protein IQ-DOMAIN 31	.	.	.	.	pfam13178	DUF4005	Protein of unknown function (DUF4005). This is a C-terminal region of plant IQ-containing putative calmodulin-binding proteins.	.	GO:0005829|cytosol;GO:0005875|microtubule associated complex;GO:0005886|plasma membrane;	.	.	.
evm.TU.Gh_A12G2669	995	906	952.272	178	150	161.29	5.90409	2.56171	3.57895e-74	1.20009e-72	up	yes	EVM%20prediction%20Gh_A12G2669	protein_coding	chrscaffold3404_A12:26809-33492:-	gi|823213951|ref|XP_012439721.1|	4665	0	PREDICTED: respiratory burst oxidase homolog protein A-like isoform X1 [Gossypium raimondii]	gi|590678667|ref|XM_007040304.1|	1909	0	Theobroma cacao Respiratory burst oxidase protein A (TCM_016350) mRNA, complete cds	Q948U0	1494	0	Respiratory burst oxidase homolog protein A	.	.	.	.	pfam08414	NADPH_Ox	Respiratory burst NADPH oxidase. This domain is found in plant proteins such as respiratory burst NADPH oxidase proteins which produce reactive oxygen species as a defence mechanism. It tends to occur to the N-terminus of an EF-hand (pfam00036), which suggests a direct regulatory effect of Ca2+ on the activity of the NADPH oxidase in plants.	.	GO:0016021|integral component of membrane;GO:0005886|plasma membrane;	GO:0005509|calcium ion binding;GO:0050664|oxidoreductase activity, acting on NAD(P)H, oxygen as acceptor;GO:0004601|peroxidase activity;	K13447	RBOH; respiratory burst oxidase [EC:1.6.3.- 1.11.1.-]
evm.TU.Gh_A05G0912	34	28	31.0228	88	89	87.4131	0.354899	-1.49452	0.00024015	0.000744707	down	yes	EVM%20prediction%20Gh_A05G0912	protein_coding	chrA05:9005406-9011158:-	gi|823230607|ref|XP_012448028.1|	3852	0	PREDICTED: BEL1-like homeodomain protein 4 [Gossypium raimondii]	gi|590590658|ref|XM_007016736.1|	523	0	Theobroma cacao BEL1-like homeodomain 8, putative (TCM_042098) mRNA, complete cds	Q9SJJ3	285	9e-84	BEL1-like homeodomain protein 8	.	.	.	.	pfam07526	POX	Associated with HOX. The function of this domain is unknown. It is often found in plant proteins associated with pfam00046.	GO:0010229|inflorescence development;GO:0080006|internode patterning;GO:0010076|maintenance of floral meristem identity;GO:0010077|maintenance of inflorescence meristem identity;GO:0048645|organ formation;GO:0007389|pattern specification process;GO:0010223|secondary shoot formation;GO:0006351|transcription, DNA-templated;GO:0010228|vegetative to reproductive phase transition of meristem;	GO:0005634|nucleus;	GO:0003677|DNA binding;GO:0003700|transcription factor activity, sequence-specific DNA binding;	.	.
evm.TU.Gh_A05G0913	5	7	6.04014	59	50	53.6066	0.112675	-3.14976	9.3811e-07	3.9007e-06	down	yes	EVM%20prediction%20Gh_A05G0913	protein_coding	chrA05:9035313-9036620:+	gi|823228603|ref|XP_012447052.1|	1866	0	PREDICTED: protein LYK5-like [Gossypium raimondii]	gi|590590671|ref|XM_007016740.1|	340	5e-177	Theobroma cacao Kinase superfamily protein, putative (TCM_042102) mRNA, complete cds	F4IB81	138	5e-34	LysM domain receptor-like kinase 3	.	.	.	.	pfam00069	Pkinase	Protein kinase domain.	GO:0050832|defense response to fungus;GO:0009755|hormone-mediated signaling pathway;GO:0031348|negative regulation of defense response;GO:0009789|positive regulation of abscisic acid-activated signaling pathway;GO:0046777|protein autophosphorylation;GO:0009737|response to abscisic acid;GO:0007178|transmembrane receptor protein serine/threonine kinase signaling pathway;	GO:0016021|integral component of membrane;GO:0005886|plasma membrane;GO:0009506|plasmodesma;	GO:0005524|ATP binding;GO:0001653|peptide receptor activity;GO:0004675|transmembrane receptor protein serine/threonine kinase activity;GO:0031625|ubiquitin protein ligase binding;	.	.
evm.TU.Gh_A05G0911	0	0	0	92	84	86.7097	#NAME?	#NAME?	2.87827e-20	2.75619e-19	down	yes	EVM%20prediction%20Gh_A05G0911	protein_coding	chrA05:9004092-9004355:+	gi|728832714|gb|KHG12157.1|	396	1e-47	hypothetical protein F383_16621 [Gossypium arboreum]	gi|519697643|gb|JX591538.1|	105	4e-47	Gossypium hirsutum clone NBRI_GE26691 microsatellite sequence	.	.	.	.	.	.	.	.	pfam05092	PIF	Per os infectivity. This is a family of dsDNA Baculovirus proteins. It is required for the infectivity of the OBs or occlusion bodies. It is a structural protein of the ODV envelope required only in the first steps of per os larva infection, as viruses being produced in cells expressing the gene for this protein but not containing it in their genomes are able to produce successful infections. Bac…	.	.	.	.	.
evm.TU.Gh_A05G0916	1272	1248	1263.41	437	345	383.951	3.29055	1.71833	4.03831e-42	7.48219e-41	up	yes	EVM%20prediction%20Gh_A05G0916	protein_coding	chrA05:9047642-9051314:+	gi|728820987|gb|KHG04080.1|	2607	0	RuBisCO large subunit-binding subunit alpha, chloroplastic [Gossypium arboreum]	gi|590590745|ref|XM_007016760.1|	1320	0	Theobroma cacao RuBisCO large subunit-binding protein subunit alpha isoform 2 (TCM_042121) mRNA, complete cds	P21239	910	0	RuBisCO large subunit-binding protein subunit alpha, chloroplastic (Fragment)	alr1896	603	0	COG0459	pfam00118	Cpn60_TCP1	TCP-1/cpn60 chaperonin family. This family includes members from the HSP60 chaperone family and the TCP-1 (T-complex protein) family.	GO:0042026|protein refolding;	GO:0009507|chloroplast;	GO:0005524|ATP binding;	.	.
evm.TU.Gh_A05G0917	19	9	13.9279	97	80	86.9937	0.160103	-2.64293	1.00092e-05	3.71533e-05	down	yes	EVM%20prediction%20Gh_A05G0917	protein_coding	chrA05:9062216-9066032:+	gi|763789210|gb|KJB56206.1|	3409	0	hypothetical protein B456_009G110000 [Gossypium raimondii]	gi|590590752|ref|XM_007016762.1|	1138	0	Theobroma cacao P-loop containing nucleoside triphosphate hydrolases superfamily protein isoform 1 (TCM_042123) mRNA, complete cds	.	.	.	.	MK0868	114	2e-26	COG2074	pfam13207	AAA_17	AAA domain.	.	.	.	.	.
evm.TU.Gh_A05G0914	2	0	0.980321	161	128	141.918	0.00690764	-7.17759	1.27046e-07	5.74205e-07	down	yes	EVM%20prediction%20Gh_A05G0914	protein_coding	chrA05:9037080-9040904:-	gi|823228599|ref|XP_012447050.1|	3032	0	PREDICTED: uncharacterized protein LOC105770401 isoform X1 [Gossypium raimondii]	gi|590590674|ref|XM_007016741.1|	1116	0	Theobroma cacao Uncharacterized protein (TCM_042103) mRNA, complete cds	.	.	.	.	.	.	.	.	pfam04784	DUF547	Protein of unknown function, DUF547. Family of uncharacterized proteins from C. elegans and A. thaliana.	.	.	.	.	.
evm.TU.Gh_A05G0915	99	94	96.7255	27	52	39.5871	2.44336	1.28887	0.0134077	0.0303783	up	yes	EVM%20prediction%20Gh_A05G0915	protein_coding	chrA05:9043693-9046912:+	gi|823223940|ref|XP_012444726.1|	2102	0	PREDICTED: ATPase ASNA1 homolog 2-like [Gossypium raimondii]	gi|568869692|ref|XM_006487989.1|	430	0	PREDICTED: Citrus sinensis ATPase GET3-like (LOC102616335), mRNA	O27555	178	3e-50	Putative arsenical pump-driving ATPase	MTH1511	178	9e-51	COG0003	pfam02374	ArsA_ATPase	Anion-transporting ATPase. This Pfam family represents a conserved domain, which is sometimes repeated, in an anion-transporting ATPase. The ATPase is involved in the removal of arsenate, antimonite, and arsenate from the cell.	GO:0046685|response to arsenic-containing substance;	.	GO:0015446|arsenite-transmembrane transporting ATPase activity;GO:0005524|ATP binding;	K01551	arsA, ASNA1; arsenite-transporting ATPase [EC:3.6.3.16]
evm.TU.Gh_D11G0320	1	3	2.02845	97	79	86.4767	0.0234566	-5.41386	2.14888e-16	1.71799e-15	down	yes	EVM%20prediction%20Gh_D11G0320	protein_coding	chrD11:2751570-2752291:-	gi|823183536|ref|XP_012488886.1|	937	3e-126	PREDICTED: uncharacterized protein LOC105802032 [Gossypium raimondii]	.	.	.	.	.	.	.	.	.	.	.	.	pfam00011	HSP20	Hsp20/alpha crystallin family.	.	.	.	.	.
evm.TU.Gh_A05G2519	1	0	0.49016	14	18	15.8925	0.0308422	-5.01895	0.00158313	0.00431984	down	yes	EVM%20prediction%20Gh_A05G2519	protein_coding	chrA05:34618418-34621378:-	gi|823229917|ref|XP_012447699.1|	4714	0	PREDICTED: uncharacterized protein LOC105770884 [Gossypium raimondii]	gi|590565519|ref|XM_007009909.1|	1648	0	Theobroma cacao Disease resistance protein (TIR-NBS class) (TCM_043276) mRNA, complete cds	.	.	.	.	.	.	.	.	pfam13676	TIR_2	TIR domain. This is a family of bacterial Toll-like receptors.	.	.	.	.	.
evm.TU.Gh_A13G0306	242	289	266.807	136	122	127.056	2.09992	1.07034	2.41336e-06	9.59185e-06	up	yes	EVM%20prediction%20Gh_A13G0306	protein_coding	chrA13:3814686-3817593:-	gi|823264825|ref|XP_012465154.1|	1498	0	PREDICTED: uncharacterized protein LOC105783972 [Gossypium raimondii]	gi|590685933|ref|XM_007042173.1|	493	0	Theobroma cacao Senescence associated gene 18 isoform 1 (TCM_006916) mRNA, complete cds	.	.	.	.	.	.	.	.	pfam05875	Ceramidase	Ceramidase. This family consists of several ceramidases. Ceramidases are enzymes involved in regulating cellular levels of ceramides, sphingoid bases, and their phosphates, EC:3.5.1.23.	.	.	.	.	.
evm.TU.Gh_A13G0307	421	417	420.179	17	12	14.2016	29.5868	4.88688	3.05705e-68	9.37039e-67	up	yes	EVM%20prediction%20Gh_A13G0307	protein_coding	chrA13:3820588-3822955:-	gi|823265019|ref|XP_012465251.1|	1742	0	PREDICTED: uncharacterized protein LOC105784034 isoform X2 [Gossypium raimondii]	gi|519746358|gb|JX614544.1|	264	7e-135	Gossypium hirsutum clone NBRI_GE58013 microsatellite sequence	Q9ZVB5	64.3	1e-10	Transcription factor bHLH100	.	.	.	.	pfam00010	HLH	Helix-loop-helix DNA-binding domain.	GO:0010106|cellular response to iron ion starvation;GO:0055072|iron ion homeostasis;GO:0006355|regulation of transcription, DNA-templated;GO:0009414|response to water deprivation;GO:0006351|transcription, DNA-templated;	GO:0005634|nucleus;	GO:0003677|DNA binding;GO:0003700|transcription factor activity, sequence-specific DNA binding;	.	.
evm.TU.Gh_A13G0300	673	626	650.867	2039	1922	1952.93	0.333277	-1.58521	5.43956e-75	1.84713e-73	down	yes	EVM%20prediction%20Gh_A13G0300	protein_coding	chrA13:3780549-3784526:+	gi|4126473|dbj|BAA36585.1|	2251	0	adenylyl cyclase associated protein [Gossypium hirsutum]	gi|4126472|dbj|AB014884.1|	1416	0	Gossypium hirsutum GhCAP mRNA for adenylyl cyclase associated protein, complete cds	O65902	681	0	Cyclase-associated protein 1	.	.	.	.	pfam08603	CAP_C	Adenylate cyclase associated (CAP) C terminal.	GO:0030036|actin cytoskeleton organization;GO:0009826|unidimensional cell growth;	GO:0005829|cytosol;	.	K17261	CAP1_2, SRV2; adenylyl cyclase-associated protein
evm.TU.Gh_A13G0301	122	82	101.846	546	472	500.891	0.20333	-2.29811	1.20543e-17	1.0179e-16	down	yes	EVM%20prediction%20Gh_A13G0301	protein_coding	chrA13:3788091-3790948:+	gi|728828396|gb|KHG07839.1|	1924	0	Guanine nucleotide-binding subunit beta-2 [Gossypium arboreum]	gi|590685844|ref|XM_007042150.1|	774	0	Theobroma cacao GTP binding protein beta 1 isoform 1 (TCM_006901) mRNA, complete cds	P93398	653	0	Guanine nucleotide-binding protein subunit beta-2	.	.	.	.	pfam00400	WD40	WD domain, G-beta repeat.	.	.	GO:0004871|signal transducer activity;	.	.
evm.TU.Gh_A05G2514	5	0	2.4508	207	163	181.654	0.0134916	-6.2118	1.6565e-07	7.42653e-07	down	yes	EVM%20prediction%20Gh_A05G2514	protein_coding	chrA05:34110022-34113656:+	gi|823230438|ref|XP_012447946.1|	2147	0	PREDICTED: probable pectate lyase 5 [Gossypium raimondii]	gi|590565712|ref|XM_007009963.1|	703	0	Theobroma cacao Pectin lyase-like superfamily protein isoform 1 (TCM_043329) mRNA, complete cds	Q9SCP2	539	0	Probable pectate lyase 12	BH0698	72	7e-13	COG3866	pfam00544	Pec_lyase_C	Pectate lyase. This enzyme forms a right handed beta helix structure. Pectate lyase is an enzyme involved in the maceration and soft rotting of plant tissue.	GO:0045490|pectin catabolic process;	GO:0031225|anchored component of membrane;	GO:0046872|metal ion binding;GO:0030570|pectate lyase activity;	K01728	pel; pectate lyase [EC:4.2.2.2]
evm.TU.Gh_A05G2515	179	152	165.679	2	3	2.49194	66.4857	6.05497	3.85866e-32	5.48541e-31	up	yes	EVM%20prediction%20Gh_A05G2515	protein_coding	chrA05:34151005-34152867:-	gi|823230620|ref|XP_012448034.1|	3010	0	PREDICTED: protein NUCLEAR FUSION DEFECTIVE 4-like [Gossypium raimondii]	gi|590565673|ref|XM_007009952.1|	831	0	Theobroma cacao Major facilitator superfamily protein (TCM_043319) mRNA, complete cds	.	.	.	.	.	.	.	.	pfam06813	Nodulin-like	Nodulin-like. This family represents a conserved region within plant nodulin-like proteins.	.	.	.	.	.
evm.TU.Gh_A05G2516	128	118	123.246	5	12	8.5565	14.4038	3.84838	9.22287e-08	4.21402e-07	up	yes	EVM%20prediction%20Gh_A05G2516	protein_coding	chrA05:34292269-34293396:-	gi|728828159|gb|KHG07602.1|	1736	0	Cytochrome P450 [Gossypium arboreum]	gi|590664507|ref|XM_007036437.1|	272	3e-139	Theobroma cacao Cytochrome P450, putative (TCM_012317) mRNA, complete cds	H2DH18	362	9e-120	Cytochrome P450 CYP736A12	BH0579	120	1e-29	COG2124	pfam00067	p450	Cytochrome P450. Cytochrome P450s are haem-thiolate proteins involved in the oxidative degradation of various compounds. They are particularly well known for their role in the degradation of environmental toxins and mutagens. They can be divided into 4 classes, according to the method by which electrons from NAD(P)H are delivered to the catalytic site. Sequence conservation is relatively low with…	.	GO:0016021|integral component of membrane;	GO:0020037|heme binding;GO:0005506|iron ion binding;GO:0004497|monooxygenase activity;GO:0016705|oxidoreductase activity, acting on paired donors, with incorporation or reduction of molecular oxygen;	.	.
evm.TU.Gh_A05G2517	30	39	34.7025	4	3	3.43279	10.1091	3.33759	6.82445e-05	0.000228109	up	yes	EVM%20prediction%20Gh_A05G2517	protein_coding	chrA05:34293524-34293868:-	gi|728843107|gb|KHG22550.1|	427	6e-48	Cytochrome P450 [Gossypium arboreum]	.	.	.	.	H2DH18	90.9	8e-21	Cytochrome P450 CYP736A12	.	.	.	.	pfam00067	p450	Cytochrome P450. Cytochrome P450s are haem-thiolate proteins involved in the oxidative degradation of various compounds. They are particularly well known for their role in the degradation of environmental toxins and mutagens. They can be divided into 4 classes, according to the method by which electrons from NAD(P)H are delivered to the catalytic site. Sequence conservation is relatively low with…	.	GO:0016021|integral component of membrane;	GO:0020037|heme binding;GO:0005506|iron ion binding;GO:0004497|monooxygenase activity;GO:0016705|oxidoreductase activity, acting on paired donors, with incorporation or reduction of molecular oxygen;	.	.
evm.TU.Gh_A06G0032	4	2	2.98617	151	88	116.533	0.0256251	-5.2863	2.61375e-20	2.50697e-19	down	yes	EVM%20prediction%20Gh_A06G0032	protein_coding	chrA06:235448-237338:-	gi|823237256|ref|XP_012451282.1|	1239	2e-168	PREDICTED: thaumatin-like protein 1b isoform X1 [Gossypium raimondii]	gi|595798567|ref|XM_007201345.1|	99	4e-43	Prunus persica hypothetical protein (PRUPE_ppa008035mg) mRNA, complete cds	P83332	225	3e-70	Thaumatin-like protein 1	.	.	.	.	pfam00314	Thaumatin	Thaumatin family.	GO:0006952|defense response;	GO:0005576|extracellular region;	.	.	.
evm.TU.Gh_A06G0033	90	108	99.4928	395	323	352.819	0.281994	-1.82626	1.16787e-17	9.8675e-17	down	yes	EVM%20prediction%20Gh_A06G0033	protein_coding	chrA06:248230-249841:-	gi|823237260|ref|XP_012451284.1|	1410	0	PREDICTED: thaumatin-like protein 1b [Gossypium raimondii]	gi|596144587|ref|XM_007222553.1|	216	3e-108	Prunus persica hypothetical protein (PRUPE_ppa008483mg) mRNA, complete cds	P83332	246	2e-78	Thaumatin-like protein 1	.	.	.	.	pfam00314	Thaumatin	Thaumatin family.	GO:0006952|defense response;	GO:0005576|extracellular region;	.	.	.
evm.TU.Gh_A06G0034	0	0	0	17	9	12.6505	#NAME?	#NAME?	0.001876	0.00505134	down	yes	EVM%20prediction%20Gh_A06G0034	protein_coding	chrA06:257173-258016:-	gi|763796554|gb|KJB63509.1|	715	1e-93	hypothetical protein B456_010G003300 [Gossypium raimondii]	.	.	.	.	.	.	.	.	.	.	.	.	pfam08226	DUF1720	Domain of unknown function (DUF1720). This domain is found in different combinations with cortical patch components EF hand, SH3 and ENTH and is therefore likely to be involved in cytoskeletal processes. This family contains many hypothetical proteins.	.	.	.	.	.
evm.TU.Gh_A06G0035	253	246	250.15	7	7	6.91219	36.1897	5.17751	3.59939e-43	6.8611e-42	up	yes	EVM%20prediction%20Gh_A06G0035	protein_coding	chrA06:259534-260973:-	gi|823238831|ref|XP_012452069.1|	1685	0	PREDICTED: glucan endo-1,3-beta-glucosidase, basic isoform-like isoform X3 [Gossypium raimondii]	gi|1770304|emb|Z68154.1|	476	0	G.hirsutum mRNA for 1,3-beta-glucanase	P52408	410	1e-140	Glucan endo-1,3-beta-glucosidase, basic isoform	.	.	.	.	pfam00332	Glyco_hydro_17	Glycosyl hydrolases family 17.	GO:0005975|carbohydrate metabolic process;GO:0006952|defense response;GO:0009607|response to biotic stimulus;	.	GO:0042973|glucan endo-1,3-beta-D-glucosidase activity;	.	.
evm.TU.Gh_A06G0124	3	0	1.47048	47	20	32.4506	0.0453145	-4.46388	0.0158836	0.0352994	down	yes	EVM%20prediction%20Gh_A06G0124	protein_coding	chrA06:1267064-1269405:-	gi|728844613|gb|KHG24056.1|	1204	1e-164	putative transcription factor KAN4 -like protein [Gossypium arboreum]	gi|590592867|ref|XM_007017339.1|	283	2e-145	Theobroma cacao Homeodomain-like superfamily protein, putative (TCM_033940) mRNA, complete cds	Q9FJV5	207	2e-63	Probable transcription factor KAN4	.	.	.	.	pfam00249	Myb_DNA-binding	Myb-like DNA-binding domain. This family contains the DNA binding domains from Myb proteins, as well as the SANT domain family.	GO:0030154|cell differentiation;GO:0080060|integument development;GO:0048481|ovule development;GO:0006355|regulation of transcription, DNA-templated;GO:0006351|transcription, DNA-templated;	GO:0005618|cell wall;GO:0005634|nucleus;	GO:0003700|transcription factor activity, sequence-specific DNA binding;GO:0044212|transcription regulatory region DNA binding;	.	.
evm.TU.Gh_A02G1779	0	0	0	50	48	48.3387	#NAME?	#NAME?	1.53262e-11	9.38281e-11	down	yes	EVM%20prediction%20Gh_A02G1779	protein_coding	chrscaffold381_A02:304705-308527:+	gi|763781048|gb|KJB48119.1|	243	4e-23	hypothetical protein B456_008G054300 [Gossypium raimondii]	.	.	.	.	Q6NQJ8	55.8	6e-09	Protein SET DOMAIN GROUP 40	.	.	.	.	pfam10343	DUF2419	Protein of unknown function (DUF2419). This is a family of conserved proteins found from plants to humans. The function is not known. A few members are annotated as being cobyrinic acid a,c-diamide synthetase but this could not be confirmed.	.	.	GO:0008168|methyltransferase activity;	.	.
evm.TU.Gh_D10G0549	360	364	363.103	156	131	141.117	2.57306	1.36348	2.72909e-12	1.74934e-11	up	yes	EVM%20prediction%20Gh_D10G0549	protein_coding	chrD10:5386864-5387534:-	gi|590620390|ref|XP_007024522.1|	326	2e-37	Uncharacterized protein isoform 1 [Theobroma cacao]	gi|590620389|ref|XM_007024460.1|	186	4e-92	Theobroma cacao Uncharacterized protein isoform 1 (TCM_029068) mRNA, complete cds	.	.	.	.	.	.	.	.	pfam02685	Glucokinase	Glucokinase. This is a family of glucokinases or glucose kinases EC:2.7.1.2. These enzymes phosphorylate glucose using ATP as a donor to give glucose-6-phosphate and ADP.	.	.	.	.	.
evm.TU.Gh_D02G0448	29	24	26.5209	99	99	97.7581	0.271291	-1.88208	3.20058e-06	1.25571e-05	down	yes	EVM%20prediction%20Gh_D02G0448	protein_coding	chrD02:5861733-5864899:-	gi|728844320|gb|KHG23763.1|	4032	0	Kinesin-1 -like protein [Gossypium arboreum]	gi|590659623|ref|XM_007035116.1|	969	0	Theobroma cacao P-loop containing nucleoside triphosphate hydrolases superfamily protein (TCM_020931) mRNA, complete cds	P52732	143	1e-33	Kinesin-like protein KIF11	SPAC1834.07	130	7e-31	COG5059	pfam00225	Kinesin	Kinesin motor domain.	GO:0019886|antigen processing and presentation of exogenous peptide antigen via MHC class II;GO:0007596|blood coagulation;GO:0051301|cell division;GO:0007059|chromosome segregation;GO:0007018|microtubule-based movement;GO:0007100|mitotic centrosome separation;GO:0007067|mitotic nuclear division;GO:0090307|mitotic spindle assembly;GO:0007052|mitotic spindle organization;GO:0046602|regulation of mi…	GO:0005737|cytoplasm;GO:0005829|cytosol;GO:0005871|kinesin complex;GO:0016020|membrane;GO:0005874|microtubule;GO:0005819|spindle;GO:0000922|spindle pole;	GO:0005524|ATP binding;GO:0008574|ATP-dependent microtubule motor activity, plus-end-directed;GO:0003777|microtubule motor activity;GO:0032403|protein complex binding;GO:0019901|protein kinase binding;	K10398	KIF11, EG5; kinesin family member 11
evm.TU.Gh_D08G2727	2	0	0.980321	121	89	102.937	0.00952349	-6.71429	3.57322e-06	1.39475e-05	down	yes	EVM%20prediction%20Gh_D08G2727	protein_coding	chrscaffold4306_D08:48267-54868:+	gi|823148360|ref|XP_012474086.1|	3018	0	PREDICTED: uncharacterized protein LOC105790844 [Gossypium raimondii]	gi|590583565|ref|XM_007014873.1|	847	0	Theobroma cacao DNA double-strand break repair rad50 ATPase (TCM_040539) mRNA, complete cds	.	.	.	.	.	.	.	.	pfam09731	Mitofilin	Mitochondrial inner membrane protein. Mitofilin controls mitochondrial cristae morphology. Mitofilin is enriched in the narrow space between the inner boundary and the outer membranes, where it forms a homotypic interaction and assembles into a large multimeric protein complex. The first 78 amino acids contain a typical amino-terminal-cleavable mitochondrial presequence rich in positive-charged a…	.	.	.	.	.
evm.TU.Gh_D01G0218	314	328	322.096	138	94	113.52	2.83737	1.50455	2.20961e-09	1.15908e-08	up	yes	EVM%20prediction%20Gh_D01G0218	protein_coding	chrD01:1879823-1881716:-	gi|823130248|ref|XP_012452652.1|	556	4e-71	PREDICTED: uncharacterized protein LOC105774629 isoform X2 [Gossypium raimondii]	gi|590658157|ref|XM_007034709.1|	35	5e-08	Theobroma cacao Lactoylglutathione lyase / glyoxalase I family protein isoform 2 (TCM_020634) mRNA, complete cds	.	.	.	.	.	.	.	.	pfam12681	Glyoxalase_2	Glyoxalase-like domain. This domain is related to the Glyoxalase domain pfam00903.	.	.	.	.	.
evm.TU.Gh_D07G1537	75	108	92.1404	311	283	292.622	0.314879	-1.66713	7.57619e-08	3.4868e-07	down	yes	EVM%20prediction%20Gh_D07G1537	protein_coding	chrD07:27885911-27892732:+	gi|823125422|ref|XP_012484188.1|	3525	0	PREDICTED: receptor-like serine/threonine-protein kinase ALE2 isoform X1 [Gossypium raimondii]	gi|590715097|ref|XM_007050037.1|	1710	0	Theobroma cacao Receptor serine/threonine-protein kinase ALE2 isoform 1 (TCM_003813) mRNA, complete cds	Q8RWW0	894	0	Receptor-like serine/threonine-protein kinase ALE2	lin1934_1	100	8e-22	COG0515	pfam07714	Pkinase_Tyr	Protein tyrosine kinase.	GO:0030154|cell differentiation;GO:0042335|cuticle development;GO:0009755|hormone-mediated signaling pathway;GO:0048645|organ formation;GO:0046777|protein autophosphorylation;GO:0010068|protoderm histogenesis;GO:0007178|transmembrane receptor protein serine/threonine kinase signaling pathway;	GO:0016021|integral component of membrane;GO:0005886|plasma membrane;GO:0009506|plasmodesma;	GO:0005524|ATP binding;GO:0016301|kinase activity;GO:0001653|peptide receptor activity;GO:0004674|protein serine/threonine kinase activity;GO:0004675|transmembrane receptor protein serine/threonine kinase activity;GO:0031625|ubiquitin protein ligase binding;	.	.
evm.TU.Gh_D01G0217	115	98	106.619	46	55	50.0762	2.12914	1.09027	0.00156241	0.00426824	up	yes	EVM%20prediction%20Gh_D01G0217	protein_coding	chrD01:1872849-1877112:-	gi|823130242|ref|XP_012452634.1|	1752	0	PREDICTED: putative methyltransferase C9orf114 homolog isoform X1 [Gossypium raimondii]	gi|590657832|ref|XM_007034615.1|	427	0	Theobroma cacao OB-fold-like isoform 1 (TCM_020565) mRNA, complete cds	Q3UHX9	263	2e-82	Putative methyltransferase C9orf114 homolog	SPBC8D2.16c	102	6e-24	COG2106	pfam02598	Methyltrn_RNA_3	Putative RNA methyltransferase. This family has a TIM barrel-like fold with a deep C-terminal trefoil knot. The arrangement of its hydrophilic and hydrophobic surfaces are opposite to that of the classic TIM barrel proteins. It is likely to bind RNA, and may function as a methyltransferase.	GO:0007049|cell cycle;GO:0051301|cell division;	GO:0000777|condensed chromosome kinetochore;	GO:0008168|methyltransferase activity;GO:0044822|poly(A) RNA binding;	K09142	K09142; uncharacterized protein
evm.TU.Gh_D02G0449	23	14	18.4524	145	86	112.676	0.163764	-2.61031	1.05444e-09	5.67582e-09	down	yes	EVM%20prediction%20Gh_D02G0449	protein_coding	chrD02:5870843-5874057:+	gi|823164096|ref|XP_012481998.1|	4507	0	PREDICTED: LOW QUALITY PROTEIN: uncharacterized protein LOC105796743 [Gossypium raimondii]	gi|590659630|ref|XM_007035118.1|	1651	0	Theobroma cacao Transducin/WD40 repeat-like superfamily protein, putative isoform 1 (TCM_020933) mRNA, complete cds	.	.	.	.	.	.	.	.	pfam08639	SLD3	DNA replication regulator SLD3. The SLD3 DNA replication regulator is required for loading and maintenance of Cdc45 on chromatin during DNA replication.	.	.	.	.	.
evm.TU.Gh_A03G0019	107	112	109.877	1	0	0.470425	233.569	7.8677	6.84801e-24	7.54255e-23	up	yes	EVM%20prediction%20Gh_A03G0019	protein_coding	chrA03:330095-330898:+	gi|823144622|ref|XP_012472137.1|	1083	2e-146	PREDICTED: AT-hook motif nuclear-localized protein 23 [Gossypium raimondii]	gi|566182584|ref|XM_002312077.2|	41	5e-11	Populus trichocarpa hypothetical protein (POPTR_0008s05890g) mRNA, complete cds	Q9S7C9	150	1e-41	AT-hook motif nuclear-localized protein 27	.	.	.	.	pfam03479	DUF296	Domain of unknown function (DUF296). This putative domain is found in proteins that contain AT-hook motifs pfam02178, which strongly suggests a DNA-binding function for the proteins as a whole. There are three highly conserved histidine residues, eg at 117, 119 and 133 in Reut_B5223, which should be a structurally conserved metal-binding unit, based on structural comparison with known metal-bindi…	GO:0006325|chromatin organization;GO:0009908|flower development;GO:0045087|innate immune response;GO:0010150|leaf senescence;GO:0045824|negative regulation of innate immune response;GO:0009640|photomorphogenesis;GO:0006355|regulation of transcription, DNA-templated;GO:0006351|transcription, DNA-templated;GO:0010228|vegetative to reproductive phase transition of meristem;	GO:0005634|nucleus;	GO:0003680|AT DNA binding;GO:0003690|double-stranded DNA binding;GO:0042393|histone binding;GO:0043621|protein self-association;	.	.
evm.TU.Gh_A03G0374	52	26	38.8202	221	199	206.853	0.18767	-2.41373	1.3341e-07	6.01995e-07	down	yes	EVM%20prediction%20Gh_A03G0374	protein_coding	chrA03:7167775-7170894:-	gi|823142966|ref|XP_012471282.1|	1410	0	PREDICTED: methylsterol monooxygenase 2-2 [Gossypium raimondii]	gi|27448144|gb|AF352575.1|	789	0	Gossypium arboreum putative sterol 4-alpha-methyl-oxidase mRNA, complete cds	Q8VWZ8	475	6e-169	Methylsterol monooxygenase 2-2	SPAC630.08c	194	5e-59	COG3000	pfam04116	FA_hydroxylase	Fatty acid hydroxylase superfamily. This superfamily includes fatty acid and carotene hydroxylases and sterol desaturases. Beta-carotene hydroxylase is involved in zeaxanthin synthesis by hydroxylating beta-carotene, but the enzyme may be involved in other pathways. This family includes C-5 sterol desaturase and C-4 sterol methyl oxidase. Members of this family are involved in cholesterol biosynt…	GO:0080065|4-alpha-methyl-delta7-sterol oxidation;GO:0006633|fatty acid biosynthetic process;GO:0016126|sterol biosynthetic process;	GO:0009941|chloroplast envelope;GO:0005789|endoplasmic reticulum membrane;GO:0016021|integral component of membrane;	GO:0000254|C-4 methylsterol oxidase activity;GO:0005506|iron ion binding;	K14424	SMO2; 4-alpha-methyl-delta7-sterol-4alpha-methyl oxidase [EC:1.14.13.72]
evm.TU.Gh_A06G0128	2	14	8.15899	173	109	137.74	0.0592348	-4.07741	4.35277e-05	0.000149263	down	yes	EVM%20prediction%20Gh_A06G0128	protein_coding	chrA06:1317196-1320251:+	gi|728840026|gb|KHG19469.1|	2480	0	Cytochrome P450 [Gossypium arboreum]	gi|590592827|ref|XM_007017328.1|	663	0	Theobroma cacao GA requiring 3 (TCM_033930) mRNA, complete cds	Q93ZB2	690	0	Ent-kaurene oxidase, chloroplastic	BH0579	80.5	3e-15	COG2124	pfam00067	p450	Cytochrome P450. Cytochrome P450s are haem-thiolate proteins involved in the oxidative degradation of various compounds. They are particularly well known for their role in the degradation of environmental toxins and mutagens. They can be divided into 4 classes, according to the method by which electrons from NAD(P)H are delivered to the catalytic site. Sequence conservation is relatively low with…	GO:0010241|ent-kaurene oxidation to kaurenoic acid;GO:0009740|gibberellic acid mediated signaling pathway;GO:0009686|gibberellin biosynthetic process;	GO:0009707|chloroplast outer membrane;GO:0005783|endoplasmic reticulum;GO:0016021|integral component of membrane;	GO:0052617|ent-kaur-16-en-19-al oxidase activity;GO:0052616|ent-kaur-16-en-19-ol oxidase activity;GO:0052615|ent-kaurene oxidase activity;GO:0020037|heme binding;GO:0005506|iron ion binding;	K04122	GA3, CYP701; ent-kaurene oxidase [EC:1.14.13.78]
evm.TU.Gh_A03G0375	285	243	264.297	87	101	93.1471	2.83742	1.50458	7.83123e-11	4.57595e-10	up	yes	EVM%20prediction%20Gh_A03G0375	protein_coding	chrA03:7172254-7173577:-	gi|763752608|gb|KJB19996.1|	1458	0	hypothetical protein B456_003G128700 [Gossypium raimondii]	gi|590588879|ref|XM_007016245.1|	553	0	Theobroma cacao Eukaryotic translation initiation factor 3G1 (TCM_041757) mRNA, complete cds	Q28CY2	204	2e-61	Eukaryotic translation initiation factor 3 subunit G	.	.	.	.	pfam12353	eIF3g	Eukaryotic translation initiation factor 3 subunit G. This domain family is found in eukaryotes, and is approximately 130 amino acids in length. The family is found in association with pfam00076. This family is subunit G of the eukaryotic translation initiation factor 3. Subunit G is required for eIF3 integrity.	GO:0001731|formation of translation preinitiation complex;GO:0006446|regulation of translational initiation;GO:0006413|translational initiation;	GO:0016282|eukaryotic 43S preinitiation complex;GO:0033290|eukaryotic 48S preinitiation complex;GO:0005852|eukaryotic translation initiation factor 3 complex;	GO:0000166|nucleotide binding;GO:0003743|translation initiation factor activity;	K03248	EIF3G; translation initiation factor 3 subunit G
evm.TU.Gh_A06G0129	16	25	20.6616	179	159	166.414	0.124158	-3.00975	1.02937e-12	6.76389e-12	down	yes	EVM%20prediction%20Gh_A06G0129	protein_coding	chrA06:1322278-1325774:-	gi|728840023|gb|KHG19466.1|	2459	0	Lysine histidine transporter-like 8 [Gossypium arboreum]	gi|571516575|ref|XM_003545803.2|	590	0	PREDICTED: Glycine max lysine histidine transporter-like 8-like (LOC100816862), transcript variant X1, mRNA	Q9SX98	881	0	Lysine histidine transporter-like 8	.	.	.	.	pfam01490	Aa_trans	Transmembrane amino acid transporter protein. This transmembrane region is found in many amino acid transporters including UNC-47 and MTR. UNC-47 encodes a vesicular amino butyric acid (GABA) transporter, (VGAT). UNC-47 is predicted to have 10 transmembrane domains. MTR is a N system amino acid transporter system protein involved in methyltryptophan resistance. Other members of this family includ…	GO:0006865|amino acid transport;	GO:0016021|integral component of membrane;GO:0005886|plasma membrane;	.	.	.
evm.TU.Gh_D01G0765	26	32	29.1526	105	102	102.132	0.285441	-1.80874	3.52527e-06	1.37704e-05	down	yes	EVM%20prediction%20Gh_D01G0765	protein_coding	chrD01:10946688-10951936:-	gi|763746523|gb|KJB13962.1|	6132	0	hypothetical protein B456_002G103400 [Gossypium raimondii]	gi|590605072|ref|XM_007020336.1|	461	0	Theobroma cacao Kinesin-like protein 1 isoform 2 (TCM_030573) mRNA, complete cds	Q8W1Y3	943	0	Kinesin KP1	SPAC664.10	271	9e-76	COG5059	pfam00225	Kinesin	Kinesin motor domain.	GO:0009060|aerobic respiration;GO:0007018|microtubule-based movement;GO:0009845|seed germination;	GO:0005871|kinesin complex;GO:0005874|microtubule;GO:0005739|mitochondrion;	GO:0005524|ATP binding;GO:0003777|microtubule motor activity;	K10406	KIFC2_3; kinesin family member C2/C3
evm.TU.Gh_A03G0370	18	13	15.4888	57	79	67.6597	0.228922	-2.12707	2.68458e-05	9.44739e-05	down	yes	EVM%20prediction%20Gh_A03G0370	protein_coding	chrA03:6750532-6752176:-	gi|728826143|gb|KHG06579.1|	1471	0	putative C24B11.05 [Gossypium arboreum]	gi|590589163|ref|XM_007016309.1|	461	0	Theobroma cacao Haloacid dehalogenase-like hydrolase superfamily protein (TCM_041806) mRNA, complete cds	Q09893	87.4	5e-19	Uncharacterized protein C24B11.05	CC0282	89.4	2e-20	COG1011	pfam13419	HAD_2	Haloacid dehalogenase-like hydrolase.	GO:0016311|dephosphorylation;GO:0006206|pyrimidine nucleobase metabolic process;	GO:0005737|cytoplasm;GO:0005829|cytosol;GO:0005634|nucleus;	GO:0008252|nucleotidase activity;GO:0047405|pyrimidine-5'-nucleotide nucleosidase activity;	K18551	SDT1; pyrimidine and pyridine-specific 5'-nucleotidase [EC:3.1.3.-]
evm.TU.Gh_D13G2068	1811	1757	1788.6	441	328	377.043	4.74376	2.24603	1.94718e-54	4.75545e-53	up	yes	EVM%20prediction%20Gh_D13G2068	protein_coding	chrD13:56231008-56237897:+	gi|823259169|ref|XP_012462288.1|	2684	0	PREDICTED: K(+) efflux antiporter 4-like [Gossypium raimondii]	gi|590576096|ref|XM_007012807.1|	1209	0	Theobroma cacao K+ efflux antiporter 4 isoform 1 (TCM_037686) mRNA, complete cds	Q9ZUN3	750	0	K(+) efflux antiporter 4	alr2046_1	263	5e-80	COG0475	pfam00999	Na_H_Exchanger	Sodium/hydrogen exchanger family. Na/H antiporters are key transporters in maintaining the pH of actively metabolizing cells. The molecular mechanisms of antiport are unclear. These antiporters contain 10-12 transmembrane regions (M) at the amino-terminus and a large cytoplasmic region at the carboxyl terminus. The transmembrane regions M3-M12 share identity with other members of the family. The …	GO:0006813|potassium ion transport;	GO:0016021|integral component of membrane;	GO:0015299|solute:proton antiporter activity;	.	.
evm.TU.Gh_A05G0581	2	2	2.00585	14	17	15.3755	0.130457	-2.93835	0.017667	0.0388623	down	yes	EVM%20prediction%20Gh_A05G0581	protein_coding	chrA05:6256089-6259372:-	gi|728808839|gb|KHF98554.1|	1484	0	argH [Gossypium arboreum]	gi|590584352|ref|XM_007015093.1|	454	0	Theobroma cacao Titan9, putative isoform 1 (TCM_040798) mRNA, complete cds	.	.	.	.	.	.	.	.	pfam05483	SCP-1	Synaptonemal complex protein 1 (SCP-1). Synaptonemal complex protein 1 (SCP-1) is the major component of the transverse filaments of the synaptonemal complex. Synaptonemal complexes are structures that are formed between homologous chromosomes during meiotic prophase.	.	.	.	.	.
evm.TU.Gh_A05G0582	35	32	33.564	98	71	82.8108	0.405309	-1.3029	0.00125531	0.0034882	down	yes	EVM%20prediction%20Gh_A05G0582	protein_coding	chrA05:6261775-6265626:+	gi|728808841|gb|KHF98556.1|	3369	0	hypothetical protein F383_12747 [Gossypium arboreum]	gi|590584364|ref|XM_007015096.1|	1300	0	Theobroma cacao BZIP domain class transcription factor (TCM_040799) mRNA, complete cds	Q9S9Q9	934	0	BTB/POZ domain-containing protein At1g30440	.	.	.	.	pfam03000	NPH3	NPH3 family. Phototropism of Arabidopsis thaliana seedlings in response to a blue light source is initiated by nonphototropic hypocotyl 1 (NPH1), a light-activated serine-threonine protein kinase. Mutations in NPH3 disrupt early signaling occurring downstream of the NPH1 photoreceptor. The NPH3 gene encodes a NPH1-interacting protein. NPH3 is a member of a large protein family, apparently specifi…	GO:0016567|protein ubiquitination;	GO:0005886|plasma membrane;	.	.	.
evm.TU.Gh_A05G0585	333	319	326.795	116	86	99.0339	3.29982	1.72239	1.6436e-15	1.2567e-14	up	yes	EVM%20prediction%20Gh_A05G0585	protein_coding	chrA05:6274388-6275502:-	gi|590584456|ref|XP_007015182.1|	482	6e-57	Polygalacturonase, putative [Theobroma cacao]	.	.	.	.	Q08298	114	6e-29	Dehydration-responsive protein RD22	.	.	.	.	pfam03181	BURP	BURP domain. The BURP domain is found at the C-terminus of several different plant proteins. It was named after the proteins in which it was first identified: the BNM2 clone-derived protein from Brassica napus; USPs and USP-like proteins; RD22 from Arabidopsis thaliana; and PG1beta from Lycopersicon esculentum. This domain is around 230 amino acid residues long. It possesses the following conserv…	GO:0009651|response to salt stress;	GO:0005768|endosome;GO:0005794|Golgi apparatus;GO:0005802|trans-Golgi network;	.	.	.
evm.TU.Gh_A06G0924	30	37	33.677	91	74	81.0689	0.415412	-1.26739	0.00180096	0.00486531	down	yes	EVM%20prediction%20Gh_A06G0924	protein_coding	chrA06:37346523-37349603:+	gi|728833456|gb|KHG12899.1|	3199	0	Transmembrane 9 superfamily member 4 [Gossypium arboreum]	gi|590571857|ref|XM_007011647.1|	1324	0	Theobroma cacao Endomembrane protein 70 protein family (TCM_036903) mRNA, complete cds	F4KIB2	1041	0	Transmembrane 9 superfamily member 8	.	.	.	.	pfam02990	EMP70	Endomembrane protein 70.	.	GO:0005768|endosome;GO:0010008|endosome membrane;GO:0005794|Golgi apparatus;GO:0000139|Golgi membrane;GO:0016021|integral component of membrane;GO:0009505|plant-type cell wall;GO:0005802|trans-Golgi network;GO:0005774|vacuolar membrane;	.	K17086	TM9SF2_4; transmembrane 9 superfamily member 2/4
evm.TU.Gh_A05G0586	1578	1406	1494.42	721	703	702.649	2.12683	1.08871	2.80118e-32	4.00143e-31	up	yes	EVM%20prediction%20Gh_A05G0586	protein_coding	chrA05:6294511-6296301:-	gi|728850526|gb|KHG29969.1|	2034	0	Serine--glyoxylate aminotransferase -like protein [Gossypium arboreum]	gi|590584546|ref|XM_007015144.1|	864	0	Theobroma cacao Alanine:glyoxylate aminotransferase isoform 1 (TCM_040844) mRNA, complete cds	Q56YA5	714	0	Serine--glyoxylate aminotransferase	mlr1322	406	2e-138	COG0075	pfam00266	Aminotran_5	Aminotransferase class-V. This domain is found in amino transferases, and other enzymes including cysteine desulphurase EC:4.4.1.-.	GO:0009853|photorespiration;	GO:0048046|apoplast;GO:0009507|chloroplast;GO:0009570|chloroplast stroma;GO:0016020|membrane;GO:0005777|peroxisome;GO:0005886|plasma membrane;	GO:0008453|alanine-glyoxylate transaminase activity;GO:0050281|serine-glyoxylate transaminase activity;GO:0004760|serine-pyruvate transaminase activity;	K00830	AGXT; alanine-glyoxylate transaminase / serine-glyoxylate transaminase / serine-pyruvate transaminase [EC:2.6.1.44 2.6.1.45 2.6.1.51]
evm.TU.Gh_A05G1184	494	442	468.78	155	172	161.845	2.89647	1.5343	8.40754e-17	6.83869e-16	up	yes	EVM%20prediction%20Gh_A05G1184	protein_coding	chrA05:11927998-11931467:+	gi|728828405|gb|KHG07848.1|	2680	0	putative E3 ubiquitin ligase complex SCF subunit sconB [Gossypium arboreum]	gi|590621429|ref|XM_007024725.1|	1005	0	Theobroma cacao Muscle M-line assembly protein unc-89, putative isoform 2 (TCM_029259) mRNA, complete cds	.	.	.	.	.	.	.	.	pfam07698	7TM-7TMR_HD	7TM receptor with intracellular HD hydrolase. These bacterial 7TM receptor proteins have an intracellular pfam01966. This entry corresponds to the 7 helix transmembrane domain. These proteins also contain an N-terminal extracellular domain.	.	.	.	.	.
evm.TU.Gh_A05G1185	1953	1880	1921.28	921	916	906.862	2.1186	1.08311	1.60326e-37	2.65699e-36	up	yes	EVM%20prediction%20Gh_A05G1185	protein_coding	chrA05:11968739-11972145:-	gi|604347766|gb|EYU45921.1|	2250	0	hypothetical protein MIMGU_mgv1a005351mg [Erythranthe guttata]	gi|590621450|ref|XM_007024731.1|	978	0	Theobroma cacao Regulatory particle triple-A 1A (TCM_029263) mRNA, complete cds	Q9FXT9	856	0	26S protease regulatory subunit 7	SPBC16C6.07c	651	0	COG1222	pfam00004	AAA	ATPase family associated with various cellular activities (AAA). AAA family proteins often perform chaperone-like functions that assist in the assembly, operation, or disassembly of protein complexes.	GO:0030163|protein catabolic process;	GO:0005737|cytoplasm;GO:0005634|nucleus;GO:0000502|proteasome complex;	GO:0005524|ATP binding;GO:0016787|hydrolase activity;	K03061	PSMC2, RPT1; 26S proteasome regulatory subunit T1
evm.TU.Gh_A05G1181	1139	1154	1150.02	366	336	345.898	3.32474	1.73324	2.85751e-51	6.50643e-50	up	yes	EVM%20prediction%20Gh_A05G1181	protein_coding	chrA05:11905090-11910400:+	gi|823225376|ref|XP_012445490.1|	3688	0	PREDICTED: pumilio homolog 23 isoform X1 [Gossypium raimondii]	gi|590621380|ref|XM_007024712.1|	1327	0	Theobroma cacao Pumilio 23, putative isoform 1 (TCM_029253) mRNA, complete cds	Q9C552	840	0	Pumilio homolog 23	.	.	.	.	pfam00806	PUF	Pumilio-family RNA binding repeat. Puf repeats (aka PUM-HD, Pumilio homology domain) are necessary and sufficient for sequence specific RNA binding in fly Pumilio and worm FBF-1 and FBF-2. Both proteins function as translational repressors in early embryonic development by binding sequences in the 3' UTR of target mRNAs (e.g. the nanos response element (NRE) in fly Hunchback mRNA, or the point mu…	GO:0010252|auxin homeostasis;GO:0006417|regulation of translation;GO:0009749|response to glucose;GO:0009744|response to sucrose;	GO:0005730|nucleolus;	GO:0003723|RNA binding;	K14790	NOP9; nucleolar protein 9
evm.TU.Gh_A06G2068	580	710	648.354	32	33	32.1156	20.1881	4.33544	3.38452e-82	1.26051e-80	up	yes	EVM%20prediction%20Gh_A06G2068	protein_coding	chrscaffold1426_A06:306535-313384:-	gi|728821592|gb|KHG04404.1|	2277	0	putative LRR receptor-like serine/threonine-protein kinase RFK1 [Gossypium arboreum]	gi|590623266|ref|XM_007025214.1|	789	0	Theobroma cacao Receptor-like kinase in flowers 1, putative (TCM_029618) mRNA, complete cds	C0LGG8	220	1e-58	Probable LRR receptor-like serine/threonine-protein kinase At1g53430	BH2504_1	92	4e-19	COG0515	pfam00069	Pkinase	Protein kinase domain.	.	GO:0016021|integral component of membrane;GO:0005886|plasma membrane;	GO:0005524|ATP binding;GO:0004674|protein serine/threonine kinase activity;	.	.
evm.TU.Gh_A11G0252	1	7	4.0795	61	51	55.0645	0.0740858	-3.75466	0.00240477	0.00634682	down	yes	EVM%20prediction%20Gh_A11G0252	protein_coding	chrA11:2361521-2365723:+	gi|823183311|ref|XP_012488805.1|	4224	0	PREDICTED: uncharacterized protein LOC105801975 isoform X4 [Gossypium raimondii]	gi|590676326|ref|XM_007039642.1|	1119	0	Theobroma cacao Kinase superfamily protein, putative isoform 1 (TCM_015875) mRNA, complete cds	Q8SR85	78.2	6e-14	Probable cell division control protein 7 homolog 1	.	.	.	.	pfam00069	Pkinase	Protein kinase domain.	GO:0051301|cell division;GO:0051321|meiotic cell cycle;GO:0007067|mitotic nuclear division;	.	GO:0005524|ATP binding;GO:0046872|metal ion binding;GO:0004674|protein serine/threonine kinase activity;	K02214	CDC7; cell division control protein 7 [EC:2.7.11.1]
evm.TU.Gh_A11G0253	407	426	417.932	162	174	166.172	2.51505	1.33059	1.43635e-13	9.91384e-13	up	yes	EVM%20prediction%20Gh_A11G0253	protein_coding	chrA11:2366782-2368281:+	gi|823183326|ref|XP_012488810.1|	1084	3e-147	PREDICTED: bax inhibitor 1-like [Gossypium raimondii]	gi|590676322|ref|XM_007039641.1|	490	0	Theobroma cacao BAX inhibitor 1 (TCM_015874) mRNA, complete cds	Q9LD45	341	8e-117	Bax inhibitor 1	.	.	.	.	pfam01027	Bax1-I	Inhibitor of apoptosis-promoting Bax1. Programmed cell-death involves a set of Bcl-2 family proteins, some of which inhibit apoptosis (Bcl-2 and Bcl-XL) and some of which promote it (Bax and Bak). Human Bax inhibitor, BI-1, is an evolutionarily conserved integral membrane protein containing multiple membrane-spanning segments predominantly localized to intracellular membranes. It has 6-7 membrane…	GO:0006983|ER overload response;GO:0043066|negative regulation of apoptotic process;GO:0043069|negative regulation of programmed cell death;GO:0009414|response to water deprivation;GO:0000038|very long-chain fatty acid metabolic process;	GO:0005737|cytoplasm;GO:0005783|endoplasmic reticulum;GO:0005789|endoplasmic reticulum membrane;GO:0016021|integral component of membrane;GO:0005635|nuclear envelope;	.	.	.
evm.TU.Gh_D03G0768	40	21	30.3744	4	4	3.94982	7.69007	2.943	0.00054405	0.00159934	up	yes	EVM%20prediction%20Gh_D03G0768	protein_coding	chrD03:26393214-26393726:-	gi|823141225|ref|XP_012470432.1|	898	1e-121	PREDICTED: uncharacterized protein LOC105788204 [Gossypium raimondii]	gi|590679395|ref|XM_007040507.1|	81	2e-33	Theobroma cacao Uncharacterized protein (TCM_016495) mRNA, complete cds	.	.	.	.	.	.	.	.	pfam14009	DUF4228	Domain of unknown function (DUF4228). This domain is found in plants. The function is not known.	.	.	.	.	.
evm.TU.Gh_D13G1941	438	391	415.18	168	126	144.177	2.87965	1.52589	2.89905e-16	2.30398e-15	up	yes	EVM%20prediction%20Gh_D13G1941	protein_coding	chrD13:54775156-54776430:+	gi|823234411|ref|XP_012449842.1|	1853	0	PREDICTED: protein ENHANCED DISEASE RESISTANCE 2-like [Gossypium raimondii]	gi|590571667|ref|XM_007011596.1|	450	0	Theobroma cacao PAB-dependent poly(A)-specific ribonuclease subunit PAN3 (TCM_036867) mRNA, complete cds	Q8VZF6	225	3e-65	Protein ENHANCED DISEASE RESISTANCE 2-like	.	.	.	.	pfam07059	DUF1336	Protein of unknown function (DUF1336). This family represents the C-terminus (approximately 250 residues) of a number of hypothetical plant proteins of unknown function.	GO:0006952|defense response;	GO:0005789|endoplasmic reticulum membrane;GO:0010008|endosome membrane;GO:0016021|integral component of membrane;GO:0005886|plasma membrane;	GO:0008289|lipid binding;	.	.
evm.TU.Gh_A06G0920	0	2	1.02552	58	44	50.034	0.0204966	-5.60847	0.000657481	0.00190718	down	yes	EVM%20prediction%20Gh_A06G0920	protein_coding	chrA06:37284124-37286185:+	gi|728831915|gb|KHG11358.1|	1252	3e-171	Transforming acidic coiled-coil-containing 2 [Gossypium arboreum]	gi|590571903|ref|XM_007011659.1|	266	5e-136	Theobroma cacao WRKY family transcription factor (TCM_036910) mRNA, complete cds	.	.	.	.	.	.	.	.	pfam12725	DUF3810	Protein of unknown function (DUF3810). This family of proteins is functionally uncharacterized. This family of proteins is found in bacteria. Proteins in this family are typically between 333 and 377 amino acids in length. There is a conserved HEXXH sequence motif that is characteristic of metallopeptidases. This family may therefore belong to an as yet uncharacterized family of peptidase enzymes.	.	.	.	.	.
evm.TU.Gh_A11G2784	567	654	613.267	1463	1272	1345.89	0.455658	-1.13398	9.60228e-18	8.1517e-17	down	yes	EVM%20prediction%20Gh_A11G2784	protein_coding	chrA11:90847682-90848200:-	gi|728818826|gb|KHG02934.1|	837	4e-112	Zinc finger A20 and AN1 domain-containing stress-associated 8 [Gossypium arboreum]	gi|590636587|ref|XM_007028828.1|	303	7e-157	Theobroma cacao Zinc finger A20 and AN1 domain-containing stress-associated protein 8 isoform 4 (TCM_024819) mRNA, complete cds	A3BDI8	216	4e-70	Zinc finger A20 and AN1 domain-containing stress-associated protein 8	.	.	.	.	pfam01428	zf-AN1	AN1-like Zinc finger. Zinc finger at the C-terminus of An1, a ubiquitin-like protein in Xenopus laevis. The following pattern describes the zinc finger. C-X2-C-X(9-12)-C-X(1-2)-C-X4-C-X2-H-X5-H-X-C Where X can be any amino acid, and numbers in brackets indicate the number of residues.	.	.	GO:0003677|DNA binding;GO:0008270|zinc ion binding;	.	.
evm.TU.Gh_D06G0560	1	0	0.49016	93	91	90.7993	0.00539828	-7.53328	6.99839e-20	6.57224e-19	down	yes	EVM%20prediction%20Gh_D06G0560	protein_coding	chrD06:8679914-8681347:+	gi|257219875|gb|ACV52015.1|	2372	0	GAI/RGA-like 4-a [Gossypium hirsutum]	gi|296398834|gb|HM034761.1|	1425	0	Gossypium hirsutum cultivar Xinluzao-13 GAI4a mRNA, complete cds	Q9LQT8	395	2e-130	DELLA protein GAI	.	.	.	.	pfam03514	GRAS	GRAS domain family. Proteins in the GRAS (GAI, RGA, SCR) family are known as major players in gibberellin (GA) signaling, which regulates various aspects of plant growth and development. Mutation of the SCARECROW (SCR) gene results in a radial pattern defect, loss of a ground tissue layer, in the root. The PAT1 protein is involved in phytochrome A signal transduction. A sequence, structure and ev…	GO:0009740|gibberellic acid mediated signaling pathway;GO:0007275|multicellular organismal development;GO:0009938|negative regulation of gibberellic acid mediated signaling pathway;GO:0010233|phloem transport;GO:0006808|regulation of nitrogen utilization;GO:0010218|response to far red light;GO:0009739|response to gibberellin;GO:0006351|transcription, DNA-templated;	GO:0005634|nucleus;	GO:0003700|transcription factor activity, sequence-specific DNA binding;GO:0000989|transcription factor activity, transcription factor binding;	K14494	DELLA; DELLA protein
evm.TU.Gh_D06G0562	1	0	0.49016	170	87	124.954	0.00392273	-7.99393	2.41849e-25	2.80106e-24	down	yes	EVM%20prediction%20Gh_D06G0562	protein_coding	chrD06:8811128-8813886:-	gi|823238774|ref|XP_012452041.1|	2905	0	PREDICTED: probable inactive receptor kinase At2g26730 [Gossypium raimondii]	gi|590577684|ref|XM_007013240.1|	1099	0	Theobroma cacao Leucine-rich repeat protein kinase family protein (TCM_037961) mRNA, complete cds	O48788	258	1e-74	Probable inactive receptor kinase At2g26730	.	.	.	.	pfam00069	Pkinase	Protein kinase domain.	.	GO:0016021|integral component of membrane;GO:0005886|plasma membrane;	GO:0005524|ATP binding;GO:0004672|protein kinase activity;	.	.
evm.TU.Gh_A11G2789	0	0	0	84	36	58.1288	#NAME?	#NAME?	5.05154e-13	3.37124e-12	down	yes	EVM%20prediction%20Gh_A11G2789	protein_coding	chrA11:90878814-90881891:-	gi|823199584|ref|XP_012434959.1|	1088	4e-146	PREDICTED: uncharacterized protein LOC105761641 isoform X1 [Gossypium raimondii]	.	.	.	.	.	.	.	.	.	.	.	.	pfam07649	C1_3	C1-like domain. This short domain is rich in cysteines and histidines. The pattern of conservation is similar to that found in pfam00130.	.	.	.	.	.
evm.TU.Gh_D06G0566	3	0	1.47048	90	75	81.1156	0.0181282	-5.78562	0.000160313	0.000510686	down	yes	EVM%20prediction%20Gh_D06G0566	protein_coding	chrD06:8911147-8919383:-	gi|823237355|ref|XP_012451328.1|	7375	0	PREDICTED: ABC transporter G family member 32-like [Gossypium raimondii]	gi|590577652|ref|XM_007013231.1|	2448	0	Theobroma cacao Pleiotropic drug resistance 4 (TCM_037956) mRNA, complete cds	O81016	2340	0	ABC transporter G family member 32	.	.	.	.	pfam01061	ABC2_membrane	ABC-2 type transporter.	GO:0042335|cuticle development;GO:0006855|drug transmembrane transport;	GO:0016021|integral component of membrane;GO:0005886|plasma membrane;	GO:0005524|ATP binding;GO:0016887|ATPase activity;	.	.
evm.TU.Gh_A06G0960	2545	2526	2542.7	1300	1207	1235.61	2.05785	1.04114	2.67184e-49	5.86152e-48	up	yes	EVM%20prediction%20Gh_A06G0960	protein_coding	chrA06:43731301-43738207:-	gi|823233251|ref|XP_012449262.1|	4613	0	PREDICTED: plasma membrane ATPase 4-like isoform X2 [Gossypium raimondii]	gi|590571429|ref|XM_007011530.1|	2181	0	Theobroma cacao Plasma membrane ATPase 4 isoform 1 (TCM_036815) mRNA, complete cds	Q03194	1611	0	Plasma membrane ATPase 4	MA1678	564	0	COG0474	pfam00122	E1-E2_ATPase	E1-E2 ATPase.	GO:0006754|ATP biosynthetic process;	GO:0016021|integral component of membrane;GO:0005886|plasma membrane;	GO:0005524|ATP binding;GO:0008553|hydrogen-exporting ATPase activity, phosphorylative mechanism;GO:0046872|metal ion binding;	.	.
evm.TU.Gh_A06G0967	70	93	81.9981	18	26	21.9105	3.74242	1.90397	1.75184e-05	6.30629e-05	up	yes	EVM%20prediction%20Gh_A06G0967	protein_coding	chrA06:43947569-43948576:-	gi|763799049|gb|KJB66004.1|	543	5e-68	hypothetical protein B456_010G123800, partial [Gossypium raimondii]	gi|590571314|ref|XM_007011496.1|	167	3e-81	Theobroma cacao Uncharacterized protein isoform 1 (TCM_036797) mRNA, complete cds	Q9CR80	49.7	4e-07	Protein FAM32A	.	.	.	.	pfam08555	DUF1754	Eukaryotic family of unknown function (DUF1754). This is a eukaryotic protein family of unknown function.	GO:0006915|apoptotic process;GO:0007049|cell cycle;	GO:0043231|intracellular membrane-bounded organelle;GO:0005739|mitochondrion;GO:0005730|nucleolus;GO:0005654|nucleoplasm;GO:0005634|nucleus;	GO:0044822|poly(A) RNA binding;	K13120	FAM32A; protein FAM32A
evm.TU.Gh_A06G1836	18	30	24.2058	7160	6243	6596.07	0.00366973	-8.09011	7.37508e-238	8.61626e-236	down	yes	EVM%20prediction%20Gh_A06G1836	protein_coding	chrscaffold1251_A06:16652-20052:+	gi|728831525|gb|KHG10968.1|	1804	0	Auxin-induced 5NG4 [Gossypium arboreum]	gi|590593778|ref|XM_007017605.1|	640	0	Theobroma cacao Walls Are Thin 1 (TCM_034136) mRNA, complete cds	Q94AP3	563	0	Protein WALLS ARE THIN 1	.	.	.	.	pfam00892	EamA	EamA-like transporter family. This family includes many hypothetical membrane proteins of unknown function. Many of the proteins contain two copies of the aligned region. The family used to be known as DUF6.	GO:0009851|auxin biosynthetic process;GO:0010315|auxin efflux;GO:0009734|auxin-activated signaling pathway;GO:0071555|cell wall organization;GO:0006952|defense response;GO:0009834|plant-type secondary cell wall biogenesis;GO:0090355|positive regulation of auxin metabolic process;GO:0090358|positive regulation of tryptophan metabolic process;GO:0000162|tryptophan biosynthetic process;GO:0009826|un…	GO:0016021|integral component of membrane;GO:0009705|plant-type vacuole membrane;GO:0005886|plasma membrane;GO:0005774|vacuolar membrane;	GO:0022857|transmembrane transporter activity;	.	.
evm.TU.Gh_D12G2727	2	0	0.980321	80	70	73.8262	0.0132788	-6.23473	5.54475e-05	0.000187528	down	yes	EVM%20prediction%20Gh_D12G2727	protein_coding	chrscaffold4583_D12:55327-55503:+	gi|763785412|gb|KJB52483.1|	298	5e-34	hypothetical protein B456_008G264100 [Gossypium raimondii]	gi|590674623|ref|XM_007039158.1|	81	6e-34	Theobroma cacao Uncharacterized protein isoform 1 (TCM_015527) mRNA, complete cds	.	.	.	.	.	.	.	.	pfam15137	DUF4571	Domain of unknown function (DUF4571). This family of proteins is functionally uncharacterized. This family of proteins is found in vertebrate. This family includes human protein C21orf62.	.	.	.	.	.
evm.TU.Gh_D09G1100	3	2	2.49601	58	36	45.8978	0.0543819	-4.20073	1.12768e-07	5.1128e-07	down	yes	EVM%20prediction%20Gh_D09G1100	protein_coding	chrD09:37414753-37416765:-	gi|823173397|ref|XP_012485438.1|	2365	0	PREDICTED: MATE efflux family protein 5 [Gossypium raimondii]	gi|590604412|ref|XM_007020186.1|	974	0	Theobroma cacao MATE efflux family protein (TCM_036667) mRNA, complete cds	Q8RWF5	206	2e-58	MATE efflux family protein 9	SPCC4B3.13	181	3e-49	COG0534	pfam01554	MatE	MatE. The MatE domain	.	GO:0016021|integral component of membrane;	GO:0015297|antiporter activity;GO:0015238|drug transmembrane transporter activity;	K03327	TC.MATE, SLC47A, norM, mdtK, dinF; multidrug resistance protein, MATE family
evm.TU.Gh_A11G0781	45	29	36.9273	4	7	5.50092	6.71294	2.74694	0.000226936	0.000707044	up	yes	EVM%20prediction%20Gh_A11G0781	protein_coding	chrA11:7666315-7668113:-	gi|823186526|ref|XP_012489891.1|	862	6e-116	PREDICTED: BON1-associated protein 2 [Gossypium raimondii]	gi|590722478|ref|XM_007051843.1|	228	4e-115	Theobroma cacao BON association protein 2, putative (TCM_005405) mRNA, complete cds	Q58FX0	115	2e-30	BON1-associated protein 2	.	.	.	.	pfam00168	C2	C2 domain.	GO:0006952|defense response;	GO:0016020|membrane;	.	.	.
evm.TU.Gh_D06G1862	109	119	114.446	255	233	240.427	0.476013	-1.07093	2.72385e-06	1.0767e-05	down	yes	EVM%20prediction%20Gh_D06G1862	protein_coding	chrD06:59093037-59096141:-	gi|823266816|ref|XP_012466098.1|	5285	0	PREDICTED: serine/threonine-protein kinase ATM-like [Gossypium raimondii]	gi|590567466|ref|XM_007010463.1|	815	0	Theobroma cacao Ataxia-telangiectasia mutated, putative (TCM_044404) mRNA, complete cds	Q9M3G7	137	4e-31	Serine/threonine-protein kinase ATM	.	.	.	.	pfam00855	PWWP	PWWP domain. The PWWP domain is named after a conserved Pro-Trp-Trp-Pro motif. The domain binds to Histone-4 methylated at lysine-20, H4K20me, suggesting that it is methyl-lysine recognition motif. Removal of two conserved aromatic residues in a hydrophobic cavity created by this domain within the full-length protein, Pdp1, abolishes the interaction o f the protein with H4K20me3. In fission yeast…	GO:0006974|cellular response to DNA damage stimulus;GO:0051321|meiotic cell cycle;	GO:0005634|nucleus;	GO:0005524|ATP binding;GO:0003677|DNA binding;GO:0004674|protein serine/threonine kinase activity;	K04728	ATM, TEL1; ataxia telangiectasia mutated family protein [EC:2.7.11.1]
evm.TU.Gh_A11G0788	340	289	314.843	42	43	41.9902	7.49801	2.90651	3.89624e-30	5.23547e-29	up	yes	EVM%20prediction%20Gh_A11G0788	protein_coding	chrA11:7718056-7724415:+	gi|728845170|gb|KHG24613.1|	2685	0	NAD-dependent malic enzyme 59 kDa-like protein [Gossypium arboreum]	gi|590722412|ref|XM_007051826.1|	1231	0	Theobroma cacao NAD-dependent malic enzyme 2 isoform 1 (TCM_005393) mRNA, complete cds	P37225	804	0	NAD-dependent malic enzyme 59 kDa isoform, mitochondrial	ZsfcA	305	4e-94	COG0281	pfam00390	malic	Malic enzyme, N-terminal domain.	GO:0006108|malate metabolic process;	GO:0005759|mitochondrial matrix;	GO:0004471|malate dehydrogenase (decarboxylating) (NAD+) activity;GO:0046872|metal ion binding;GO:0051287|NAD binding;	.	.
evm.TU.Gh_A06G1838	54	47	50.5685	526	467	488.897	0.103434	-3.27322	1.6096e-53	3.84176e-52	down	yes	EVM%20prediction%20Gh_A06G1838	protein_coding	chrscaffold1251_A06:39123-41594:+	gi|728831617|gb|KHG11060.1|	2509	0	Purple acid phosphatase 2 [Gossypium arboreum]	gi|357601487|gb|JN835291.1|	1311	0	Gossypium hirsutum PAP12 mRNA, complete cds	Q09131	684	0	Purple acid phosphatase	Rv2577	78.6	9e-15	COG1409	pfam00149	Metallophos	Calcineurin-like phosphoesterase. This family includes a diverse range of phosphoesterases, including protein phosphoserine phosphatases, nucleotidases, sphingomyelin phosphodiesterases and 2'-3' cAMP phosphodiesterases as well as nucleases such as bacterial SbcD or yeast MRE11. The most conserved regions in this superfamily centre around the metal chelating residues.	GO:0016311|dephosphorylation;	GO:0005615|extracellular space;	GO:0003993|acid phosphatase activity;GO:0030145|manganese ion binding;GO:0046872|metal ion binding;	.	.
evm.TU.Gh_D11G1996	375	354	365.328	135	91	110.557	3.30443	1.7244	8.92582e-12	5.53815e-11	up	yes	EVM%20prediction%20Gh_D11G1996	protein_coding	chrD11:26160874-26161326:-	gi|823192938|ref|XP_012491920.1|	345	5e-40	PREDICTED: peamaclein-like [Gossypium raimondii]	gi|519694800|gb|JX588695.1|	185	2e-91	Gossypium hirsutum clone NBRI_GE23195 microsatellite sequence	Q948Z4	100	4e-27	Snakin-1	.	.	.	.	pfam02704	GASA	Gibberellin regulated protein. This is the GASA gibberellin regulated cysteine rich protein family. The expression of these proteins is up-regulated by the plant hormone gibberellin, most of these proteins have some role in plant development. There are 12 cysteine residues conserved within the alignment giving the potential for these proteins to posses 6 disulphide bonds.	GO:0006952|defense response;	GO:0005618|cell wall;GO:0005576|extracellular region;	.	.	.
evm.TU.Gh_D11G1995	214	203	208.985	49	82	65.4474	3.19318	1.67499	1.95179e-05	6.98806e-05	up	yes	EVM%20prediction%20Gh_D11G1995	protein_coding	chrD11:26155442-26157794:+	gi|823192926|ref|XP_012491916.1|	2205	0	PREDICTED: uncharacterized protein LOC105803985 isoform X1 [Gossypium raimondii]	gi|590705445|ref|XM_007047378.1|	710	0	Theobroma cacao Uncharacterized protein isoform 1 (TCM_000735) mRNA, complete cds	.	.	.	.	.	.	.	.	pfam09231	RDV-p3	Rice dwarf virus p3. Members of this family are core structural proteins found in the double-stranded RNA virus Phytoreovirus. They are large proteins without apparent domain division, with a number of all-alpha regions and one all beta domain near the C-terminal end.	.	.	.	.	.
evm.TU.Gh_D08G2016	216	190	203.299	28	16	21.4444	9.48031	3.24493	2.12136e-16	1.69669e-15	up	yes	EVM%20prediction%20Gh_D08G2016	protein_coding	chrD08:58636204-58652221:+	gi|763758615|gb|KJB25946.1|	15332	0	hypothetical protein B456_004G217600 [Gossypium raimondii]	gi|590716815|ref|XM_007050409.1|	2379	0	Theobroma cacao Beige/BEACH domain,WD domain, G-beta repeat protein (TCM_004263) mRNA, complete cds	Q8IZQ1	82.8	6e-14	WD repeat and FYVE domain-containing protein 3	.	.	.	.	pfam02138	Beach	Beige/BEACH domain.	GO:0035973|aggrephagy;GO:0016197|endosomal transport;GO:0016239|positive regulation of macroautophagy;	GO:0005776|autophagosome;GO:0005737|cytoplasm;GO:0012505|endomembrane system;GO:0097635|extrinsic component of autophagosome membrane;GO:0019898|extrinsic component of membrane;GO:0016234|inclusion body;GO:0005635|nuclear envelope;GO:0031965|nuclear membrane;GO:0016605|PML body;	GO:0005545|1-phosphatidylinositol binding;GO:0003831|beta-N-acetylglucosaminylglycopeptide beta-1,4-galactosyltransferase activity;GO:0046872|metal ion binding;	.	.
evm.TU.Gh_D08G2019	10	3	6.43989	68	74	70.2492	0.0916721	-3.44737	0.000110112	0.000358767	down	yes	EVM%20prediction%20Gh_D08G2019	protein_coding	chrD08:58687383-58689018:-	gi|823152799|ref|XP_012476233.1|	561	1e-71	PREDICTED: histone H2A variant 1 [Gossypium raimondii]	gi|590716622|ref|XM_007050387.1|	298	3e-154	Theobroma cacao Histone H2A 11 (TCM_004235) mRNA, complete cds	O23628	210	9e-69	Histone H2A variant 1	SPBC11B10.10c	160	3e-49	COG5262	pfam00125	Histone	Core histone H2A/H2B/H3/H4.	GO:0042742|defense response to bacterium;GO:0016048|detection of temperature stimulus;GO:0009908|flower development;	GO:0000786|nucleosome;GO:0005634|nucleus;	GO:0003677|DNA binding;	K11251	H2A; histone H2A
evm.TU.Gh_D05G2009	45	34	39.4911	117	88	100.538	0.392796	-1.34815	0.000260112	0.000802383	down	yes	EVM%20prediction%20Gh_D05G2009	protein_coding	chrD05:18456836-18461323:+	gi|763791620|gb|KJB58616.1|	2656	0	hypothetical protein B456_009G218600 [Gossypium raimondii]	gi|590597150|ref|XM_007018469.1|	855	0	Theobroma cacao Family of Uncharacterized protein function, putative isoform 2 (TCM_034725) mRNA, complete cds	.	.	.	.	.	.	.	.	pfam04484	DUF566	Family of unknown function (DUF566). Family of related proteins that is plant specific.	.	.	.	.	.
evm.TU.Gh_D05G2004	925	904	916.935	12565	10621	11402.3	0.0804169	-3.63636	0	0	down	yes	EVM%20prediction%20Gh_D05G2004	protein_coding	chrD05:18418662-18420968:-	gi|823225068|ref|XP_012445323.1|	3728	0	PREDICTED: subtilisin-like protease SBT1.7 [Gossypium raimondii]	gi|590597195|ref|XM_007018481.1|	1410	0	Theobroma cacao Xylem serine proteinase 1, putative isoform 1 (TCM_034736) mRNA, complete cds	O65351	933	0	Subtilisin-like protease SBT1.7	BS_vpr	86.7	1e-16	COG1404	pfam00082	Peptidase_S8	Subtilase family. Subtilases are a family of serine proteases. They appear to have independently and convergently evolved an Asp/Ser/His catalytic triad, like that found in the trypsin serine proteases (see pfam00089). Structure is an alpha/beta fold containing a 7-stranded parallel beta sheet, order 2314567.	GO:0080001|mucilage extrusion from seed coat;GO:0048359|mucilage metabolic process involved in seed coat development;GO:0010214|seed coat development;	GO:0048046|apoplast;GO:0005618|cell wall;GO:0005576|extracellular region;GO:0009505|plant-type cell wall;	GO:0004252|serine-type endopeptidase activity;	.	.
evm.TU.Gh_D05G2003	201	200	201.075	49	53	50.4535	3.98535	1.99471	2.44935e-12	1.57397e-11	up	yes	EVM%20prediction%20Gh_D05G2003	protein_coding	chrD05:18416014-18417521:+	gi|823225070|ref|XP_012445325.1|	1734	0	PREDICTED: protein arginine N-methyltransferase 2 [Gossypium raimondii]	gi|590597203|ref|XM_007018483.1|	711	0	Theobroma cacao Ankyrin repeat family protein isoform 1 (TCM_034737) mRNA, complete cds	Q10170	184	3e-53	Protein arginine N-methyltransferase 2	.	.	.	.	pfam12796	Ank_2	Ankyrin repeats (3 copies).	GO:0018216|peptidyl-arginine methylation;GO:0035246|peptidyl-arginine N-methylation;GO:0042254|ribosome biogenesis;	GO:0005737|cytoplasm;GO:0005829|cytosol;GO:0005634|nucleus;	GO:0016274|protein-arginine N-methyltransferase activity;	K18477	RMT2; protein arginine N-methyltransferase 2 [EC:2.1.1.-]
evm.TU.Gh_D12G2810	26	43	34.793	125	131	126.534	0.274969	-1.86266	4.70509e-05	0.000160764	down	yes	EVM%20prediction%20Gh_D12G2810	protein_coding	chrscaffold4635_D12:528209-533306:-	gi|728824023|gb|KHG05570.1|	1511	0	hypothetical protein F383_31127 [Gossypium arboreum]	gi|590706685|ref|XM_007047729.1|	600	0	Theobroma cacao O-fucosyltransferase family protein isoform 1 (TCM_000989) mRNA, complete cds	Q8W486	169	1e-46	Uncharacterized protein At1g04910	.	.	.	.	pfam10250	O-FucT	GDP-fucose protein O-fucosyltransferase. This is a family of conserved proteins representing the enzyme responsible for adding O-fucose to EGF (epidermal growth factor-like) repeats. Six highly conserved cysteines are present in O-FucT-1 as well as a DXD-like motif (ERD), conserved in mammals, Drosophila, and C. elegans. Both features are characteristic of several glycosyltransferase families. Th…	.	GO:0005768|endosome;GO:0005794|Golgi apparatus;GO:0000139|Golgi membrane;GO:0016021|integral component of membrane;GO:0005802|trans-Golgi network;	GO:0016757|transferase activity, transferring glycosyl groups;	.	.
evm.TU.Gh_D07G1526	34	17	25.3824	145	102	120.949	0.209861	-2.25249	1.46432e-05	5.32431e-05	down	yes	EVM%20prediction%20Gh_D07G1526	protein_coding	chrD07:27574607-27577312:+	gi|823125385|ref|XP_012484037.1|	886	6e-116	PREDICTED: auxin-responsive protein IAA11-like [Gossypium raimondii]	gi|590715315|ref|XM_007050098.1|	387	0	Theobroma cacao Indole-3-acetic acid inducible 11, putative isoform 3 (TCM_003903) mRNA, complete cds	Q38829	122	1e-31	Auxin-responsive protein IAA11	.	.	.	.	pfam02309	AUX_IAA	AUX/IAA family. Transcription of the AUX/IAA family of genes is rapidly induced by the plant hormone auxin. Some members of this family are longer and contain an N terminal DNA binding domain. The function of this region is uncertain.	GO:0009734|auxin-activated signaling pathway;GO:0006355|regulation of transcription, DNA-templated;GO:0006351|transcription, DNA-templated;	GO:0005634|nucleus;	.	.	.
evm.TU.Gh_D13G1733	101	105	103.346	32	31	31.0816	3.325	1.73336	7.25402e-06	2.73749e-05	up	yes	EVM%20prediction%20Gh_D13G1733	protein_coding	chrD13:51916799-51933442:+	gi|823259950|ref|XP_012462691.1|	1951	0	PREDICTED: caffeic acid 3-O-methyltransferase-like isoform X1 [Gossypium raimondii]	gi|590640758|ref|XM_007029979.1|	464	0	Theobroma cacao Caffeic acid 3-O-methyltransferase 1 isoform 1 (TCM_025877) mRNA, complete cds	Q8W013	404	1e-137	Caffeic acid 3-O-methyltransferase	.	.	.	.	pfam00891	Methyltransf_2	O-methyltransferase. This family includes a range of O-methyltransferases. These enzymes utilize S-adenosyl methionine.	GO:0009809|lignin biosynthetic process;	.	GO:0047763|caffeate O-methyltransferase activity;	.	.
evm.TU.Gh_A06G0579	241	192	216.579	83	82	81.4418	2.65931	1.41105	2.45082e-08	1.17746e-07	up	yes	EVM%20prediction%20Gh_A06G0579	protein_coding	chrA06:15160742-15164590:+	gi|728827408|gb|KHG07172.1|	1774	0	Protein phosphatase 2C 56 -like protein [Gossypium arboreum]	gi|590576767|ref|XM_007012985.1|	760	0	Theobroma cacao Phosphatase 2C family protein isoform 1 (TCM_037799) mRNA, complete cds	P49597	298	5e-95	Protein phosphatase 2C 56	SPCC1223.11	118	9e-29	COG0631	pfam00481	PP2C	Protein phosphatase 2C. Protein phosphatase 2C is a Mn++ or Mg++ dependent protein serine/threonine phosphatase.	GO:0009738|abscisic acid-activated signaling pathway;GO:0009788|negative regulation of abscisic acid-activated signaling pathway;GO:0006470|protein dephosphorylation;GO:0009787|regulation of abscisic acid-activated signaling pathway;GO:0010119|regulation of stomatal movement;GO:0009737|response to abscisic acid;GO:0009409|response to cold;GO:0009408|response to heat;	GO:0005737|cytoplasm;GO:0005634|nucleus;GO:0005886|plasma membrane;	GO:0046872|metal ion binding;GO:0004721|phosphoprotein phosphatase activity;GO:0019901|protein kinase binding;GO:0004722|protein serine/threonine phosphatase activity;	K14497	PP2C; protein phosphatase 2C [EC:3.1.3.16]
evm.TU.Gh_D04G1558	290	287	289.309	5845	5170	5422.68	0.0533517	-4.22832	0	0	down	yes	EVM%20prediction%20Gh_D04G1558	protein_coding	chrD04:47665009-47666732:-	gi|823251604|ref|XP_012458443.1|	2228	0	PREDICTED: tubulin alpha-2 chain [Gossypium raimondii]	gi|223453023|gb|FJ594489.1|	1341	0	Gossypium hirsutum alpha-tubulin 2 mRNA, complete cds	Q6VAG0	862	0	Tubulin alpha-2 chain	SPBC16A3.15c	653	0	COG5023	pfam03953	Tubulin_C	Tubulin C-terminal domain. This family includes the tubulin alpha, beta and gamma chains. Members of this family are involved in polymer formation. Tubulins are GTPases. FtsZ can polymerize into tubes, sheets, and rings in vitro and is ubiquitous in eubacteria and archaea. Tubulin is the major component of microtubules. (The FtsZ GTPases have been split into their won family).	GO:0007017|microtubule-based process;GO:0051258|protein polymerization;	GO:0005737|cytoplasm;GO:0005874|microtubule;	GO:0005525|GTP binding;GO:0003924|GTPase activity;GO:0005200|structural constituent of cytoskeleton;	.	.
evm.TU.Gh_A06G0570	159	136	147.671	446	423	428.514	0.344613	-1.53695	4.35196e-17	3.58595e-16	down	yes	EVM%20prediction%20Gh_A06G0570	protein_coding	chrA06:14768611-14772591:+	gi|728812549|gb|KHG00884.1|	4770	0	hypothetical protein F383_23056 [Gossypium arboreum]	gi|590576831|ref|XM_007013004.1|	1927	0	Theobroma cacao Uncharacterized protein isoform 2 (TCM_037808) mRNA, complete cds	.	.	.	.	.	.	.	.	pfam05664	DUF810	Protein of unknown function (DUF810). This family consists of several plant proteins of unknown function.	.	.	.	.	.
evm.TU.Gh_A06G0575	0	1	0.512762	113	115	112.617	0.00455317	-7.77891	9.75919e-25	1.10699e-23	down	yes	EVM%20prediction%20Gh_A06G0575	protein_coding	chrA06:14885019-14916691:+	gi|823238379|ref|XP_012451838.1|	3278	0	PREDICTED: golgin candidate 1 isoform X1 [Gossypium raimondii]	gi|590576781|ref|XM_007012989.1|	1399	0	Theobroma cacao Golgin-84, putative isoform 2 (TCM_037800) mRNA, complete cds	Q8S8N9	710	0	Golgin candidate 1	.	.	.	.	pfam09787	Golgin_A5	Golgin subfamily A member 5. Members of this family of proteins are involved in maintaining Golgi structure. They stimulate the formation of Golgi stacks and ribbons, and are involved in intra-Golgi retrograde transport. Two main interactions have been characterized: one with RAB1A that has been activated by GTP-binding and another with isoform CASP of CUTL1.	.	GO:0000139|Golgi membrane;GO:0016021|integral component of membrane;	.	.	.
evm.TU.Gh_A09G2089	1212	1131	1174.01	589	553	562.998	2.08528	1.06024	1.27072e-24	1.43668e-23	up	yes	EVM%20prediction%20Gh_A09G2089	protein_coding	chrA09:73975509-73977910:-	gi|728842948|gb|KHG22391.1|	2579	0	Lipoamide acyltransferase component of branched-chain alpha-keto acid dehydrogenase complex, mitochondrial [Gossypium arboreum]	gi|590661305|ref|XM_007035575.1|	734	0	Theobroma cacao Lipoamide acyltransferase component of branched-chain alpha-keto acid dehydrogenase isoform 1 (TCM_046789) mRNA, complete cds	Q9M7Z1	578	0	Lipoamide acyltransferase component of branched-chain alpha-keto acid dehydrogenase complex, mitochondrial	APE1671	255	6e-78	COG0508	pfam00198	2-oxoacid_dh	2-oxoacid dehydrogenases acyltransferase (catalytic domain). These proteins contain one to three copies of a lipoyl binding domain followed by the catalytic domain.	GO:0043617|cellular response to sucrose starvation;GO:0006633|fatty acid biosynthetic process;GO:0009646|response to absence of light;GO:0009744|response to sucrose;	GO:0005759|mitochondrial matrix;GO:0005739|mitochondrion;	GO:0016407|acetyltransferase activity;GO:0004147|dihydrolipoamide branched chain acyltransferase activity;GO:0043754|dihydrolipoyllysine-residue (2-methylpropanoyl)transferase activity;GO:0008270|zinc ion binding;	K09699	DBT, bkdB; 2-oxoisovalerate dehydrogenase E2 component (dihydrolipoyl transacylase) [EC:2.3.1.168]
evm.TU.Gh_D01G2305	14	11	12.5026	1	1	0.987456	12.6615	3.66237	0.017716	0.0389556	up	yes	EVM%20prediction%20Gh_D01G2305	protein_coding	chrscaffold3710_D01:118815-120639:-	gi|763745251|gb|KJB12690.1|	2017	0	hypothetical protein B456_002G031500 [Gossypium raimondii]	gi|565366331|ref|XM_006349785.1|	81	4e-33	PREDICTED: Solanum tuberosum F-box protein At5g49610-like (LOC102587170), mRNA	Q9FGY4	473	1e-164	F-box protein At5g49610	.	.	.	.	pfam00646	F-box	F-box domain. This domain is approximately 50 amino acids long, and is usually found in the N-terminal half of a variety of proteins. Two motifs that are commonly found associated with the F-box domain are the leucine rich repeats (LRRs; pfam00560 and pfam07723) and the WD repeat (pfam00400). The F-box domain has a role in mediating protein-protein interactions in a variety of contexts, such as p…	GO:0016567|protein ubiquitination;	.	.	.	.
evm.TU.Gh_A09G2080	0	0	0	27	26	26.1443	#NAME?	#NAME?	1.68898e-06	6.82899e-06	down	yes	EVM%20prediction%20Gh_A09G2080	protein_coding	chrA09:73774876-73775213:-	gi|590661370|ref|XP_007035655.1|	127	5e-08	Uncharacterized protein TCM_021257 [Theobroma cacao]	.	.	.	.	.	.	.	.	.	.	.	.	pfam07271	Cytadhesin_P30	Cytadhesin P30/P32. This family consists of several Mycoplasma species specific Cytadhesin P32 and P30 proteins. P30 has been found to be membrane associated and localized on the tip organelle. It is thought that it is important in cytadherence and virulence.	.	.	.	.	.
evm.TU.Gh_A09G2087	442	406	424.832	140	137	136.693	3.10794	1.63596	1.66342e-18	1.46691e-17	up	yes	EVM%20prediction%20Gh_A09G2087	protein_coding	chrA09:73960832-73961704:-	gi|823179405|ref|XP_012487480.1|	1166	2e-158	PREDICTED: RING-H2 finger protein ATL2-like [Gossypium raimondii]	gi|519695601|gb|JX589496.1|	301	2e-155	Gossypium hirsutum clone NBRI_GE24213 microsatellite sequence	Q8L9T5	200	3e-60	RING-H2 finger protein ATL2	ECU07g0330	64.3	5e-11	COG5540	pfam13639	zf-RING_2	Ring finger domain.	GO:0006952|defense response;GO:0016567|protein ubiquitination;GO:0010200|response to chitin;	GO:0016021|integral component of membrane;	GO:0008270|zinc ion binding;	.	.
evm.TU.Gh_D05G1842	0	0	0	55	66	59.9974	#NAME?	#NAME?	3.71437e-14	2.65296e-13	down	yes	EVM%20prediction%20Gh_D05G1842	protein_coding	chrD05:16712941-16713198:+	gi|823215766|ref|XP_012440620.1|	449	4e-56	PREDICTED: protein RADIALIS-like 6 [Gossypium raimondii]	gi|590593423|ref|XM_007017501.1|	171	8e-84	Theobroma cacao RAD-like 6 (TCM_034059) mRNA, complete cds	Q1A173	116	3e-33	Protein RADIALIS-like 6	.	.	.	.	pfam00249	Myb_DNA-binding	Myb-like DNA-binding domain. This family contains the DNA binding domains from Myb proteins, as well as the SANT domain family.	GO:0006355|regulation of transcription, DNA-templated;GO:0006351|transcription, DNA-templated;	GO:0005634|nucleus;	GO:0003677|DNA binding;	.	.
evm.TU.Gh_D05G1843	2	1	1.49308	34	32	32.5394	0.0458853	-4.44582	6.30884e-06	2.39756e-05	down	yes	EVM%20prediction%20Gh_D05G1843	protein_coding	chrD05:16727498-16728397:-	gi|823225962|ref|XP_012445796.1|	1273	3e-174	PREDICTED: zinc-finger homeodomain protein 5 [Gossypium raimondii]	gi|590593410|ref|XM_007017497.1|	550	0	Theobroma cacao Homeobox protein 33 isoform 1 (TCM_034055) mRNA, complete cds	Q9FRL5	189	9e-56	Zinc-finger homeodomain protein 5	.	.	.	.	pfam04770	ZF-HD_dimer	ZF-HD protein dimerization region. This family of proteins has are plant transcription factors, and have been named ZF-HD for zinc finger homeodomain proteins, on the basis of similarity to proteins of known structure. This region is thought to be involved in the formation of homo and heterodimers, and may form a zinc finger.	GO:0009738|abscisic acid-activated signaling pathway;GO:0045893|positive regulation of transcription, DNA-templated;GO:0009737|response to abscisic acid;GO:0006351|transcription, DNA-templated;	GO:0005634|nucleus;	GO:0003677|DNA binding;GO:0046872|metal ion binding;GO:0042803|protein homodimerization activity;GO:0003700|transcription factor activity, sequence-specific DNA binding;	.	.
evm.TU.Gh_A05G0234	2	3	2.51861	40	54	46.7367	0.0538893	-4.21386	9.4143e-08	4.29815e-07	down	yes	EVM%20prediction%20Gh_A05G0234	protein_coding	chrA05:2630814-2632270:+	gi|823230763|ref|XP_012448100.1|	2100	0	PREDICTED: heat stress transcription factor A-7a-like [Gossypium raimondii]	gi|317172011|gb|HQ524374.1|	139	3e-65	Gossypium herbaceum clone NBRI_D005 simple sequence repeat marker, genomic sequence	O80982	254	1e-78	Heat stress transcription factor A-2	SPAC8C9.14_1	92.8	6e-20	COG5169	pfam00447	HSF_DNA-bind	HSF-type DNA-binding.	GO:0034605|cellular response to heat;GO:0071456|cellular response to hypoxia;GO:0034620|cellular response to unfolded protein;GO:0010286|heat acclimation;GO:0045893|positive regulation of transcription, DNA-templated;GO:0010200|response to chitin;GO:0009408|response to heat;GO:0009644|response to high light intensity;GO:0042542|response to hydrogen peroxide;GO:0001666|response to hypoxia;GO:00063…	GO:0005737|cytoplasm;GO:0005634|nucleus;	GO:0043565|sequence-specific DNA binding;GO:0003700|transcription factor activity, sequence-specific DNA binding;GO:0044212|transcription regulatory region DNA binding;	.	.
evm.TU.Gh_A05G0230	33	43	38.2241	2	6	4.04304	9.4543	3.24097	0.000716147	0.00206555	up	yes	EVM%20prediction%20Gh_A05G0230	protein_coding	chrA05:2574036-2590807:+	gi|823227241|ref|XP_012446454.1|	2871	0	PREDICTED: disease resistance protein RPS2 isoform X3 [Gossypium raimondii]	gi|590575724|ref|XM_007012706.1|	665	0	Theobroma cacao NB-ARC domain-containing disease resistance protein, putative (TCM_037616) mRNA, complete cds	Q42484	346	8e-101	Disease resistance protein RPS2	alr0124_1	53.5	2e-06	COG4886	pfam00931	NB-ARC	NB-ARC domain.	GO:0006952|defense response;GO:0042742|defense response to bacterium;GO:0016045|detection of bacterium;GO:0009626|plant-type hypersensitive response;	GO:0005737|cytoplasm;GO:0005886|plasma membrane;	GO:0043531|ADP binding;GO:0005524|ATP binding;	K13459	RPS2; disease resistance protein RPS2
evm.TU.Gh_D08G1583	52	48	50.1009	13	14	13.354	3.75177	1.90757	0.000873921	0.00248939	up	yes	EVM%20prediction%20Gh_D08G1583	protein_coding	chrD08:50241841-50247682:-	gi|823151193|ref|XP_012475424.1|	2574	0	PREDICTED: polyamine oxidase 1 [Gossypium raimondii]	gi|442738922|gb|JX992845.1|	1407	0	Gossypium hirsutum cultivar CRI521 polyamine oxidase (PAO) mRNA, complete cds	Q9FNA2	718	0	Polyamine oxidase 1	.	.	.	.	pfam01593	Amino_oxidase	Flavin containing amine oxidoreductase. This family consists of various amine oxidases, including maze polyamine oxidase (PAO) and various flavin containing monoamine oxidases (MAO). The aligned region includes the flavin binding site of these enzymes. The family also contains phytoene dehydrogenases and related enzymes. In vertebrates MAO plays an important role regulating the intracellular leve…	GO:0006598|polyamine catabolic process;GO:0046208|spermine catabolic process;	.	GO:0050660|flavin adenine dinucleotide binding;GO:0052895|N1-acetylspermine:oxygen oxidoreductase (N1-acetylspermidine-forming) activity;GO:0052894|norspermine:oxygen oxidoreductase activity;GO:0046592|polyamine oxidase activity;GO:0052901|spermine:oxygen oxidoreductase (spermidine-forming) activity;	K13366	MPAO, PAO1; polyamine oxidase [EC:1.5.3.14 1.5.3.16 1.5.3.-]
evm.TU.Gh_D08G1586	128	140	134.527	4319	3901	4048.7	0.0332273	-4.91149	0	0	down	yes	EVM%20prediction%20Gh_D08G1586	protein_coding	chrD08:50343390-50344778:-	gi|763757660|gb|KJB24991.1|	2123	0	hypothetical protein B456_004G171200 [Gossypium raimondii]	gi|519759066|gb|JX620848.1|	268	5e-137	Gossypium hirsutum clone NBRI_GE67198 microsatellite sequence	.	.	.	.	.	.	.	.	pfam04862	DUF642	Protein of unknown function (DUF642). This family represents a duplicated conserved region found in a number of uncharacterized plant proteins, potentially in the stem. There is a conserved CGP sequence motif.	.	.	.	.	.
evm.TU.Gh_D10G2007	43	37	40.0491	168	120	141.075	0.283885	-1.81662	3.80599e-08	1.79902e-07	down	yes	EVM%20prediction%20Gh_D10G2007	protein_coding	chrD10:55581690-55589158:+	gi|823243435|ref|XP_012454371.1|	1881	0	PREDICTED: chlorophyll(ide) b reductase NOL, chloroplastic [Gossypium raimondii]	gi|590567736|ref|XM_007010538.1|	735	0	Theobroma cacao NYC1-like (TCM_044503) mRNA, complete cds	Q8LEU3	508	3e-179	Chlorophyll(ide) b reductase NOL, chloroplastic	SP1909	96.3	4e-22	COG4221	pfam00106	adh_short	short chain dehydrogenase. This family contains a wide variety of dehydrogenases.	GO:0015996|chlorophyll catabolic process;GO:0010304|PSII associated light-harvesting complex II catabolic process;	GO:0009507|chloroplast;GO:0009535|chloroplast thylakoid membrane;	GO:0034256|chlorophyll(ide) b reductase activity;	K13606	NOL, NYC1; chlorophyll(ide) b reductase [EC:1.1.1.294]
evm.TU.Gh_D03G1348	440	416	428.98	942	806	859.867	0.498891	-1.0032	4.4795e-17	3.68795e-16	down	yes	EVM%20prediction%20Gh_D03G1348	protein_coding	chrD03:42035326-42038659:+	gi|823143688|ref|XP_012471655.1|	4762	0	PREDICTED: ethylene-overproduction protein 1-like [Gossypium raimondii]	gi|590591185|ref|XM_007016882.1|	1854	0	Theobroma cacao Tetratricopeptide repeat (TPR)-containing protein (TCM_042191) mRNA, complete cds	O65020	1193	0	Ethylene-overproduction protein 1	FN1787	55.5	6e-07	COG0457	pfam13414	TPR_11	TPR repeat.	GO:0009873|ethylene-activated signaling pathway;GO:0016567|protein ubiquitination;	GO:0005622|intracellular;	.	.	.
evm.TU.Gh_D08G1056	5881	5723	5817.17	34	48	40.8119	142.536	7.15518	2.09713e-222	2.29097e-220	up	yes	EVM%20prediction%20Gh_D08G1056	protein_coding	chrD08:29757663-29760540:-	gi|823149327|ref|XP_012474526.1|	2932	0	PREDICTED: S-type anion channel SLAH2 isoform X1 [Gossypium raimondii]	gi|590673383|ref|XM_007038815.1|	994	0	Theobroma cacao SLAC1, putative isoform 1 (TCM_015293) mRNA, complete cds	Q9FLV9	612	0	S-type anion channel SLAH3	ZtehA	50.4	7e-06	COG1275	pfam03595	SLAC1	Voltage-dependent anion channel. This family of transporters has ten alpha helical transmembrane segments. The structure of a bacterial homologue of SLAC1 shows it to have a trimeric arrangement. The pore is composed of five helices with a conserved Phe residue involved in gating. One homologue, Mae1 from the yeast Schizosaccharomyces pombe, functions as a malate uptake transporter; another, Ssu1…	GO:0006873|cellular ion homeostasis;	GO:0016021|integral component of membrane;GO:0005886|plasma membrane;	GO:0008308|voltage-gated anion channel activity;	.	.
evm.TU.Gh_A05G1908	214	241	228.47	679	637	648.767	0.35216	-1.5057	2.76085e-22	2.86659e-21	down	yes	EVM%20prediction%20Gh_A05G1908	protein_coding	chrA05:20023350-20026811:+	gi|728830675|gb|KHG10118.1|	1156	3e-159	Chemoreceptor A [Gossypium arboreum]	.	.	.	.	.	.	.	.	.	.	.	.	pfam03833	PolC_DP2	DNA polymerase II large subunit DP2.	.	.	.	.	.
evm.TU.Gh_D12G2336	252	270	261.966	788	601	681.43	0.384436	-1.37919	2.41772e-19	2.21745e-18	down	yes	EVM%20prediction%20Gh_D12G2336	protein_coding	chrD12:56462404-56465331:+	gi|823214140|ref|XP_012439820.1|	3266	0	PREDICTED: serine/threonine-protein kinase WNK8-like isoform X1 [Gossypium raimondii]	gi|590675375|ref|XM_007039368.1|	1138	0	Theobroma cacao No lysine kinase 10 isoform 1 (TCM_015672) mRNA, complete cds	Q944Q0	604	0	Serine/threonine-protein kinase WNK8	.	.	.	.	pfam00069	Pkinase	Protein kinase domain.	GO:0048573|photoperiodism, flowering;GO:0009911|positive regulation of flower development;GO:0046777|protein autophosphorylation;GO:0006468|protein phosphorylation;GO:0009909|regulation of flower development;GO:0010228|vegetative to reproductive phase transition of meristem;	GO:0005634|nucleus;	GO:0005524|ATP binding;GO:0042802|identical protein binding;GO:0004672|protein kinase activity;GO:0004674|protein serine/threonine kinase activity;	K08867	WNK, PRKWNK; WNK lysine deficient protein kinase [EC:2.7.11.1]
evm.TU.Gh_Sca006659G01	460	369	414.683	178	199	186.625	2.22202	1.15187	3.97218e-09	2.03968e-08	up	yes	EVM%20prediction%20Gh_Sca006659G01	protein_coding	chrscaffold6659:7273-8520:-	gi|823126668|ref|XP_012490076.1|	2118	0	PREDICTED: F-box protein At3g07870-like [Gossypium raimondii]	gi|590711831|ref|XM_007049157.1|	693	0	Theobroma cacao F-box and associated interaction domains-containing protein, putative (TCM_002226) mRNA, complete cds	Q9SFC7	486	1e-168	F-box protein At3g07870	.	.	.	.	pfam12937	F-box-like	F-box-like. This is an F-box-like family.	.	GO:0009506|plasmodesma;	.	.	.
evm.TU.Gh_D13G0030	56	45	50.5233	134	146	138.523	0.364727	-1.45511	5.72754e-06	2.18581e-05	down	yes	EVM%20prediction%20Gh_D13G0030	protein_coding	chrD13:236362-237099:-	gi|823259062|ref|XP_012462232.1|	1209	2e-166	PREDICTED: tRNA-splicing endonuclease subunit Sen2-1-like isoform X3 [Gossypium raimondii]	gi|590585659|ref|XM_007015430.1|	416	0	Theobroma cacao Splicing endonuclease 2, putative (TCM_041099) mRNA, complete cds	Q9LSS3	273	4e-90	tRNA-splicing endonuclease subunit Sen2-2	SSO0439	67	6e-13	COG1676	pfam01974	tRNA_int_endo	tRNA intron endonuclease, catalytic C-terminal domain. Members of this family cleave pre tRNA at the 5' and 3' splice sites to release the intron EC:3.1.27.9.	GO:0006397|mRNA processing;GO:0006388|tRNA splicing, via endonucleolytic cleavage and ligation;	GO:0005634|nucleus;	GO:0016829|lyase activity;GO:0003676|nucleic acid binding;GO:0000213|tRNA-intron endonuclease activity;	K15322	TSEN2; tRNA-splicing endonuclease subunit Sen2 [EC:3.1.27.9]
evm.TU.Gh_D08G0524	39	44	41.6778	98	102	98.8388	0.421674	-1.2458	0.00072446	0.0020886	down	yes	EVM%20prediction%20Gh_D08G0524	protein_coding	chrD08:5883655-5886118:-	gi|823147355|ref|XP_012473591.1|	1773	0	PREDICTED: oleoyl-acyl carrier protein thioesterase 1, chloroplastic [Gossypium raimondii]	gi|590713682|ref|XM_007049650.1|	555	0	Theobroma cacao FatA acyl-ACP thioesterase (TCM_002853) mRNA, complete cds	Q42561	476	3e-166	Oleoyl-acyl carrier protein thioesterase 1, chloroplastic	CAC3591	85.5	2e-18	COG3884	pfam01643	Acyl-ACP_TE	Acyl-ACP thioesterase. This family consists of various acyl-acyl carrier protein (ACP) thioesterases (TE) these terminate fatty acyl group extension via hydrolysing an acyl group on a fatty acid.	GO:0006633|fatty acid biosynthetic process;	GO:0009507|chloroplast;	GO:0016297|acyl-[acyl-carrier-protein] hydrolase activity;GO:0016295|myristoyl-[acyl-carrier-protein] hydrolase activity;GO:0004320|oleoyl-[acyl-carrier-protein] hydrolase activity;GO:0016296|palmitoyl-[acyl-carrier-protein] hydrolase activity;	K10782	FATA; fatty acyl-ACP thioesterase A [EC:3.1.2.14]
evm.TU.Gh_D05G1745	170	139	154.601	454	368	403.84	0.382828	-1.38523	5.12176e-14	3.6313e-13	down	yes	EVM%20prediction%20Gh_D05G1745	protein_coding	chrD05:15776103-15777005:+	gi|823228772|ref|XP_012447130.1|	1593	0	PREDICTED: thioredoxin-like protein CDSP32, chloroplastic [Gossypium raimondii]	gi|590594658|ref|XM_007017851.1|	482	0	Theobroma cacao Chloroplastic drought-induced stress protein of 32 kD (TCM_034302) mRNA, complete cds	Q9SGS4	405	2e-140	Thioredoxin-like protein CDSP32, chloroplastic	AF2144	50.4	3e-07	COG0526	pfam00085	Thioredoxin	Thioredoxin. Thioredoxins are small enzymes that participate in redox reactions, via the reversible oxidation of an active centre disulfide bond. Some members with only the active site are not separated from the noise.	GO:0045454|cell redox homeostasis;GO:0034599|cellular response to oxidative stress;GO:0006662|glycerol ether metabolic process;GO:0055114|oxidation-reduction process;GO:0006457|protein folding;GO:0006979|response to oxidative stress;GO:0009414|response to water deprivation;GO:0000103|sulfate assimilation;	GO:0009507|chloroplast;GO:0009941|chloroplast envelope;GO:0009570|chloroplast stroma;GO:0005737|cytoplasm;	GO:0016671|oxidoreductase activity, acting on a sulfur group of donors, disulfide as acceptor;GO:0015035|protein disulfide oxidoreductase activity;	.	.
evm.TU.Gh_D05G1744	24	41	32.7871	392	327	353.476	0.0927563	-3.43041	2.70563e-16	2.15317e-15	down	yes	EVM%20prediction%20Gh_D05G1744	protein_coding	chrD05:15771754-15772839:+	gi|163955692|gb|ABY49844.1|	1937	0	24-sterol C-methyltransferase [Gossypium hirsutum]	gi|163955691|gb|EU308590.1|	1083	0	Gossypium hirsutum 24-sterol C-methyltransferase (SMT2-2) mRNA, complete cds	Q39227	663	0	24-methylenesterol C-methyltransferase 2	.	.	.	.	pfam08241	Methyltransf_11	Methyltransferase domain. Members of this family are SAM dependent methyltransferases.	GO:0032259|methylation;GO:0009825|multidimensional cell growth;GO:0032876|negative regulation of DNA endoreduplication;GO:0007389|pattern specification process;GO:0016126|sterol biosynthetic process;GO:0010051|xylem and phloem pattern formation;	GO:0005783|endoplasmic reticulum;GO:0005794|Golgi apparatus;	GO:0030797|24-methylenesterol C-methyltransferase activity;GO:0008757|S-adenosylmethionine-dependent methyltransferase activity;	K08242	E2.1.1.143; 24-methylenesterol C-methyltransferase [EC:2.1.1.143]
evm.TU.Gh_A12G0828	11	11	11.0321	38	34	35.4552	0.311157	-1.68428	0.0112309	0.0258523	down	yes	EVM%20prediction%20Gh_A12G0828	protein_coding	chrA12:52244503-52251747:-	gi|823207649|ref|XP_012437405.1|	2345	0	PREDICTED: TSL-kinase interacting protein 1 isoform X3 [Gossypium raimondii]	gi|590708074|ref|XM_007048114.1|	587	0	Theobroma cacao N-terminal nucleophile aminohydrolases (Ntn hydrolases) superfamily protein isoform 1 (TCM_001294) mRNA, complete cds	Q8LJT8	150	1e-37	TSL-kinase interacting protein 1	.	.	.	.	pfam02646	RmuC	RmuC family. This family contains several bacterial RmuC DNA recombination proteins. The function of the RMUC protein is unknown but it is suspected that it is either a structural protein that protects DNA against nuclease action, or is itself involved in DNA cleavage at the regions of DNA secondary structures	GO:0006355|regulation of transcription, DNA-templated;GO:0006351|transcription, DNA-templated;	GO:0005634|nucleus;	GO:0003677|DNA binding;	.	.
evm.TU.Gh_A12G0826	52	70	61.3817	197	158	174.365	0.352031	-1.50623	1.64886e-06	6.67455e-06	down	yes	EVM%20prediction%20Gh_A12G0826	protein_coding	chrA12:50877183-50879360:-	gi|728844680|gb|KHG24123.1|	3364	0	Protein arginine N-methyltransferase 7 [Gossypium arboreum]	gi|590709981|ref|XM_007048640.1|	749	0	Theobroma cacao Uncharacterized protein isoform 2 (TCM_001716) mRNA, complete cds	.	.	.	.	.	.	.	.	pfam05097	DUF688	Protein of unknown function (DUF688). This family contains several uncharacterized proteins found in Arabidopsis thaliana.	.	.	.	.	.
evm.TU.Gh_A08G1512	60	46	52.9967	10	14	11.9427	4.43759	2.14978	0.000170084	0.000539624	up	yes	EVM%20prediction%20Gh_A08G1512	protein_coding	chrA08:92065749-92067786:+	gi|763758196|gb|KJB25527.1|	1044	4e-141	hypothetical protein B456_004G196200 [Gossypium raimondii]	.	.	.	.	A6BM06	97.1	5e-22	1-aminocyclopropane-1-carboxylate oxidase	PA0147	107	3e-26	COG3491	pfam14226	DIOX_N	non-haem dioxygenase in morphine synthesis N-terminal. This is the highly conserved N-terminal region of proteins with 2-oxoglutarate/Fe(II)-dependent dioxygenase activity.	GO:0009693|ethylene biosynthetic process;	.	GO:0009815|1-aminocyclopropane-1-carboxylate oxidase activity;GO:0005506|iron ion binding;GO:0016706|oxidoreductase activity, acting on paired donors, with incorporation or reduction of molecular oxygen, 2-oxoglutarate as one donor, and incorporation of one atom each of oxygen into both donors;	.	.
evm.TU.Gh_A08G1511	153	143	148.32	64	56	59.0609	2.5113	1.32843	1.27405e-05	4.67087e-05	up	yes	EVM%20prediction%20Gh_A08G1511	protein_coding	chrA08:92062025-92064436:+	gi|728819979|gb|KHG03508.1|	1390	0	1-aminocyclopropane-1-carboxylate oxidase [Gossypium arboreum]	gi|590676561|ref|XM_007039709.1|	268	4e-137	Theobroma cacao 2-oxoglutarate and Fe(II)-dependent oxygenase superfamily protein isoform 3 (TCM_015922) mRNA, complete cds	Q84MB6	117	4e-29	Probable 2-oxoglutarate-dependent dioxygenase At3g49630	PA0147	167	4e-48	COG3491	pfam14226	DIOX_N	non-haem dioxygenase in morphine synthesis N-terminal. This is the highly conserved N-terminal region of proteins with 2-oxoglutarate/Fe(II)-dependent dioxygenase activity.	.	.	GO:0005506|iron ion binding;GO:0016706|oxidoreductase activity, acting on paired donors, with incorporation or reduction of molecular oxygen, 2-oxoglutarate as one donor, and incorporation of one atom each of oxygen into both donors;	.	.
evm.TU.Gh_A08G1516	3	4	3.52153	80	50	63.4855	0.0554698	-4.17215	3.48944e-10	1.94939e-09	down	yes	EVM%20prediction%20Gh_A08G1516	protein_coding	chrA08:92247479-92248117:+	gi|823152092|ref|XP_012475876.1|	950	5e-128	PREDICTED: ethylene-responsive transcription factor ERF038 [Gossypium raimondii]	.	.	.	.	Q9ZQP3	177	4e-54	Ethylene-responsive transcription factor ERF038	.	.	.	.	pfam00847	AP2	AP2 domain. This 60 amino acid residue domain can bind to DNA and is found in transcription factor proteins.	GO:0009873|ethylene-activated signaling pathway;GO:0009834|plant-type secondary cell wall biogenesis;GO:0006351|transcription, DNA-templated;	GO:0005634|nucleus;	GO:0003677|DNA binding;GO:0003700|transcription factor activity, sequence-specific DNA binding;	.	.
evm.TU.Gh_D12G0239	9	8	8.51354	0	0	0	Inf	Inf	0.0181966	0.0398533	up	yes	EVM%20prediction%20Gh_D12G0239	protein_coding	chrD12:3201585-3201923:-	gi|823200696|ref|XP_012435300.1|	548	2e-70	PREDICTED: B3 domain-containing protein Os04g0581400-like [Gossypium raimondii]	.	.	.	.	.	.	.	.	.	.	.	.	pfam02362	B3	B3 DNA binding domain. This is a family of plant transcription factors with various roles in development, the aligned region corresponds the B3 DNA binding domain as described in this domain is found in VP1/AB13 transcription factors. Some proteins also have a second AP2 DNA binding domain pfam00847 such as RAV1. DNA binding activity was demonstrated by.	.	.	.	.	.
evm.TU.Gh_D07G1679	83	67	75.0384	13	23	18.0072	4.16712	2.05905	0.000293601	0.000898582	up	yes	EVM%20prediction%20Gh_D07G1679	protein_coding	chrD07:34886336-34887690:+	gi|823125828|ref|XP_012486206.1|	1904	0	PREDICTED: cytochrome b561 and DOMON domain-containing protein At5g35735-like [Gossypium raimondii]	gi|590712001|ref|XM_007049204.1|	574	0	Theobroma cacao Auxin-responsive family protein, putative (TCM_002299) mRNA, complete cds	Q9FKH6	407	7e-138	Cytochrome b561 and DOMON domain-containing protein At5g35735	.	.	.	.	pfam04526	DUF568	Protein of unknown function (DUF568). Family of uncharacterized plant proteins.	GO:0055114|oxidation-reduction process;	GO:0016021|integral component of membrane;GO:0005886|plasma membrane;	GO:0046872|metal ion binding;	.	.
evm.TU.Gh_D07G1673	81	85	83.2878	202	169	182.404	0.456612	-1.13096	1.86252e-05	6.68142e-05	down	yes	EVM%20prediction%20Gh_D07G1673	protein_coding	chrD07:34696638-34699528:-	gi|823125801|ref|XP_012486080.1|	3638	0	PREDICTED: serine/threonine-protein phosphatase 7 long form homolog isoform X1 [Gossypium raimondii]	gi|590712034|ref|XM_007049214.1|	1330	0	Theobroma cacao Serine/threonine protein phosphatase 7 long form (TCM_002309) mRNA, complete cds	Q9LNG5	226	2e-60	Serine/threonine-protein phosphatase 7 long form homolog	.	.	.	.	pfam10536	PMD	Plant mobile domain. This domain was identified by Babu and colleagues in a variety of transposases.	.	.	GO:0046872|metal ion binding;GO:0004721|phosphoprotein phosphatase activity;	.	.
evm.TU.Gh_A11G0714	48	57	52.7552	18	11	14.155	3.72697	1.898	0.000752644	0.00216445	up	yes	EVM%20prediction%20Gh_A11G0714	protein_coding	chrA11:6955892-6957185:+	gi|728828562|gb|KHG08005.1|	1252	2e-172	SPX domain-containing 3 -like protein [Gossypium arboreum]	gi|590723288|ref|XM_007052083.1|	364	0	Theobroma cacao SPX domain gene 3 (TCM_005579) mRNA, complete cds	Q5PP62	298	8e-100	SPX domain-containing protein 3	SPCC1322.14c_1	54.7	1e-07	COG5036	pfam03105	SPX	SPX domain. We have named this region the SPX domain after (SYG1, Pho81 and XPR1). This 180 residue length domain is found at the amino terminus of a variety of proteins. In the yeast protein SYG1, the N-terminus directly binds to the G- protein beta subunit and inhibits transduction of the mating pheromone signal. This finding suggests that all the members of this family are involved in G-protei…	GO:0016036|cellular response to phosphate starvation;GO:0035435|phosphate ion transmembrane transport;GO:0006817|phosphate ion transport;GO:0080040|positive regulation of cellular response to phosphate starvation;	GO:0005737|cytoplasm;GO:0005794|Golgi apparatus;GO:0005886|plasma membrane;	GO:0015114|phosphate ion transmembrane transporter activity;	.	.
evm.TU.Gh_D13G1025	14	4	8.91329	277	254	261.634	0.0340679	-4.87544	1.03492e-11	6.39908e-11	down	yes	EVM%20prediction%20Gh_D13G1025	protein_coding	chrD13:27433351-27441036:-	gi|823265321|ref|XP_012465398.1|	3483	0	PREDICTED: mechanosensitive ion channel protein 10-like isoform X2 [Gossypium raimondii]	gi|590639981|ref|XM_007029765.1|	1189	0	Theobroma cacao Mechanosensitive channel of small conductance-like 10 isoform 1 (TCM_025703) mRNA, complete cds	Q9LYG9	549	0	Mechanosensitive ion channel protein 10	ECU10g0470	94	3e-19	COG0668	pfam00924	MS_channel	Mechanosensitive ion channel. Two members of this protein family from M. jannaschii have been functionally characterized. Both proteins form mechanosensitive (MS) ion channels upon reconstitution into liposomes and functional examination by the patch-clamp technique. Therefore this family are likely to also be MS channel proteins.	GO:0006820|anion transport;GO:0050982|detection of mechanical stimulus;GO:0034220|ion transmembrane transport;GO:0010150|leaf senescence;GO:0097468|programmed cell death in response to reactive oxygen species;	GO:0016021|integral component of membrane;GO:0005886|plasma membrane;	GO:0008381|mechanically-gated ion channel activity;	.	.
evm.TU.Gh_D13G1029	83	55	68.8852	300	264	277.624	0.248125	-2.01086	8.28976e-11	4.83524e-10	down	yes	EVM%20prediction%20Gh_D13G1029	protein_coding	chrD13:27733787-27737826:-	gi|823263438|ref|XP_012464482.1|	1271	3e-174	PREDICTED: probable S-sulfocysteine synthase, chloroplastic isoform X2 [Gossypium raimondii]	gi|590640356|ref|XM_007029870.1|	720	0	Theobroma cacao Cysteine synthase 26 isoform 2 (TCM_025797) mRNA, complete cds	O22682	411	3e-141	Probable S-sulfocysteine synthase, chloroplastic	all2521	248	5e-79	COG0031	pfam00291	PALP	Pyridoxal-phosphate dependent enzyme. Members of this family are all pyridoxal-phosphate dependent enzymes. This family includes: serine dehydratase EC:4.2.1.13 P20132, threonine dehydratase EC:4.2.1.16, tryptophan synthase beta chain EC:4.2.1.20, threonine synthase EC:4.2.99.2, cysteine synthase EC:4.2.99.8 P11096, cystathionine beta-synthase EC:4.2.1.22, 1-aminocyclopropane-1-carboxylate deamin…	GO:0006535|cysteine biosynthetic process from serine;GO:0015979|photosynthesis;GO:0009643|photosynthetic acclimation;GO:0010310|regulation of hydrogen peroxide metabolic process;GO:0090322|regulation of superoxide metabolic process;	GO:0009507|chloroplast;GO:0009543|chloroplast thylakoid lumen;GO:0005737|cytoplasm;GO:0031977|thylakoid lumen;	GO:0004124|cysteine synthase activity;GO:0030170|pyridoxal phosphate binding;GO:0016740|transferase activity;	K01738	cysK; cysteine synthase A [EC:2.5.1.47]
evm.TU.Gh_A06G2018	7	1	3.94388	37	35	35.5018	0.11109	-3.1702	0.0159491	0.035437	down	yes	EVM%20prediction%20Gh_A06G2018	protein_coding	chrscaffold1340_A06:26242-32974:+	gi|823239298|ref|XP_012452312.1|	3930	0	PREDICTED: probable LRR receptor-like serine/threonine-protein kinase MRH1 isoform X1 [Gossypium raimondii]	gi|590623572|ref|XM_007025297.1|	495	0	Theobroma cacao Leucine-rich repeat protein kinase family protein, putative isoform 1 (TCM_029682) mRNA, complete cds	C0LGQ4	642	0	Probable LRR receptor-like serine/threonine-protein kinase MRH1	.	.	.	.	pfam07714	Pkinase_Tyr	Protein tyrosine kinase.	GO:0009755|hormone-mediated signaling pathway;GO:0046777|protein autophosphorylation;GO:0048765|root hair cell differentiation;GO:0007178|transmembrane receptor protein serine/threonine kinase signaling pathway;	GO:0016021|integral component of membrane;GO:0005886|plasma membrane;GO:0009506|plasmodesma;	GO:0005524|ATP binding;GO:0001653|peptide receptor activity;GO:0004675|transmembrane receptor protein serine/threonine kinase activity;GO:0031625|ubiquitin protein ligase binding;	.	.
evm.TU.Gh_D01G1045	7	13	10.097	297	327	308.785	0.0326992	-4.9346	1.09967e-22	1.16124e-21	down	yes	EVM%20prediction%20Gh_D01G1045	protein_coding	chrD01:19355423-19356748:+	gi|823133498|ref|XP_012466599.1|	2101	0	PREDICTED: uncharacterized protein At4g06744-like [Gossypium raimondii]	.	.	.	.	Q8W3M4	296	4e-94	Uncharacterized protein At4g06744	MA2301_1	57	3e-08	COG4886	pfam13855	LRR_8	Leucine rich repeat.	.	GO:0005576|extracellular region;	.	.	.
evm.TU.Gh_A08G0394	52	41	46.5116	114	109	109.985	0.422891	-1.24164	0.000381684	0.00114888	down	yes	EVM%20prediction%20Gh_A08G0394	protein_coding	chrA08:5171950-5175613:+	gi|255559382|ref|XP_002520711.1|	486	9e-60	histone h2a, putative [Ricinus communis]	gi|590718119|ref|XM_007050685.1|	308	1e-159	Theobroma cacao Gamma histone variant H2AX (TCM_004504) mRNA, complete cds	O65759	181	6e-57	Histone H2AX	YDR225w	134	2e-39	COG5262	pfam00125	Histone	Core histone H2A/H2B/H3/H4.	.	GO:0000786|nucleosome;GO:0005634|nucleus;	GO:0003677|DNA binding;	.	.
evm.TU.Gh_D13G1072	236	196	216.179	34	20	26.3351	8.2088	3.03717	4.6082e-16	3.62512e-15	up	yes	EVM%20prediction%20Gh_D13G1072	protein_coding	chrD13:29914597-29915340:+	gi|823265583|ref|XP_012465518.1|	720	2e-91	PREDICTED: NAC domain-containing protein 100 [Gossypium raimondii]	gi|206584340|gb|EU706340.1|	381	0	Gossypium hirsutum NAC domain protein NAC6 (NAC6) mRNA, complete cds	Q9FLJ2	214	2e-66	NAC domain-containing protein 100	.	.	.	.	pfam02365	NAM	No apical meristem (NAM) protein. This is a family of no apical meristem (NAM) proteins these are plant development proteins. Mutations in NAM result in the failure to develop a shoot apical meristem in petunia embryos. NAM is indicated as having a role in determining positions of meristems and primordial. One member of this family NAP (NAC-like, activated by AP3/PI) is encoded by the target gene…	GO:0006351|transcription, DNA-templated;	GO:0005634|nucleus;	GO:0003677|DNA binding;GO:0003700|transcription factor activity, sequence-specific DNA binding;	.	.
[truncated: 17,932 more rows]

## Sheet: LM_PEC_LM_NEC. DEGs
Gene	LM_PEC_1_count	LM_PEC_2_count	LM_PEC_normalize	LM_NEC_1_count	LM_NEC_2_count	LM_NEC_normalize	FoldChange	Log2FoldChange	pval	padj	Up/Down	Significant	GeneName	Biotype	Position	NR:Seq-id	NR:Score	NR:Evalue	NR:Description	NT:Seq-id	NT:Score	NT:Evalue	NT:Description	Uniprot:UniProtKB-AC	Uniprot:Score	Uniprot:Evalue	Uniprot:Description	COG:gene	COG:Score	COG:Eval	COG:num	Pfam:pfam_ID	Pfam:pfam_Name	Pfam:pfam_Description	GO:biological_process	GO:cellular_component	GO:molecular_function	KEGG:KO	KEGG:Description
[truncated: 26,514 more rows]

[truncated: 2 more sheets: YZ_NEC_YZ_HY. DEGs, YZ_PEC_YZ_NEC. DEGs]
