# Supplementary material for: Dynamic Transcriptome Analysis Reveals Uncharacterized Complex Regulatory Pathway Underlying Genotype-Recalcitrant Somatic Embryogenesis Transdifferentiation in Cotton
Source: Genes (Basel). 2020 May 7;11(5):519. doi: 10.3390/genes11050519 (PMC7290922; doi:10.3390/genes11050519)
Supplement: Supplementary file 1 [file genes-11-00519-s001.zip › Supplementary Table 4.xlsx]

## Sheet: DEGs. Clustering
Supplementary Table S4. K-means clustering of differentially expressed genes (DEGs) during early SE in the two genotypes.
Gene	Group	LM_HY_1	LM_HY_2	LM_NEC_1	LM_NEC_2	LM_PEC_1	LM_PEC_2	YZ_HY_1	YZ_HY_2	YZ_NEC_1	YZ_NEC_2	YZ_PEC_1	YZ_PEC_2	GeneName	Biotype	Position	NR:Seq-id	NR:Score	NR:Evalue	NR:Description	NT:Seq-id	NT:Score	NT:Evalue	NT:Description	Uniprot:UniProtKB-AC	Uniprot:Score	Uniprot:Evalue	Uniprot:Description	COG:gene	COG:Score	COG:Eval	COG:num	Pfam:pfam_ID	Pfam:pfam_Name	Pfam:pfam_Description	GO:biological_process	GO:cellular_component	GO:molecular_function	KEGG:KO	KEGG:Description
evm.TU.Gh_A11G0981	2	1.44436	1.95911	0.186408	0.323793	1.50138	1.69768	0.621313	0.583895	0.124491	0.18857	1.11286	1.65426	EVM%20prediction%20Gh_A11G0981	protein_coding	chrA11:10757964-10759027:+	gi|14249017|gb|AAK57699.1|AF377317_1	1394	0	myb-like transcription factor Myb 5 [Gossypium hirsutum]	gi|2921337|gb|AF034133.1|	848	0	Gossypium hirsutum MYB-like DNA-binding domain protein (MYB5) mRNA, complete cds	Q9LDE1	224	2e-69	Transcription factor MYB108	ECU11g1690	95.1	3e-22	COG5147	pfam00249	Myb_DNA-binding	Myb-like DNA-binding domain. This family contains the DNA binding domains from Myb proteins, as well as the SANT domain family.	GO:0006952|defense response;GO:0009737|response to abscisic acid;GO:0009723|response to ethylene;GO:0009620|response to fungus;GO:0009753|response to jasmonic acid;GO:0009651|response to salt stress;GO:0006351|transcription, DNA-templated;	GO:0005634|nucleus;	GO:0003677|DNA binding;GO:0003700|transcription factor activity, sequence-specific DNA binding;	K09422	MYBP; myb proto-oncogene protein, plant
evm.TU.Gh_A11G0980	3	14.5154	18.285	20.1883	22.734	33.087	31.6422	25.5043	25.2948	17.2151	19.2271	18.7401	16.6596	EVM%20prediction%20Gh_A11G0980	protein_coding	chrA11:10701801-10703357:-	gi|823187773|ref|XP_012490292.1|	1707	0	PREDICTED: galactinol synthase 1-like [Gossypium raimondii]	gi|596109067|ref|XM_007221426.1|	254	3e-129	Prunus persica hypothetical protein (PRUPE_ppa007982mg) mRNA, complete cds	O22893	538	0	Galactinol synthase 1	SPBC4C3.08	57.8	2e-08	COG5597	pfam01501	Glyco_transf_8	Glycosyl transferase family 8. This family includes enzymes that transfer sugar residues to donor molecules. Members of this family are involved in lipopolysaccharide biosynthesis and glycogen synthesis. This family includes Lipopolysaccharide galactosyltransferase, lipopolysaccharide glucosyltransferase 1, and glycogenin glucosyltransferase.	GO:0006012|galactose metabolic process;GO:0009737|response to abscisic acid;GO:0009409|response to cold;GO:0009408|response to heat;GO:0009644|response to high light intensity;GO:0042542|response to hydrogen peroxide;GO:0006979|response to oxidative stress;GO:0009651|response to salt stress;GO:0009414|response to water deprivation;	GO:0005737|cytoplasm;	GO:0047216|inositol 3-alpha-galactosyltransferase activity;GO:0046872|metal ion binding;	K18819	GOLS; inositol 3-alpha-galactosyltransferase [EC:2.4.1.123]
evm.TU.Gh_A11G0983	1	6.20416	6.94154	15.5133	13.0705	6.58939	7.52638	5.43649	6.35796	15.9764	12.1733	2.43438	2.73412	EVM%20prediction%20Gh_A11G0983	protein_coding	chrA11:10767801-10769869:-	gi|728849740|gb|KHG29183.1|	967	2e-129	hypothetical protein F383_11628 [Gossypium arboreum]	gi|590719850|ref|XM_007051108.1|	386	0	Theobroma cacao Uncharacterized protein isoform 1 (TCM_004851) mRNA, complete cds	.	.	.	.	.	.	.	.	pfam04777	Evr1_Alr	Erv1 / Alr family. Biogenesis of Fe/S clusters involves a number of essential mitochondrial proteins. Erv1p of Saccharomyces cerevisiae mitochondria is required for the maturation of Fe/S proteins in the cytosol. The ALR (augmenter of liver regeneration) represents a mammalian orthologue of yeast Erv1p. Both Erv1p and full-length ALR are located in the mitochondrial intermembrane an d it thought …	.	.	.	.	.
evm.TU.Gh_A11G0985	1	5.03235	4.64718	11.6847	10.5454	17.8043	17.7901	2.11664	1.87866	9.8605	8.52259	12.0844	12.3044	EVM%20prediction%20Gh_A11G0985	protein_coding	chrA11:10814159-10817515:-	gi|728835161|gb|KHG14604.1|	4549	0	hypothetical protein F383_16601 [Gossypium arboreum]	gi|590719746|ref|XM_007051079.1|	1713	0	Theobroma cacao S uncoupled 1 (TCM_004835) mRNA, complete cds	Q9SIC9	1147	0	Pentatricopeptide repeat-containing protein At2g31400, chloroplastic	.	.	.	.	pfam13041	PPR_2	PPR repeat family. This repeat has no known function. It is about 35 amino acids long and is found in up to 18 copies in some proteins. The family appears to be greatly expanded in plants and fungi. The repeat has been called PPR.	GO:0010019|chloroplast-nucleus signaling pathway;GO:0031930|mitochondria-nucleus signaling pathway;	GO:0009507|chloroplast;	GO:0003677|DNA binding;	.	.
evm.TU.Gh_A11G0984	3	8.81842	8.11046	40.2713	43.066	7.72275	7.71799	14.8817	17.1238	93.4307	91.5729	6.72915	5.04998	EVM%20prediction%20Gh_A11G0984	protein_coding	chrA11:10797636-10798940:-	gi|823187776|ref|XP_012490293.1|	1454	0	PREDICTED: probable WRKY transcription factor 23 [Gossypium raimondii]	gi|590719775|ref|XM_007051087.1|	301	2e-155	Theobroma cacao WRKY DNA-binding protein 23, putative (TCM_004843) mRNA, complete cds	O22900	194	2e-57	Probable WRKY transcription factor 23	.	.	.	.	pfam03106	WRKY	WRKY DNA -binding domain.	GO:0009733|response to auxin;GO:0009624|response to nematode;GO:0006351|transcription, DNA-templated;	GO:0005634|nucleus;	GO:0043565|sequence-specific DNA binding;GO:0003700|transcription factor activity, sequence-specific DNA binding;	.	.
evm.TU.Gh_A05G3239	5	27.523	27.3241	0.225531	0.881437	0	0	25.3703	26.9036	0.112964	0.228147	0	0	EVM%20prediction%20Gh_A05G3239	protein_coding	chrA05:84740299-84741875:+	gi|728820897|gb|KHG03991.1|	1621	0	Peroxidase 47 -like protein [Gossypium arboreum]	gi|211906545|gb|FJ415220.1|	930	0	Gossypium hirsutum clone Ghpox10 class III peroxidase (POX10) mRNA, complete cds	Q9SZB9	461	1e-161	Peroxidase 47	.	.	.	.	pfam00141	peroxidase	Peroxidase.	GO:0006979|response to oxidative stress;	GO:0005576|extracellular region;	GO:0020037|heme binding;GO:0046872|metal ion binding;GO:0004601|peroxidase activity;	K00430	E1.11.1.7; peroxidase [EC:1.11.1.7]
evm.TU.Gh_A11G0986	4	1.39612	1.76342	2.37001	3.06024	9.14618	8.34346	0.817907	0.94165	3.46675	2.67333	7.16059	5.46751	EVM%20prediction%20Gh_A11G0986	protein_coding	chrA11:10842743-10846994:+	gi|823187809|ref|XP_012490303.1|	4373	0	PREDICTED: ribonucleases P/MRP protein subunit POP1 isoform X1 [Gossypium raimondii]	gi|590719734|ref|XM_007051076.1|	1418	0	Theobroma cacao Ribonucleases P/MRP protein subunit POP1, putative (TCM_004832) mRNA, complete cds	Q99575	62.4	2e-08	Ribonucleases P/MRP protein subunit POP1	.	.	.	.	pfam06978	POP1	Ribonucleases P/MRP protein subunit POP1. This family represents a conserved region approximately 150 residues long located towards the N-terminus of the POP1 subunit that is common to both the RNase MRP and RNase P ribonucleoproteins (EC:3.1.26.5). These RNA-containing enzymes generate mature tRNA molecules by cleaving their 5' ends.	GO:0090501|RNA phosphodiester bond hydrolysis;GO:0090502|RNA phosphodiester bond hydrolysis, endonucleolytic;GO:0001682|tRNA 5'-leader removal;GO:0016078|tRNA catabolic process;GO:0008033|tRNA processing;	GO:0005615|extracellular space;GO:0005655|nucleolar ribonuclease P complex;GO:0000172|ribonuclease MRP complex;	GO:0044822|poly(A) RNA binding;GO:0000171|ribonuclease MRP activity;GO:0004526|ribonuclease P activity;	K01164	POP1; ribonuclease P/MRP protein subunit POP1 [EC:3.1.26.5]
evm.TU.Gh_A05G3237	3	39.6942	41.0983	31.5819	33.4528	29.3321	31.2442	8.77209	6.14244	9.4086	11.3803	23.7991	26.7906	EVM%20prediction%20Gh_A05G3237	protein_coding	chrA05:84645882-84646412:-	gi|823180247|ref|XP_012487767.1|	402	9e-43	PREDICTED: uncharacterized protein LOC105800965 [Gossypium raimondii]	.	.	.	.	.	.	.	.	.	.	.	.	pfam13456	RVT_3	Reverse transcriptase-like. This domain is found in plants and appears to be part of a retrotransposon.	.	.	.	.	.
evm.TU.Gh_A11G0988	3	16.0849	16.829	11.9757	11.0709	7.47354	7.02462	6.35948	6.56989	10.099	9.99283	7.9523	9.08157	EVM%20prediction%20Gh_A11G0988	protein_coding	chrA11:10853536-10855262:+	gi|728824226|gb|KHG05677.1|	1291	7e-178	Chorismate synthase [Gossypium arboreum]	gi|590719709|ref|XM_007051069.1|	485	0	Theobroma cacao Uncharacterized protein (TCM_004827) mRNA, complete cds	Q7XA78	110	7e-27	Beta-carotene isomerase D27, chloroplastic	.	.	.	.	pfam13225	DUF4033	Domain of unknown function (DUF4033). This presumed domain is functionally uncharacterized. This domain family is found in bacteria and eukaryotes, and is approximately 80 amino acids in length.	GO:0010223|secondary shoot formation;GO:1901601|strigolactone biosynthetic process;	GO:0009507|chloroplast;GO:0009536|plastid;	GO:0016853|isomerase activity;GO:0046872|metal ion binding;	K17911	DWARF27; beta-carotene isomerase [EC:5.2.1.14]
evm.TU.Gh_A05G3235	1	1.07232	1.77771	2.43573	3.38472	0.350322	0.998236	2.02962	2.54319	4.27006	2.66932	2.95371	3.82777	EVM%20prediction%20Gh_A05G3235	protein_coding	chrA05:84633610-84637857:-	gi|728837156|gb|KHG16599.1|	478	2e-56	putative CCR4-associated factor 1 -like protein [Gossypium arboreum]	gi|568859874|ref|XM_006483395.1|	137	1e-64	PREDICTED: Citrus sinensis probable CCR4-associated factor 1 homolog 7-like (LOC102622681), mRNA	Q9SKZ2	158	4e-46	Probable CCR4-associated factor 1 homolog 7	SPCC18.06c	87	8e-20	COG5228	pfam04857	CAF1	CAF1 family ribonuclease. The major pathways of mRNA turnover in eukaryotes initiate with shortening of the polyA tail. CAF1 encodes a critical component of the major cytoplasmic deadenylase in yeast. Both Caf1p is required for normal mRNA deadenylation in vivo and localizes to the cytoplasm. Caf1p copurifies with a Ccr4p-dependent polyA-specific exonuclease activity. Some members of this family …	GO:0006355|regulation of transcription, DNA-templated;GO:0006351|transcription, DNA-templated;	GO:0005737|cytoplasm;GO:0005634|nucleus;	GO:0046872|metal ion binding;GO:0004535|poly(A)-specific ribonuclease activity;GO:0003723|RNA binding;	K12581	CNOT7_8, CAF1, POP2; CCR4-NOT transcription complex subunit 7/8
evm.TU.Gh_A05G3233	1	5.27385	5.47472	4.93074	4.69658	4.8363	5.49913	2.88952	2.70073	3.06691	3.14812	5.47412	5.15583	EVM%20prediction%20Gh_A05G3233	protein_coding	chrA05:84599852-84606966:+	gi|728830680|gb|KHG10123.1|	9023	0	Lysine-specific histone demethylase 1 -like protein [Gossypium arboreum]	gi|590593920|ref|XM_007017647.1|	2951	0	Theobroma cacao Lysine-specific histone demethylase 1 isoform 3 (TCM_034163) mRNA, complete cds	F4JLS1	1467	0	Lysine-specific histone demethylase 1 homolog 3	.	.	.	.	pfam01593	Amino_oxidase	Flavin containing amine oxidoreductase. This family consists of various amine oxidases, including maze polyamine oxidase (PAO) and various flavin containing monoamine oxidases (MAO). The aligned region includes the flavin binding site of these enzymes. The family also contains phytoene dehydrogenases and related enzymes. In vertebrates MAO plays an important role regulating the intracellular leve…	GO:0016568|chromatin modification;GO:0006355|regulation of transcription, DNA-templated;GO:0006351|transcription, DNA-templated;	GO:0005634|nucleus;	GO:0003677|DNA binding;GO:0016491|oxidoreductase activity;	.	.
evm.TU.Gh_A05G3232	4	3.73973	4.06652	2.85437	2.91535	2.10193	4.2425	0.970413	0.596059	2.57347	1.73249	6.32634	3.16635	EVM%20prediction%20Gh_A05G3232	protein_coding	chrA05:84584438-84587522:+	gi|823127946|ref|XP_012440967.1|	845	6e-105	PREDICTED: protein BREAST CANCER SUSCEPTIBILITY 1 homolog isoform X3 [Gossypium raimondii]	gi|590679370|ref|XM_007040500.1|	172	9e-84	Theobroma cacao FtsH extracellular protease family isoform 4 (TCM_016490) mRNA, partial cds	Q8RXD4	160	5e-42	Protein BREAST CANCER SUSCEPTIBILITY 1 homolog	L0204	89.7	6e-19	COG0465	pfam13771	zf-HC5HC2H	PHD-like zinc-binding domain. The members of this family are annotated as containing PHD domain, but the zinc-binding region here is not typical of PHD domains. The conformation here is a well-conserved cysteine-histidine rich region spanning 90 residues, where the Cys and His are arranged as HxxC(31)CxxC(6)CxxCxxxxCxxxxHxxC (21)CxxH.	GO:0071480|cellular response to gamma radiation;GO:0006310|DNA recombination;GO:0006281|DNA repair;GO:0000724|double-strand break repair via homologous recombination;GO:0045717|negative regulation of fatty acid biosynthetic process;GO:0035067|negative regulation of histone acetylation;GO:0071158|positive regulation of cell cycle arrest;GO:0035066|positive regulation of histone acetylation;GO:0045…	GO:0070531|BRCA1-A complex;GO:0031436|BRCA1-BARD1 complex;GO:0005634|nucleus;GO:0005886|plasma membrane;	GO:0004842|ubiquitin-protein transferase activity;GO:0008270|zinc ion binding;	K10683	BARD1; BRCA1-associated RING domain protein 1
evm.TU.Gh_A05G3231	3	19.2441	16.0393	25.4496	27.0929	16.3065	15.3689	18.5123	16.0232	14.2244	13.342	19.5318	17.8111	EVM%20prediction%20Gh_A05G3231	protein_coding	chrA05:84540991-84543253:+	gi|728831960|gb|KHG11403.1|	2689	0	Transcription factor GTE4 -like protein [Gossypium arboreum]	gi|590714916|ref|XM_007049988.1|	1005	0	Theobroma cacao Global transcription factor group E4, putative isoform 1 (TCM_003703) mRNA, complete cds	Q9LNC4	436	9e-141	Transcription factor GTE4	SPAC631.02	92	2e-18	COG5076	pfam00439	Bromodomain	Bromodomain. Bromodomains are 110 amino acid long domains, that are found in many chromatin associated proteins. Bromodomains can interact specifically with acetylated lysine.	GO:0009294|DNA mediated transformation;GO:0045931|positive regulation of mitotic cell cycle;GO:0006355|regulation of transcription, DNA-templated;GO:0048364|root development;GO:0006351|transcription, DNA-templated;	GO:0005634|nucleus;	.	.	.
evm.TU.Gh_A05G3230	1	5.05121	5.14601	10.3358	8.32262	4.88607	5.9252	5.07405	6.21853	3.9597	4.48489	4.93282	4.74027	EVM%20prediction%20Gh_A05G3230	protein_coding	chrA05:84532767-84535084:+	gi|823252343|ref|XP_012458794.1|	2442	0	PREDICTED: transcription factor GTE4-like isoform X2 [Gossypium raimondii]	gi|590714916|ref|XM_007049988.1|	998	0	Theobroma cacao Global transcription factor group E4, putative isoform 1 (TCM_003703) mRNA, complete cds	Q9LNC4	427	4e-137	Transcription factor GTE4	SPAC631.02	91.3	3e-18	COG5076	pfam00439	Bromodomain	Bromodomain. Bromodomains are 110 amino acid long domains, that are found in many chromatin associated proteins. Bromodomains can interact specifically with acetylated lysine.	GO:0009294|DNA mediated transformation;GO:0045931|positive regulation of mitotic cell cycle;GO:0006355|regulation of transcription, DNA-templated;GO:0048364|root development;GO:0006351|transcription, DNA-templated;	GO:0005634|nucleus;	.	.	.
evm.TU.Gh_A03G0390	1	4.99186	4.87338	3.6221	3.11846	6.07024	4.99118	2.91321	1.89095	1.89313	1.99137	5.81732	6.20169	EVM%20prediction%20Gh_A03G0390	protein_coding	chrA03:7520460-7521155:+	gi|728815970|gb|KHG02024.1|	702	7e-84	Ubiquitin fusion degradation 1 [Gossypium arboreum]	gi|590588636|ref|XM_007016189.1|	243	2e-123	Theobroma cacao Uncharacterized protein isoform 1 (TCM_041711) mRNA, complete cds	.	.	.	.	.	.	.	.	pfam05802	EspB	Enterobacterial EspB protein. EspB is a type-III-secreted pore-forming protein of enteropathogenic Escherichia coli (EPEC) which is essential for EPEC pathogenesis. EspB is also found in Citrobacter rodentium.	.	.	.	.	.
evm.TU.Gh_D05G0514	4	1.63773	1.1205	0.88572	0.461553	28.1532	27.2246	1.03326	0.924795	2.95762	2.79998	27.7195	26.3645	EVM%20prediction%20Gh_D05G0514	protein_coding	chrD05:4122756-4126650:-	gi|823220580|ref|XP_012442991.1|	2246	0	PREDICTED: LOW QUALITY PROTEIN: uncharacterized protein LOC105767933 [Gossypium raimondii]	gi|590573078|ref|XM_007011958.1|	866	0	Theobroma cacao Zinc finger FYVE domain-containing protein 26 isoform 1 (TCM_037126) mRNA, complete cds	.	.	.	.	.	.	.	.	pfam12271	Chs3p	Chitin synthase III catalytic subunit. This family of proteins is found in eukaryotes. Proteins in this family are typically between 288 and 332 amino acids in length. This family is the catalytic domain of chitin synthase III. Chitin is a major component of fungal cell walls and this enzyme is responsible for its formation.	.	.	.	.	.
evm.TU.Gh_D05G0515	1	4.98794	5.96162	5.44349	4.81585	3.85708	3.41148	1.92968	1.81427	3.94349	3.91998	3.39952	3.54802	EVM%20prediction%20Gh_D05G0515	protein_coding	chrD05:4128948-4149062:-	gi|823220576|ref|XP_012442988.1|	11705	0	PREDICTED: uncharacterized protein LOC105767932 isoform X2 [Gossypium raimondii]	gi|590573086|ref|XM_007011960.1|	3691	0	Theobroma cacao Zinc finger FYVE domain-containing protein 26 isoform 3 (TCM_037126) mRNA, complete cds	Q551A3	94.7	1e-17	Protein DDB_G0276689	.	.	.	.	pfam06075	DUF936	Plant protein of unknown function (DUF936). This family consists of several hypothetical proteins from Arabidopsis thaliana and Oryza sativa. The function of this family is unknown.	.	.	.	K19027	ZFYVE26; zinc finger FYVE domain-containing protein 26
evm.TU.Gh_D05G0516	4	2.43604	2.46046	3.47489	3.51808	8.4915	8.58386	1.21336	1.24395	2.59696	2.58897	7.22375	6.43672	EVM%20prediction%20Gh_D05G0516	protein_coding	chrD05:4159682-4172501:+	gi|823225048|ref|XP_012445312.1|	8438	0	PREDICTED: dicer-like protein 4 isoform X1 [Gossypium raimondii]	gi|590573046|ref|XM_007011949.1|	3006	0	Theobroma cacao Dicer-like protein isoform 2 (TCM_037118) mRNA, partial cds	P84634	1722	0	Dicer-like protein 4	SPCC188.13c	159	3e-39	COG0571	pfam03368	Dicer_dimer	Dicer dimerization domain. This domain is found in members of the Dicer protein family which function in RNA interference, an evolutionarily conserved mechanism for gene silencing using double-stranded RNA (dsRNA) molecules. It is essential for the activity of Dicer. It is a divergent double stranded RNA-binding domain. The N-terminal alpha helix of this domain is in a different orientation to th…	GO:0051607|defense response to virus;GO:0006353|DNA-templated transcription, termination;GO:0010216|maintenance of DNA methylation;GO:0010599|production of lsiRNA involved in RNA interference;GO:0030422|production of siRNA involved in RNA interference;GO:0010267|production of ta-siRNAs involved in RNA interference;GO:0090501|RNA phosphodiester bond hydrolysis;GO:0090502|RNA phosphodiester bond hy…	GO:0005737|cytoplasm;GO:0005634|nucleus;GO:0016442|RISC complex;	GO:0005524|ATP binding;GO:0004386|helicase activity;GO:0046872|metal ion binding;GO:0004525|ribonuclease III activity;GO:0003723|RNA binding;	.	.
evm.TU.Gh_D05G0510	4	1.25882	0.753595	1.29067	1.29341	15.5075	17.3335	1.1913	1.11437	1.98916	1.80782	11.0301	11.6467	EVM%20prediction%20Gh_D05G0510	protein_coding	chrD05:4108943-4112000:+	gi|823226371|ref|XP_012446006.1|	3368	0	PREDICTED: uncharacterized protein LOC105769728 [Gossypium raimondii]	gi|590573104|ref|XM_007011966.1|	1371	0	Theobroma cacao Golgin subfamily A member 4 (TCM_037132) mRNA, complete cds	.	.	.	.	.	.	.	.	pfam04782	DUF632	Protein of unknown function (DUF632). This plant protein may be a leucine zipper, but there is no experimental evidence for this.	.	.	.	.	.
evm.TU.Gh_D05G0511	6	20.8392	19.4447	300.694	298.559	73.8467	79.1521	17.62	20.7618	463.984	463.633	46.5074	48.958	EVM%20prediction%20Gh_D05G0511	protein_coding	chrD05:4113287-4113625:+	gi|763787884|gb|KJB54880.1|	597	9e-78	hypothetical protein B456_009G052600 [Gossypium raimondii]	gi|571449663|ref|XM_003522635.2|	49	7e-16	PREDICTED: Glycine max uncharacterized LOC100798503 (LOC100798503), mRNA	.	.	.	.	.	.	.	.	pfam06123	CreD	Inner membrane protein CreD. This family consists of several bacterial CreD or Cet inner membrane proteins. Dominant mutations of the cet gene of Escherichia coli result in tolerance to colicin E2 and increased amounts of an inner membrane protein with an Mr of 42,000. The cet gene is shown to be in the same operon as the phoM gene, which is required in a phoR background for expression of the str…	.	.	.	.	.
evm.TU.Gh_A10G0359	1	2.38975	3.45384	44.0171	44.1222	2.46894	1.33098	0.405924	0.30276	66.0552	65.589	5.90742	7.07655	EVM%20prediction%20Gh_A10G0359	protein_coding	chrA10:3308002-3309286:+	gi|662036350|gb|AIE43906.1|	1344	0	WRKY transcription factor 92 [Gossypium hirsutum]	gi|543887281|gb|KF031108.1|	906	0	Gossypium hirsutum WRKY transcription factor 82 (WRKY82) mRNA, complete cds	Q93WV4	188	1e-55	Probable WRKY transcription factor 71	.	.	.	.	pfam03106	WRKY	WRKY DNA -binding domain.	GO:0006351|transcription, DNA-templated;	GO:0005634|nucleus;	GO:0043565|sequence-specific DNA binding;GO:0003700|transcription factor activity, sequence-specific DNA binding;	.	.
evm.TU.Gh_D05G0513	1	8.502	8.04203	10.4388	9.21732	12.9286	13.0721	3.04443	4.23864	6.24532	5.93997	10.549	12.9469	EVM%20prediction%20Gh_D05G0513	protein_coding	chrD05:4119024-4121420:+	gi|823220582|ref|XP_012442992.1|	1146	2e-154	PREDICTED: serine/threonine-protein kinase AFC3 isoform X1 [Gossypium raimondii]	gi|590573092|ref|XM_007011962.1|	526	0	Theobroma cacao Kinase superfamily protein (TCM_037129) mRNA, complete cds	P51568	51.2	3e-06	Serine/threonine-protein kinase AFC3	.	.	.	.	pfam00069	Pkinase	Protein kinase domain.	GO:0046777|protein autophosphorylation;	.	GO:0005524|ATP binding;GO:0004674|protein serine/threonine kinase activity;GO:0004712|protein serine/threonine/tyrosine kinase activity;	.	.
evm.TU.Gh_A10G0357	3	19.3535	17.4539	14.3115	9.92678	31.9224	29.0396	10.6474	11.0669	9.98195	9.23995	17.0589	16.0383	EVM%20prediction%20Gh_A10G0357	protein_coding	chrA10:3289619-3290740:-	gi|823246795|ref|XP_012456074.1|	1556	0	PREDICTED: uncharacterized protein LOC105777372 [Gossypium raimondii]	gi|590622879|ref|XM_007025108.1|	598	0	Theobroma cacao S-adenosyl-L-methionine-dependent methyltransferases superfamily protein isoform 1 (TCM_029548) mRNA, complete cds	.	.	.	.	.	.	.	.	pfam03141	Methyltransf_29	Putative S-adenosyl-L-methionine-dependent methyltransferase. This family is a putative S-adenosyl-L-methionine (SAM)-dependent methyltransferase.	.	.	.	.	.
evm.TU.Gh_A10G0356	3	24.6012	25.9276	33.9874	32.2984	23.9048	24.5548	28.8677	28.0786	18.1369	16.7474	23.7124	22.5942	EVM%20prediction%20Gh_A10G0356	protein_coding	chrA10:3281200-3287171:+	gi|728809691|gb|KHF99174.1|	3863	0	hypothetical protein F383_17166 [Gossypium arboreum]	gi|590622900|ref|XM_007025114.1|	825	0	Theobroma cacao Uncharacterized protein (TCM_029557) mRNA, complete cds	.	.	.	.	.	.	.	.	pfam06972	DUF1296	Protein of unknown function (DUF1296). This family represents a conserved region approximately 60 residues long within a number of plant proteins of unknown function. Structural modelling suggests this domain may bind nucleic acids.	.	.	.	.	.
evm.TU.Gh_A10G0355	3	7.35883	7.33306	13.0159	12.9704	16.9906	13.2266	11.2644	12.7159	8.92137	7.00696	16.359	14.9452	EVM%20prediction%20Gh_A10G0355	protein_coding	chrA10:3273131-3276313:+	gi|728831870|gb|KHG11313.1|	2399	0	CTD small phosphatase-like protein 2 [Gossypium arboreum]	gi|590622935|ref|XM_007025124.1|	900	0	Theobroma cacao CTD small phosphatase-like protein 2 (TCM_029562) mRNA, complete cds	Q54GB2	216	2e-61	CTD small phosphatase-like protein 2	YLL010c	145	1e-37	COG5190	pfam03031	NIF	NLI interacting factor-like phosphatase. This family contains a number of NLI interacting factor isoforms and also an N-terminal regions of RNA polymerase II CTC phosphatase and FCP1 serine phosphatase. This region has been identified as the minimal phosphatase domain.	.	.	GO:0004721|phosphoprotein phosphatase activity;	K17616	CTDSPL2; CTD small phosphatase-like protein 2 [EC:3.1.3.-]
evm.TU.Gh_A10G0354	4	0.993351	1.1925	1.18329	1.09808	0.913884	0.761741	3.25784	3.09718	0.470903	0.721487	2.26805	2.3735	EVM%20prediction%20Gh_A10G0354	protein_coding	chrA10:3265628-3269488:-	gi|728831872|gb|KHG11315.1|	5828	0	Phytochrome E [Gossypium arboreum]	gi|590622938|ref|XM_007025125.1|	2145	0	Theobroma cacao Phytochrome E isoform 1 (TCM_029563) mRNA, complete cds	P55004	1656	0	Phytochrome E	slr0473	257	1e-71	COG4251	pfam00360	PHY	Phytochrome region. Phytochromes are red/far-red photochromic biliprotein photoreceptors which regulate plant development. They are widely represented in both photosynthetic and non-photosynthetic bacteria and are known in a variety of fungi. Although sequence similarities are low, this domain is structurally related to pfam01590, which is generally located immediately N-terminal to this domain. …	GO:0009584|detection of visible light;GO:0018298|protein-chromophore linkage;GO:0017006|protein-tetrapyrrole linkage;GO:0009585|red, far-red light phototransduction;GO:0006355|regulation of transcription, DNA-templated;GO:0006351|transcription, DNA-templated;	GO:0005622|intracellular;GO:0016020|membrane;	GO:0000155|phosphorelay sensor kinase activity;GO:0009881|photoreceptor activity;	.	.
evm.TU.Gh_A10G0353	3	14.8048	13.951	27.1807	27.757	20.389	19.0897	11.8406	11.2419	12.9389	12.4478	14.859	15.59	EVM%20prediction%20Gh_A10G0353	protein_coding	chrA10:3259696-3264522:+	gi|728831871|gb|KHG11314.1|	4250	0	Protein MEI2-like 2 [Gossypium arboreum]	gi|590622948|ref|XM_007025128.1|	1771	0	Theobroma cacao RNA-binding protein, putative isoform 1 (TCM_029564) mRNA, complete cds	Q6ZI17	851	0	Protein MEI2-like 2	.	.	.	.	pfam04059	RRM_2	RNA recognition motif 2.	.	.	GO:0000166|nucleotide binding;GO:0003723|RNA binding;	.	.
evm.TU.Gh_A10G0352	1	10.0693	10.8735	19.4149	19.1813	10.7453	11.2805	5.97965	6.78563	8.67142	8.75654	7.70268	8.96613	EVM%20prediction%20Gh_A10G0352	protein_coding	chrA10:3248503-3253696:-	gi|823247358|ref|XP_012456358.1|	3135	0	PREDICTED: uncharacterized protein LOC105777557 [Gossypium raimondii]	gi|590622959|ref|XM_007025131.1|	1222	0	Theobroma cacao 16S rRNA processing protein RimM family, putative isoform 1 (TCM_029565) mRNA, complete cds	A5GI62	116	3e-28	Ribosome maturation factor RimM	alr2812	114	4e-27	COG0806	pfam01782	RimM	RimM N-terminal domain. The RimM protein is essential for efficient processing of 16S rRNA. The RimM protein was shown to have affinity for free ribosomal 30S subunits but not for 30S subunits in the 70S ribosomes. This N-terminal domain is found associated with a PRC-barrel domain.	GO:0042274|ribosomal small subunit biogenesis;GO:0006364|rRNA processing;	GO:0005840|ribosome;	GO:0043022|ribosome binding;	K02860	rimM; 16S rRNA processing protein RimM
evm.TU.Gh_A10G0351	1	5.05841	6.47332	6.04733	3.67651	14.786	16.6602	1.00781	1.1839	1.5145	2.54895	5.21796	5.03123	EVM%20prediction%20Gh_A10G0351	protein_coding	chrA10:3240299-3243385:-	gi|728841734|gb|KHG21177.1|	331	2e-35	60S ribosomal protein L32-1 [Gossypium arboreum]	gi|224114372|ref|XM_002316705.1|	118	4e-54	Populus trichocarpa ribosomal protein L32 (POPTR_0011s02900g) mRNA, complete cds	P49211	74.3	7e-16	60S ribosomal protein L32-1	SPAC3H5.10	58.5	3e-15	COG1717	pfam01655	Ribosomal_L32e	Ribosomal protein L32. This family includes ribosomal protein L32 from eukaryotes and archaebacteria.	GO:0006412|translation;	GO:0005829|cytosol;GO:0022625|cytosolic large ribosomal subunit;GO:0022626|cytosolic ribosome;GO:0005730|nucleolus;	GO:0003735|structural constituent of ribosome;	K02912	RP-L32e, RPL32; large subunit ribosomal protein L32e
evm.TU.Gh_Sca004992G01	1	14.0517	13.8235	7.16105	4.26475	0.840773	1.43746	4.53011	6.40883	9.95533	6.06141	12.5964	9.07857	EVM%20prediction%20Gh_Sca004992G01	protein_coding	chrscaffold4992:6496-6870:+	gi|763744275|gb|KJB11774.1|	628	4e-82	hypothetical protein B456_001G276600 [Gossypium raimondii]	gi|19919576|gb|AF479135.1|	375	0	Ochroma pyramidale 26S ribosomal RNA gene, complete sequence	.	.	.	.	.	.	.	.	pfam10620	MdcG	Phosphoribosyl-dephospho-CoA transferase MdcG. MdcG is a phosphoribosyl-dephospho-CoA transferase that is involved in the biosynthesis of the prosthetic group of malonate decarboxylase. Malonate decarboxylase from Klebsiella pneumoniae contains an acyl carrier protein (MdcC) to which a 2'-(5' '-phosphoribosyl)-3'-dephospho-CoA prosthetic group is attached via phosphodiester linkage. MdcG catalyse…	.	.	.	.	.
evm.TU.Gh_Sca004992G02	1	7.87515	6.14377	3.36131	2.13237	0.672618	1.43746	2.19199	2.74664	3.36725	2.6611	4.58053	5.34987	EVM%20prediction%20Gh_Sca004992G02	protein_coding	chrscaffold4992:12166-12540:+	gi|763744275|gb|KJB11774.1|	571	2e-73	hypothetical protein B456_001G276600 [Gossypium raimondii]	gi|19919577|gb|AF479136.1|	345	2e-180	Durio zibethinus 26S ribosomal RNA gene, complete sequence	.	.	.	.	.	.	.	.	pfam15256	SPATIAL	SPATIAL. SPATIAL (stromal protein associated with thymii and lymph node) proteins may be involved in spermatid differentiation.	.	.	.	.	.
evm.TU.Gh_Sca004992G03	4	4.94127	3.92519	3.21517	1.52312	1.00893	2.07633	0.730664	1.6785	2.04963	1.92191	4.08975	6.16046	EVM%20prediction%20Gh_Sca004992G03	protein_coding	chrscaffold4992:25067-25441:+	gi|763744275|gb|KJB11774.1|	580	9e-75	hypothetical protein B456_001G276600 [Gossypium raimondii]	gi|19919577|gb|AF479136.1|	354	0	Durio zibethinus 26S ribosomal RNA gene, complete sequence	.	.	.	.	.	.	.	.	pfam14517	Tachylectin	Tachylectin. This family of lectins binds N-acetylglucosamine and N-acetylgalactosamine and may be involved in innate immunity. It has a five-bladed beta-propeller structure with five carbohydrate-binding sites, one per beta sheet.	.	.	.	.	.
evm.TU.Gh_A12G1776	3	22.8574	20.2098	21.3126	22.9638	14.7504	14.5357	24.8362	18.8229	19.1832	15.3189	34.8885	31.5524	EVM%20prediction%20Gh_A12G1776	protein_coding	chrA12:80301698-80303664:+	gi|763784282|gb|KJB51353.1|	1083	5e-148	hypothetical protein B456_008G213100 [Gossypium raimondii]	gi|590671024|ref|XM_007038158.1|	460	0	Theobroma cacao RNA-binding family protein (TCM_014807) mRNA, complete cds	Q9FJN9	266	3e-88	Polyadenylate-binding protein 2	.	.	.	.	pfam00076	RRM_1	RNA recognition motif. (a.k.a. RRM, RBD, or RNP domain). The RRM motif is probably diagnostic of an RNA binding protein. RRMs are found in a variety of RNA binding proteins, including various hnRNP proteins, proteins implicated in regulation of alternative splicing, and protein components of snRNPs. The motif also appears in a few single stranded DNA binding proteins. The RRM structure consists o…	.	GO:0005737|cytoplasm;GO:0016607|nuclear speck;	GO:0000166|nucleotide binding;GO:0003723|RNA binding;	K14396	PABPN1, PABP2; polyadenylate-binding protein 2
evm.TU.Gh_A10G0198	3	14.1547	12.5964	7.65516	8.15959	22.5207	19.3943	18.5275	22.8887	7.14581	8.88795	19.3776	17.1767	EVM%20prediction%20Gh_A10G0198	protein_coding	chrA10:1735625-1736254:+	gi|728838520|gb|KHG17963.1|	1041	5e-142	Vacuolar sorting-associated protein 28 -like protein [Gossypium arboreum]	gi|590625040|ref|XM_007025711.1|	401	0	Theobroma cacao Vacuolar protein sorting-associated protein VPS28 family protein (TCM_029974) mRNA, complete cds	Q9S9T7	373	2e-130	Vacuolar protein sorting-associated protein 28 homolog 2	.	.	.	.	pfam03997	VPS28	VPS28 protein.	GO:0043328|protein targeting to vacuole involved in ubiquitin-dependent protein catabolic process via the multivesicular body sorting pathway;	GO:0000813|ESCRT I complex;	GO:0032403|protein complex binding;	K12184	VPS28; ESCRT-I complex subunit VPS28
evm.TU.Gh_A10G1918	2	1.27706	1.41142	0	0.107972	0	0	1.31216	0.649017	0	0	0	0	EVM%20prediction%20Gh_A10G1918	protein_coding	chrA10:96047725-96049881:+	gi|823245929|ref|XP_012455631.1|	2032	0	PREDICTED: uncharacterized protein LOC105777112 [Gossypium raimondii]	.	.	.	.	.	.	.	.	.	.	.	.	pfam07649	C1_3	C1-like domain. This short domain is rich in cysteines and histidines. The pattern of conservation is similar to that found in pfam00130.	.	.	.	.	.
evm.TU.Gh_A10G1919	1	3.67155	2.58928	3.17704	2.65581	5.1406	5.56987	1.75386	2.69522	8.71914	7.83387	6.03832	6.86502	EVM%20prediction%20Gh_A10G1919	protein_coding	chrA10:96051917-96054559:+	gi|823248551|ref|XP_012456945.1|	2242	0	PREDICTED: protein gar2 [Gossypium raimondii]	gi|590563700|ref|XM_007009383.1|	428	0	Theobroma cacao Phragmoplastin interacting protein 1, putative (TCM_042840) mRNA, complete cds	P07909	73.9	7e-13	Heterogeneous nuclear ribonucleoprotein A1	SPAC140.02	72.8	8e-13	COG0724	pfam00076	RRM_1	RNA recognition motif. (a.k.a. RRM, RBD, or RNP domain). The RRM motif is probably diagnostic of an RNA binding protein. RRMs are found in a variety of RNA binding proteins, including various hnRNP proteins, proteins implicated in regulation of alternative splicing, and protein components of snRNPs. The motif also appears in a few single stranded DNA binding proteins. The RRM structure consists o…	GO:0001745|compound eye morphogenesis;GO:0036099|female germ-line stem cell population maintenance;GO:0033119|negative regulation of RNA splicing;GO:0048477|oogenesis;GO:0045727|positive regulation of translation;GO:0000381|regulation of alternative mRNA splicing, via spliceosome;	GO:0005634|nucleus;GO:0005703|polytene chromosome puff;GO:0030529|ribonucleoprotein complex;	GO:0048027|mRNA 5'-UTR binding;GO:0003729|mRNA binding;GO:0000166|nucleotide binding;GO:0043565|sequence-specific DNA binding;	K12741	HNRNPA1_3; heterogeneous nuclear ribonucleoprotein A1/A3
evm.TU.Gh_A10G1916	2	0.57978	0.720874	0	0	0	0	1.32599	1.26523	0	0	0	0	EVM%20prediction%20Gh_A10G1916	protein_coding	chrA10:96012214-96018917:+	gi|763806743|gb|KJB73681.1|	1198	3e-153	hypothetical protein B456_011G242900 [Gossypium raimondii]	gi|590563780|ref|XM_007009405.1|	244	2e-123	Theobroma cacao Cysteine/Histidine-rich C1 domain family protein, putative (TCM_042871) mRNA, complete cds	.	.	.	.	.	.	.	.	pfam07649	C1_3	C1-like domain. This short domain is rich in cysteines and histidines. The pattern of conservation is similar to that found in pfam00130.	.	.	.	.	.
evm.TU.Gh_A10G1917	2	1.40574	1.25486	0	0	0	0	1.79084	0.90828	0	0	0	0	EVM%20prediction%20Gh_A10G1917	protein_coding	chrA10:96026761-96027831:+	gi|763806743|gb|KJB73681.1|	1202	3e-160	hypothetical protein B456_011G242900 [Gossypium raimondii]	gi|590563787|ref|XM_007009407.1|	74	3e-29	Theobroma cacao Cysteine/Histidine-rich C1 domain family protein, putative (TCM_042873) mRNA, complete cds	.	.	.	.	.	.	.	.	pfam07649	C1_3	C1-like domain. This short domain is rich in cysteines and histidines. The pattern of conservation is similar to that found in pfam00130.	.	.	.	.	.
evm.TU.Gh_A10G1912	4	7.85806	7.08274	0.433233	0.376266	31.9028	31.7226	9.4582	6.6344	0	0.146086	18.5898	19.704	EVM%20prediction%20Gh_A10G1912	protein_coding	chrA10:95829971-95830942:+	gi|728837544|gb|KHG16987.1|	1231	2e-169	Aquaporin TIP1-3 -like protein [Gossypium arboreum]	gi|566182433|ref|XM_002311110.2|	285	1e-146	Populus trichocarpa Gamma-tonoplast intrinsic protein 3 (POPTR_0008s05050g) mRNA, complete cds	O82598	407	1e-142	Aquaporin TIP1-3	SP1778	75.5	1e-15	COG0580	pfam00230	MIP	Major intrinsic protein. MIP (Major Intrinsic Protein) family proteins exhibit essentially two distinct types of channel properties: (1) specific water transport by the aquaporins, and (2) small neutral solutes transport, such as glycerol by the glycerol facilitators.	GO:0009992|cellular water homeostasis;GO:0015793|glycerol transport;GO:0034220|ion transmembrane transport;GO:0071918|urea transmembrane transport;GO:0015840|urea transport;GO:0006833|water transport;	GO:0042807|central vacuole;GO:0005887|integral component of plasma membrane;GO:0009705|plant-type vacuole membrane;	GO:0015254|glycerol channel activity;GO:0015204|urea transmembrane transporter activity;GO:0015250|water channel activity;	K09873	TIP; aquaporin TIP
evm.TU.Gh_A10G1913	2	2.69746	2.84876	0	0	0.130555	0.310011	0.170186	0.177707	0.0568331	0	0.254022	0.0629338	EVM%20prediction%20Gh_A10G1913	protein_coding	chrA10:95834259-95835848:-	gi|823240981|ref|XP_012453094.1|	1644	0	PREDICTED: F-box protein At2g39490-like isoform X2 [Gossypium raimondii]	gi|590563826|ref|XM_007009419.1|	412	0	Theobroma cacao F-box family protein, putative (TCM_042891) mRNA, complete cds	.	.	.	.	.	.	.	.	pfam00646	F-box	F-box domain. This domain is approximately 50 amino acids long, and is usually found in the N-terminal half of a variety of proteins. Two motifs that are commonly found associated with the F-box domain are the leucine rich repeats (LRRs; pfam00560 and pfam07723) and the WD repeat (pfam00400). The F-box domain has a role in mediating protein-protein interactions in a variety of contexts, such as p…	.	.	.	.	.
evm.TU.Gh_A10G1910	1	4.33503	5.53403	5.14152	5.39913	3.94392	3.88794	4.89446	4.90743	4.3572	4.07162	3.459	3.26942	EVM%20prediction%20Gh_A10G1910	protein_coding	chrA10:95802846-95810094:+	gi|728812607|gb|KHG00918.1|	6861	0	ABC transporter B family member 6 [Gossypium arboreum]	gi|590563861|ref|XM_007009429.1|	3226	0	Theobroma cacao P-glycoprotein 20 isoform 1 (TCM_042896) mRNA, complete cds	Q8LPT1	2315	0	ABC transporter B family member 6	SPCC663.03	324	1e-90	COG1132	pfam00664	ABC_membrane	ABC transporter transmembrane region. This family represents a unit of six transmembrane helices. Many members of the ABC transporter family (pfam00005) have two such regions.	.	GO:0016021|integral component of membrane;GO:0005634|nucleus;GO:0005886|plasma membrane;GO:0009506|plasmodesma;	GO:0005524|ATP binding;GO:0042626|ATPase activity, coupled to transmembrane movement of substances;	K05658	ABCB1; ATP-binding cassette, subfamily B (MDR/TAP), member 1 [EC:3.6.3.44]
evm.TU.Gh_D07G1834	2	0.797597	3.17344	0	0	0	0	3.47216	1.26108	0	0	0	0	EVM%20prediction%20Gh_D07G1834	protein_coding	chrD07:44230862-44231224:+	gi|763743090|gb|KJB10589.1|	570	2e-73	hypothetical protein B456_001G209100 [Gossypium raimondii]	.	.	.	.	.	.	.	.	.	.	.	.	pfam01499	Herpes_UL25	Herpesvirus UL25 family. The herpesvirus UL25 gene product is a virion component involved in virus penetration and capsid assembly. The product of the UL25 gene is required for packaging but not cleavage of replicated viral DNA. This family includes a number of herpesvirus proteins: EHV-1 36, EBV BVRF1, HCMV UL77, ILTV ORF2, and VZV gene 34.	.	.	.	.	.
evm.TU.Gh_D07G1835	2	2.23204	1.95	4.36581	4.46621	0.439832	0.395776	1.66974	1.51247	0.987568	1.3636	0.0900827	0.133908	EVM%20prediction%20Gh_D07G1835	protein_coding	chrD07:44303480-44306203:-	gi|823126386|ref|XP_012488521.1|	4298	0	PREDICTED: receptor-like protein kinase FERONIA [Gossypium raimondii]	gi|114795550|gb|DQ908283.1|	210	2e-104	Gossypium hirsutum clone LIB5327-015-A1-N1-C4_Gh344 microsatellite sequence	Q9SCZ4	779	0	Receptor-like protein kinase FERONIA	BH2504_1	96.7	1e-20	COG0515	pfam12819	Malectin_like	Carbohydrate-binding protein of the ER. Malectin is a membrane-anchored protein of the endoplasmic reticulum that recognizes and binds Glc2-N-glycan. The domain is found on a number of plant receptor kinases.	GO:0009738|abscisic acid-activated signaling pathway;GO:0009742|brassinosteroid mediated signaling pathway;GO:0050832|defense response to fungus;GO:0009873|ethylene-activated signaling pathway;GO:0009755|hormone-mediated signaling pathway;GO:0009788|negative regulation of abscisic acid-activated signaling pathway;GO:0030308|negative regulation of cell growth;GO:0010483|pollen tube reception;GO:00…	GO:0043680|filiform apparatus;GO:0016021|integral component of membrane;GO:0005622|intracellular;GO:0016020|membrane;GO:0005886|plasma membrane;GO:0009506|plasmodesma;	GO:0005524|ATP binding;GO:0001653|peptide receptor activity;GO:0004672|protein kinase activity;GO:0004675|transmembrane receptor protein serine/threonine kinase activity;GO:0031625|ubiquitin protein ligase binding;	.	.
evm.TU.Gh_D07G1832	5	15.3732	23.2204	0	0	0	0	20.5297	21.6058	0	0	0	0	EVM%20prediction%20Gh_D07G1832	protein_coding	chrD07:44207801-44208139:+	gi|763743089|gb|KJB10588.1|	570	3e-73	hypothetical protein B456_001G209000 [Gossypium raimondii]	gi|519692530|gb|JX586425.1|	107	4e-48	Gossypium hirsutum clone NBRI_GE20248 microsatellite sequence	.	.	.	.	.	.	.	.	pfam01804	Penicil_amidase	Penicillin amidase. Penicillin amidase or penicillin acylase EC:3.5.1.11 catalyses the hydrolysis of benzylpenicillin to phenylacetic acid and 6-aminopenicillanic acid (6-APA) a key intermediate in the the synthesis of penicillins. Also in the family is cephalosporin acylase and aculeacin A acylase, which are involved in the synthesis of related peptide antibiotics.	.	.	.	.	.
evm.TU.Gh_D07G1830	2	2.49593	2.57462	0.787413	0.16413	0	0	1.57471	1.15101	0	0.159309	0	0	EVM%20prediction%20Gh_D07G1830	protein_coding	chrD07:44077577-44077924:+	gi|763743087|gb|KJB10586.1|	596	1e-77	hypothetical protein B456_001G208800 [Gossypium raimondii]	.	.	.	.	.	.	.	.	.	.	.	.	pfam05498	RALF	Rapid ALkalinization Factor (RALF). RALF, a 5-kDa ubiquitous polypeptide in plants, arrests root growth and development.	.	.	.	.	.
evm.TU.Gh_D07G1831	5	3.78684	4.71348	4.94105	6.56394	0.160147	0.076056	5.74093	5.88566	6.97152	7.81435	0.19475	0.115798	EVM%20prediction%20Gh_D07G1831	protein_coding	chrD07:44144927-44146501:-	gi|823126383|ref|XP_012488489.1|	2599	0	PREDICTED: receptor-like protein kinase FERONIA [Gossypium raimondii]	gi|590651114|ref|XM_007032751.1|	740	0	Theobroma cacao Malectin/receptor-like protein kinase family protein (TCM_018897) mRNA, complete cds	Q9SCZ4	308	1e-92	Receptor-like protein kinase FERONIA	.	.	.	.	pfam12819	Malectin_like	Carbohydrate-binding protein of the ER. Malectin is a membrane-anchored protein of the endoplasmic reticulum that recognizes and binds Glc2-N-glycan. The domain is found on a number of plant receptor kinases.	GO:0009738|abscisic acid-activated signaling pathway;GO:0009742|brassinosteroid mediated signaling pathway;GO:0050832|defense response to fungus;GO:0009873|ethylene-activated signaling pathway;GO:0009755|hormone-mediated signaling pathway;GO:0009788|negative regulation of abscisic acid-activated signaling pathway;GO:0030308|negative regulation of cell growth;GO:0010483|pollen tube reception;GO:00…	GO:0043680|filiform apparatus;GO:0016021|integral component of membrane;GO:0005622|intracellular;GO:0016020|membrane;GO:0005886|plasma membrane;GO:0009506|plasmodesma;	GO:0005524|ATP binding;GO:0001653|peptide receptor activity;GO:0004672|protein kinase activity;GO:0004675|transmembrane receptor protein serine/threonine kinase activity;GO:0031625|ubiquitin protein ligase binding;	.	.
evm.TU.Gh_Sca004934G01	4	0.527613	0.607419	1.37322	1.6914	5.07528	5.86662	0.270462	0.304139	1.89672	1.57858	3.93604	4.08525	EVM%20prediction%20Gh_Sca004934G01	protein_coding	chrscaffold4934:2629-6900:-	gi|823187809|ref|XP_012490303.1|	4400	0	PREDICTED: ribonucleases P/MRP protein subunit POP1 isoform X1 [Gossypium raimondii]	gi|590719734|ref|XM_007051076.1|	1145	0	Theobroma cacao Ribonucleases P/MRP protein subunit POP1, putative (TCM_004832) mRNA, complete cds	Q99575	62.4	2e-08	Ribonucleases P/MRP protein subunit POP1	.	.	.	.	pfam06978	POP1	Ribonucleases P/MRP protein subunit POP1. This family represents a conserved region approximately 150 residues long located towards the N-terminus of the POP1 subunit that is common to both the RNase MRP and RNase P ribonucleoproteins (EC:3.1.26.5). These RNA-containing enzymes generate mature tRNA molecules by cleaving their 5' ends.	GO:0090501|RNA phosphodiester bond hydrolysis;GO:0090502|RNA phosphodiester bond hydrolysis, endonucleolytic;GO:0001682|tRNA 5'-leader removal;GO:0016078|tRNA catabolic process;GO:0008033|tRNA processing;	GO:0005615|extracellular space;GO:0005655|nucleolar ribonuclease P complex;GO:0000172|ribonuclease MRP complex;	GO:0044822|poly(A) RNA binding;GO:0000171|ribonuclease MRP activity;GO:0004526|ribonuclease P activity;	K01164	POP1; ribonuclease P/MRP protein subunit POP1 [EC:3.1.26.5]
evm.TU.Gh_D07G1838	5	5.05095	4.78487	0	0.177935	0	0.186586	12.633	12.4782	0	0	0	0	EVM%20prediction%20Gh_D07G1838	protein_coding	chrD07:44381657-44381977:+	gi|823126388|ref|XP_012488535.1|	565	5e-73	PREDICTED: uncharacterized protein LOC105801787 [Gossypium raimondii]	gi|519692530|gb|JX586425.1|	109	3e-49	Gossypium hirsutum clone NBRI_GE20248 microsatellite sequence	.	.	.	.	.	.	.	.	pfam05498	RALF	Rapid ALkalinization Factor (RALF). RALF, a 5-kDa ubiquitous polypeptide in plants, arrests root growth and development.	.	.	.	.	.
evm.TU.Gh_D11G1346	1	2.18612	2.65184	4.94548	4.10234	4.70322	5.95632	1.81657	1.1065	5.10587	4.3392	3.95418	4.75828	EVM%20prediction%20Gh_D11G1346	protein_coding	chrD11:13015112-13016396:-	gi|763775123|gb|KJB42246.1|	1914	0	hypothetical protein B456_007G144800 [Gossypium raimondii]	.	.	.	.	Q84MB3	325	5e-107	1-aminocyclopropane-1-carboxylate oxidase homolog 1	PA0147	101	1e-23	COG3491	pfam03171	2OG-FeII_Oxy	2OG-Fe(II) oxygenase superfamily. This family contains members of the 2-oxoglutarate (2OG) and Fe(II)-dependent oxygenase superfamily. This family includes the C-terminal of prolyl 4-hydroxylase alpha subunit. The holoenzyme has the activity EC:1.14.11.2 catalyzing the reaction: Procollagen L-proline + 2-oxoglutarate + O2 <=> procollagen trans- 4-hydroxy-L-proline + succinate + CO2. The full enzy…	.	.	GO:0046872|metal ion binding;GO:0016706|oxidoreductase activity, acting on paired donors, with incorporation or reduction of molecular oxygen, 2-oxoglutarate as one donor, and incorporation of one atom each of oxygen into both donors;	.	.
evm.TU.Gh_A09G2185	6	35.6593	36.5184	22.4996	25.3854	66.6206	66.8874	28.8963	33.6218	34.7395	34.1408	64.119	57.0159	EVM%20prediction%20Gh_A09G2185	protein_coding	chrA09:74826998-74828486:-	gi|823179900|ref|XP_012487644.1|	863	5e-116	PREDICTED: 60S ribosomal protein L17-1-like [Gossypium raimondii]	gi|590670097|ref|XM_007037898.1|	363	0	Theobroma cacao Ribosomal protein L22p/L17e family protein (TCM_014624) mRNA, complete cds	Q93VI3	300	6e-103	60S ribosomal protein L17-1	SPBC2F12.04	189	1e-59	COG0091	pfam00237	Ribosomal_L22	Ribosomal protein L22p/L17e. This family includes L22 from prokaryotes and chloroplasts and L17 from eukaryotes.	GO:0006412|translation;	GO:0009507|chloroplast;GO:0005829|cytosol;GO:0022625|cytosolic large ribosomal subunit;GO:0005886|plasma membrane;GO:0009506|plasmodesma;GO:0005774|vacuolar membrane;GO:0005773|vacuole;	GO:0003735|structural constituent of ribosome;	K02880	RP-L17e, RPL17; large subunit ribosomal protein L17e
evm.TU.Gh_D07G2021	2	1.36953	0.520306	1.21517	0.802088	0.186424	0.177071	0.810048	1.39565	0.933272	0.368778	2.90182	1.88718	EVM%20prediction%20Gh_D07G2021	protein_coding	chrD07:49976631-49978047:-	gi|823127118|ref|XP_012492639.1|	1847	0	PREDICTED: cell division control protein 45 homolog [Gossypium raimondii]	gi|590713738|ref|XM_007049658.1|	796	0	Theobroma cacao Cell division cycle 45 (TCM_002873) mRNA, complete cds	Q55GA4	152	5e-39	Cell division control protein 45 homolog	.	.	.	.	pfam02724	CDC45	CDC45-like protein. CDC45 is an essential gene required for initiation of DNA replication in S. cerevisiae, forming a complex with MCM5/CDC46. Homologues of CDC45 have been identified in human, mouse and smut fungus among others.	GO:0032508|DNA duplex unwinding;GO:0006270|DNA replication initiation;GO:0000727|double-strand break repair via break-induced replication;GO:1902977|mitotic DNA replication preinitiation complex assembly;GO:1900087|positive regulation of G1/S transition of mitotic cell cycle;GO:0006267|pre-replicative complex assembly involved in nuclear cell cycle DNA replication;GO:0031938|regulation of chromat…	GO:0031261|DNA replication preinitiation complex;GO:0005656|nuclear pre-replicative complex;GO:0031298|replication fork protection complex;	GO:0043138|3'-5' DNA helicase activity;GO:0003682|chromatin binding;GO:0003688|DNA replication origin binding;GO:0003697|single-stranded DNA binding;	K06628	CDC45; cell division control protein 45
evm.TU.Gh_D08G0739	5	2.60575	2.34658	0	0	0	0	6.02797	8.29714	0	0	0	0	EVM%20prediction%20Gh_D08G0739	protein_coding	chrD08:10757468-10758067:-	gi|763755822|gb|KJB23153.1|	1050	1e-143	hypothetical protein B456_004G084000 [Gossypium raimondii]	.	.	.	.	.	.	.	.	.	.	.	.	pfam01144	CoA_trans	Coenzyme A transferase.	.	.	.	.	.
evm.TU.Gh_D08G0738	1	3.23536	2.27547	4.24513	3.26384	5.48504	5.62815	2.43555	2.7975	4.98464	4.43517	5.64776	5.21092	EVM%20prediction%20Gh_D08G0738	protein_coding	chrD08:10747190-10748764:-	gi|728841342|gb|KHG20785.1|	2576	0	Mterfd1 [Gossypium arboreum]	gi|590717914|ref|XM_007050643.1|	1069	0	Theobroma cacao Mitochondrial transcription termination factor family protein isoform 1 (TCM_004475) mRNA, complete cds	.	.	.	.	.	.	.	.	pfam02536	mTERF	mTERF. This family contains one sequence of known function Human mitochondrial transcription termination factor (mTERF) the rest of the family consists of hypothetical proteins none of which have any functional information. mTERF is a multizipper protein possessing three putative leucine zippers one of which is bipartite. The protein binds DNA as a monomer. The leucine zippers are not implicated …	.	.	.	.	.
evm.TU.Gh_D07G2024	4	1.60849	1.27995	0.27402	0.0951952	3.81851	2.96143	1.33955	0.858325	0.610008	0.893195	14.3482	12.3614	EVM%20prediction%20Gh_D07G2024	protein_coding	chrD07:49987234-49989033:-	gi|823127118|ref|XP_012492639.1|	2778	0	PREDICTED: cell division control protein 45 homolog [Gossypium raimondii]	gi|590713738|ref|XM_007049658.1|	1311	0	Theobroma cacao Cell division cycle 45 (TCM_002873) mRNA, complete cds	Q55GA4	223	2e-62	Cell division control protein 45 homolog	.	.	.	.	pfam02724	CDC45	CDC45-like protein. CDC45 is an essential gene required for initiation of DNA replication in S. cerevisiae, forming a complex with MCM5/CDC46. Homologues of CDC45 have been identified in human, mouse and smut fungus among others.	GO:0032508|DNA duplex unwinding;GO:0006270|DNA replication initiation;GO:0000727|double-strand break repair via break-induced replication;GO:1902977|mitotic DNA replication preinitiation complex assembly;GO:1900087|positive regulation of G1/S transition of mitotic cell cycle;GO:0006267|pre-replicative complex assembly involved in nuclear cell cycle DNA replication;GO:0031938|regulation of chromat…	GO:0031261|DNA replication preinitiation complex;GO:0005656|nuclear pre-replicative complex;GO:0031298|replication fork protection complex;	GO:0043138|3'-5' DNA helicase activity;GO:0003682|chromatin binding;GO:0003688|DNA replication origin binding;GO:0003697|single-stranded DNA binding;	K06628	CDC45; cell division control protein 45
evm.TU.Gh_D07G2025	1	13.7662	11.9945	24.679	18.8235	3.01409	2.71219	19.5763	20.5134	26.449	28.1034	15.6645	14.4529	EVM%20prediction%20Gh_D07G2025	protein_coding	chrD07:49992040-49993855:-	gi|823127120|ref|XP_012492665.1|	1281	1e-176	PREDICTED: RPM1-interacting protein 4 [Gossypium raimondii]	gi|590713742|ref|XM_007049659.1|	440	0	Theobroma cacao RPM1 interacting protein 4, putative (TCM_002874) mRNA, complete cds	Q8GYN5	146	5e-41	RPM1-interacting protein 4	.	.	.	.	pfam05627	AvrRpt-cleavage	Cleavage site for pathogenic type III effector avirulence factor Avr. This domain is conserved in small families of otherwise unrelated proteins in both mono-cots and di-cots, suggesting that it has a conserved, plant-specific function. It is found both in the plant RIN4 (resistance R membrane-bound host-target protein) where it appears to contribute to the binding of the protein to both RCS (Avr…	GO:0010204|defense response signaling pathway, resistance gene-independent;GO:0009816|defense response to bacterium, incompatible interaction;GO:0034051|negative regulation of plant-type hypersensitive response;GO:0009626|plant-type hypersensitive response;GO:0006468|protein phosphorylation;GO:0002237|response to molecule of bacterial origin;	GO:0012505|endomembrane system;GO:0019897|extrinsic component of plasma membrane;GO:0016020|membrane;GO:0005886|plasma membrane;	.	K13456	RIN4; RPM1-interacting protein 4
evm.TU.Gh_D07G2027	1	5.28818	5.06526	1.91856	2.43422	13.2451	10.8484	4.08705	3.57091	2.25619	2.95341	39.4969	40.0667	EVM%20prediction%20Gh_D07G2027	protein_coding	chrD07:50103027-50105774:+	gi|728830394|gb|KHG09837.1|	765	7e-100	hypothetical protein F383_09194 [Gossypium arboreum]	gi|590713748|ref|XM_007049661.1|	425	0	Theobroma cacao B-cell receptor-associated protein 31-like (TCM_002876) mRNA, complete cds	.	.	.	.	.	.	.	.	pfam05529	Bap31	B-cell receptor-associated protein 31-like. Bap31 is a polytopic integral protein of the endoplasmic reticulum membrane and a substrate of caspase-8. Bap31 is cleaved within its cytosolic domain, generating pro-apoptotic p20 Bap31.	.	.	.	.	.
evm.TU.Gh_D07G2028	2	0.363562	0.365283	0.218966	0.358612	0.791824	0.341861	0.250227	0.489911	1.28478	0.980953	2.69616	3.08828	EVM%20prediction%20Gh_D07G2028	protein_coding	chrD07:50105941-50107692:-	gi|823127136|ref|XP_012492725.1|	3077	0	PREDICTED: putative pentatricopeptide repeat-containing protein At3g25060, mitochondrial [Gossypium raimondii]	gi|590713752|ref|XM_007049662.1|	990	0	Theobroma cacao Tetratricopeptide repeat (TPR)-like superfamily protein, putative (TCM_002877) mRNA, complete cds	Q9LJR6	665	0	Putative pentatricopeptide repeat-containing protein At3g25060, mitochondrial	.	.	.	.	pfam13041	PPR_2	PPR repeat family. This repeat has no known function. It is about 35 amino acids long and is found in up to 18 copies in some proteins. The family appears to be greatly expanded in plants and fungi. The repeat has been called PPR.	.	GO:0005739|mitochondrion;	.	.	.
evm.TU.Gh_D07G2029	1	12.8254	14.0689	10.8098	11.1087	6.14946	6.17091	8.96724	6.84138	12.0388	14.0814	24.3019	26.1933	EVM%20prediction%20Gh_D07G2029	protein_coding	chrD07:50108013-50111694:+	gi|823127134|ref|XP_012492716.1|	2786	0	PREDICTED: GPI transamidase component PIG-S [Gossypium raimondii]	gi|590713771|ref|XM_007049667.1|	1118	0	Theobroma cacao GPI transamidase component PIG-S-related (TCM_002881) mRNA, complete cds	Q3SZL5	146	3e-36	GPI transamidase component PIG-S	.	.	.	.	pfam10510	PIG-S	Phosphatidylinositol-glycan biosynthesis class S protein. PIG-S is one of several key, core, components of the glycosylphosphatidylinositol (GPI) trans-amidase complex that mediates GPI anchoring in the endoplasmic reticulum. Anchoring occurs when a protein's C-terminal GPI attachment signal peptide is replaced with a pre-assembled GPI. Mammalian GPITransamidase consists of at least five componen…	GO:0016255|attachment of GPI anchor to protein;	GO:0042765|GPI-anchor transamidase complex;	.	K05291	PIGS; phosphatidylinositol glycan, class S
evm.TU.Gh_D08G0730	2	0	0	0.916263	1.4324	0	0	0.171786	0.119586	0.286838	0.926891	0	0	EVM%20prediction%20Gh_D08G0730	protein_coding	chrD08:10506462-10507418:-	gi|823148082|ref|XP_012473949.1|	1688	0	PREDICTED: adenylate isopentenyltransferase 3, chloroplastic-like [Gossypium raimondii]	.	.	.	.	Q93WC9	382	2e-130	Adenylate isopentenyltransferase 3, chloroplastic	L15012	109	1e-26	COG0324	pfam01715	IPPT	IPP transferase. This is a family of IPP transferases EC:2.5.1.8 also known as tRNA delta(2)-isopentenylpyrophosphate transferase. These enzymes modify both cytoplasmic and mitochondrial tRNAs at A(37) to give isopentenyl A(37).	GO:0009691|cytokinin biosynthetic process;GO:0006400|tRNA modification;	GO:0009507|chloroplast;GO:0005739|mitochondrion;GO:0031965|nuclear membrane;GO:0005634|nucleus;GO:0009536|plastid;	GO:0052623|ADP dimethylallyltransferase activity;GO:0009824|AMP dimethylallyltransferase activity;GO:0005524|ATP binding;GO:0052622|ATP dimethylallyltransferase activity;GO:0052381|tRNA dimethylallyltransferase activity;	K10760	IPT; adenylate isopentenyltransferase (cytokinin synthase)
evm.TU.Gh_D08G0737	1	37.4983	34.9591	23.177	23.7359	1.01856	0.527702	41.1199	42.7692	26.4426	25.074	0.720662	1.51762	EVM%20prediction%20Gh_D08G0737	protein_coding	chrD08:10744727-10745738:+	gi|823148114|ref|XP_012473966.1|	1115	9e-153	PREDICTED: uncharacterized protein LOC105790763 [Gossypium raimondii]	gi|590717921|ref|XM_007050644.1|	430	0	Theobroma cacao Resistance to phytophthora 1 isoform 1 (TCM_004477) mRNA, complete cds	.	.	.	.	.	.	.	.	pfam00902	TatC	Sec-independent protein translocase protein (TatC). The bacterial Tat system has a remarkable ability to transport folded proteins even enzyme complexes across the cytoplasmic membrane. It is structurally and mechanistically similar to the Delta pH-driven thylakoidal protein import pathway. A functional Tat system or Delta pH-dependent pathway requires three integral membrane proteins: TatA/Tha4,…	.	.	.	.	.
evm.TU.Gh_D08G0734	3	14.0154	17.2563	32.9289	33.7125	12.9865	10.8089	13.0309	15.4292	48.1401	45.9055	10.8105	10.0678	EVM%20prediction%20Gh_D08G0734	protein_coding	chrD08:10626887-10628967:-	gi|823148089|ref|XP_012473952.1|	793	7e-106	PREDICTED: probable glutathione peroxidase 4 [Gossypium raimondii]	gi|590717699|ref|XM_007050607.1|	217	4e-109	Theobroma cacao Glutathione peroxidase 4 (TCM_046982) mRNA, complete cds	Q8L910	226	2e-74	Probable glutathione peroxidase 4	BS_bsaA	135	2e-39	COG0386	pfam00255	GSHPx	Glutathione peroxidase.	GO:0006979|response to oxidative stress;	GO:0005829|cytosol;	GO:0004602|glutathione peroxidase activity;	K00432	E1.11.1.9; glutathione peroxidase [EC:1.11.1.9]
evm.TU.Gh_A04G0478	5	28.1559	28.9001	32.9606	33.5949	0.128559	0.152635	17.5125	18.8114	44.7992	43.6001	1.53209	1.64224	EVM%20prediction%20Gh_A04G0478	protein_coding	chrA04:21928306-21930723:-	gi|728832463|gb|KHG11906.1|	2895	0	BEL1-like homeodomain protein 1 [Gossypium arboreum]	gi|590632919|ref|XM_007027922.1|	706	0	Theobroma cacao BEL1-like homeodomain protein 1 isoform 1 (TCM_022950) mRNA, complete cds	Q9SJ56	456	1e-149	BEL1-like homeodomain protein 1	.	.	.	.	pfam07526	POX	Associated with HOX. The function of this domain is unknown. It is often found in plant proteins associated with pfam00046.	GO:0010197|polar nucleus fusion;GO:0009737|response to abscisic acid;GO:0010201|response to continuous far red light stimulus by the high-irradiance response system;GO:0009610|response to symbiotic fungus;GO:0006351|transcription, DNA-templated;	GO:0005737|cytoplasm;GO:0005634|nucleus;	GO:0003677|DNA binding;GO:0046982|protein heterodimerization activity;GO:0042803|protein homodimerization activity;GO:0003700|transcription factor activity, sequence-specific DNA binding;	.	.
evm.TU.Gh_A04G1009	3	7.45883	6.75426	6.21507	6.98286	18.9939	19.8862	3.9874	3.69475	8.24141	6.61424	17.3322	16.9769	EVM%20prediction%20Gh_A04G1009	protein_coding	chrA04:60018756-60034040:+	gi|823253749|ref|XP_012459512.1|	4067	0	PREDICTED: pre-mRNA-processing protein 40A isoform X1 [Gossypium raimondii]	gi|590687512|ref|XM_007042623.1|	1803	0	Theobroma cacao Pre-mRNA-processing protein 40B, putative (TCM_007259) mRNA, complete cds	F4JCC1	669	0	Pre-mRNA-processing protein 40B	SPAC4D7.13	114	4e-25	COG5104	pfam01846	FF	FF domain. This domain has been predicted to be involved in protein-protein interaction. This domain was recently shown to bind the hyperphosphorylated C-terminal repeat domain of RNA polymerase II, confirming its role in protein-protein interactions.	GO:0006355|regulation of transcription, DNA-templated;GO:0006351|transcription, DNA-templated;	GO:0005634|nucleus;	.	K12821	PRPF40, PRP40; pre-mRNA-processing factor 40
evm.TU.Gh_A04G0472	3	12.707	11.9699	8.37283	9.51952	23.4132	21.1293	3.7548	5.66918	8.64178	7.23796	16.8702	16.6058	EVM%20prediction%20Gh_A04G0472	protein_coding	chrA04:20090067-20093150:+	gi|728815281|gb|KHG01796.1|	1651	0	Cellular nucleic acid-binding [Gossypium arboreum]	.	.	.	.	O42395	70.1	8e-13	Cellular nucleic acid-binding protein	SPAC13D6.02c	60.5	4e-10	COG5082	pfam00098	zf-CCHC	Zinc knuckle. The zinc knuckle is a zinc binding motif composed of the the following CX2CX4HX4C where X can be any amino acid. The motifs are mostly from retroviral gag proteins (nucleocapsid). Prototype structure is from HIV. Also contains members involved in eukaryotic gene regulation, such as C. elegans GLH-1. Structure is an 18-residue zinc finger.	GO:0006355|regulation of transcription, DNA-templated;GO:0006351|transcription, DNA-templated;	GO:0005783|endoplasmic reticulum;	GO:0003677|DNA binding;GO:0008270|zinc ion binding;	K09250	CNBP; cellular nucleic acid-binding protein
evm.TU.Gh_A04G0471	4	0	0	0.655774	0.195272	14.1207	15.1527	0	0	0	0.284306	3.88002	4.57254	EVM%20prediction%20Gh_A04G0471	protein_coding	chrA04:20042277-20047037:+	gi|823217803|ref|XP_012441555.1|	1003	9e-137	PREDICTED: uncharacterized protein LOC105766593 isoform X3 [Gossypium raimondii]	gi|519693011|gb|JX586906.1|	87	1e-36	Gossypium hirsutum clone NBRI_GE20844 microsatellite sequence	Q8LGG8	70.9	5e-14	Universal stress protein A-like protein	SSO2778	65.5	6e-13	COG0589	pfam00582	Usp	Universal stress protein family. The universal stress protein UspA is a small cytoplasmic bacterial protein whose expression is enhanced when the cell is exposed to stress agents. UspA enhances the rate of cell survival during prolonged exposure to such conditions, and may provide a general "stress endurance" activity. The crystal structure of Haemophilus influenzae UspA reveals an alpha/beta fol…	GO:0006950|response to stress;	GO:0005886|plasma membrane;	GO:0016208|AMP binding;	.	.
evm.TU.Gh_A04G0477	1	8.12473	6.05249	5.14053	5.97738	1.12429	3.01792	3.78076	4.56886	7.06475	7.60684	5.46886	5.23111	EVM%20prediction%20Gh_A04G0477	protein_coding	chrA04:21925683-21926972:+	gi|728832461|gb|KHG11904.1|	2060	0	hypothetical protein F383_01606 [Gossypium arboreum]	gi|590632923|ref|XM_007027923.1|	824	0	Theobroma cacao Binding protein, putative (TCM_022951) mRNA, complete cds	Q8RX01	489	3e-169	BTB/POZ domain-containing protein At3g05675	.	.	.	.	pfam00651	BTB	BTB/POZ domain. The BTB (for BR-C, ttk and bab) or POZ (for Pox virus and Zinc finger) domain is present near the N-terminus of a fraction of zinc finger (pfam00096) proteins and in proteins that contain the pfam01344 motif such as Kelch and a family of pox virus proteins. The BTB/POZ domain mediates homomeric dimerization and in some instances heteromeric dimerization. The structure of the dimer…	GO:0016567|protein ubiquitination;	.	.	.	.
evm.TU.Gh_A04G0476	2	0.189234	0.209143	2.95512	2.65987	0.051518	0	0.358168	0.0467497	2.78092	3.03469	0.250598	0.149005	EVM%20prediction%20Gh_A04G0476	protein_coding	chrA04:20907065-20908288:-	gi|823217829|ref|XP_012441568.1|	2074	0	PREDICTED: E3 ubiquitin-protein ligase PUB24-like [Gossypium raimondii]	gi|590632931|ref|XM_007027925.1|	548	0	Theobroma cacao Plant U-box 24 (TCM_022960) mRNA, complete cds	Q9SF15	365	1e-120	E3 ubiquitin-protein ligase PUB24	.	.	.	.	pfam04564	U-box	U-box domain. This domain is related to the Ring finger pfam00097 but lacks the zinc binding residues.	GO:0006952|defense response;	.	GO:0016874|ligase activity;GO:0004842|ubiquitin-protein transferase activity;	.	.
evm.TU.Gh_A04G0475	1	6.40302	7.9997	8.08007	9.51952	13.036	12.7659	2.1955	2.38424	5.27892	5.33074	11.3058	11.0092	EVM%20prediction%20Gh_A04G0475	protein_coding	chrA04:20898790-20900550:+	gi|590612777|ref|XP_007022478.1|	425	2e-45	EXS (ERD1/XPR1/SYG1) family protein, putative [Theobroma cacao]	gi|590612776|ref|XM_007022416.1|	148	1e-70	Theobroma cacao EXS (ERD1/XPR1/SYG1) family protein, putative (TCM_033013) mRNA, complete cds	Q6R8G3	146	7e-39	Phosphate transporter PHO1 homolog 7	YIL047c_2	48.9	4e-06	COG5409	pfam03124	EXS	EXS family. We have named this region the EXS family after (ERD1, XPR1, and SYG1). This family includes C-terminus portions from the SYG1 G-protein associated signal transduction protein from Saccharomyces cerevisiae, and sequences that are thought to be murine leukaemia virus (MLV) receptors (XPR1). N-terminus portions from these proteins are aligned in the SPX pfam03105 family. The previously n…	GO:0006817|phosphate ion transport;	GO:0016021|integral component of membrane;GO:0005886|plasma membrane;	.	.	.
evm.TU.Gh_A10G1001	3	23.116	25.9312	28.5506	28.8816	11.6634	10.5203	26.7618	25.9268	26.1902	25.7096	12.7754	12.0536	EVM%20prediction%20Gh_A10G1001	protein_coding	chrA10:27433978-27437841:-	gi|823246520|ref|XP_012455934.1|	2445	0	PREDICTED: putative E3 ubiquitin-protein ligase XBAT35 isoform X2 [Gossypium raimondii]	gi|590659455|ref|XM_007035070.1|	786	0	Theobroma cacao XB3 in, putative isoform 1 (TCM_020902) mRNA, complete cds	Q4FE47	569	0	Putative E3 ubiquitin-protein ligase XBAT35	all2748	69.7	5e-12	COG0666	pfam12796	Ank_2	Ankyrin repeats (3 copies).	.	GO:0005737|cytoplasm;GO:0005634|nucleus;	GO:0016874|ligase activity;GO:0004842|ubiquitin-protein transferase activity;GO:0008270|zinc ion binding;	.	.
evm.TU.Gh_A10G1002	4	0	0.262285	2.32093	2.49692	0.258434	0.572758	0	0	1.57502	1.59048	1.50852	1.66104	EVM%20prediction%20Gh_A10G1002	protein_coding	chrA10:28150966-28152132:+	gi|823240710|ref|XP_012452969.1|	1069	3e-145	PREDICTED: myb-related protein Myb4-like [Gossypium raimondii]	gi|590659389|ref|XM_007035052.1|	268	3e-137	Theobroma cacao Myb domain protein 13, putative (TCM_020889) mRNA, complete cds	Q7XBH4	226	1e-71	Myb-related protein Myb4	ECU11g1690	110	2e-28	COG5147	pfam00249	Myb_DNA-binding	Myb-like DNA-binding domain. This family contains the DNA binding domains from Myb proteins, as well as the SANT domain family.	GO:0006355|regulation of transcription, DNA-templated;GO:0006351|transcription, DNA-templated;	GO:0005634|nucleus;	GO:0003677|DNA binding;	K09422	MYBP; myb proto-oncogene protein, plant
evm.TU.Gh_A10G1003	1	14.4417	9.51523	7.22834	9.58801	6.35116	6.31976	4.73092	4.39111	6.31951	4.38731	12.0633	10.7884	EVM%20prediction%20Gh_A10G1003	protein_coding	chrA10:28162926-28165211:+	gi|823144112|ref|XP_012471877.1|	395	3e-43	PREDICTED: hydroxymethylglutaryl-CoA synthase-like [Gossypium raimondii]	gi|387235157|gb|JN036534.1|	154	4e-74	Hevea brasiliensis hydroxymethylglutaryl-CoA synthase (HMGS2) mRNA, complete cds	P54873	145	3e-40	Hydroxymethylglutaryl-CoA synthase	SPAC4F8.14c	97.4	1e-23	COG3425	pfam01154	HMG_CoA_synt_N	Hydroxymethylglutaryl-coenzyme A synthase N terminal.	GO:0019287|isopentenyl diphosphate biosynthetic process, mevalonate pathway;GO:0016126|sterol biosynthetic process;	GO:0005829|cytosol;GO:0009506|plasmodesma;	GO:0004421|hydroxymethylglutaryl-CoA synthase activity;	K01641	E2.3.3.10; hydroxymethylglutaryl-CoA synthase [EC:2.3.3.10]
evm.TU.Gh_A10G1006	6	71.2932	68.4543	1669.82	1739.5	2.51763	0.500508	2.34057	2.6034	702.648	699.765	37.423	36.6909	EVM%20prediction%20Gh_A10G1006	protein_coding	chrA10:28565907-28566983:+	gi|823249228|ref|XP_012457264.1|	547	7e-65	PREDICTED: early nodulin-75-like isoform X3 [Gossypium raimondii]	.	.	.	.	.	.	.	.	.	.	.	.	pfam15240	Pro-rich	Proline-rich. This family includes several eukaryotic proline-rich proteins.	.	.	.	.	.
evm.TU.Gh_A10G1007	1	2.02669	1.49328	130.616	141.175	0.105097	0	0.182666	0.190739	74.2075	82.6051	0.715707	0.30397	EVM%20prediction%20Gh_A10G1007	protein_coding	chrA10:28677060-28677659:+	gi|763761182|gb|KJB28436.1|	202	1e-16	hypothetical protein B456_005G049600 [Gossypium raimondii]	gi|45644503|gb|AY560547.1|	90	2e-38	Gossypium barbadense proline-rich protein mRNA, complete cds	.	.	.	.	.	.	.	.	pfam11498	Activator_LAG-3	Transcriptional activator LAG-3. The C.elegans Notch pathway, involved in the control of growth, differentiation and patterning in animal development, relies on either of the receptors GLP-1 or LIN-12. Both these receptors promote signalling by the recruitment of LAG-3 to target promoters, where it then acts as a transcriptional activator. LAG-3 works as a ternary complex together with the DNA bi…	.	.	.	.	.
evm.TU.Gh_A12G0290	2	0.341022	0.97994	0	0	0.0742732	0	0.645463	0.876186	0	0	0	0	EVM%20prediction%20Gh_A12G0290	protein_coding	chrA12:4940136-4940984:+	gi|823204381|ref|XP_012436457.1|	1442	0	PREDICTED: putative elongation of fatty acids protein DDB_G0272012 [Gossypium raimondii]	gi|482679599|gb|KC160474.1|	816	0	Gossypium raimondii clone Gr10009484 3-ketoacyl-CoA synthase 14 (KCS14) gene, complete cds	Q9SYY4	103	3e-24	Elongation of fatty acids protein 3-like	.	.	.	.	pfam01151	ELO	GNS1/SUR4 family. Members of this family are involved in long chain fatty acid elongation systems that produce the 26-carbon precursors for ceramide and sphingolipid synthesis. Predicted to be integral membrane proteins, in eukaryotes they are probably located on the endoplasmic reticulum. Yeast ELO3 affects plasma membrane H+-ATPase activity, and may act on a glucose-signaling pathway that contr…	GO:0071215|cellular response to abscisic acid stimulus;GO:0030497|fatty acid elongation;GO:0042761|very long-chain fatty acid biosynthetic process;	GO:0016021|integral component of membrane;	GO:0009922|fatty acid elongase activity;	.	.
evm.TU.Gh_A06G0871	6	88.3164	79.0378	79.5117	86.9769	185.091	191.173	154.543	146.691	129.155	125.637	237.883	241.572	EVM%20prediction%20Gh_A06G0871	protein_coding	chrA06:33151345-33152884:+	gi|823238095|ref|XP_012451696.1|	619	3e-80	PREDICTED: 40S ribosomal protein S12-like [Gossypium raimondii]	gi|590572863|ref|XM_007011901.1|	239	2e-121	Theobroma cacao 40S ribosomal protein S12 (TCM_037080) mRNA, complete cds	Q9XHS0	190	1e-60	40S ribosomal protein S12	SPBC1685.02c	127	8e-37	COG1358	pfam01248	Ribosomal_L7Ae	Ribosomal protein L7Ae/L30e/S12e/Gadd45 family. This family includes: Ribosomal L7A from metazoa, Ribosomal L8-A and L8-B from fungi, 30S ribosomal protein HS6 from archaebacteria, 40S ribosomal protein S12 from eukaryotes, Ribosomal protein L30 from eukaryotes and archaebacteria. Gadd45 and MyD118.	GO:0006412|translation;	GO:0005840|ribosome;	GO:0003735|structural constituent of ribosome;	.	.
evm.TU.Gh_A04G1008	6	277.416	275.053	18.3895	18.1103	146.762	154.229	292.225	302.349	52.2632	53.9646	174.789	173.171	EVM%20prediction%20Gh_A04G1008	protein_coding	chrA04:60002698-60004509:-	gi|134035502|gb|ABO47739.1|	2229	0	alpha-tubulin [Gossypium hirsutum]	gi|134035501|gb|EF151305.1|	1341	0	Gossypium hirsutum alpha-tubulin (TUA9) mRNA, complete cds	Q6VAG0	861	0	Tubulin alpha-2 chain	SPBC800.05c	654	0	COG5023	pfam03953	Tubulin_C	Tubulin C-terminal domain. This family includes the tubulin alpha, beta and gamma chains. Members of this family are involved in polymer formation. Tubulins are GTPases. FtsZ can polymerize into tubes, sheets, and rings in vitro and is ubiquitous in eubacteria and archaea. Tubulin is the major component of microtubules. (The FtsZ GTPases have been split into their won family).	GO:0007017|microtubule-based process;GO:0051258|protein polymerization;	GO:0005737|cytoplasm;GO:0005874|microtubule;	GO:0005525|GTP binding;GO:0003924|GTPase activity;GO:0005200|structural constituent of cytoskeleton;	.	.
evm.TU.Gh_A02G0131	1	5.39664	5.09369	6.82253	6.64424	4.24676	4.52262	4.95807	5.37183	5.26599	5.46854	3.79763	5.04549	EVM%20prediction%20Gh_A02G0131	protein_coding	chrA02:1275619-1281269:-	gi|728832808|gb|KHG12251.1|	2586	0	hypothetical protein F383_20375 [Gossypium arboreum]	gi|590655435|ref|XM_007033925.1|	956	0	Theobroma cacao Eukaryotic aspartyl protease family protein isoform 1 (TCM_020060) mRNA, complete cds	Q9S9K4	437	3e-147	Aspartic proteinase-like protein 2	.	.	.	.	pfam14543	TAXi_N	Xylanase inhibitor N-terminal. The N- and C-termini of the members of this family are jointly necessary for creating the catalytic pocket necessary for cleaving xylanase. Phytopathogens produce xylanase that destroys plant cells, so its destruction through proteolysis is vital for plant-survival.	.	GO:0031225|anchored component of membrane;GO:0046658|anchored component of plasma membrane;GO:0005886|plasma membrane;	GO:0004190|aspartic-type endopeptidase activity;	.	.
evm.TU.Gh_D08G2568	3	14.3818	11.0846	10.2086	9.89284	23.6983	26.6196	14.1477	16.4559	17.4032	10.1458	28.6684	30.993	EVM%20prediction%20Gh_D08G2568	protein_coding	chrD08:65352945-65353339:+	gi|823154802|ref|XP_012477285.1|	433	3e-53	PREDICTED: uncharacterized protein LOC105792953 [Gossypium raimondii]	gi|590574974|ref|XM_007012494.1|	123	5e-57	Theobroma cacao Uncharacterized protein (TCM_037474) mRNA, complete cds	.	.	.	.	.	.	.	.	pfam12268	DUF3612	Protein of unknown function (DUF3612). This domain family is found in bacteria, and is approximately 180 amino acids in length. The family is found in association with pfam01381.	.	.	.	.	.
evm.TU.Gh_D06G0476	2	0.463244	1.19462	0.438432	0	0.168155	0.159718	0.584531	0.305182	0.73201	0.739196	0.654361	0.972704	EVM%20prediction%20Gh_D06G0476	protein_coding	chrD06:6884017-6884391:-	gi|763744275|gb|KJB11774.1|	613	8e-80	hypothetical protein B456_001G276600 [Gossypium raimondii]	gi|19919576|gb|AF479135.1|	366	0	Ochroma pyramidale 26S ribosomal RNA gene, complete sequence	.	.	.	.	.	.	.	.	pfam15256	SPATIAL	SPATIAL. SPATIAL (stromal protein associated with thymii and lymph node) proteins may be involved in spermatid differentiation.	.	.	.	.	.
evm.TU.Gh_A11G0796	4	1.86299	1.51893	0.462481	0.542251	0.498876	0.505436	0.722571	1.05631	0.405385	0.263163	1.35894	0.769544	EVM%20prediction%20Gh_A11G0796	protein_coding	chrA11:7913452-7916208:+	gi|823651053|gb|AKI33585.1|	3304	0	basic helix-loop-helix protein 123A [Gossypium hirsutum]	gi|590722122|ref|XM_007051747.1|	617	0	Theobroma cacao Basic helix-loop-helix DNA-binding superfamily protein (TCM_005333) mRNA, complete cds	Q9FN69	494	4e-165	Transcription factor GLABRA 3	.	.	.	.	pfam14215	bHLH-MYC_N	bHLH-MYC and R2R3-MYB transcription factors N-terminal. This is the N-terminal region of a family of MYB and MYC transcription factors. The DNA-binding HLH domain is further downstream, pfam00010. Members of the MYB and MYC family regulate the biosynthesis of phenylpropanoids in several plant species (DOI:10.1007/s11295-009-0232-y).	GO:0001708|cell fate specification;GO:0009957|epidermal cell fate specification;GO:0007275|multicellular organismal development;GO:0006351|transcription, DNA-templated;GO:0010091|trichome branching;	GO:0005634|nucleus;	GO:0003677|DNA binding;GO:0003700|transcription factor activity, sequence-specific DNA binding;	.	.
evm.TU.Gh_A04G1100	6	3.88391	3.64214	829.3	815.777	205.579	195.752	2.89592	3.14021	1101.03	1065.07	288.028	304.464	EVM%20prediction%20Gh_A04G1100	protein_coding	chrA04:61159994-61161017:+	gi|823251016|ref|XP_012458097.1|	848	4e-114	PREDICTED: non-symbiotic hemoglobin 1 [Gossypium raimondii]	gi|15824735|gb|AF329368.1|AF329368	486	0	Gossypium hirsutum non-symbiotic hemoglobin class 1 (GLB1) mRNA, complete cds	Q947C5	330	6e-115	Non-symbiotic hemoglobin 1	VCA0183_1	45.4	7e-06	COG1017	pfam00042	Globin	Globin.	GO:0015671|oxygen transport;	.	GO:0020037|heme binding;GO:0005506|iron ion binding;GO:0019825|oxygen binding;	.	.
evm.TU.Gh_A04G1101	5	1.90897	3.51635	1.40523	0.418441	1.38589	1.09696	5.01829	2.72484	0.402203	1.01538	0.449424	0.668066	EVM%20prediction%20Gh_A04G1101	protein_coding	chrA04:61162920-61163192:-	gi|763810988|gb|KJB77890.1|	422	6e-52	hypothetical protein B456_012G163600 [Gossypium raimondii]	.	.	.	.	.	.	.	.	.	.	.	.	pfam14009	DUF4228	Domain of unknown function (DUF4228). This domain is found in plants. The function is not known.	.	.	.	.	.
evm.TU.Gh_A04G1102	3	26.6716	26.3748	18.9323	14.1927	52.7394	35.9365	14.2812	13.8719	20.2966	25.8719	49.0771	36.4764	EVM%20prediction%20Gh_A04G1102	protein_coding	chrA04:61165435-61165599:-	gi|823251022|ref|XP_012458101.1|	279	2e-31	PREDICTED: mitochondrial import receptor subunit TOM6 homolog [Gossypium raimondii]	gi|590599368|ref|XM_007019101.1|	120	1e-55	Theobroma cacao Translocase of the outer mitochondrial membrane 6 (TCM_035188) mRNA, complete cds	Q9XIA7	89.7	7e-24	Mitochondrial import receptor subunit TOM6 homolog	.	.	.	.	pfam15178	TOM_sub5	Mitochondrial import receptor subunit TOM5 homolog. This is a family of transmembrane proteins thought to form part of the pre-protein translocase complex of the outer mitochondrial membrane (TOM complex). This family of proteins is found in eukaryotes. Proteins in this family are approximately 50 amino acids in length.	GO:0015031|protein transport;	GO:0016021|integral component of membrane;GO:0005741|mitochondrial outer membrane;GO:0005739|mitochondrion;	.	.	.
evm.TU.Gh_A04G1103	6	35.4452	31.8049	23.9145	19.7314	66.1153	71.51	64.7634	44.0433	37.9314	30.9118	82.1669	85.8485	EVM%20prediction%20Gh_A04G1103	protein_coding	chrA04:61168868-61169032:-	gi|823251024|ref|XP_012458102.1|	279	3e-31	PREDICTED: mitochondrial import receptor subunit TOM6 homolog [Gossypium raimondii]	gi|590599368|ref|XM_007019101.1|	126	5e-59	Theobroma cacao Translocase of the outer mitochondrial membrane 6 (TCM_035188) mRNA, complete cds	Q9XIA7	90.1	6e-24	Mitochondrial import receptor subunit TOM6 homolog	.	.	.	.	pfam15178	TOM_sub5	Mitochondrial import receptor subunit TOM5 homolog. This is a family of transmembrane proteins thought to form part of the pre-protein translocase complex of the outer mitochondrial membrane (TOM complex). This family of proteins is found in eukaryotes. Proteins in this family are approximately 50 amino acids in length.	GO:0015031|protein transport;	GO:0016021|integral component of membrane;GO:0005741|mitochondrial outer membrane;GO:0005739|mitochondrion;	.	.	.
evm.TU.Gh_A04G1104	1	0.579055	0.853302	8.58595	8.75796	3.99367	4.79153	4.47531	8.1064	11.3462	11.2727	2.14712	1.82382	EVM%20prediction%20Gh_A04G1104	protein_coding	chrA04:61170053-61172640:-	gi|728838664|gb|KHG18107.1|	858	2e-114	hypothetical protein F383_03472 [Gossypium arboreum]	gi|590682562|ref|XM_007041315.1|	325	5e-169	Theobroma cacao Cold acclimation protein WCOR413-like protein beta form (TCM_006298) mRNA, complete cds	Q9SVL6	220	1e-70	Cold-regulated 413 plasma membrane protein 2	.	.	.	.	pfam05562	WCOR413	Cold acclimation protein WCOR413. This family consists of several WCOR413-like plant cold acclimation proteins.	.	GO:0016021|integral component of membrane;GO:0005886|plasma membrane;GO:0005774|vacuolar membrane;	.	.	.
evm.TU.Gh_A04G1105	2	0	0.0474057	0.081191	0.169236	0	0	0.0811848	0.0423864	0.325338	0.164266	0	0	EVM%20prediction%20Gh_A04G1105	protein_coding	chrA04:61191974-61193323:+	gi|823256436|ref|XP_012460867.1|	2348	0	PREDICTED: myosin heavy chain kinase B-like [Gossypium raimondii]	gi|290775092|gb|AC240221.2|	113	8e-51	Solanum lycopersicum strain Heinz 1706 chromosome 1 clone sle-44l3 map 1, complete sequence	P90648	64.3	1e-09	Myosin heavy chain kinase B	.	.	.	.	pfam00400	WD40	WD domain, G-beta repeat.	GO:0000281|mitotic cytokinesis;GO:0031037|myosin II filament disassembly;GO:0018107|peptidyl-threonine phosphorylation;GO:0046777|protein autophosphorylation;	GO:0005826|actomyosin contractile ring;GO:0005737|cytoplasm;	GO:0005524|ATP binding;GO:0016905|myosin heavy chain kinase activity;GO:0045159|myosin II binding;GO:0004674|protein serine/threonine kinase activity;	.	.
evm.TU.Gh_A04G1106	5	2.93279	3.61824	5.80961	5.71844	0.668459	1.15226	1.78578	2.08937	10.1093	10.8398	1.30063	1.40826	EVM%20prediction%20Gh_A04G1106	protein_coding	chrA04:61197756-61201096:+	gi|728813512|gb|KHG01225.1|	4235	0	Guanine nucleotide-binding protein alpha-1 subunit [Gossypium arboreum]	gi|590682549|ref|XM_007041311.1|	1154	0	Theobroma cacao Extra-large G-protein 1, putative (TCM_006293) mRNA, complete cds	O80462	807	0	Extra-large guanine nucleotide-binding protein 1	.	.	.	.	pfam00503	G-alpha	G-protein alpha subunit. G proteins couple receptors of extracellular signals to intracellular signaling pathways. The G protein alpha subunit binds guanyl nucleotide and is a weak GTPase. A set of residues that are unique to G-alpha as compared to its ancestor the Arf-like family form a ring of residues centered on the nucleotide binding site. A Ggamma is found fused to an inactive Galpha in the…	GO:0007188|adenylate cyclase-modulating G-protein coupled receptor signaling pathway;	GO:0005834|heterotrimeric G-protein complex;GO:0005634|nucleus;	GO:0031683|G-protein beta/gamma-subunit complex binding;GO:0001664|G-protein coupled receptor binding;GO:0005525|GTP binding;GO:0003924|GTPase activity;GO:0046872|metal ion binding;GO:0004871|signal transducer activity;	.	.
evm.TU.Gh_A04G1107	2	1.26339	0.892088	0	0	0	0	0.929936	0.624236	0.299459	0.134399	0	0	EVM%20prediction%20Gh_A04G1107	protein_coding	chrA04:61201300-61203022:-	gi|823254481|ref|XP_012459881.1|	2580	0	PREDICTED: cytochrome P450 82C4-like [Gossypium raimondii]	gi|590682495|ref|XM_007041296.1|	488	0	Theobroma cacao Cytochrome P450, putative (TCM_046711) mRNA, complete cds	Q9SZ46	538	0	Cytochrome P450 82C4	BH0579	125	2e-30	COG2124	pfam00067	p450	Cytochrome P450. Cytochrome P450s are haem-thiolate proteins involved in the oxidative degradation of various compounds. They are particularly well known for their role in the degradation of environmental toxins and mutagens. They can be divided into 4 classes, according to the method by which electrons from NAD(P)H are delivered to the catalytic site. Sequence conservation is relatively low with…	GO:0071281|cellular response to iron ion;GO:0098542|defense response to other organism;GO:0042343|indole glucosinolate metabolic process;GO:0044550|secondary metabolite biosynthetic process;	GO:0016021|integral component of membrane;GO:0016020|membrane;	GO:0020037|heme binding;GO:0005506|iron ion binding;GO:0004497|monooxygenase activity;GO:0016709|oxidoreductase activity, acting on paired donors, with incorporation or reduction of molecular oxygen, NAD(P)H as one donor, and incorporation of one atom of oxygen;	K00517	E1.14.-.-
evm.TU.Gh_A04G1109	2	0	0	6.9226	7.2148	0	0	0	0	0.192634	0	0	0	EVM%20prediction%20Gh_A04G1109	protein_coding	chrA04:61216281-61216565:+	gi|763811003|gb|KJB77905.1|	412	2e-50	hypothetical protein B456_012G164900 [Gossypium raimondii]	gi|114795360|gb|DQ908094.1|	167	2e-81	Gossypium hirsutum clone LIB5327-012-A1-N1-H12_PS_Gh152 microsatellite sequence	.	.	.	.	.	.	.	.	pfam07000	DUF1308	Protein of unknown function (DUF1308). This family consists of several hypothetical eukaryotic sequences of around 400 residues in length. The function of this family is unknown.	.	.	.	.	.
evm.TU.Gh_A02G0135	3	58.1712	58.0774	41.1239	41.4405	18.1509	16.0038	56.4128	53.8094	32.2983	35.4127	14.4924	16.4767	EVM%20prediction%20Gh_A02G0135	protein_coding	chrA02:1362757-1369236:+	gi|823163254|ref|XP_012481566.1|	2192	0	PREDICTED: clathrin interactor EPSIN 2 isoform X1 [Gossypium raimondii]	gi|590655538|ref|XM_007033955.1|	928	0	Theobroma cacao ENTH/VHS family protein, putative isoform 1 (TCM_020085) mRNA, complete cds	Q67YI9	245	4e-67	Clathrin interactor EPSIN 2	.	.	.	.	pfam01417	ENTH	ENTH domain. The ENTH (Epsin N-terminal homology) domain is found in proteins involved in endocytosis and cytoskeletal machinery. The function of the ENTH domain is unknown.	GO:0015031|protein transport;	GO:0030136|clathrin-coated vesicle;GO:0005794|Golgi apparatus;GO:0005886|plasma membrane;GO:0005774|vacuolar membrane;	GO:0030276|clathrin binding;GO:0005543|phospholipid binding;	K12471	EPN; epsin
evm.TU.Gh_A06G0877	4	0.610246	0.57453	0.363648	0.401291	5.11946	6.17176	0.855578	0.625373	0.535722	0.346228	5.91434	5.17295	EVM%20prediction%20Gh_A06G0877	protein_coding	chrA06:33512558-33515119:+	gi|728812048|gb|KHG00629.1|	4344	0	hypothetical protein F383_19231 [Gossypium arboreum]	gi|590572792|ref|XM_007011882.1|	1707	0	Theobroma cacao Leucine-rich repeat protein kinase family protein (TCM_046913) mRNA, complete cds	C0LGK9	1171	0	Probable LRR receptor-like serine/threonine-protein kinase At2g24230	MA2301_1	94	6e-20	COG4886	pfam00069	Pkinase	Protein kinase domain.	.	GO:0016021|integral component of membrane;	GO:0005524|ATP binding;GO:0004674|protein serine/threonine kinase activity;	.	.
evm.TU.Gh_A06G0876	5	2.70139	2.98559	4.24741	3.26629	0.854058	0.946408	3.46364	3.05699	7.02267	8.71851	1.52327	2.3787	EVM%20prediction%20Gh_A06G0876	protein_coding	chrA06:33479784-33481112:-	gi|823233939|ref|XP_012449603.1|	2236	0	PREDICTED: BTB/POZ domain-containing protein At2g24240 [Gossypium raimondii]	gi|568870016|ref|XM_006488146.1|	460	0	PREDICTED: Citrus sinensis BTB/POZ domain-containing protein At2g24240-like (LOC102608849), mRNA	Q9ZUH1	748	0	BTB/POZ domain-containing protein At2g24240	.	.	.	.	pfam02214	BTB_2	BTB/POZ domain. In voltage-gated K+ channels this domain is responsible for subfamily-specific assembly of alpha-subunits into functional tetrameric channels. In KCTD1 this domain functions as a transcriptional repressor. It also mediates homomultimerization of KCTD1 and interaction of KCTD1 with the transcription factor AP-2-alpha.	GO:0051260|protein homooligomerization;GO:0016567|protein ubiquitination;	.	.	.	.
evm.TU.Gh_D10G1590	2	0.263892	0.0833302	0.107039	0.0371856	2.58636	1.87169	0	0.0745074	0.0714853	0	2.19665	2.33519	EVM%20prediction%20Gh_D10G1590	protein_coding	chrD10:43283422-43285749:-	gi|823250552|ref|XP_012457858.1|	2476	0	PREDICTED: uncharacterized protein LOC105778658 isoform X5 [Gossypium raimondii]	.	.	.	.	.	.	.	.	.	.	.	.	pfam01576	Myosin_tail_1	Myosin tail. The myosin molecule is a multi-subunit complex made up of two heavy chains and four light chains it is a fundamental contractile protein found in all eukaryote cell types. This family consists of the coiled-coil myosin heavy chain tail region. The coiled-coil is composed of the tail from two molecules of myosin. These can then assemble into the macromolecular thick filament. The coil…	.	.	.	.	.
evm.TU.Gh_D10G1593	3	15.4415	20.405	15.5675	18.2113	29.4271	27.777	3.01796	8.12713	15.1176	14.3018	16.8925	17.4452	EVM%20prediction%20Gh_D10G1593	protein_coding	chrD10:43337188-43337628:+	gi|823248575|ref|XP_012456956.1|	365	2e-42	PREDICTED: uncharacterized protein LOC105777963 isoform X2 [Gossypium raimondii]	gi|590656863|ref|XM_007034332.1|	273	2e-140	Theobroma cacao LEUNIG_homolog isoform 4 (TCM_020345) mRNA, complete cds	.	.	.	.	.	.	.	.	pfam06675	DUF1177	Protein of unknown function (DUF1177). This family consists of several hypothetical archaeal and and bacterial proteins of around 300 residues in length. The function of this family is unknown.	.	.	.	.	.
evm.TU.Gh_D10G1592	2	0	0	0.193965	0.312417	0.0202889	0.0963548	0	0	0.317958	0.374592	0.0789528	0.078242	EVM%20prediction%20Gh_D10G1592	protein_coding	chrD10:43323240-43326762:+	gi|823248567|ref|XP_012456952.1|	5098	0	PREDICTED: uncharacterized protein LOC105777961 [Gossypium raimondii]	gi|590659729|ref|XM_007035146.1|	1231	0	Theobroma cacao Uncharacterized protein (TCM_020954) mRNA, complete cds	.	.	.	.	.	.	.	.	pfam05664	DUF810	Protein of unknown function (DUF810). This family consists of several plant proteins of unknown function.	.	.	.	.	.
evm.TU.Gh_D10G1595	4	3.0454	5.68868	3.12586	3.46934	8.40773	10.8697	0.649479	1.22921	3.09071	2.87465	10.497	12.9244	EVM%20prediction%20Gh_D10G1595	protein_coding	chrD10:43367786-43371083:+	gi|728824688|gb|KHG05896.1|	1852	0	Putative G3BP-like protein [Gossypium arboreum]	gi|590659951|ref|XM_007035205.1|	830	0	Theobroma cacao Nuclear transport factor 2 family protein with RNA binding domain isoform 2 (TCM_021007) mRNA, complete cds	O94260	71.6	4e-12	Putative G3BP-like protein	.	.	.	.	pfam02136	NTF2	Nuclear transport factor 2 (NTF2) domain. This family includes the NTF2-like Delta-5-3-ketosteroid isomerase proteins.	GO:0051028|mRNA transport;GO:0016579|protein deubiquitination;GO:0060628|regulation of ER to Golgi vesicle-mediated transport;	GO:0005737|cytoplasm;GO:0005829|cytosol;	GO:0000166|nucleotide binding;GO:0003723|RNA binding;	.	.
evm.TU.Gh_D05G0512	2	0	0	0.302784	0.210376	3.13548	3.86058	0	0	1.11217	0	0.451907	1.23155	EVM%20prediction%20Gh_D05G0512	protein_coding	chrD05:4115031-4116698:-	gi|823230445|ref|XP_012447949.1|	807	1e-107	PREDICTED: two-on-two hemoglobin-3-like [Gossypium raimondii]	gi|590573098|ref|XM_007011964.1|	251	6e-128	Theobroma cacao Hemoglobin 3 isoform 2 (TCM_037130) mRNA, partial cds	Q67XG0	196	5e-62	Two-on-two hemoglobin-3	BH2854	52.8	1e-08	COG2346	pfam01152	Bac_globin	Bacterial-like globin. This family of heme binding proteins are found mainly in bacteria. However they can also be found in some protozoa and plants as well.	GO:0015671|oxygen transport;GO:0009733|response to auxin;GO:0001666|response to hypoxia;	.	GO:0020037|heme binding;GO:0005506|iron ion binding;GO:0019825|oxygen binding;GO:0005344|oxygen transporter activity;	.	.
evm.TU.Gh_D10G1597	1	4.37023	4.22626	4.82551	4.31073	14.079	14.691	2.58489	1.61948	2.58966	1.91772	10.8031	13	EVM%20prediction%20Gh_D10G1597	protein_coding	chrD10:43409746-43410107:-	gi|763793810|gb|KJB60806.1|	302	1e-33	hypothetical protein B456_009G326700 [Gossypium raimondii]	gi|519691737|gb|JX585632.1|	122	2e-56	Gossypium hirsutum clone NBRI_GE19257 microsatellite sequence	.	.	.	.	.	.	.	.	pfam05043	Mga	Mga helix-turn-helix domain. M regulator protein trans-acting positive regulator (Mga) is a DNA-binding protein that activates the expression of several important virulence genes in group A streptococcus in response to changing environmental conditions. This domain is found in the centre of the Mga proteins. This family also contains a number of bacterial RofA transcriptional regulators that seem…	.	.	.	.	.
evm.TU.Gh_A12G1939	2	0.137267	0.093359	0.37975	0.333287	0.482939	0.458708	0.249817	0.135646	0.150166	0.121312	0.816609	1.07531	EVM%20prediction%20Gh_A12G1939	protein_coding	chrA12:82211964-82236036:+	gi|823213347|ref|XP_012439415.1|	6938	0	PREDICTED: uncharacterized protein LOC105765059 isoform X2 [Gossypium raimondii]	gi|590676232|ref|XM_007039614.1|	2712	0	Theobroma cacao TRNA/rRNA methyltransferase family protein isoform 1 (TCM_015848) mRNA, complete cds	Q38946	679	0	Glutamate dehydrogenase 2	TM1015	369	6e-113	COG0334	pfam00208	ELFV_dehydrog	Glutamate/Leucine/Phenylalanine/Valine dehydrogenase.	GO:0006520|cellular amino acid metabolic process;GO:0046686|response to cadmium ion;GO:0009651|response to salt stress;	GO:0005739|mitochondrion;GO:0005774|vacuolar membrane;	GO:0005524|ATP binding;GO:0050897|cobalt ion binding;GO:0005507|copper ion binding;GO:0004352|glutamate dehydrogenase (NAD+) activity;GO:0004353|glutamate dehydrogenase [NAD(P)+] activity;GO:0008270|zinc ion binding;	K00261	GLUD1_2, gdhA; glutamate dehydrogenase (NAD(P)+) [EC:1.4.1.3]
evm.TU.Gh_A12G1936	1	5.66369	6.45985	9.09111	7.99998	3.15783	2.06208	7.28948	6.85048	10.5248	9.63037	5.80822	6.04135	EVM%20prediction%20Gh_A12G1936	protein_coding	chrA12:82117942-82119219:+	gi|823213341|ref|XP_012439411.1|	1802	0	PREDICTED: uncharacterized protein LOC105765057 [Gossypium raimondii]	gi|590676212|ref|XM_007039608.1|	570	0	Theobroma cacao Alcohol dehydrogenase transcription factor Myb/SANT family protein, putative (TCM_015844) mRNA, complete cds	Q9LJG8	52.8	4e-06	Trihelix transcription factor ASIL2	.	.	.	.	pfam13837	Myb_DNA-bind_4	Myb/SANT-like DNA-binding domain. This presumed domain appears to be related to other Myb/SANT-like DNA binding domains. In particular pfam10545 seems most related. This family is greatly expanded in plants and appears in several proteins annotated as transposon proteins.	GO:0009793|embryo development ending in seed dormancy;GO:0006355|regulation of transcription, DNA-templated;GO:0010431|seed maturation;GO:0006351|transcription, DNA-templated;	GO:0005634|nucleus;	GO:0003677|DNA binding;GO:0003700|transcription factor activity, sequence-specific DNA binding;	.	.
evm.TU.Gh_A12G1937	5	4.09535	4.78591	2.35101	1.98668	0.0731107	0.0694425	3.43094	2.95231	2.92804	2.82823	2.24047	2.32603	EVM%20prediction%20Gh_A12G1937	protein_coding	chrA12:82120130-82122790:-	gi|728849503|gb|KHG28946.1|	2685	0	Cationic amino acid transporter 7, chloroplastic -like protein [Gossypium arboreum]	gi|590676215|ref|XM_007039609.1|	1152	0	Theobroma cacao Cationic amino acid transporter, putative (TCM_015845) mRNA, complete cds	Q9SQZ0	504	6e-171	Cationic amino acid transporter 7, chloroplastic	lin0648	193	9e-54	COG0531	pfam13520	AA_permease_2	Amino acid permease.	GO:0003333|amino acid transmembrane transport;GO:1902475|L-alpha-amino acid transmembrane transport;GO:0015807|L-amino acid transport;	GO:0031969|chloroplast membrane;GO:0005887|integral component of plasma membrane;	GO:0015297|antiporter activity;GO:0015179|L-amino acid transmembrane transporter activity;	.	.
evm.TU.Gh_A12G1934	3	25.4649	27.62	25.0624	23.4481	16.963	15.5515	22.2404	17.6684	19.5203	18.7393	33.7943	42.2358	EVM%20prediction%20Gh_A12G1934	protein_coding	chrA12:82086694-82089360:-	gi|823213333|ref|XP_012439407.1|	1340	0	PREDICTED: casein kinase II subunit beta-like isoform X3 [Gossypium raimondii]	gi|590676109|ref|XM_007039579.1|	652	0	Theobroma cacao Casein kinase II beta chain 1 isoform 1 (TCM_015820) mRNA, complete cds	P40228	408	5e-142	Casein kinase II subunit beta	SPAC1851.03	234	4e-75	COG5041	pfam01214	CK_II_beta	Casein kinase II regulatory subunit.	GO:0006468|protein phosphorylation;GO:0071900|regulation of protein serine/threonine kinase activity;	GO:0005956|protein kinase CK2 complex;	GO:0019887|protein kinase regulator activity;	.	.
evm.TU.Gh_A12G1935	6	2.03177	2.61979	500.927	486.665	1.10628	1.05077	8.01166	7.69648	2101.64	2202.51	117.132	119.277	EVM%20prediction%20Gh_A12G1935	protein_coding	chrA12:82111877-82112218:+	gi|728849504|gb|KHG28947.1|	537	1e-68	Non-specific lipid transfer protein-like 1 [Gossypium arboreum]	.	.	.	.	.	.	.	.	.	.	.	.	pfam14368	LTP_2	Probable lipid transfer. The members of this family are probably involved in lipid transfer. The family has several highly conserved cysteines, paired in various ways.	.	.	.	.	.
evm.TU.Gh_A12G1932	2	0	0	0.187364	0.24409	0.161687	0	0.0936748	0.0489074	0.140771	0.0473843	0.157298	0.103921	EVM%20prediction%20Gh_A12G1932	protein_coding	chrA12:82073487-82075745:-	gi|728849256|gb|KHG28699.1|	1839	0	hypothetical protein F383_14963 [Gossypium arboreum]	gi|590676085|ref|XM_007039573.1|	682	0	Theobroma cacao Receptor protein kinase isoform 1 (TCM_015814) mRNA, complete cds	Q9LTC0	444	2e-152	Probable receptor-like protein kinase At5g47070	.	.	.	.	pfam00069	Pkinase	Protein kinase domain.	.	GO:0005886|plasma membrane;	GO:0005524|ATP binding;GO:0004674|protein serine/threonine kinase activity;	K00924	E2.7.1.-
evm.TU.Gh_A12G1933	6	102.943	101.616	54.804	63.2588	108.713	116.353	94.4756	97.8306	58.4427	51.4655	233.732	260.826	EVM%20prediction%20Gh_A12G1933	protein_coding	chrA12:82081510-82082947:+	gi|595849622|ref|XP_007209764.1|	476	2e-59	hypothetical protein PRUPE_ppa013350mg [Prunus persica]	gi|590676097|ref|XM_007039576.1|	231	4e-117	Theobroma cacao Zinc-binding ribosomal protein family protein (TCM_015816) mRNA, complete cds	Q5QM99	180	2e-58	60S ribosomal protein L37a	YPR043w	125	2e-37	COG1997	pfam01780	Ribosomal_L37ae	Ribosomal L37ae protein family. This ribosomal protein is found in archaebacteria and eukaryotes. It contains four conserved cysteine residues that may bind to zinc.	GO:0006412|translation;	GO:0005840|ribosome;	GO:0046872|metal ion binding;GO:0003735|structural constituent of ribosome;	K02921	RP-L37Ae, RPL37A; large subunit ribosomal protein L37Ae
evm.TU.Gh_A12G1930	1	20.7218	20.2046	14.3624	17.6822	3.52738	3.94705	17.6787	17.4515	11.1064	10.7906	5.9701	5.40391	EVM%20prediction%20Gh_A12G1930	protein_coding	chrA12:82063746-82066783:+	gi|823213319|ref|XP_012439400.1|	2304	0	PREDICTED: poly(U)-specific endoribonuclease-A isoform X1 [Gossypium raimondii]	gi|590676060|ref|XM_007039566.1|	719	0	Theobroma cacao Placental protein 11 precursor (TCM_015811) mRNA, complete cds	Q8JFY9	206	4e-61	Poly(U)-specific endoribonuclease-A	.	.	.	.	pfam09412	XendoU	Endoribonuclease XendoU. This is a family of endoribonucleases involved in RNA biosynthesis which has been named XendoU in Xenopus laevis. XendoU is a U-specific metal dependent enzyme that produces products with a 2'-3' cyclic phosphate termini.	GO:0090502|RNA phosphodiester bond hydrolysis, endonucleolytic;GO:0043144|snoRNA processing;	GO:0005634|nucleus;	GO:0004521|endoribonuclease activity;GO:0030145|manganese ion binding;GO:0003723|RNA binding;	.	.
evm.TU.Gh_A12G1931	2	0.0356781	0.197158	4.42349	3.2025	0	0.0369033	1.65446	1.48078	0.338267	0.478223	0.0755962	0.262205	EVM%20prediction%20Gh_A12G1931	protein_coding	chrA12:82069606-82071988:+	gi|728849255|gb|KHG28698.1|	2906	0	Beta-amylase 3, chloroplastic -like protein [Gossypium arboreum]	gi|590676078|ref|XM_007039571.1|	913	0	Theobroma cacao Chloroplast beta-amylase isoform 1 (TCM_015812) mRNA, complete cds	O23553	848	0	Beta-amylase 3, chloroplastic	.	.	.	.	pfam01373	Glyco_hydro_14	Glycosyl hydrolase family 14. This family are beta amylases.	GO:0000024|maltose biosynthetic process;GO:0009409|response to cold;GO:0005983|starch catabolic process;	GO:0009570|chloroplast stroma;	GO:0016161|beta-amylase activity;	K01177	E3.2.1.2; beta-amylase [EC:3.2.1.2]
evm.TU.Gh_D10G2645	5	5.16813	5.0165	1.19093	0.997389	0.0489391	0	6.1881	6.37277	2.98258	2.90429	1.04743	0.566184	EVM%20prediction%20Gh_D10G2645	protein_coding	chrscaffold4484_D10:20556-24192:+	gi|823244521|ref|XP_012454922.1|	4528	0	PREDICTED: G-type lectin S-receptor-like serine/threonine-protein kinase B120 isoform X1 [Gossypium raimondii]	gi|590625362|ref|XM_007025800.1|	886	0	Theobroma cacao S-locus lectin protein kinase family protein, putative (TCM_030028) mRNA, complete cds	O81906	928	0	G-type lectin S-receptor-like serine/threonine-protein kinase B120	BS_yloP_1	92.8	2e-19	COG0515	pfam00069	Pkinase	Protein kinase domain.	GO:0009755|hormone-mediated signaling pathway;GO:0046777|protein autophosphorylation;GO:0048544|recognition of pollen;GO:0007178|transmembrane receptor protein serine/threonine kinase signaling pathway;	GO:0016021|integral component of membrane;GO:0005886|plasma membrane;GO:0009506|plasmodesma;	GO:0005524|ATP binding;GO:0005516|calmodulin binding;GO:0030246|carbohydrate binding;GO:0001653|peptide receptor activity;GO:0004674|protein serine/threonine kinase activity;GO:0004675|transmembrane receptor protein serine/threonine kinase activity;GO:0031625|ubiquitin protein ligase binding;	.	.
evm.TU.Gh_D10G2646	4	4.18814	6.84251	4.13615	2.87382	5.35398	5.83874	0.861632	0.179942	5.69725	3.48677	9.64565	9.36763	EVM%20prediction%20Gh_D10G2646	protein_coding	chrscaffold4485_D10:7534-8828:+	gi|823181238|ref|XP_012488164.1|	331	1e-36	PREDICTED: tRNA (adenine(58)-N(1))-methyltransferase catalytic subunit TRMT61A-like [Gossypium raimondii]	.	.	.	.	.	.	.	.	.	.	.	.	pfam08704	GCD14	tRNA methyltransferase complex GCD14 subunit. GCD14 is a subunit of the tRNA methyltransferase complex and is required for 1-methyladenosine modification and maturation of initiator methionyl-tRNA.	.	.	.	.	.
evm.TU.Gh_D10G0633	5	24.8544	22.1118	1.50148	1.9126	2.39947	3.28187	53.1316	58.0926	1.337	0.337532	2.89458	2.86851	EVM%20prediction%20Gh_D10G0633	protein_coding	chrD10:6845100-6845756:-	gi|823249146|ref|XP_012457222.1|	1175	4e-162	PREDICTED: uncharacterized protein LOC105778142 [Gossypium raimondii]	gi|590619387|ref|XM_007024221.1|	271	6e-139	Theobroma cacao Avr9/Cf-9 rapidly elicited protein 146, putative (TCM_028870) mRNA, complete cds	.	.	.	.	.	.	.	.	pfam05553	DUF761	Cotton fibre expressed protein. This family consists of several plant proteins of unknown function. Three of the sequences (from Gossypium hirsutum) in this family are described as cotton fibre expressed proteins. The remaining sequences, found in Arabidopsis thaliana, are uncharacterized.	.	.	.	.	.
evm.TU.Gh_D08G0273	2	0	0	0.0666715	0	0	0	0	0	0.133578	0	0.298522	0	EVM%20prediction%20Gh_D08G0273	protein_coding	chrD08:2678799-2679620:-	gi|823155832|ref|XP_012477865.1|	1426	0	PREDICTED: nicotianamine synthase-like [Gossypium raimondii]	gi|590580857|ref|XM_007014124.1|	304	3e-157	Theobroma cacao Nicotianamine synthase 4 (TCM_038944) mRNA, complete cds	Q9XGI7	299	5e-99	Nicotianamine synthase	MTH675	60.1	1e-09	COG0500	pfam03059	NAS	Nicotianamine synthase protein. Nicotianamine synthase EC:2.5.1.43 catalyses the trimerization of S-adenosylmethionine to yield one molecule of nicotianamine. Nicotianamine has an important role in plant iron uptake mechanisms. Plants adopt two strategies (termed I and II) of iron acquisition. Strategy I is adopted by all higher plants except graminaceous plants, which adopt strategy II. In strat…	GO:0030418|nicotianamine biosynthetic process;	.	GO:0030410|nicotianamine synthase activity;	K05953	E2.5.1.43; nicotianamine synthase [EC:2.5.1.43]
evm.TU.Gh_D04G1920	1	2.32953	1.83901	4.15754	3.15129	7.75541	7.36629	1.51172	1.51276	7.06768	6.56355	7.89746	7.82636	EVM%20prediction%20Gh_D04G1920	protein_coding	chrscaffold3942_D04:14498-17382:+	gi|763807733|gb|KJB74635.1|	1300	8e-179	hypothetical protein B456_012G002000 [Gossypium raimondii]	gi|590663050|ref|XM_007036041.1|	398	0	Theobroma cacao S-adenosyl-L-methionine-dependent methyltransferases superfamily protein isoform 3 (TCM_011980) mRNA, complete cds	Q74HM3	166	4e-48	Ribosomal RNA small subunit methyltransferase G	SPy0329	164	5e-48	COG0357	pfam02527	GidB	rRNA small subunit methyltransferase G. This is a family of bacterial glucose inhibited division proteins these are probably involved in the regulation of cell devision. GidB has been shown to be a methyltransferase G specific to the rRNA small subunit. Previously identified as a glucose-inhibited division protein B that appears to be present and in a single copy in all complete eubacterial genom…	.	GO:0005737|cytoplasm;	GO:0070043|rRNA (guanine-N7-)-methyltransferase activity;	K03501	gidB, rsmG; 16S rRNA (guanine527-N7)-methyltransferase [EC:2.1.1.170]
evm.TU.Gh_D04G1923	4	0	0.0986096	0.647402	0.645391	14.218	13.1663	0.253312	0.205728	0.140988	0.370167	5.38789	5.52673	EVM%20prediction%20Gh_D04G1923	protein_coding	chrscaffold3942_D04:47634-54110:-	gi|823252022|ref|XP_012458636.1|	3263	0	PREDICTED: soluble starch synthase 1, chloroplastic/amyloplastic-like [Gossypium raimondii]	gi|590674090|ref|XM_007039008.1|	1080	0	Theobroma cacao Glycogen/starch synthases isoform 1 (TCM_015424) mRNA, complete cds	Q9FNF2	870	0	Starch synthase 1, chloroplastic/amyloplastic	SP1124	307	2e-95	COG0297	pfam08323	Glyco_transf_5	Starch synthase catalytic domain.	GO:0010021|amylopectin biosynthetic process;GO:0019252|starch biosynthetic process;	GO:0009501|amyloplast;GO:0009507|chloroplast;GO:0009570|chloroplast stroma;	GO:0004373|glycogen (starch) synthase activity;GO:0009011|starch synthase activity;	K00703	E2.4.1.21, glgA; starch synthase [EC:2.4.1.21]
evm.TU.Gh_D04G1925	1	3.27341	3.99205	2.13661	3.39585	10.0794	10.2742	2.99102	4.07133	2.35442	3.35016	8.90897	10.6656	EVM%20prediction%20Gh_D04G1925	protein_coding	chrscaffold3943_D04:26757-30400:-	gi|823255480|ref|XP_012460397.1|	1524	0	PREDICTED: transcription factor RF2b-like [Gossypium raimondii]	gi|590570365|ref|XM_007011254.1|	386	0	Theobroma cacao Basic-leucine zipper transcription factor family protein isoform 2 (TCM_045524) mRNA, complete cds	Q6S4P4	256	9e-81	Transcription factor RF2b	.	.	.	.	pfam00170	bZIP_1	bZIP transcription factor. The Pfam entry includes the basic region and the leucine zipper region.	GO:0006351|transcription, DNA-templated;	GO:0005634|nucleus;	GO:0043565|sequence-specific DNA binding;GO:0003700|transcription factor activity, sequence-specific DNA binding;	.	.
evm.TU.Gh_D04G1924	5	114.519	115.397	0.57537	0.749569	0.331013	0.0786012	86.2269	90.0378	0.288193	1.23684	0.724563	0.797822	EVM%20prediction%20Gh_D04G1924	protein_coding	chrscaffold3943_D04:15458-16477:-	gi|823255750|ref|XP_012460536.1|	1076	7e-146	PREDICTED: expansin-A10-like [Gossypium raimondii]	gi|590570379|ref|XM_007011257.1|	487	0	Theobroma cacao Expansin A8, ALPHA 1.11,EXPA8 (TCM_045526) mRNA, complete cds	O22874	353	3e-121	Expansin-A8	.	.	.	.	pfam01357	Pollen_allerg_1	Pollen allergen. This family contains allergens lol PI, PII and PIII from Lolium perenne.	GO:0009664|plant-type cell wall organization;GO:0006949|syncytium formation;	GO:0005618|cell wall;GO:0005576|extracellular region;GO:0016020|membrane;	.	.	.
evm.TU.Gh_D04G1927	3	10.616	11.2406	19.7435	16.2564	36.2988	39.0848	14.4728	15.9927	9.71321	10.4482	21.5499	24.1617	EVM%20prediction%20Gh_D04G1927	protein_coding	chrscaffold3943_D04:54988-56164:+	gi|763808031|gb|KJB74933.1|	1106	3e-150	hypothetical protein B456_012G014700 [Gossypium raimondii]	gi|519741734|gb|JX612937.1|	64	8e-24	Gossypium hirsutum clone NBRI_GE55682 microsatellite sequence	.	.	.	.	.	.	.	.	pfam15479	DUF4639	Domain of unknown function (DUF4639). This family of proteins is found in eukaryotes. Proteins in this family are typically between 161 and 601 amino acids in length.	.	.	.	.	.
evm.TU.Gh_D04G1926	1	9.55631	9.20227	16.0293	13.4393	0.206072	0	31.3397	35.3428	14.6223	15.5811	7.31745	3.57612	EVM%20prediction%20Gh_D04G1926	protein_coding	chrscaffold3943_D04:36617-37629:-	gi|823254734|ref|XP_012460014.1|	948	4e-128	PREDICTED: probable chalcone--flavonone isomerase 3 [Gossypium raimondii]	gi|295687228|gb|GU295063.1|	597	0	Gossypium hirsutum chalcone isomerase mRNA, complete cds	Q8VZW3	259	8e-86	Probable chalcone--flavonone isomerase 3	.	.	.	.	pfam02431	Chalcone	Chalcone-flavanone isomerase. Chalcone-flavanone isomerase is a plant enzyme responsible for the isomerization of chalcone to naringenin, a key step in the biosynthesis of flavonoids.	GO:0009813|flavonoid biosynthetic process;GO:0080167|response to karrikin;	.	GO:0045430|chalcone isomerase activity;	.	.
evm.TU.Gh_A03G0835	3	22.7255	24.1034	61.3355	61.1324	17.4378	16.4235	13.8785	11.7214	56.2554	55.9559	13.623	13.8683	EVM%20prediction%20Gh_A03G0835	protein_coding	chrA03:44355084-44359215:+	gi|728824196|gb|KHG05664.1|	3488	0	Boron transporter 1 -like protein [Gossypium arboreum]	gi|590663502|ref|XM_007036175.1|	1528	0	Theobroma cacao HCO3- transporter family (TCM_012083) mRNA, complete cds	Q9M1P7	1026	0	Probable boron transporter 2	.	.	.	.	pfam00955	HCO3_cotransp	HCO3- transporter family. This family contains Band 3 anion exchange proteins that exchange CL-/HCO3-. This family also includes cotransporters of Na+/HCO3-.	GO:0035445|borate transmembrane transport;GO:0051453|regulation of intracellular pH;GO:0048364|root development;	GO:0005887|integral component of plasma membrane;GO:0005886|plasma membrane;	GO:0080139|borate efflux transmembrane transporter activity;GO:0005452|inorganic anion exchanger activity;	.	.
evm.TU.Gh_A02G1119	5	2.63668	2.95144	28.2178	28.0751	0.0736229	0.0349645	3.90284	4.14214	29.0048	26.8298	0.787869	0.709796	EVM%20prediction%20Gh_A02G1119	protein_coding	chrA02:60773746-60776235:+	gi|728837011|gb|KHG16454.1|	3041	0	Beta-fructofuranosidase, insoluble isoenzyme CWINV1 -like protein [Gossypium arboreum]	gi|590620273|ref|XM_007024428.1|	950	0	Theobroma cacao Glycosyl hydrolases family 32 protein isoform 1 (TCM_029039) mRNA, complete cds	Q43866	795	0	Beta-fructofuranosidase, insoluble isoenzyme CWINV1	BS_sacC	156	7e-40	COG1621	pfam00251	Glyco_hydro_32N	Glycosyl hydrolases family 32 N-terminal domain. This domain corresponds to the N-terminal domain of glycosyl hydrolase family 32 which forms a five bladed beta propeller structure.	GO:0005975|carbohydrate metabolic process;GO:0080167|response to karrikin;GO:0009611|response to wounding;	GO:0048046|apoplast;GO:0005618|cell wall;GO:0005886|plasma membrane;	GO:0004564|beta-fructofuranosidase activity;GO:0004575|sucrose alpha-glucosidase activity;	K01193	E3.2.1.26, sacA; beta-fructofuranosidase [EC:3.2.1.26]
evm.TU.Gh_A02G1115	1	3.9916	4.10939	4.70931	4.20693	5.29949	4.92048	6.3131	6.10581	3.11052	2.98401	5.38735	5.05182	EVM%20prediction%20Gh_A02G1115	protein_coding	chrA02:60175952-60177699:+	gi|823140506|ref|XP_012470101.1|	1818	0	PREDICTED: uncharacterized protein LOC105787992 [Gossypium raimondii]	gi|590639570|ref|XM_007029646.1|	623	0	Theobroma cacao Intracellular protein transport protein USO1 isoform 2 (TCM_025567) mRNA, complete cds	.	.	.	.	.	.	.	.	pfam01576	Myosin_tail_1	Myosin tail. The myosin molecule is a multi-subunit complex made up of two heavy chains and four light chains it is a fundamental contractile protein found in all eukaryote cell types. This family consists of the coiled-coil myosin heavy chain tail region. The coiled-coil is composed of the tail from two molecules of myosin. These can then assemble into the macromolecular thick filament. The coil…	.	.	.	.	.
evm.TU.Gh_D10G0637	4	10.5174	11.2937	0.169672	0	7.74396	5.56292	2.54488	2.36209	0.566571	0.51492	15.9538	16.6886	EVM%20prediction%20Gh_D10G0637	protein_coding	chrD10:6883122-6884222:+	gi|823249754|ref|XP_012457494.1|	1486	0	PREDICTED: GATA transcription factor 12-like [Gossypium raimondii]	gi|590619342|ref|XM_007024211.1|	516	0	Theobroma cacao GATA transcription factor 9, putative (TCM_028861) mRNA, complete cds	O82632	230	2e-71	GATA transcription factor 9	YMR136w	60.5	2e-09	COG5641	pfam00320	GATA	GATA zinc finger. This domain uses four cysteine residues to coordinate a zinc ion. This domain binds to DNA. Two GATA zinc fingers are found in the GATA transcription factors. However there are several proteins which only contains a single copy of the domain.	GO:0007623|circadian rhythm;GO:0045893|positive regulation of transcription, DNA-templated;GO:0009416|response to light stimulus;GO:0006351|transcription, DNA-templated;	GO:0005634|nucleus;	GO:0043565|sequence-specific DNA binding;GO:0003700|transcription factor activity, sequence-specific DNA binding;GO:0008270|zinc ion binding;	.	.
evm.TU.Gh_A02G1117	5	23.4406	26.1147	9.47229	10.4659	0.696547	0.505928	32.5452	33.3514	3.06788	3.78243	1.35528	0.987557	EVM%20prediction%20Gh_A02G1117	protein_coding	chrA02:60222599-60224137:+	gi|823140508|ref|XP_012470102.1|	2582	0	PREDICTED: cytochrome P450 89A2-like [Gossypium raimondii]	gi|590639705|ref|XM_007029686.1|	896	0	Theobroma cacao Cytochrome P450, family 87, subfamily A, polypeptide 6 (TCM_025626) mRNA, complete cds	Q42602	548	0	Cytochrome P450 89A2	AGc2890	85.9	4e-17	COG2124	pfam00067	p450	Cytochrome P450. Cytochrome P450s are haem-thiolate proteins involved in the oxidative degradation of various compounds. They are particularly well known for their role in the degradation of environmental toxins and mutagens. They can be divided into 4 classes, according to the method by which electrons from NAD(P)H are delivered to the catalytic site. Sequence conservation is relatively low with…	GO:0044550|secondary metabolite biosynthetic process;	GO:0016021|integral component of membrane;GO:0016020|membrane;	GO:0020037|heme binding;GO:0005506|iron ion binding;GO:0016709|oxidoreductase activity, acting on paired donors, with incorporation or reduction of molecular oxygen, NAD(P)H as one donor, and incorporation of one atom of oxygen;	.	.
evm.TU.Gh_A02G1116	1	4.65044	5.3055	3.97542	4.04456	11.2176	11.2237	6.05732	5.23791	4.93064	4.26091	11.3899	10.2898	EVM%20prediction%20Gh_A02G1116	protein_coding	chrA02:60178670-60181875:-	gi|823140504|ref|XP_012470100.1|	1443	0	PREDICTED: putative mediator of RNA polymerase II transcription subunit 26 [Gossypium raimondii]	gi|590639584|ref|XM_007029650.1|	695	0	Theobroma cacao Uncharacterized protein (TCM_025568) mRNA, complete cds	.	.	.	.	.	.	.	.	pfam15249	GLTSCR1	Glioma tumor suppressor candidate region. This domain family is found in eukaryotes, and is typically between 105 and 124 amino acids in length. There is a single completely conserved residue F that may be functionally important. Mutations in the gene for this protein in humans leads to the development of oligodendrogliomas. There is evidence that these protein interacts with SH3 domains.	.	.	.	.	.
evm.TU.Gh_A02G1111	3	7.23208	6.64279	12.2095	11.3752	11.3345	12.6359	5.0869	6.03604	10.7022	11.0879	14.9095	13.6466	EVM%20prediction%20Gh_A02G1111	protein_coding	chrA02:59366589-59369321:+	gi|728840253|gb|KHG19696.1|	1901	0	Protein brittle-1, chloroplastic/amyloplastic [Gossypium arboreum]	gi|590579647|ref|XM_007013783.1|	780	0	Theobroma cacao Mitochondrial substrate carrier family protein (TCM_038397) mRNA, complete cds	Q9SUV1	476	2e-165	Adenine nucleotide transporter BT1, chloroplastic/mitochondrial	.	.	.	.	pfam00153	Mito_carr	Mitochondrial carrier protein.	GO:0055085|transmembrane transport;	GO:0009507|chloroplast;GO:0009941|chloroplast envelope;GO:0009706|chloroplast inner membrane;GO:0016021|integral component of membrane;GO:0005743|mitochondrial inner membrane;GO:0005739|mitochondrion;GO:0009536|plastid;	.	.	.
evm.TU.Gh_A02G1110	1	11.8562	11.9504	9.69505	8.60733	6.45557	7.75043	10.7715	10.6851	9.66721	9.98913	7.03398	6.62212	EVM%20prediction%20Gh_A02G1110	protein_coding	chrA02:58847058-58848278:-	gi|823263258|ref|XP_012464389.1|	2024	0	PREDICTED: uncharacterized protein LOC105783461 [Gossypium raimondii]	gi|590600649|ref|XM_007019451.1|	713	0	Theobroma cacao Uncharacterized protein (TCM_035619) mRNA, complete cds	.	.	.	.	.	.	.	.	pfam05633	DUF793	Protein of unknown function (DUF793). This family consists of several plant proteins of unknown function.	.	.	.	.	.
evm.TU.Gh_A02G1113	5	0.930957	1.85202	4.7579	5.08116	0.405518	0.320976	1.23344	1.41061	8.12037	4.81309	0.657517	0.651597	EVM%20prediction%20Gh_A02G1113	protein_coding	chrA02:60092759-60096468:+	gi|763751143|gb|KJB18531.1|	1578	0	hypothetical protein B456_003G058100 [Gossypium raimondii]	gi|91694292|gb|DQ456880.1|	642	0	Gossypium hirsutum gamma-tocopherol methyltransferase (TMT) mRNA, complete cds	Q9ZSK1	454	2e-158	Tocopherol O-methyltransferase, chloroplastic	.	.	.	.	pfam08241	Methyltransf_11	Methyltransferase domain. Members of this family are SAM dependent methyltransferases.	GO:0032259|methylation;GO:0010189|vitamin E biosynthetic process;	GO:0009507|chloroplast;	GO:0051741|2-methyl-6-phytyl-1,4-benzoquinone methyltransferase activity;GO:0008757|S-adenosylmethionine-dependent methyltransferase activity;GO:0050342|tocopherol O-methyltransferase activity;	K05928	E2.1.1.95; tocopherol O-methyltransferase [EC:2.1.1.95]
evm.TU.Gh_A02G1112	3	19.3018	16.4613	26.3232	24.286	27.2258	23.659	16.3249	14.1177	19.381	16.5883	35.1816	37.737	EVM%20prediction%20Gh_A02G1112	protein_coding	chrA02:60063325-60064086:+	gi|823140496|ref|XP_012470096.1|	1363	0	PREDICTED: protein CDI-like [Gossypium raimondii]	gi|590639558|ref|XM_007029643.1|	453	0	Theobroma cacao Nucleotide-diphospho-sugar transferases superfamily protein (TCM_025564) mRNA, complete cds	.	.	.	.	.	.	.	.	pfam02995	DUF229	Protein of unknown function (DUF229). Members of this family are uncharacterized. They are 500-1200 amino acids in length and share a long region conservation that probably corresponds to several domains. The Go annotation for the protein indicates that it is involved in nematode larval development and has a positive regulation on growth rate.	.	.	.	.	.
evm.TU.Gh_D10G2524	3	28.553	25.435	21.9432	22.982	24.4396	23.8631	17.7802	16.478	43.9098	44.2861	12.9469	13.9095	EVM%20prediction%20Gh_D10G2524	protein_coding	chrscaffold4406_D10:26444-27789:+	gi|823245448|ref|XP_012455387.1|	1396	0	PREDICTED: GATA transcription factor 8-like [Gossypium raimondii]	gi|590565103|ref|XM_007009792.1|	383	0	Theobroma cacao Plant-specific GATA-type zinc finger transcription factor family protein isoform 2 (TCM_043158) mRNA, complete cds	Q9SV30	195	1e-57	GATA transcription factor 8	YMR136w	58.2	2e-08	COG5641	pfam00320	GATA	GATA zinc finger. This domain uses four cysteine residues to coordinate a zinc ion. This domain binds to DNA. Two GATA zinc fingers are found in the GATA transcription factors. However there are several proteins which only contains a single copy of the domain.	GO:0007623|circadian rhythm;GO:0045893|positive regulation of transcription, DNA-templated;GO:0009845|seed germination;GO:0006351|transcription, DNA-templated;	GO:0005634|nucleus;	GO:0043565|sequence-specific DNA binding;GO:0003700|transcription factor activity, sequence-specific DNA binding;GO:0008270|zinc ion binding;	.	.
evm.TU.Gh_A03G0830	1	7.52204	7.66358	8.65427	8.83956	6.80037	7.19317	4.41315	3.96705	8.57344	8.11407	10.0311	7.96112	EVM%20prediction%20Gh_A03G0830	protein_coding	chrA03:43541048-43550212:+	gi|823157044|ref|XP_012478430.1|	4717	0	PREDICTED: fanconi-associated nuclease 1 homolog isoform X1 [Gossypium raimondii]	gi|590655817|ref|XM_007034032.1|	1815	0	Theobroma cacao Zinc ion binding,nucleic acid binding,hydrolases, putative isoform 1 (TCM_020135) mRNA, complete cds	Q5XVJ4	944	0	Fanconi-associated nuclease 1 homolog	.	.	.	.	pfam08774	VRR_NUC	VRR-NUC domain.	GO:0036297|interstrand cross-link repair;	.	GO:0016818|hydrolase activity, acting on acid anhydrides, in phosphorus-containing anhydrides;GO:0003676|nucleic acid binding;GO:0004528|phosphodiesterase I activity;GO:0008270|zinc ion binding;	K15363	FAN1, MTMR15; fanconi-associated nuclease 1 [EC:3.1.21.- 3.1.4.1]
evm.TU.Gh_Sca006294G01	4	1.51812	1.61792	1.02629	0.695246	4.54631	5.55198	2.05243	1.66093	0.668267	0.882467	3.84851	3.52924	EVM%20prediction%20Gh_Sca006294G01	protein_coding	chrscaffold6294:8442-10741:+	gi|728830424|gb|KHG09867.1|	1883	0	Serine/threonine-protein kinase HT1 [Gossypium arboreum]	gi|590653899|ref|XM_007033489.1|	829	0	Theobroma cacao Kinase superfamily protein isoform 1 (TCM_019720) mRNA, complete cds	Q2MHE4	244	3e-75	Serine/threonine-protein kinase HT1	L138452_1	127	5e-32	COG0515	pfam07714	Pkinase_Tyr	Protein tyrosine kinase.	.	.	GO:0005524|ATP binding;GO:0004674|protein serine/threonine kinase activity;	.	.
evm.TU.Gh_D09G0448	6	66.7995	72.1542	42.8044	42.1846	75.0101	73.2039	64.6494	85.8325	56.5155	57.795	74.9788	76.4892	EVM%20prediction%20Gh_D09G0448	protein_coding	chrD09:21361209-21362179:-	gi|590671815|ref|XP_007038436.1|	529	2e-67	Ribosomal protein S10p/S20e family protein isoform 1 [Theobroma cacao]	gi|590671818|ref|XM_007038375.1|	234	9e-119	Theobroma cacao Ribosomal protein S10p/S20e family protein isoform 1 (TCM_014967) mRNA, complete cds	Q9STY6	189	3e-61	40S ribosomal protein S20-2	SPCC576.09	123	4e-36	COG0051	pfam00338	Ribosomal_S10	Ribosomal protein S10p/S20e. This family includes small ribosomal subunit S10 from prokaryotes and S20 from eukaryotes.	GO:0006412|translation;	GO:0005618|cell wall;GO:0005829|cytosol;GO:0022626|cytosolic ribosome;GO:0022627|cytosolic small ribosomal subunit;GO:0016020|membrane;GO:0005730|nucleolus;GO:0009506|plasmodesma;	GO:0003723|RNA binding;GO:0003735|structural constituent of ribosome;	K02969	RP-S20e, RPS20; small subunit ribosomal protein S20e
evm.TU.Gh_D08G0278	3	18.4874	17.2521	8.1191	8.89024	50.1685	51.5544	20.5531	22.0248	6.6406	6.18596	49.8133	44.3771	EVM%20prediction%20Gh_D08G0278	protein_coding	chrD08:2732897-2737683:-	gi|823146554|ref|XP_012473176.1|	3031	0	PREDICTED: NADPH--cytochrome P450 reductase 2-like [Gossypium raimondii]	gi|590581149|ref|XM_007014206.1|	737	0	Theobroma cacao P450 reductase 2 (TCM_039214) mRNA, complete cds	Q9SUM3	928	0	NADPH--cytochrome P450 reductase 2	BS_yvgR	233	5e-66	COG0369	pfam00667	FAD_binding_1	FAD binding domain. This domain is found in sulfite reductase, NADPH cytochrome P450 reductase, Nitric oxide synthase and methionine synthase reductase.	GO:0055114|oxidation-reduction process;GO:0009698|phenylpropanoid metabolic process;	GO:0009507|chloroplast;GO:0005829|cytosol;GO:0005783|endoplasmic reticulum;GO:0005789|endoplasmic reticulum membrane;	GO:0010181|FMN binding;GO:0005506|iron ion binding;GO:0003958|NADPH-hemoprotein reductase activity;GO:0016709|oxidoreductase activity, acting on paired donors, with incorporation or reduction of molecular oxygen, NAD(P)H as one donor, and incorporation of one atom of oxygen;	K00327	POR; NADPH-ferrihemoprotein reductase [EC:1.6.2.4]
evm.TU.Gh_D10G0638	1	15.59	14.9054	5.03541	5.00385	4.24429	3.58341	6.14741	7.15271	8.09434	7.16688	3.80137	4.15686	EVM%20prediction%20Gh_D10G0638	protein_coding	chrD10:6891846-6893748:+	gi|823248939|ref|XP_012457123.1|	1619	0	PREDICTED: nuclear pore complex protein NUP35-like [Gossypium raimondii]	gi|590619334|ref|XM_007024209.1|	387	0	Theobroma cacao Mitotic phosphoprotein N' end (MPPN) family protein (TCM_028859) mRNA, complete cds	O04326	426	5e-148	Nuclear pore complex protein NUP35	.	.	.	.	pfam05172	Nup35_RRM	Nup53/35/40-type RNA recognition motif. Members of this family belong to the nucleor pore complex, NPC, the only gateway between the nucleus and the cytoplasm. The NPC consists of several subcomplexes each one of which is made up of multiple copies of several individual Nup, Nic or Sec protein subunits. In yeast, this Nup or nucleoporin subunit is numbered Nup53, Nup40 in Schizo. pombe and in ver…	GO:0051028|mRNA transport;GO:0015031|protein transport;GO:0055085|transmembrane transport;	GO:0031965|nuclear membrane;GO:0005643|nuclear pore;	.	K14313	NUP35, NUP53; nuclear pore complex protein Nup53
evm.TU.Gh_D10G0642	4	1.80314	1.90226	1.00842	1.49564	5.84614	6.48535	1.74522	1.82235	2.13697	2.15795	5.03622	6.06649	EVM%20prediction%20Gh_D10G0642	protein_coding	chrD10:6948519-6951202:+	gi|823246783|ref|XP_012456067.1|	2230	0	PREDICTED: uncharacterized protein LOC105777367 [Gossypium raimondii]	gi|590619145|ref|XM_007024169.1|	934	0	Theobroma cacao Uncharacterized protein (TCM_028833) mRNA, complete cds	.	.	.	.	.	.	.	.	pfam03012	PP_M1	Phosphoprotein. This family includes the M1 phosphoprotein non-structural RNA polymerase alpha subunit, which is thought to be a component of the active polymerase, and may be involved in template binding.	.	.	.	.	.
evm.TU.Gh_A03G0864	5	27.5154	20.8787	0.19434	0.810172	0	0.212391	10.1049	8.72529	0.194683	0	0	0	EVM%20prediction%20Gh_A03G0864	protein_coding	chrA03:50191438-50192040:-	gi|823157586|ref|XP_012478675.1|	374	1e-44	PREDICTED: transcription factor PRE6-like [Gossypium raimondii]	gi|590700292|ref|XM_007046063.1|	193	5e-96	Theobroma cacao Basic helix-loop-helix DNA-binding superfamily protein (TCM_011736) mRNA, complete cds	Q8GW32	125	9e-37	Transcription factor PRE6	.	.	.	.	pfam00010	HLH	Helix-loop-helix DNA-binding domain.	GO:0040008|regulation of growth;GO:0006355|regulation of transcription, DNA-templated;GO:0009416|response to light stimulus;GO:0006351|transcription, DNA-templated;	GO:0005737|cytoplasm;GO:0005634|nucleus;	.	.	.
evm.TU.Gh_A03G0867	5	8.38252	8.41112	0	0.435178	0.480442	0.114084	25.1557	25.6135	0	0	0.934801	0.347394	EVM%20prediction%20Gh_A03G0867	protein_coding	chrA03:50984269-50984793:+	gi|823157592|ref|XP_012478679.1|	661	2e-85	PREDICTED: uncharacterized protein LOC105794183 [Gossypium raimondii]	.	.	.	.	.	.	.	.	.	.	.	.	pfam13687	DUF4153	Domain of unknown function (DUF4153). Members of this family are annotated as putative inner membrane proteins.	.	.	.	.	.
evm.TU.Gh_D10G0641	5	5.40052	3.31594	0.567917	0.690535	0	0	4.54299	2.37188	0.28446	0.766006	0	0	EVM%20prediction%20Gh_D10G0641	protein_coding	chrD10:6945833-6946959:+	gi|823246787|ref|XP_012456069.1|	951	7e-129	PREDICTED: photosynthetic NDH subunit of subcomplex B 3, chloroplastic isoform X1 [Gossypium raimondii]	gi|590619185|ref|XM_007024178.1|	283	1e-145	Theobroma cacao NDH-dependent cyclic electron flow 1 isoform 1 (TCM_028838) mRNA, complete cds	.	.	.	.	asl0884	67.4	6e-14	COG0633	pfam00111	Fer2	2Fe-2S iron-sulfur cluster binding domain.	.	.	.	.	.
evm.TU.Gh_D10G0646	5	17.8938	19.1928	7.49598	8.50681	0	0.060683	32.7577	32.5242	1.05685	0.22468	0	0.369568	EVM%20prediction%20Gh_D10G0646	protein_coding	chrD10:6975064-6977764:+	gi|823248759|ref|XP_012457034.1|	1679	0	PREDICTED: transcription factor bHLH68-like [Gossypium raimondii]	gi|590619104|ref|XM_007024160.1|	443	0	Theobroma cacao Basic helix-loop-helix DNA-binding superfamily protein isoform 1 (TCM_028827) mRNA, complete cds	Q9SFZ3	135	1e-34	Transcription factor bHLH110	.	.	.	.	pfam00010	HLH	Helix-loop-helix DNA-binding domain.	GO:0006351|transcription, DNA-templated;	GO:0005634|nucleus;	GO:0003677|DNA binding;GO:0003700|transcription factor activity, sequence-specific DNA binding;	.	.
evm.TU.Gh_D10G0647	5	2.04836	2.69922	1.04388	1.94276	0.428966	1.05935	3.35509	3.58122	2.24085	2.03656	1.25197	1.15798	EVM%20prediction%20Gh_D10G0647	protein_coding	chrD10:6996384-7000715:-	gi|823250489|ref|XP_012457831.1|	794	1e-104	PREDICTED: uncharacterized protein LOC105778638 [Gossypium raimondii]	gi|590619045|ref|XM_007024148.1|	243	2e-123	Theobroma cacao Thioesterase superfamily protein, putative (TCM_028791) mRNA, complete cds	.	.	.	.	.	.	.	.	pfam03061	4HBT	Thioesterase superfamily. This family contains a wide variety of enzymes, principally thioesterases. This family includes 4HBT (EC 3.1.2.23) which catalyses the final step in the biosynthesis of 4-hydroxybenzoate from 4-chlorobenzoate in the soil dwelling microbe Pseudomonas CBS-3. This family includes various cytosolic long-chain acyl-CoA thioester hydrolases. Long-chain acyl-CoA hydrolases hydr…	.	.	.	.	.
evm.TU.Gh_D10G0644	5	2.87835	2.61979	2.8043	1.7536	1.75161	1.31347	6.2491	4.35018	2.64872	2.75577	0.627813	1.3332	EVM%20prediction%20Gh_D10G0644	protein_coding	chrD10:6954980-6955663:+	gi|823246785|ref|XP_012456068.1|	1158	3e-159	PREDICTED: uncharacterized protein LOC105777368 [Gossypium raimondii]	gi|590619124|ref|XM_007024164.1|	333	2e-173	Theobroma cacao Emb:CAB51178.1, putative (TCM_028829) mRNA, complete cds	.	.	.	.	.	.	.	.	pfam13934	ELYS	Nuclear pore complex assembly. ELYS (embryonic large molecule derived from yolk sac) is conserved from fungi such Aspergillus nidulans and Schizosaccharomyces pombe to human. It is important for the assembly of the nuclear pore complex.	.	.	.	.	.
evm.TU.Gh_A03G0862	1	5.94384	5.49737	3.64175	4.69033	5.00785	4.53008	2.96055	2.6586	4.59731	4.49268	5.7999	4.33539	EVM%20prediction%20Gh_A03G0862	protein_coding	chrA03:50073755-50079126:-	gi|823157576|ref|XP_012478670.1|	2858	0	PREDICTED: sucrose transport protein SUC3-like [Gossypium raimondii]	gi|590700429|ref|XM_007046100.1|	1254	0	Theobroma cacao Sucrose transporter 2 isoform 1 (TCM_011763) mRNA, complete cds	O80605	791	0	Sucrose transport protein SUC3	.	.	.	.	pfam07690	MFS_1	Major Facilitator Superfamily.	GO:0009611|response to wounding;GO:0005985|sucrose metabolic process;GO:0015770|sucrose transport;	GO:0005794|Golgi apparatus;GO:0005887|integral component of plasma membrane;GO:0090406|pollen tube;	GO:0008515|sucrose transmembrane transporter activity;GO:0015293|symporter activity;	K15378	SLC45A1_2_4; solute carrier family 45, member 1/2/4
evm.TU.Gh_D10G0648	3	1.22164	1.35016	9.01837	7.71202	47.8921	45.7419	0.231223	0.482883	13.204	10.2926	49.4394	56.9463	EVM%20prediction%20Gh_D10G0648	protein_coding	chrD10:7021595-7022415:-	gi|823250350|ref|XP_012457763.1|	422	4e-51	PREDICTED: acyl-coenzyme A thioesterase 13-like [Gossypium raimondii]	.	.	.	.	.	.	.	.	.	.	.	.	pfam00426	VP4_haemagglut	Outer Capsid protein VP4 (Hemagglutinin).	.	.	.	.	.
evm.TU.Gh_D10G0649	3	26.0921	24.1468	12.0497	11.8451	41.2513	44.7418	12.8818	13.855	18.4493	16.1323	45.9598	48.3844	EVM%20prediction%20Gh_D10G0649	protein_coding	chrD10:7036560-7043567:-	gi|763803508|gb|KJB70446.1|	3115	0	hypothetical protein B456_011G073700 [Gossypium raimondii]	gi|590619021|ref|XM_007024141.1|	726	0	Theobroma cacao Long-chain-fatty-acid-CoA ligase-like protein isoform 3 (TCM_028775) mRNA, complete cds	Q8H151	757	0	Malonate--CoA ligase	SMa0150	259	2e-77	COG0318	pfam00501	AMP-binding	AMP-binding enzyme.	GO:0006631|fatty acid metabolic process;GO:0090410|malonate catabolic process;	GO:0005829|cytosol;GO:0016020|membrane;GO:0005634|nucleus;	GO:0090409|malonyl-CoA synthetase activity;	K18660	ACSF3; malonyl-CoA/methylmalonyl-CoA synthetase [EC:6.2.1.-]
evm.TU.Gh_A03G0869	4	2.17924	4.04286	0.147322	0.153541	0.762798	2.09307	7.14459	7.92182	0.959287	0.968704	6.0192	2.53308	EVM%20prediction%20Gh_A03G0869	protein_coding	chrA03:51643608-51644596:+	gi|823157612|ref|XP_012478685.1|	1274	1e-175	PREDICTED: sphinganine C(4)-monooxygenase 2-like [Gossypium raimondii]	gi|519752840|gb|JX617650.1|	122	4e-56	Gossypium hirsutum clone NBRI_GE62846 microsatellite sequence	Q9AST3	368	4e-127	Sphinganine C(4)-monooxygenase 2	SPBC887.15c	202	2e-62	COG3000	pfam04116	FA_hydroxylase	Fatty acid hydroxylase superfamily. This superfamily includes fatty acid and carotene hydroxylases and sterol desaturases. Beta-carotene hydroxylase is involved in zeaxanthin synthesis by hydroxylating beta-carotene, but the enzyme may be involved in other pathways. This family includes C-5 sterol desaturase and C-4 sterol methyl oxidase. Members of this family are involved in cholesterol biosynt…	GO:0006633|fatty acid biosynthetic process;GO:0009640|photomorphogenesis;GO:0046520|sphingoid biosynthetic process;	GO:0005783|endoplasmic reticulum;GO:0005789|endoplasmic reticulum membrane;GO:0005794|Golgi apparatus;GO:0016021|integral component of membrane;	GO:0005506|iron ion binding;GO:0016491|oxidoreductase activity;	K04713	SUR2; sphinganine C4-monooxygenase [EC:1.14.18.5]
evm.TU.Gh_A03G0868	4	3.2391	3.28644	1.45742	2.40934	9.7724	10.8199	2.66335	2.67612	1.56068	1.55058	9.78841	8.39019	EVM%20prediction%20Gh_A03G0868	protein_coding	chrA03:51190168-51196727:-	gi|728845552|gb|KHG24995.1|	2677	0	E3 ubiquitin-protein ligase HERC2 [Gossypium arboreum]	gi|590700347|ref|XM_007046078.1|	1032	0	Theobroma cacao Regulator of chromosome condensation (RCC1) family with FYVE zinc finger domain, putative isoform 1 (TCM_011750) mRNA, complete cds	Q9VR91	103	3e-21	Probable E3 ubiquitin-protein ligase HERC2	CAC2722	79	7e-15	COG5184	pfam00415	RCC1	Regulator of chromosome condensation (RCC1) repeat.	GO:0016567|protein ubiquitination;GO:0042787|protein ubiquitination involved in ubiquitin-dependent protein catabolic process;	GO:0005814|centriole;GO:0005737|cytoplasm;GO:0005634|nucleus;	GO:0016874|ligase activity;GO:0046872|metal ion binding;GO:0004842|ubiquitin-protein transferase activity;	K10595	HERC2; E3 ubiquitin-protein ligase HERC2 [EC:2.3.2.26]
evm.TU.Gh_A12G2490	3	9.18625	8.77005	8.35591	9.02592	11.4439	12.4225	6.35948	7.17037	11.2174	9.92439	20.108	18.3883	EVM%20prediction%20Gh_A12G2490	protein_coding	chrA12:87333067-87338145:+	gi|728813043|gb|KHG01061.1|	1241	5e-164	U3 small nucleolar ribonucleoprotein MPP10 [Gossypium arboreum]	gi|590663560|ref|XM_007036193.1|	942	0	Theobroma cacao U3 small nucleolar ribonucleoprotein mpp10 isoform 4 (TCM_012096) mRNA, complete cds	O00566	164	4e-42	U3 small nucleolar ribonucleoprotein protein MPP10	YJR002w	142	1e-35	COG5384	pfam04006	Mpp10	Mpp10 protein. This family includes proteins related to Mpp10 (M phase phosphoprotein 10). The U3 small nucleolar ribonucleoprotein (snoRNP) is required for three cleavage events that generate the mature 18S rRNA from the pre-rRNA. In Saccharomyces cerevisiae, depletion of Mpp10, a U3 snoRNP-specific protein, halts 18S rRNA production and impairs cleavage at the three U3 snoRNP-dependent sites.	GO:0010923|negative regulation of phosphatase activity;GO:0006396|RNA processing;GO:0008380|RNA splicing;GO:0000375|RNA splicing, via transesterification reactions;GO:0006364|rRNA processing;	GO:0005694|chromosome;GO:0034457|Mpp10 complex;GO:0005730|nucleolus;GO:0005732|small nucleolar ribonucleoprotein complex;GO:0032040|small-subunit processome;	GO:0044822|poly(A) RNA binding;	K14559	MPP10; U3 small nucleolar RNA-associated protein MPP10
evm.TU.Gh_A12G2491	3	23.1528	21.3325	19.9125	21.7258	9.7681	10.2981	20.6666	19.8628	20.6156	18.7497	14.5281	17.9473	EVM%20prediction%20Gh_A12G2491	protein_coding	chrA12:87339754-87344296:+	gi|728813041|gb|KHG01059.1|	1780	0	Anthranilate phosphoribosyltransferase, chloroplastic -like protein [Gossypium arboreum]	gi|590663572|ref|XM_007036197.1|	663	0	Theobroma cacao Tryptophan biosynthesis 1 (TCM_012099) mRNA, complete cds	Q02166	506	7e-176	Anthranilate phosphoribosyltransferase, chloroplastic	mlr0614	238	1e-73	COG0547	pfam00591	Glycos_transf_3	Glycosyl transferase family, a/b domain. This family includes anthranilate phosphoribosyltransferase (TrpD), thymidine phosphorylase. All these proteins can transfer a phosphorylated ribose substrate.	GO:0000162|tryptophan biosynthetic process;	GO:0009507|chloroplast;GO:0009941|chloroplast envelope;GO:0009570|chloroplast stroma;GO:0009536|plastid;	GO:0004048|anthranilate phosphoribosyltransferase activity;	K00766	trpD; anthranilate phosphoribosyltransferase [EC:2.4.2.18]
evm.TU.Gh_D09G1734	1	9.69942	10.3983	10.0061	11.2895	4.22499	3.61171	10.7397	11.0226	12.5067	8.07915	4.21306	4.88796	EVM%20prediction%20Gh_D09G1734	protein_coding	chrD09:45072360-45074086:-	gi|823176674|ref|XP_012486526.1|	868	4e-116	PREDICTED: uncharacterized protein LOC105800139 isoform X1 [Gossypium raimondii]	.	.	.	.	.	.	.	.	.	.	.	.	pfam14319	Zn_Tnp_IS91	Transposase zinc-binding domain. This domain is likely to be a zinc-binding domain. It is found at the N-terminus of transposases belonging to the IS91 family.	.	.	.	.	.
evm.TU.Gh_A01G1758	1	7.90554	6.80826	7.04483	6.53201	15.8763	17.1505	5.82976	5.07284	9.29614	8.20783	7.17883	9.91675	EVM%20prediction%20Gh_A01G1758	protein_coding	chrA01:96979648-96983443:-	gi|728834117|gb|KHG13560.1|	1922	0	hypothetical protein F383_03330 [Gossypium arboreum]	gi|590632153|ref|XM_007027699.1|	688	0	Theobroma cacao F-box/kelch-repeat protein isoform 1 (TCM_022608) mRNA, complete cds	.	.	.	.	.	.	.	.	pfam03478	DUF295	Protein of unknown function (DUF295). This family of proteins are found in plants. The function of the proteins is unknown.	.	.	.	.	.
evm.TU.Gh_A12G2493	3	0.116276	0.578292	188.017	198.935	27.4138	27.5417	0.550199	0.574515	188.294	204.67	67.444	70.316	EVM%20prediction%20Gh_A12G2493	protein_coding	chrA12:87346772-87348049:+	gi|82409049|gb|ABB73306.1|	1777	0	alternative oxidase [Gossypium hirsutum]	gi|82409048|gb|DQ250028.1|	966	0	Gossypium hirsutum alternative oxidase (AOX1) mRNA, complete cds	Q39219	508	1e-179	Ubiquinol oxidase 1a, mitochondrial	.	.	.	.	pfam01786	AOX	Alternative oxidase. The alternative oxidase is used as a second terminal oxidase in the mitochondria, electrons are transfered directly from reduced ubiquinol to oxygen forming water. This is not coupled to ATP synthesis and is not inhibited by cyanide, this pathway is a single step process. In rice the transcript levels of the alternative oxidase are increased by low temperature.	GO:0045333|cellular respiration;GO:0031930|mitochondria-nucleus signaling pathway;GO:0009409|response to cold;	GO:0016021|integral component of membrane;GO:0005743|mitochondrial inner membrane;GO:0005739|mitochondrion;GO:0070469|respiratory chain;	GO:0009916|alternative oxidase activity;GO:0046872|metal ion binding;	K17893	AOX1, AOX2; ubiquinol oxidase [EC:1.10.3.11]
evm.TU.Gh_A12G2494	5	4.18647	3.872	2.52332	1.99953	1.12775	0.843258	1.60562	1.87255	1.81749	1.5189	0.770331	0.601463	EVM%20prediction%20Gh_A12G2494	protein_coding	chrA12:87349002-87353504:-	gi|823215353|ref|XP_012440434.1|	2005	0	PREDICTED: uncharacterized protein LOC105765738 isoform X1 [Gossypium raimondii]	gi|315307480|gb|HQ650106.1|	1140	0	Gossypium hirsutum clone BAC 067L14, complete sequence	.	.	.	.	.	.	.	.	pfam08449	UAA	UAA transporter family. This family includes transporters with a specificity for UDP-N-acetylglucosamine.	.	.	.	.	.
evm.TU.Gh_A04G0937	2	0.353514	0.625129	0	0	0	0	0.200732	0	0	0	0.149808	0	EVM%20prediction%20Gh_A04G0937	protein_coding	chrA04:58381649-58382467:-	gi|823254437|ref|XP_012459862.1|	1063	2e-137	PREDICTED: leucine-rich repeat receptor protein kinase EMS1-like [Gossypium raimondii]	gi|519689528|gb|JX583423.1|	43	4e-12	Gossypium hirsutum clone NBRI_GE16461 microsatellite sequence	Q8LPB4	50.8	8e-06	Phytosulfokine receptor 1	MA2301_1	55.1	5e-08	COG4886	pfam13855	LRR_8	Leucine rich repeat.	.	GO:0016021|integral component of membrane;GO:0005886|plasma membrane;	GO:0005524|ATP binding;GO:0004674|protein serine/threonine kinase activity;	.	.
evm.TU.Gh_A11G2932	5	27.2002	33.1093	12.7389	14.2908	0.0508942	0	54.2248	52.9728	4.03226	4.47455	0.0495128	0	EVM%20prediction%20Gh_A11G2932	protein_coding	chrA11:93133569-93135068:+	gi|728843642|gb|KHG23085.1|	1959	0	Fructose-1,6-bisphosphatase, chloroplastic [Gossypium arboreum]	gi|590628856|ref|XM_007026769.1|	786	0	Theobroma cacao High cyclic electron flow 1 (TCM_021792) mRNA, complete cds	P46275	632	0	Fructose-1,6-bisphosphatase, chloroplastic	VC2544	283	8e-91	COG0158	pfam00316	FBPase	Fructose-1-6-bisphosphatase.	GO:0019253|reductive pentose-phosphate cycle;	GO:0009570|chloroplast stroma;	GO:0042132|fructose 1,6-bisphosphate 1-phosphatase activity;GO:0046872|metal ion binding;	.	.
evm.TU.Gh_A11G2933	2	0	0	0.105799	0	0.405778	0.269793	0	0	0.0353287	0	0.0394764	0	EVM%20prediction%20Gh_A11G2933	protein_coding	chrA11:93135920-93138019:-	gi|823200524|ref|XP_012435244.1|	2720	0	PREDICTED: uncharacterized protein At1g04910-like [Gossypium raimondii]	gi|590628809|ref|XM_007026757.1|	789	0	Theobroma cacao O-fucosyltransferase family protein isoform 1 (TCM_021783) mRNA, complete cds	Q8W486	256	1e-76	Uncharacterized protein At1g04910	.	.	.	.	pfam10250	O-FucT	GDP-fucose protein O-fucosyltransferase. This is a family of conserved proteins representing the enzyme responsible for adding O-fucose to EGF (epidermal growth factor-like) repeats. Six highly conserved cysteines are present in O-FucT-1 as well as a DXD-like motif (ERD), conserved in mammals, Drosophila, and C. elegans. Both features are characteristic of several glycosyltransferase families. Th…	.	GO:0005768|endosome;GO:0005794|Golgi apparatus;GO:0000139|Golgi membrane;GO:0016021|integral component of membrane;GO:0005802|trans-Golgi network;	GO:0016757|transferase activity, transferring glycosyl groups;	.	.
evm.TU.Gh_A11G2930	1	8.33489	8.16131	6.43531	5.26459	3.34398	3.40308	2.00656	2.88998	5.68417	6.50996	3.95033	3.37744	EVM%20prediction%20Gh_A11G2930	protein_coding	chrA11:93126593-93128919:+	gi|823200518|ref|XP_012435242.1|	1335	0	PREDICTED: phosphatidylinositol:ceramide inositolphosphotransferase 1-like [Gossypium raimondii]	gi|590628887|ref|XM_007026777.1|	375	0	Theobroma cacao Inositol phosphorylceramide synthase 1 (TCM_021801) mRNA, complete cds	Q9M325	396	2e-137	Phosphatidylinositol:ceramide inositolphosphotransferase 1	.	.	.	.	pfam14360	PAP2_C	PAP2 superfamily C-terminal. This family is closely related to the C-terminal a region of PAP2.	GO:0030148|sphingolipid biosynthetic process;	GO:0016021|integral component of membrane;	GO:0045140|inositol phosphoceramide synthase activity;	.	.
evm.TU.Gh_A11G2931	2	1.7448	0.723137	0	0	0	0	1.23841	1.18538	0	0.104406	0.577649	0.343469	EVM%20prediction%20Gh_A11G2931	protein_coding	chrA11:93131493-93132230:-	gi|823200521|ref|XP_012435243.1|	774	1e-102	PREDICTED: uncharacterized protein LOC105761846 [Gossypium raimondii]	gi|590628860|ref|XM_007026770.1|	259	2e-132	Theobroma cacao PAR1 protein (TCM_021793) mRNA, complete cds	.	.	.	.	.	.	.	.	pfam06521	PAR1	PAR1 protein. This family consists of several plant specific PAR1 proteins from Nicotiana tabacum and Arabidopsis thaliana. The function of this family is unknown.	.	.	.	.	.
evm.TU.Gh_A11G2936	5	44.4601	45.729	0	0	0.0377367	0.0358433	29.5807	32.4633	0	0.0331775	0.183562	0	EVM%20prediction%20Gh_A11G2936	protein_coding	chrA11:93159674-93161710:+	gi|823200539|ref|XP_012435249.1|	2684	0	PREDICTED: laccase-4-like [Gossypium raimondii]	gi|590628668|ref|XM_007026719.1|	1089	0	Theobroma cacao Laccase/Diphenol oxidase family protein isoform 1 (TCM_021754) mRNA, complete cds	O80434	893	0	Laccase-4	YFL041w	146	6e-37	COG2132	pfam07732	Cu-oxidase_3	Multicopper oxidase. This entry contains many divergent copper oxidase-like domains that are not recognized by the pfam00394 model.	GO:0009809|lignin biosynthetic process;GO:0046274|lignin catabolic process;GO:0009834|plant-type secondary cell wall biogenesis;	GO:0048046|apoplast;	GO:0005507|copper ion binding;GO:0052716|hydroquinone:oxygen oxidoreductase activity;GO:0016491|oxidoreductase activity;	K05909	E1.10.3.2; laccase [EC:1.10.3.2]
evm.TU.Gh_A11G2937	1	11.1522	11.1742	1.62382	1.45059	5.87207	5.0704	7.30664	5.57079	1.04573	1.58399	3.37567	2.50896	EVM%20prediction%20Gh_A11G2937	protein_coding	chrA11:93167013-93168135:+	gi|728831686|gb|KHG11129.1|	1617	0	Transcription factor MYB1R1 [Gossypium arboreum]	gi|590628660|ref|XM_007026717.1|	550	0	Theobroma cacao Duplicated homeodomain-like superfamily protein (TCM_021750) mRNA, complete cds	Q8S9H7	310	8e-103	Transcription factor DIVARICATA	.	.	.	.	pfam00249	Myb_DNA-binding	Myb-like DNA-binding domain. This family contains the DNA binding domains from Myb proteins, as well as the SANT domain family.	GO:0048262|determination of dorsal/ventral asymmetry;GO:0009908|flower development;GO:0006355|regulation of transcription, DNA-templated;GO:0006351|transcription, DNA-templated;	GO:0005634|nucleus;	GO:0003677|DNA binding;	.	.
evm.TU.Gh_A02G0248	3	4.18207	3.19988	9.74292	9.20221	39.2361	35.271	1.21777	1.27159	8.84512	10.1639	28.9691	27.3573	EVM%20prediction%20Gh_A02G0248	protein_coding	chrA02:3059402-3059581:+	gi|728815735|gb|KHG01945.1|	292	2e-31	60S ribosomal L13a-4 -like protein [Gossypium arboreum]	gi|519748361|gb|JX615483.1|	174	1e-85	Gossypium hirsutum clone NBRI_GE59485 microsatellite sequence	.	.	.	.	.	.	.	.	pfam04354	ZipA_C	ZipA, C-terminal FtsZ-binding domain. This family represents the ZipA C-terminal domain. ZipA is involved in septum formation in bacterial cell division. Its C-terminal domain binds FtsZ, a major component of the bacterial septal ring. The structure of this domain is an alpha-beta fold with three alpha helices and a beta sheet of six antiparallel beta strands. The major loops protruding from the …	.	.	.	.	.
evm.TU.Gh_A02G0249	3	4.08745	3.26262	7.73703	5.37573	30.4162	35.9365	1.50431	0.673196	12.0566	8.04419	31.034	31.4698	EVM%20prediction%20Gh_A02G0249	protein_coding	chrA02:3060333-3061007:+	gi|728815735|gb|KHG01945.1|	260	3e-26	60S ribosomal L13a-4 -like protein [Gossypium arboreum]	.	.	.	.	.	.	.	.	.	.	.	.	pfam00572	Ribosomal_L13	Ribosomal protein L13.	.	.	.	.	.
evm.TU.Gh_A02G0246	1	4.25677	3.75871	6.01117	6.24267	14.7896	15.422	2.3446	2.27017	3.07495	3.94611	6.41858	6.45537	EVM%20prediction%20Gh_A02G0246	protein_coding	chrA02:3041482-3053384:-	gi|823161741|ref|XP_012480746.1|	3819	0	PREDICTED: uncharacterized protein LOC105795602 [Gossypium raimondii]	gi|590657415|ref|XM_007034496.1|	1356	0	Theobroma cacao Triglyceride lipases,triglyceride lipases isoform 1 (TCM_020474) mRNA, complete cds	.	.	.	.	sll0482	59.7	2e-08	COG3675	pfam01764	Lipase_3	Lipase (class 3).	.	.	.	.	.
evm.TU.Gh_A02G0247	3	6.77121	5.76323	21.2144	20.4977	36.1905	33.4892	2.20967	3.61481	21.6209	24.5157	28.4469	25.7394	EVM%20prediction%20Gh_A02G0247	protein_coding	chrA02:3054421-3056407:-	gi|823163700|ref|XP_012481792.1|	1260	5e-174	PREDICTED: probable glutathione S-transferase [Gossypium raimondii]	gi|123680692|emb|AM485573.1|	54	3e-18	Vitis vinifera, whole genome shotgun sequence, contig VV79X002434.5, clone ENTAV 115	Q9ZW24	193	3e-59	Glutathione S-transferase U7	.	.	.	.	pfam13417	GST_N_3	Glutathione S-transferase, N-terminal domain.	GO:0009751|response to salicylic acid;GO:0009636|response to toxic substance;GO:0009407|toxin catabolic process;	GO:0005737|cytoplasm;GO:0005829|cytosol;	GO:0004364|glutathione transferase activity;	K00799	GST, gst; glutathione S-transferase [EC:2.5.1.18]
evm.TU.Gh_A11G2938	1	52.812	52.4425	0.380583	1.18994	2.55443	4.02067	104.335	98.9458	0.571883	0.834162	5.60921	5.91053	EVM%20prediction%20Gh_A11G2938	protein_coding	chrA11:93170275-93171434:-	gi|728831685|gb|KHG11128.1|	1510	0	putative aquaporin PIP1-2 [Gossypium arboreum]	gi|590628621|ref|XM_007026706.1|	639	0	Theobroma cacao Plasma membrane intrinsic protein 1,4 (TCM_021735) mRNA, complete cds	Q7XSQ9	513	0	Probable aquaporin PIP1-2	SMc01870	118	1e-30	COG0580	pfam00230	MIP	Major intrinsic protein. MIP (Major Intrinsic Protein) family proteins exhibit essentially two distinct types of channel properties: (1) specific water transport by the aquaporins, and (2) small neutral solutes transport, such as glycerol by the glycerol facilitators.	GO:0009992|cellular water homeostasis;GO:0015793|glycerol transport;GO:0034220|ion transmembrane transport;GO:0006833|water transport;	GO:0005887|integral component of plasma membrane;GO:0009506|plasmodesma;GO:0005773|vacuole;	GO:0015254|glycerol channel activity;GO:0015250|water channel activity;	.	.
evm.TU.Gh_A06G0924	4	2.71899	2.44367	0.848358	1.09047	6.57261	6.36646	1.10278	1.03341	1.47308	1.88804	3.32372	3.57612	EVM%20prediction%20Gh_A06G0924	protein_coding	chrA06:37346523-37349603:+	gi|728833456|gb|KHG12899.1|	3199	0	Transmembrane 9 superfamily member 4 [Gossypium arboreum]	gi|590571857|ref|XM_007011647.1|	1324	0	Theobroma cacao Endomembrane protein 70 protein family (TCM_036903) mRNA, complete cds	F4KIB2	1041	0	Transmembrane 9 superfamily member 8	.	.	.	.	pfam02990	EMP70	Endomembrane protein 70.	.	GO:0005768|endosome;GO:0010008|endosome membrane;GO:0005794|Golgi apparatus;GO:0000139|Golgi membrane;GO:0016021|integral component of membrane;GO:0009505|plant-type cell wall;GO:0005802|trans-Golgi network;GO:0005774|vacuolar membrane;	.	K17086	TM9SF2_4; transmembrane 9 superfamily member 2/4
evm.TU.Gh_A06G0923	1	5.10279	6.58542	2.96967	3.18881	6.55775	7.21221	2.24958	2.53692	3.24536	2.73102	8.76376	10.1822	EVM%20prediction%20Gh_A06G0923	protein_coding	chrA06:37293231-37297395:-	gi|728831917|gb|KHG11360.1|	2931	0	BTB/POZ domain-containing NPY1 -like protein [Gossypium arboreum]	gi|590571872|ref|XM_007011651.1|	1228	0	Theobroma cacao Phototropic-responsive NPH3 family protein isoform 2 (TCM_036904) mRNA, complete cds	Q8H1D3	616	0	BTB/POZ domain-containing protein NPY1	.	.	.	.	pfam03000	NPH3	NPH3 family. Phototropism of Arabidopsis thaliana seedlings in response to a blue light source is initiated by nonphototropic hypocotyl 1 (NPH1), a light-activated serine-threonine protein kinase. Mutations in NPH3 disrupt early signaling occurring downstream of the NPH1 photoreceptor. The NPH3 gene encodes a NPH1-interacting protein. NPH3 is a member of a large protein family, apparently specifi…	GO:0045176|apical protein localization;GO:0010540|basipetal auxin transport;GO:0048825|cotyledon development;GO:0009908|flower development;GO:0010229|inflorescence development;GO:0048513|organ development;GO:0048827|phyllome development;GO:0009911|positive regulation of flower development;GO:0016567|protein ubiquitination;	GO:0005770|late endosome;GO:0005886|plasma membrane;	GO:0004871|signal transducer activity;	.	.
evm.TU.Gh_A02G0243	1	7.1973	9.22	9.75325	12.4238	13.0035	16.7501	4.48925	5.17258	4.49752	6.57759	9.7045	4.12163	EVM%20prediction%20Gh_A02G0243	protein_coding	chrA02:3018456-3018809:+	gi|823163670|ref|XP_012481779.1|	513	7e-65	PREDICTED: uncharacterized protein LOC105796581 [Gossypium raimondii]	gi|590624057|ref|XM_007025436.1|	132	6e-62	Theobroma cacao Uncharacterized protein isoform 2 (TCM_029779) mRNA, partial cds	.	.	.	.	.	.	.	.	pfam12128	DUF3584	Protein of unknown function (DUF3584). This protein is found in bacteria and eukaryotes. Proteins in this family are typically between 943 to 1234 amino acids in length. This family contains a P-loop motif suggesting it is a nucleotide binding protein. It may be involved in replication.	.	.	.	.	.
evm.TU.Gh_A06G0921	3	14.5473	13.5681	13.2309	13.2993	51.621	52.6276	12.3568	16.9	25.0956	24.119	45.7842	46.4895	EVM%20prediction%20Gh_A06G0921	protein_coding	chrA06:37287880-37289989:+	gi|823234028|ref|XP_012449650.1|	1278	5e-176	PREDICTED: chorismate mutase 2-like isoform X1 [Gossypium raimondii]	gi|590571900|ref|XM_007011658.1|	372	0	Theobroma cacao Chorismate mutase 2 (TCM_036909) mRNA, complete cds	Q9S7H4	306	1e-102	Chorismate mutase 2	YPR060c	171	1e-50	COG1605	pfam01817	CM_2	Chorismate mutase type II. Chorismate mutase EC:5.4.99.5 catalyses the conversion of chorismate to prephenate in the pathway of tyrosine and phenylalanine biosynthesis. This enzyme is negatively regulated by tyrosine, tryptophan and phenylalanine.	GO:0009073|aromatic amino acid family biosynthetic process;GO:0046417|chorismate metabolic process;	GO:0005829|cytosol;	GO:0004106|chorismate mutase activity;	K01850	E5.4.99.5; chorismate mutase [EC:5.4.99.5]
evm.TU.Gh_A06G0920	4	3.76938	3.16038	0	0.128209	45.7188	44.8366	0.922555	1.54132	0.431319	0.248887	31.7404	27.156	EVM%20prediction%20Gh_A06G0920	protein_coding	chrA06:37284124-37286185:+	gi|728831915|gb|KHG11358.1|	1252	3e-171	Transforming acidic coiled-coil-containing 2 [Gossypium arboreum]	gi|590571903|ref|XM_007011659.1|	266	5e-136	Theobroma cacao WRKY family transcription factor (TCM_036910) mRNA, complete cds	.	.	.	.	.	.	.	.	pfam12725	DUF3810	Protein of unknown function (DUF3810). This family of proteins is functionally uncharacterized. This family of proteins is found in bacteria. Proteins in this family are typically between 333 and 377 amino acids in length. There is a conserved HEXXH sequence motif that is characteristic of metallopeptidases. This family may therefore belong to an as yet uncharacterized family of peptidase enzymes.	.	.	.	.	.
evm.TU.Gh_D09G1668	1	9.32456	10.5632	17.0766	13.5205	8.58035	9.54834	8.55971	7.18726	11.3161	11.8736	8.10048	8.71283	EVM%20prediction%20Gh_D09G1668	protein_coding	chrD09:44329951-44337731:+	gi|823176352|ref|XP_012486417.1|	2078	0	PREDICTED: cyclin-dependent kinase D-3-like [Gossypium raimondii]	gi|590665201|ref|XM_007036614.1|	900	0	Theobroma cacao Cyclin-dependent kinase D1,3 isoform 2 (TCM_012560) mRNA, complete cds	P29620	620	0	Cyclin-dependent kinase D-1	.	.	.	.	pfam00069	Pkinase	Protein kinase domain.	GO:0007049|cell cycle;GO:0051301|cell division;	GO:0005634|nucleus;	GO:0005524|ATP binding;GO:0004693|cyclin-dependent protein serine/threonine kinase activity;GO:0008353|RNA polymerase II carboxy-terminal domain kinase activity;	K02202	CDK7; cyclin-dependent kinase 7 [EC:2.7.11.22 2.7.11.23]
evm.TU.Gh_A13G0169	1	34.5961	36.0665	20.4354	18.9584	3.5626	3.89143	30.1089	28.4492	10.6234	11.3542	4.24572	4.03576	EVM%20prediction%20Gh_A13G0169	protein_coding	chrA13:1808869-1810702:-	gi|728838074|gb|KHG17517.1|	1241	6e-171	hypothetical protein F383_22121 [Gossypium arboreum]	gi|590562645|ref|XM_007009082.1|	435	0	Theobroma cacao C22orf13, putative isoform 2 (TCM_042643) mRNA, complete cds	.	.	.	.	.	.	.	.	pfam09778	Guanylate_cyc_2	Guanylylate cyclase. Members of this family of proteins catalyse the conversion of guanosine triphosphate (GTP) to 3',5'-cyclic guanosine monophosphate (cGMP) and pyrophosphate.	.	.	.	.	.
evm.TU.Gh_A13G0168	2	0.171572	0.663679	0.243573	0.592326	0.560515	0.266196	0.730664	0.254319	0.244003	0.164266	0.636184	0.450326	EVM%20prediction%20Gh_A13G0168	protein_coding	chrA13:1806856-1808288:+	gi|823264312|ref|XP_012464896.1|	879	6e-117	PREDICTED: uncharacterized protein LOC105783794 [Gossypium raimondii]	gi|566182646|ref|XM_002312098.2|	116	9e-53	Populus trichocarpa zinc finger family protein (POPTR_0008s06300g) mRNA, complete cds	.	.	.	.	.	.	.	.	pfam12906	RINGv	RING-variant domain.	.	.	.	.	.
evm.TU.Gh_D09G1661	6	36.0733	32.1939	33.7512	36.1045	35.374	33.3557	42.8819	39.8923	48.8193	48.4534	46.2591	39.2319	EVM%20prediction%20Gh_D09G1661	protein_coding	chrD09:44276756-44278668:-	gi|823176325|ref|XP_012486409.1|	1720	0	PREDICTED: guanine nucleotide-binding protein subunit beta-like protein isoform X1 [Gossypium raimondii]	gi|590665285|ref|XM_007036634.1|	727	0	Theobroma cacao Transducin/WD40 repeat-like superfamily protein (TCM_012580) mRNA, complete cds	Q39836	612	0	Guanine nucleotide-binding protein subunit beta-like protein	.	.	.	.	pfam00400	WD40	WD domain, G-beta repeat.	.	.	.	K14753	RACK1; guanine nucleotide-binding protein subunit beta-2-like 1 protein
evm.TU.Gh_D09G1660	2	3.11063	3.70234	0.6039	1.02276	0	0	3.09475	3.94089	0.0756209	0.0381816	0	0	EVM%20prediction%20Gh_D09G1660	protein_coding	chrD09:44257374-44261582:-	gi|763769957|gb|KJB37172.1|	2104	0	hypothetical protein B456_006G192500 [Gossypium raimondii]	gi|568875292|ref|XM_006490678.1|	308	4e-159	PREDICTED: Citrus sinensis alpha-dioxygenase 2-like (LOC102611343), mRNA	Q9C9U3	84	7e-16	Alpha-dioxygenase 2	.	.	.	.	pfam03098	An_peroxidase	Animal haem peroxidase.	GO:0031408|oxylipin biosynthetic process;GO:0006979|response to oxidative stress;	.	GO:0051213|dioxygenase activity;GO:0020037|heme binding;GO:0046872|metal ion binding;GO:0004601|peroxidase activity;	.	.
evm.TU.Gh_A13G0167	3	18.7642	21.4514	9.46475	9.75817	22.6002	24.5249	18.2157	19.6052	15.8534	11.1703	16.0059	13.7732	EVM%20prediction%20Gh_A13G0167	protein_coding	chrA13:1779771-1780847:-	gi|823261011|ref|XP_012463235.1|	1581	0	PREDICTED: L-type lectin-domain containing receptor kinase VIII.1-like [Gossypium raimondii]	gi|590562577|ref|XM_007009063.1|	520	0	Theobroma cacao Concanavalin A-like lectin family protein, putative (TCM_042627) mRNA, complete cds	.	.	.	.	.	.	.	.	pfam00139	Lectin_legB	Legume lectin domain.	.	.	.	.	.
evm.TU.Gh_D09G1662	4	0.406355	0.352869	3.04924	3.97959	21.0509	21.4658	0.19228	0.286825	3.85268	5.14102	25.707	26.5421	EVM%20prediction%20Gh_D09G1662	protein_coding	chrD09:44280099-44283989:+	gi|823176319|ref|XP_012486407.1|	3286	0	PREDICTED: E3 ubiquitin-protein ligase ORTHRUS 2-like [Gossypium raimondii]	gi|590665294|ref|XM_007036637.1|	1207	0	Theobroma cacao Zinc finger (C3HC4-type RING finger) family protein isoform 1 (TCM_012584) mRNA, complete cds	Q8VYZ0	862	0	E3 ubiquitin-protein ligase ORTHRUS 2	DR1533	120	3e-29	COG3440	pfam02182	SAD_SRA	SAD/SRA domain. The domain goes by several names including SAD, SRA and YDG. It adopts a beta barrel, modified PUA-like, fold that is widely present in eukaryotic chromatin proteins and in bacteria. Versions of this domain are known to bind hemi-methylated CpG dinucleotides and also other 5mC containing dinucleotides. The domain binds DNA by flipping out the methylated cytosine base from the DNA …	GO:0051301|cell division;GO:0032776|DNA methylation on cytosine;GO:0010424|DNA methylation on cytosine within a CG sequence;GO:0010216|maintenance of DNA methylation;GO:0031508|pericentric heterochromatin assembly;GO:0090309|positive regulation of methylation-dependent chromatin silencing;GO:0016567|protein ubiquitination;	GO:0010369|chromocenter;GO:0005720|nuclear heterochromatin;GO:0005634|nucleus;	GO:0003682|chromatin binding;GO:0010385|double-stranded methylated DNA binding;GO:0042393|histone binding;GO:0016874|ligase activity;GO:0008327|methyl-CpG binding;GO:0010428|methyl-CpNpG binding;GO:0010429|methyl-CpNpN binding;GO:0061630|ubiquitin protein ligase activity;GO:0004842|ubiquitin-protein transferase activity;GO:0008270|zinc ion binding;	K10638	UHRF1, NP95; E3 ubiquitin-protein ligase UHRF1 [EC:2.3.2.27]
evm.TU.Gh_A13G0161	1	11.9875	11.6768	3.07671	6.21274	7.96522	6.5148	9.03716	8.23189	14.2549	9.92078	9.25576	7.25262	EVM%20prediction%20Gh_A13G0161	protein_coding	chrA13:1759163-1759812:+	gi|728847717|gb|KHG27160.1|	488	2e-60	Pollen-specific SF3 [Gossypium arboreum]	gi|590562518|ref|XM_007009047.1|	216	9e-109	Theobroma cacao GATA type zinc finger transcription factor family protein isoform 1 (TCM_042613) mRNA, complete cds	Q9M047	91.3	2e-22	LIM domain-containing protein WLIM2b	.	.	.	.	pfam00412	LIM	LIM domain. This family represents two copies of the LIM structural domain.	.	GO:0005737|cytoplasm;GO:0005856|cytoskeleton;	GO:0008270|zinc ion binding;	.	.
evm.TU.Gh_D09G1664	3	20.7641	16.4842	1.10715	1.44235	14.9683	10.2849	18.8201	25.1429	7.48646	3.91998	20.7586	20.8788	EVM%20prediction%20Gh_D09G1664	protein_coding	chrD09:44289443-44289640:-	gi|763769964|gb|KJB37179.1|	253	4e-27	hypothetical protein B456_006G192900 [Gossypium raimondii]	gi|519748822|gb|JX615728.1|	185	1e-91	Gossypium hirsutum clone NBRI_GE59873 microsatellite sequence	.	.	.	.	.	.	.	.	pfam03899	ATP_synt_I	ATP synthase I chain.	.	.	.	.	.
evm.TU.Gh_A13G0163	3	5.24875	4.49106	12.8196	11.0226	16.963	15.7616	3.04443	3.68093	9.31065	8.59153	13.2738	13.6875	EVM%20prediction%20Gh_A13G0163	protein_coding	chrA13:1762662-1763288:-	gi|296086106|emb|CBI31547.3|	564	4e-71	unnamed protein product [Vitis vinifera]	gi|590562528|ref|XM_007009050.1|	267	5e-137	Theobroma cacao Nucleotide-sugar transporter family protein (TCM_042615) mRNA, complete cds	Q5XF09	211	4e-67	Probable sugar phosphate/phosphate translocator At3g11320	.	.	.	.	pfam03151	TPT	Triose-phosphate Transporter family. This family includes transporters with a specificity for triose phosphate.	GO:0008643|carbohydrate transport;	GO:0005783|endoplasmic reticulum;GO:0005794|Golgi apparatus;GO:0016021|integral component of membrane;	.	.	.
evm.TU.Gh_A13G0162	3	82.2868	71.1833	16.1527	20.4419	12.0585	12.189	62.2025	67.5617	19.4561	20.8142	9.79389	11.9455	EVM%20prediction%20Gh_A13G0162	protein_coding	chrA13:1760147-1761896:+	gi|728847717|gb|KHG27160.1|	923	9e-125	Pollen-specific SF3 [Gossypium arboreum]	gi|590562518|ref|XM_007009047.1|	430	0	Theobroma cacao GATA type zinc finger transcription factor family protein isoform 1 (TCM_042613) mRNA, complete cds	Q9M047	90.1	8e-21	LIM domain-containing protein WLIM2b	.	.	.	.	pfam00412	LIM	LIM domain. This family represents two copies of the LIM structural domain.	.	GO:0005737|cytoplasm;GO:0005856|cytoskeleton;	GO:0008270|zinc ion binding;	.	.
evm.TU.Gh_D05G2808	2	0.371189	0.205121	0	0	0.606327	0	1.22948	2.75104	0.351928	0	0	0	EVM%20prediction%20Gh_D05G2808	protein_coding	chrD05:31375054-31375365:+	gi|763786442|gb|KJB53438.1|	382	2e-45	hypothetical protein B456_009G311600 [Gossypium raimondii]	gi|590565392|ref|XM_007009874.1|	140	2e-66	Theobroma cacao Uncharacterized protein (TCM_043252) mRNA, complete cds	.	.	.	.	.	.	.	.	pfam08374	Protocadherin	Protocadherin. The structure of protocadherins is similar to that of classic cadherins (pfam00028), but particularly on the cytoplasmic domains they also have some unique features. They are expressed in a variety of organisms and are found in high concentrations in the brain where they seem to be localized mainly at cell-cell contact sites. Their expression seems to be developmentally regulated.	.	.	.	.	.
evm.TU.Gh_D05G2809	2	1.01589	1.12277	0.856312	0.861141	1.08899	1.05077	0.4807	0.674488	1.47486	1.0942	0.672657	0.999901	EVM%20prediction%20Gh_D05G2809	protein_coding	chrD05:31380836-31384618:+	gi|763793551|gb|KJB60547.1|	5615	0	hypothetical protein B456_009G311700 [Gossypium raimondii]	gi|507308983|gb|GQ227452.1|	488	0	Gossypium hirsutum clone GhRGA-BD-20 NBS-LRR resistance protein-like protein gene, partial cds	Q9LRR4	534	3e-168	Putative disease resistance RPP13-like protein 1	alr0124_1	63.2	3e-09	COG4886	pfam00931	NB-ARC	NB-ARC domain.	GO:0006952|defense response;	.	GO:0043531|ADP binding;GO:0005524|ATP binding;	.	.
evm.TU.Gh_D05G2804	3	29.6745	28.0848	25.1939	26.5553	30.5968	30.3116	7.02072	6.89977	24.1882	25.0362	29.9086	30.3794	EVM%20prediction%20Gh_D05G2804	protein_coding	chrD05:31256125-31260897:-	gi|823229962|ref|XP_012447719.1|	1812	0	PREDICTED: splicing factor U2af large subunit B-like isoform X2 [Gossypium raimondii]	gi|590565425|ref|XM_007009883.1|	1117	0	Theobroma cacao Splicing factor U2af large subunit A isoform 3 (TCM_043260) mRNA, complete cds	Q9ZR40	612	0	Splicing factor U2af large subunit B	.	.	.	.	pfam00076	RRM_1	RNA recognition motif. (a.k.a. RRM, RBD, or RNP domain). The RRM motif is probably diagnostic of an RNA binding protein. RRMs are found in a variety of RNA binding proteins, including various hnRNP proteins, proteins implicated in regulation of alternative splicing, and protein components of snRNPs. The motif also appears in a few single stranded DNA binding proteins. The RRM structure consists o…	GO:0006397|mRNA processing;GO:0008380|RNA splicing;	GO:0005634|nucleus;	GO:0000166|nucleotide binding;GO:0003723|RNA binding;	.	.
evm.TU.Gh_D05G2805	5	38.6037	28.8176	0	0	0.36876	0	31.4057	25.0972	0	0	0	0	EVM%20prediction%20Gh_D05G2805	protein_coding	chrD05:31296164-31296334:-	gi|763786493|gb|KJB53489.1|	292	3e-33	hypothetical protein B456_009G311300 [Gossypium raimondii]	gi|256536540|gb|GQ393595.1|	129	1e-60	Gossypium hirsutum cultivar Deltapine 33 B clone MONCS0560 SSR marker CGR5600 genomic sequence	.	.	.	.	.	.	.	.	pfam08137	DVL	DVL family. This family consists of the DVL family of proteins. In a gain-of-function genetic screen for genes that influence fruit development in Arabidopsis, DEVIL (DVL) gene was identified. DVL is a small protein and overexpression of the protein results in pleiotropic phenotypes featured by shortened stature, rounder rosette leaves, clustered inflorescences, shortened pedicles, and siliques w…	.	.	.	.	.
evm.TU.Gh_D05G2807	5	50.6448	53.6803	22.4508	21.2188	1.3751	1.02622	44.6422	49.5119	10.3046	10.8807	0.859995	0.662863	EVM%20prediction%20Gh_D05G2807	protein_coding	chrD05:31338099-31344673:-	gi|823229996|ref|XP_012447735.1|	1740	0	PREDICTED: vacuolar amino acid transporter 1-like [Gossypium raimondii]	gi|590565343|ref|XM_007009860.1|	491	0	Theobroma cacao Transmembrane amino acid transporter family protein isoform 3 (TCM_043231) mRNA, complete cds	P47082	125	9e-30	Vacuolar amino acid transporter 1	YJR001w	125	3e-30	COG0814	pfam01490	Aa_trans	Transmembrane amino acid transporter protein. This transmembrane region is found in many amino acid transporters including UNC-47 and MTR. UNC-47 encodes a vesicular amino butyric acid (GABA) transporter, (VGAT). UNC-47 is predicted to have 10 transmembrane domains. MTR is a N system amino acid transporter system protein involved in methyltryptophan resistance. Other members of this family includ…	GO:0003333|amino acid transmembrane transport;GO:0006865|amino acid transport;GO:0015803|branched-chain amino acid transport;GO:0098655|cation transmembrane transport;GO:0006812|cation transport;GO:0006868|glutamine transport;GO:1902475|L-alpha-amino acid transmembrane transport;GO:0015807|L-amino acid transport;GO:0015804|neutral amino acid transport;GO:0015828|tyrosine transport;GO:0007034|vacu…	GO:0000324|fungal-type vacuole;GO:0000329|fungal-type vacuole membrane;GO:0016021|integral component of membrane;	GO:0015186|L-glutamine transmembrane transporter activity;GO:0015188|L-isoleucine transmembrane transporter activity;GO:0005302|L-tyrosine transmembrane transporter activity;	K15015	SLC32A, VGAT; solute carrier family 32 (vesicular inhibitory amino acid transporter)
evm.TU.Gh_D05G2800	2	0	0.0394317	0	0	1.43755	1.69755	0	0.0352567	0	0	0.0377981	0	EVM%20prediction%20Gh_D05G2800	protein_coding	chrD05:31155988-31159888:+	gi|823215908|ref|XP_012440688.1|	2640	0	PREDICTED: putative nucleobase-ascorbate transporter 10 [Gossypium raimondii]	gi|590652265|ref|XM_007033041.1|	839	0	Theobroma cacao Xanthine/uracil permease family protein (TCM_019285) mRNA, complete cds	O04472	742	0	Putative nucleobase-ascorbate transporter 10	PAB1838	128	1e-31	COG2233	pfam00860	Xan_ur_permease	Permease family. This family includes permeases for diverse substrates such as xanthine, uracil, and vitamin C. However many members of this family are functionally uncharacterized and may transport other substrates. Members of this family have ten predicted transmembrane helices.	GO:0055085|transmembrane transport;	GO:0016021|integral component of membrane;	GO:0005215|transporter activity;	.	.
evm.TU.Gh_D05G2802	6	135.797	129.969	98.1005	104.827	59.0858	58.0863	143.004	136.972	45.8587	48.1641	44.1983	42.8031	EVM%20prediction%20Gh_D05G2802	protein_coding	chrD05:31222131-31225849:+	gi|18447763|gb|AAL67992.1|	2625	0	putative serine carboxypeptidase precursor [Gossypium hirsutum]	gi|18447762|gb|AY072822.1|	1512	0	Gossypium hirsutum putative serine carboxypeptidase precursor (SCP) mRNA, complete cds	P32826	753	0	Serine carboxypeptidase-like 49	SPAC19G12.10c_2	290	1e-90	COG2939	pfam00450	Peptidase_S10	Serine carboxypeptidase.	.	GO:0005829|cytosol;GO:0005576|extracellular region;GO:0005773|vacuole;	GO:0004185|serine-type carboxypeptidase activity;	K16298	SCPL-IV; serine carboxypeptidase-like clade IV [EC:3.4.16.-]
evm.TU.Gh_D05G2803	4	3.79143	3.80938	0.815535	1.69991	10.6973	10.1606	5.70831	5.10908	0.32679	0.494997	6.57282	5.2471	EVM%20prediction%20Gh_D05G2803	protein_coding	chrD05:31233543-31233878:+	gi|823229973|ref|XP_012447724.1|	274	4e-29	PREDICTED: type 1 phosphatases regulator ypi1-like [Gossypium raimondii]	gi|590666878|ref|XM_007037025.1|	140	2e-66	Theobroma cacao Inhibitor-3 (TCM_013466) mRNA, complete cds	O14218	52.8	1e-08	Type 1 phosphatases regulator ypi1	.	.	.	.	pfam07491	PPI_Ypi1	Protein phosphatase inhibitor. These proteins include Ypi1, , a novel Saccharomyces cerevisiae type 1 protein phosphatase inhibitor and ppp1r11/hcgv, annotated as having protein phosphatase inhibitor activity.	GO:0032515|negative regulation of phosphoprotein phosphatase activity;GO:0035308|negative regulation of protein dephosphorylation;GO:0006470|protein dephosphorylation;GO:0007165|signal transduction;	GO:0005829|cytosol;GO:0005634|nucleus;GO:0000164|protein phosphatase type 1 complex;	GO:0008157|protein phosphatase 1 binding;GO:0004864|protein phosphatase inhibitor activity;GO:0004865|protein serine/threonine phosphatase inhibitor activity;	K17553	PPP1R11; protein phosphatase 1 regulatory subunit 11
evm.TU.Gh_A08G1223	5	0.451505	0.374255	8.1191	4.7876	0.12292	0.233505	5.87522	4.68481	24.8284	25.5044	2.27209	1.6591	EVM%20prediction%20Gh_A08G1223	protein_coding	chrA08:82614713-82615225:-	gi|823150933|ref|XP_012475297.1|	782	5e-104	PREDICTED: uncharacterized protein LOC105791660 [Gossypium raimondii]	gi|590723167|ref|XM_007052047.1|	257	3e-131	Theobroma cacao SAUR family protein (TCM_005545) mRNA, complete cds	P33080	76.3	8e-17	Auxin-induced protein X10A	.	.	.	.	pfam02519	Auxin_inducible	Auxin responsive protein. This family consists of the protein products of the ARG7 auxin responsive genes family none of which have any identified functional role.	GO:0009734|auxin-activated signaling pathway;	.	.	K14488	SAUR; SAUR family protein
evm.TU.Gh_Sca007070G01	2	0.361089	0.181399	3.66602	3.95028	0.0357471	0	0.186394	0.0973158	3.33015	3.73998	0.0695537	0	EVM%20prediction%20Gh_Sca007070G01	protein_coding	chrscaffold7070:1539-5607:+	gi|763745318|gb|KJB12757.1|	2907	0	hypothetical protein B456_002G035100 [Gossypium raimondii]	gi|590612074|ref|XM_007022220.1|	375	0	Theobroma cacao Serine/threonine kinases,protein kinases,ATP binding,sugar binding,kinases,carbohydrate binding, putative (TCM_032454) mRNA, complete cds	Q9SXB5	562	0	G-type lectin S-receptor-like serine/threonine-protein kinase At1g11305	Cgl2127_1	95.9	3e-20	COG0515	pfam00069	Pkinase	Protein kinase domain.	GO:0048544|recognition of pollen;	GO:0016021|integral component of membrane;GO:0005886|plasma membrane;	GO:0005524|ATP binding;GO:0005516|calmodulin binding;GO:0030246|carbohydrate binding;GO:0004674|protein serine/threonine kinase activity;	.	.
evm.TU.Gh_D11G0329	1	14.5765	16.6412	12.1281	12.877	5.05859	3.56217	15.3106	17.8867	9.26403	6.59448	2.71519	3.02709	EVM%20prediction%20Gh_D11G0329	protein_coding	chrD11:2813183-2813905:-	gi|823183555|ref|XP_012488893.1|	1183	1e-162	PREDICTED: pectinesterase 3 [Gossypium raimondii]	.	.	.	.	Q43111	125	1e-31	Pectinesterase 3	.	.	.	.	pfam04043	PMEI	Plant invertase/pectin methylesterase inhibitor. This domain inhibits pectin methylesterases (PMEs) and invertases through formation of a non-covalent 1:1 complex. It has been implicated in the regulation of fruit development, carbohydrate metabolizm and cell wall extension. It may also be involved in inhibiting microbial pathogen PMEs. It has been observed that it is often expressed as a large i…	GO:0042545|cell wall modification;GO:0045490|pectin catabolic process;	GO:0005618|cell wall;GO:0005576|extracellular region;	GO:0045330|aspartyl esterase activity;GO:0004857|enzyme inhibitor activity;GO:0030599|pectinesterase activity;	.	.
evm.TU.Gh_A01G1798	3	38.823	40.645	25.0493	24.0152	35.6293	34.5601	23.0062	23.4089	20.8651	23.0299	32.3385	24.0259	EVM%20prediction%20Gh_A01G1798	protein_coding	chrA01:97758214-97762759:+	gi|823136894|ref|XP_012468218.1|	2783	0	PREDICTED: pyruvate kinase, cytosolic isozyme-like [Gossypium raimondii]	gi|590631490|ref|XM_007027517.1|	1218	0	Theobroma cacao Pyruvate kinase family protein (TCM_022396) mRNA, complete cds	Q42806	381	2e-124	Pyruvate kinase, cytosolic isozyme	STM1378	270	1e-82	COG0469	pfam00224	PK	Pyruvate kinase, barrel domain. This domain of the is actually a small beta-barrel domain nested within a larger TIM barrel. The active site is found in a cleft between the two domains.	GO:0006096|glycolytic process;	GO:0005737|cytoplasm;	GO:0005524|ATP binding;GO:0000287|magnesium ion binding;GO:0030955|potassium ion binding;GO:0004743|pyruvate kinase activity;	K00873	PK, pyk; pyruvate kinase [EC:2.7.1.40]
evm.TU.Gh_A08G1798	2	0.765946	1.60841	0	0	0	0	0.724865	0.15138	0	0	0	0.0804154	EVM%20prediction%20Gh_A08G1798	protein_coding	chrA08:98310048-98311758:+	gi|728846046|gb|KHG25489.1|	1127	1e-153	BAG family molecular chaperone regulator 4 [Gossypium arboreum]	gi|590591140|ref|XM_007016870.1|	437	0	Theobroma cacao BCL-2-associated athanogene 4 isoform 1 (TCM_042183) mRNA, complete cds	Q8RX71	150	3e-42	BAG family molecular chaperone regulator 4	.	.	.	.	pfam00240	ubiquitin	Ubiquitin family. This family contains a number of ubiquitin-like proteins: SUMO (smt3 homologue) Nedd8, Elongin B, Rub1, and Parkin. A number of them are thought to carry a distinctive five-residue motif termed the proteasome-interacting motif (PIM), which may have a biologically significant role in protein delivery to proteasomes and recruitment of proteasomes to transcription sites.	GO:0009409|response to cold;GO:0009651|response to salt stress;GO:0010228|vegetative to reproductive phase transition of meristem;	GO:0005829|cytosol;	.	.	.
evm.TU.Gh_A13G0351	2	0.798697	0.588484	0.251972	0.525215	0.676484	0.872022	1.5957	2.1924	0	0.16993	1.0812	0.838538	EVM%20prediction%20Gh_A13G0351	protein_coding	chrA13:4657284-4659998:-	gi|823263880|ref|XP_012464699.1|	2313	0	PREDICTED: abscisic acid 8'-hydroxylase 4-like isoform X2 [Gossypium raimondii]	gi|590686599|ref|XM_007042365.1|	912	0	Theobroma cacao Abscisic acid 8'-hydroxylase 4 isoform 1 (TCM_007064) mRNA, complete cds	Q9LJK2	688	0	Abscisic acid 8'-hydroxylase 4	slr0574	196	3e-56	COG2124	pfam00067	p450	Cytochrome P450. Cytochrome P450s are haem-thiolate proteins involved in the oxidative degradation of various compounds. They are particularly well known for their role in the degradation of environmental toxins and mutagens. They can be divided into 4 classes, according to the method by which electrons from NAD(P)H are delivered to the catalytic site. Sequence conservation is relatively low with…	GO:0046345|abscisic acid catabolic process;	GO:0016021|integral component of membrane;	GO:0010295|(+)-abscisic acid 8'-hydroxylase activity;GO:0020037|heme binding;GO:0005506|iron ion binding;	K09843	E1.14.13.93; (+)-abscisic acid 8'-hydroxylase [EC:1.14.13.93]
evm.TU.Gh_D04G0966	5	5.66386	5.51846	5.57209	5.14569	0.486934	0.847922	3.17373	1.84111	3.67418	3.6389	1.3422	0.860662	EVM%20prediction%20Gh_D04G0966	protein_coding	chrD04:29769774-29771646:-	gi|763795161|gb|KJB62157.1|	1057	1e-140	hypothetical protein B456_009G403400 [Gossypium raimondii]	gi|590632002|ref|XM_007027658.1|	171	3e-83	Theobroma cacao Catalytic, putative (TCM_022568) mRNA, complete cds	.	.	.	.	.	.	.	.	pfam12697	Abhydrolase_6	Alpha/beta hydrolase family. This family contains alpha/beta hydrolase enzymes of diverse specificity.	.	.	.	.	.
evm.TU.Gh_D01G0648	5	28.2563	32.7685	15.2547	11.3351	0.108347	0	36.6744	30.4789	1.88662	1.0002	0.579733	0.731199	EVM%20prediction%20Gh_D01G0648	protein_coding	chrD01:9076208-9078307:+	gi|823132021|ref|XP_012460861.1|	1886	0	PREDICTED: GDSL esterase/lipase At5g55050-like [Gossypium raimondii]	gi|568842209|ref|XM_006474981.1|	244	1e-123	PREDICTED: Citrus sinensis GDSL esterase/lipase At5g55050-like (LOC102623632), mRNA	Q9FIA1	380	3e-128	GDSL esterase/lipase At5g55050	PA4921	74.7	3e-14	COG3240	pfam00657	Lipase_GDSL	GDSL-like Lipase/Acylhydrolase.	GO:0016042|lipid catabolic process;	GO:0005576|extracellular region;	GO:0016298|lipase activity;	.	.
evm.TU.Gh_D01G0649	1	5.45487	5.28676	2.70048	2.59373	4.23433	5.32392	3.81216	4.00828	1.90959	2.27651	4.9492	3.96483	EVM%20prediction%20Gh_D01G0649	protein_coding	chrD01:9095952-9100829:+	gi|823132023|ref|XP_012460871.1|	3218	0	PREDICTED: uncharacterized protein LOC105780887 [Gossypium raimondii]	gi|590606593|ref|XM_007020715.1|	1300	0	Theobroma cacao Rab3 GTPase-activating protein catalytic subunit isoform 1 (TCM_030843) mRNA, complete cds	Q15042	171	4e-43	Rab3 GTPase-activating protein catalytic subunit	.	.	.	.	pfam13890	Rab3-GTPase_cat	Rab3 GTPase-activating protein catalytic subunit. This family is the probable catalytic subunit of the GTPase activating protein that has specificity for Rab3 subfamily (RAB3A, RAB3B, RAB3C and RAB3D). It is likely to convert active Rab3-GTP to the inactive form Rab3-GDP. Rab3 proteins are involved in regulated exocytosis of neurotransmitters and hormones. The Rab3 GTPase-activating complex is a …	GO:0007420|brain development;GO:0043010|camera-type eye development;GO:0097051|establishment of protein localization to endoplasmic reticulum membrane;GO:0060325|face morphogenesis;GO:0021854|hypothalamus development;GO:0034389|lipid particle organization;GO:2000786|positive regulation of autophagosome assembly;GO:1903373|positive regulation of endoplasmic reticulum tubular network organization;G…	GO:0005737|cytoplasm;GO:0071782|endoplasmic reticulum tubular network;GO:0070062|extracellular exosome;GO:0005794|Golgi apparatus;GO:0005811|lipid particle;GO:0043234|protein complex;	GO:0005096|GTPase activator activity;GO:0017137|Rab GTPase binding;	K18270	RAB3GAP1; Rab3 GTPase-activating protein catalytic subunit
evm.TU.Gh_D01G0646	2	0.22186	0.980807	0.209977	0.437679	0	1.60636	0	0.43848	0.420695	0.212413	0.235043	0.232927	EVM%20prediction%20Gh_D01G0646	protein_coding	chrD01:9062129-9062389:+	gi|763746215|gb|KJB13654.1|	401	7e-49	hypothetical protein B456_002G090000 [Gossypium raimondii]	gi|519695016|gb|JX588911.1|	184	5e-91	Gossypium hirsutum clone NBRI_GE23478 microsatellite sequence	.	.	.	.	.	.	.	.	pfam05285	SDA1	SDA1. This family consists of several SDA1 protein homologues. SDA1 is a Saccharomyces cerevisiae protein which is involved in the control of the actin cytoskeleton. The protein is essential for cell viability and is localized in the nucleus.	.	.	.	.	.
evm.TU.Gh_D01G0647	1	3.74219	4.19032	6.75729	7.72247	4.87949	4.48187	1.95713	1.94632	3.12785	2.49856	4.90353	4.03226	EVM%20prediction%20Gh_D01G0647	protein_coding	chrD01:9071339-9074054:+	gi|823132008|ref|XP_012460812.1|	1988	0	PREDICTED: probable tetraacyldisaccharide 4'-kinase, mitochondrial isoform X1 [Gossypium raimondii]	gi|590606616|ref|XM_007020721.1|	575	0	Theobroma cacao Tetraacyldisaccharide 4'-kinase family protein, putative isoform 1 (TCM_030849) mRNA, complete cds	Q8LEA0	444	7e-153	Probable tetraacyldisaccharide 4'-kinase, mitochondrial	FN1130	118	5e-29	COG1663	pfam02606	LpxK	Tetraacyldisaccharide-1-P 4'-kinase. This family consists of tetraacyldisaccharide-1-P 4'-kinase also known as Lipid-A 4'-kinase or Lipid A biosynthesis protein LpxK, EC:2.7.1.130. This enzyme catalyses the reaction: ATP + 2,3-bis(3-hydroxytetradecanoyl)-D -glucosaminyl-(beta-D-1,6)-2,3-bis(3-hydroxytetradecanoyl)-D-glu cosam inyl beta-phosphate <=> ADP + 2,3,2',3'-tetrakis(3-hydroxytetradecanoyl…	GO:0009245|lipid A biosynthetic process;GO:2001289|lipid X metabolic process;	GO:0005739|mitochondrion;	GO:0005524|ATP binding;GO:0009029|tetraacyldisaccharide 4'-kinase activity;	.	.
evm.TU.Gh_D01G0640	4	1.80292	1.28933	0.903362	1.25532	5.19709	6.14299	0.501829	0.838413	2.81542	1.52307	6.96607	10.021	EVM%20prediction%20Gh_D01G0640	protein_coding	chrD01:8990876-8992175:+	gi|763746261|gb|KJB13700.1|	766	3e-101	hypothetical protein B456_002G089400 [Gossypium raimondii]	gi|590606703|ref|XM_007020744.1|	200	1e-99	Theobroma cacao SH3 domain-binding protein 1, putative (TCM_030865) mRNA, complete cds	O04916	68.2	4e-12	Aconitate hydratase, cytoplasmic (Fragment)	.	.	.	.	pfam00694	Aconitase_C	Aconitase C-terminal domain. Members of this family usually also match to pfam00330. This domain undergoes conformational change in the enzyme mechanism.	GO:0006097|glyoxylate cycle;	GO:0005737|cytoplasm;	GO:0051539|4 iron, 4 sulfur cluster binding;GO:0003994|aconitate hydratase activity;GO:0046872|metal ion binding;	.	.
evm.TU.Gh_D01G0641	1	6.90703	7.73828	23.5514	17.3591	3.91536	2.83812	8.77513	8.60195	22.965	23.0093	5.61339	3.17877	EVM%20prediction%20Gh_D01G0641	protein_coding	chrD01:9002683-9003294:+	gi|823131999|ref|XP_012460766.1|	759	2e-99	PREDICTED: lateral signaling target protein 2 homolog [Gossypium raimondii]	gi|590606699|ref|XM_007020743.1|	291	4e-150	Theobroma cacao Actin cytoskeleton-regulatory complex protein end3, putative isoform 9 (TCM_030863) mRNA, complete cds	.	.	.	.	.	.	.	.	pfam04520	Senescence_reg	Senescence regulator. This protein regulates the expression of proteins associated with leaf senescence in plants.	.	.	.	.	.
evm.TU.Gh_D01G0643	1	25.4671	26.1546	5.56568	5.61348	7.79832	9.32014	10.2329	10.8257	5.0809	3.58701	7.23495	7.7175	EVM%20prediction%20Gh_D01G0643	protein_coding	chrD01:9029995-9033137:+	gi|823132002|ref|XP_012460784.1|	2049	0	PREDICTED: probable beta-1,3-galactosyltransferase 4 isoform X1 [Gossypium raimondii]	gi|590606654|ref|XM_007020731.1|	864	0	Theobroma cacao Galactosyltransferase family protein (TCM_030859) mRNA, complete cds	Q8LEJ9	642	0	Probable beta-1,3-galactosyltransferase 4	.	.	.	.	pfam01762	Galactosyl_T	Galactosyltransferase. This family includes the galactosyltransferases UDP-galactose:2-acetamido-2-deoxy-D-glucose3beta-galactosyltransferase and UDP-Gal:beta-GlcNAc beta 1,3-galactosyltranferase. Specific galactosyltransferases transfer galactose to GlcNAc terminal chains in the synthesis of the lacto-series oligosaccharides types 1 and 2.	GO:0006486|protein glycosylation;	GO:0000139|Golgi membrane;GO:0016021|integral component of membrane;	GO:0008378|galactosyltransferase activity;	.	.
evm.TU.Gh_Sca011769G01	4	6.14413	5.82961	4.22413	3.37328	9.34192	9.44277	2.98958	3.63721	0.109911	0.11099	7.67597	5.87249	EVM%20prediction%20Gh_Sca011769G01	protein_coding	chrscaffold11769:21-2568:-	gi|763779153|gb|KJB46276.1|	3290	0	hypothetical protein B456_007G356000 [Gossypium raimondii]	gi|590639659|ref|XM_007029674.1|	278	2e-142	Theobroma cacao NB-ARC domain-containing disease resistance protein, putative (TCM_025600) mRNA, complete cds	.	.	.	.	.	.	.	.	pfam04990	RNA_pol_Rpb1_7	RNA polymerase Rpb1, domain 7. RNA polymerases catalyse the DNA dependent polymerization of RNA. Prokaryotes contain a single RNA polymerase compared to three in eukaryotes (not including mitochondrial. and chloroplast polymerases). This domain, domain 7, represents a mobile module of the RNA polymerase. Domain 7 forms a substantial interaction with the lobe domain of Rpb2 (pfam04561).	.	.	.	.	.
evm.TU.Gh_A09G0724	3	11.0296	10.7559	13.1253	11.5194	28.9678	34.8963	8.28904	9.4568	10.4573	7.68701	32.7352	32.3554	EVM%20prediction%20Gh_A09G0724	protein_coding	chrA09:53083472-53086350:+	gi|728818516|gb|KHG02833.1|	1248	1e-172	Proteasome subunit alpha type-5 [Gossypium arboreum]	gi|590621355|ref|XM_007024705.1|	558	0	Theobroma cacao 20S proteasome alpha subunit E2 isoform 2 (TCM_029247) mRNA, complete cds	Q9M4T8	480	8e-172	Proteasome subunit alpha type-5	SPAC323.02c	337	5e-116	COG0638	pfam00227	Proteasome	Proteasome subunit. The proteasome is a multisubunit structure that degrades proteins. Protein degradation is an essential component of regulation because proteins can become misfolded, damaged, or unnecessary. Proteasomes and their homologues vary greatly in complexity: from HslV (heat shock locus v), which is encoded by 1 gene in bacteria, to the eukaryotic 20S proteasome, which is encoded by m…	GO:0006511|ubiquitin-dependent protein catabolic process;	GO:0005737|cytoplasm;GO:0005634|nucleus;GO:0019773|proteasome core complex, alpha-subunit complex;	GO:0004298|threonine-type endopeptidase activity;	K02729	PSMA5; 20S proteasome subunit alpha 5 [EC:3.4.25.1]
evm.TU.Gh_A09G0725	2	0.429885	0.332579	0.0813719	0	0	0	0.122048	0.297366	0.0407578	0.164632	0	0	EVM%20prediction%20Gh_A09G0725	protein_coding	chrA09:53109927-53115220:+	gi|823171294|ref|XP_012484758.1|	2154	0	PREDICTED: glucan endo-1,3-beta-glucosidase 7-like [Gossypium raimondii]	gi|566187531|ref|XM_006379177.1|	322	5e-167	Populus trichocarpa hypothetical protein (POPTR_0009s11830g) mRNA, complete cds	Q9M069	642	0	Glucan endo-1,3-beta-glucosidase 7	.	.	.	.	pfam00332	Glyco_hydro_17	Glycosyl hydrolases family 17.	GO:0005975|carbohydrate metabolic process;GO:0071555|cell wall organization;	GO:0005618|cell wall;GO:0005576|extracellular region;	GO:0042973|glucan endo-1,3-beta-D-glucosidase activity;	.	.
evm.TU.Gh_A09G0726	2	0	0	0	0.184845	0	0	0	0	0	0	0	0	EVM%20prediction%20Gh_A09G0726	protein_coding	chrA09:53117105-53118254:-	gi|823166558|ref|XP_012483235.1|	325	7e-37	PREDICTED: uncharacterized protein LOC105797902 [Gossypium raimondii]	.	.	.	.	.	.	.	.	.	.	.	.	pfam04749	PLAC8	PLAC8 family. This family includes the Placenta-specific gene 8 protein.	.	.	.	.	.
evm.TU.Gh_A09G0727	2	0	0	0	0	0	0	0	0	0	0	0	0	EVM%20prediction%20Gh_A09G0727	protein_coding	chrA09:53124705-53128451:+	gi|823166560|ref|XP_012483236.1|	2488	0	PREDICTED: uncharacterized protein LOC105797903 [Gossypium raimondii]	gi|297795836|ref|XM_002865757.1|	65	4e-24	Arabidopsis lyrata subsp. lyrata hypothetical protein, mRNA	.	.	.	.	.	.	.	.	pfam10250	O-FucT	GDP-fucose protein O-fucosyltransferase. This is a family of conserved proteins representing the enzyme responsible for adding O-fucose to EGF (epidermal growth factor-like) repeats. Six highly conserved cysteines are present in O-FucT-1 as well as a DXD-like motif (ERD), conserved in mammals, Drosophila, and C. elegans. Both features are characteristic of several glycosyltransferase families. Th…	.	.	.	.	.
evm.TU.Gh_A13G0358	2	0.42893	0.600472	0.0541274	0.310266	1.05875	1.39014	0.432986	0.423864	0.054223	0.136888	0.848245	0.990717	EVM%20prediction%20Gh_A13G0358	protein_coding	chrA13:4771864-4775437:-	gi|728835113|gb|KHG14556.1|	3311	0	hypothetical protein F383_06987 [Gossypium arboreum]	gi|590686669|ref|XM_007042385.1|	1249	0	Theobroma cacao Kinase superfamily protein isoform 1 (TCM_007079) mRNA, complete cds	Q9FX99	715	0	Probable receptor-like protein kinase At1g49730	.	.	.	.	pfam00069	Pkinase	Protein kinase domain.	.	GO:0016021|integral component of membrane;GO:0005886|plasma membrane;	GO:0005524|ATP binding;GO:0004674|protein serine/threonine kinase activity;	.	.
evm.TU.Gh_A09G0722	2	0.471561	0.829138	0.294154	0.517997	0.793622	0.775974	0.12171	0.328312	0.314996	0.133392	0.885622	0.697618	EVM%20prediction%20Gh_A09G0722	protein_coding	chrA09:53061467-53068346:+	gi|823171282|ref|XP_012484753.1|	9045	0	PREDICTED: 1-phosphatidylinositol-3-phosphate 5-kinase FAB1B-like [Gossypium raimondii]	gi|590621333|ref|XM_007024699.1|	1618	0	Theobroma cacao Phosphatidylinositol-4-phosphate 5-kinase family protein, putative isoform 1 (TCM_029244) mRNA, complete cds	Q9LUM0	1971	0	1-phosphatidylinositol-3-phosphate 5-kinase FAB1B	YFR019w_3	287	3e-81	COG5253	pfam01504	PIP5K	Phosphatidylinositol-4-phosphate 5-Kinase. This family contains a region from the common kinase core found in the type I phosphatidylinositol-4-phosphate 5-kinase (PIP5K) family as described in. The family consists of various type I, II and III PIP5K enzymes. PIP5K catalyses the formation of phosphoinositol-4,5-bisphosphate via the phosphorylation of phosphatidylinositol-4-phosphate a precursor i…	GO:0010256|endomembrane system organization;GO:0046854|phosphatidylinositol phosphorylation;GO:0009555|pollen development;GO:0090332|stomatal closure;GO:0007033|vacuole organization;	GO:0005768|endosome;GO:0010008|endosome membrane;GO:0005739|mitochondrion;	GO:0000285|1-phosphatidylinositol-3-phosphate 5-kinase activity;GO:0005524|ATP binding;GO:0046872|metal ion binding;	K00921	PIKFYVE, FAB1; 1-phosphatidylinositol-3-phosphate 5-kinase [EC:2.7.1.150]
evm.TU.Gh_A09G0723	5	4.60275	9.1894	0.983661	2.19681	0	0	0.843073	2.34756	0.703856	1.70584	0.157298	0	EVM%20prediction%20Gh_A09G0723	protein_coding	chrA09:53069566-53070799:-	gi|823171285|ref|XP_012484754.1|	645	2e-84	PREDICTED: uncharacterized protein LOC105798998 [Gossypium raimondii]	gi|402793871|ref|NM_001250748.2|	36	1e-08	Glycine max uncharacterized LOC100305853 (LOC100305853), mRNA	.	.	.	.	.	.	.	.	pfam10325	7TM_GPCR_Srz	Serpentine type 7TM GPCR chemoreceptor Srz. Chemoreception is mediated in Caenorhabditis elegans by members of the seven-transmembrane G-protein-coupled receptor class (7TM GPCRs) of proteins which are of the serpentine type. Srz is a solo families amongst the superfamilies of chemoreceptors. Chemoperception is one of the central senses of soil nematodes like C. elegans which are otherwise 'blind…	.	.	.	.	.
evm.TU.Gh_D03G1111	5	4.4415	6.00981	0.98215	0.409442	3.70663	3.26305	5.57818	3.93783	1.25937	0.596126	2.5506	2.26616	EVM%20prediction%20Gh_D03G1111	protein_coding	chrD03:36946431-36947825:+	gi|823142748|ref|XP_012471176.1|	2292	0	PREDICTED: LOW QUALITY PROTEIN: UDP-glycosyltransferase 71D1 [Gossypium raimondii]	gi|590588100|ref|XM_007016062.1|	589	0	Theobroma cacao Glycosyltransferase, putative (TCM_041639) mRNA, complete cds	O82383	471	6e-161	UDP-glycosyltransferase 71D1	BS_yjiC	50.8	5e-06	COG1819	pfam00201	UDPGT	UDP-glucoronosyl and UDP-glucosyl transferase.	GO:0009813|flavonoid biosynthetic process;GO:0052696|flavonoid glucuronidation;	GO:0043231|intracellular membrane-bounded organelle;	GO:0047893|flavonol 3-O-glucosyltransferase activity;GO:0080043|quercetin 3-O-glucosyltransferase activity;GO:0080044|quercetin 7-O-glucosyltransferase activity;	.	.
evm.TU.Gh_D03G1113	2	0.474247	0.943454	0.89769	0.93558	0	0	0.224405	0.374917	0.584529	0.771887	0	0	EVM%20prediction%20Gh_D03G1113	protein_coding	chrD03:36978372-36982582:-	gi|763752497|gb|KJB19885.1|	1492	0	hypothetical protein B456_003G123200 [Gossypium raimondii]	.	.	.	.	O82383	355	7e-117	UDP-glycosyltransferase 71D1	.	.	.	.	pfam00201	UDPGT	UDP-glucoronosyl and UDP-glucosyl transferase.	GO:0009813|flavonoid biosynthetic process;GO:0052696|flavonoid glucuronidation;	GO:0043231|intracellular membrane-bounded organelle;	GO:0047893|flavonol 3-O-glucosyltransferase activity;GO:0080043|quercetin 3-O-glucosyltransferase activity;GO:0080044|quercetin 7-O-glucosyltransferase activity;	.	.
evm.TU.Gh_D03G1112	3	61.8767	58.69	63.3698	61.8541	0.100571	0.3821	36.0962	39.8818	60.7673	57.7386	3.91364	2.9088	EVM%20prediction%20Gh_D03G1112	protein_coding	chrD03:36977140-36978134:+	gi|823142771|ref|XP_012471189.1|	1006	8e-137	PREDICTED: probable NAD(P)H dehydrogenase (quinone) FQR1-like 3 isoform X3 [Gossypium raimondii]	gi|590588125|ref|XM_007016067.1|	453	0	Theobroma cacao Quinone reductase family protein isoform 1 (TCM_041645) mRNA, complete cds	Q9LUX9	297	1e-100	Probable NAD(P)H dehydrogenase (quinone) FQR1-like 3	wrbA	144	9e-42	COG0655	pfam03358	FMN_red	NADPH-dependent FMN reductase.	GO:0045892|negative regulation of transcription, DNA-templated;	GO:0005886|plasma membrane;	GO:0010181|FMN binding;GO:0003955|NAD(P)H dehydrogenase (quinone) activity;	K03809	wrbA; NAD(P)H dehydrogenase (quinone) [EC:1.6.5.2]
evm.TU.Gh_D03G1115	4	1.56593	2.03167	0.257749	0.503678	2.66912	1.83098	0.67654	0.63916	0.677787	0.81481	6.38348	5.82565	EVM%20prediction%20Gh_D03G1115	protein_coding	chrD03:36995359-36999749:-	gi|823142775|ref|XP_012471191.1|	2465	0	PREDICTED: cell division control protein 6 homolog isoform X1 [Gossypium raimondii]	gi|590588160|ref|XM_007016077.1|	888	0	Theobroma cacao Cell division control, Cdc6 isoform 1 (TCM_041648) mRNA, complete cds	O89033	182	9e-49	Cell division control protein 6 homolog	YJL194w	147	2e-37	COG1474	pfam09079	Cdc6_C	CDC6, C terminal. The C terminal domain of CDC6 assumes a winged helix fold, with a five alpha-helical bundle (alpha15-alpha19) structure, backed on one side by three beta strands (beta6-beta8). It has been shown that this domain acts as a DNA-localisation factor, however its exact function is, as yet, unknown. Putative functions include: (1) mediation of protein-protein interactions and (2) regu…	GO:0051301|cell division;GO:0006270|DNA replication initiation;GO:0007067|mitotic nuclear division;GO:0051984|positive regulation of chromosome segregation;GO:0032467|positive regulation of cytokinesis;GO:0030071|regulation of mitotic metaphase/anaphase transition;	GO:0005737|cytoplasm;GO:0005794|Golgi apparatus;GO:0005654|nucleoplasm;GO:0005634|nucleus;GO:0005819|spindle;GO:0051233|spindle midzone;GO:0000922|spindle pole;	GO:0005524|ATP binding;GO:0003682|chromatin binding;GO:0019900|kinase binding;	K02213	CDC6; cell division control protein 6
evm.TU.Gh_D03G1114	5	3.53667	2.84876	3.6309	4.13892	0	0	6.7507	6.45669	1.07983	0.631301	0	0.125868	EVM%20prediction%20Gh_D03G1114	protein_coding	chrD03:36993519-36995158:+	gi|823142779|ref|XP_012471193.1|	1464	0	PREDICTED: 60S acidic ribosomal protein P0-2-like [Gossypium raimondii]	gi|129771093|gb|EF453637.1|	674	0	Gossypium hirsutum clone Ghf_DEG16 60S ribosomal protein mRNA, partial cds	Q42112	477	4e-168	60S acidic ribosomal protein P0-2	SPCC18.14c	276	7e-90	COG0244	pfam00466	Ribosomal_L10	Ribosomal protein L10.	GO:0046686|response to cadmium ion;GO:0009409|response to cold;GO:0009735|response to cytokinin;GO:0009651|response to salt stress;GO:0010043|response to zinc ion;GO:0042254|ribosome biogenesis;	GO:0048046|apoplast;GO:0009507|chloroplast;GO:0005829|cytosol;GO:0022626|cytosolic ribosome;GO:0005730|nucleolus;GO:0005634|nucleus;GO:0005886|plasma membrane;GO:0009506|plasmodesma;	GO:0005507|copper ion binding;	.	.
evm.TU.Gh_D03G1117	1	5.2154	6.62602	3.50598	2.78855	11.7305	10.6378	0.691916	1.58949	4.344	3.07998	22.0496	22.0046	EVM%20prediction%20Gh_D03G1117	protein_coding	chrD03:37081744-37084922:-	gi|823142783|ref|XP_012471196.1|	1955	0	PREDICTED: GDP-mannose transporter GONST2 isoform X1 [Gossypium raimondii]	gi|590588196|ref|XM_007016087.1|	807	0	Theobroma cacao Golgi nucleotide sugar transporter 2 isoform 1 (TCM_041652) mRNA, complete cds	Q84L09	499	1e-174	GDP-mannose transporter GONST2	SPAC144.18	134	1e-34	COG5070	pfam03151	TPT	Triose-phosphate Transporter family. This family includes transporters with a specificity for triose phosphate.	GO:0098656|anion transmembrane transport;GO:0008643|carbohydrate transport;GO:1990570|GDP-mannose transmembrane transport;GO:0015784|GDP-mannose transport;GO:0015780|nucleotide-sugar transport;GO:0006486|protein glycosylation;	GO:0000139|Golgi membrane;GO:0016021|integral component of membrane;	GO:0015297|antiporter activity;GO:0005338|nucleotide-sugar transmembrane transporter activity;	K15356	VRG4, GONST1; GDP-mannose transporter
evm.TU.Gh_D03G1116	1	6.57653	7.85936	17.7113	19.8829	4.3669	3.92658	5.2624	5.33646	15.208	16.1251	6.28757	7.18526	EVM%20prediction%20Gh_D03G1116	protein_coding	chrD03:37062419-37065343:+	gi|823142781|ref|XP_012471194.1|	1369	0	PREDICTED: uncharacterized protein LOC105788718 [Gossypium raimondii]	gi|590588190|ref|XM_007016085.1|	300	7e-155	Theobroma cacao Tetratricopeptide repeat-like superfamily protein (TCM_041650) mRNA, complete cds	.	.	.	.	.	.	.	.	pfam14075	UBN_AB	Ubinuclein conserved middle domain. Ubinuclein 1 and 2 (UBN1, UBN2) are members of a histone chaperone complex involved in the formation of a certain type of facultative heterochromatin, called senescence-associated heterochromatin foci (SAHF). The domain described here is conserved in many eukaryotes such as human, rat, drosophila, and zebra-fish and has been targeted for protein structure deter…	.	.	.	.	.
evm.TU.Gh_D07G0945	6	17.2701	19.2274	4.20644	4.88502	274.496	287.387	28.1209	28.4853	11.5581	7.41627	249.287	264.507	EVM%20prediction%20Gh_D07G0945	protein_coding	chrD07:12635197-12635652:+	gi|743832583|ref|XP_011024315.1|	488	3e-60	PREDICTED: probable histone H2B.3 [Populus euphratica]	gi|590589585|ref|XM_007016432.1|	297	1e-153	Theobroma cacao Histone superfamily protein (TCM_041887) mRNA, complete cds	Q1SU99	191	7e-61	Probable histone H2B.3	.	.	.	.	pfam00125	Histone	Core histone H2A/H2B/H3/H4.	.	GO:0000786|nucleosome;GO:0005634|nucleus;	GO:0003677|DNA binding;	K11252	H2B; histone H2B
evm.TU.Gh_D07G0944	6	39.0449	41.4461	29.6463	28.3954	52.0078	66.511	32.1492	42.6165	54.0642	49.4205	67.5394	69.8263	EVM%20prediction%20Gh_D07G0944	protein_coding	chrD07:12614692-12615718:-	gi|823123191|ref|XP_012474480.1|	923	3e-125	PREDICTED: 40S ribosomal protein S15a-1-like [Gossypium raimondii]	gi|590589625|ref|XM_007016442.1|	330	7e-172	Theobroma cacao Ribosomal protein S8 family protein isoform 1 (TCM_041895) mRNA, complete cds	P42798	264	2e-89	40S ribosomal protein S15a-1	YJL190c	221	5e-73	COG0096	pfam00410	Ribosomal_S8	Ribosomal protein S8.	GO:0006412|translation;	GO:0005618|cell wall;GO:0005829|cytosol;GO:0022626|cytosolic ribosome;GO:0022627|cytosolic small ribosomal subunit;GO:0016020|membrane;GO:0005886|plasma membrane;GO:0009506|plasmodesma;GO:0005774|vacuolar membrane;	GO:0003735|structural constituent of ribosome;	K02957	RP-S15Ae, RPS15A; small subunit ribosomal protein S15Ae
evm.TU.Gh_D07G0947	6	53.758	45.5741	47.3307	53.6555	92.763	95.6986	76.463	75.9803	38.7179	42.2288	92.3575	87.1716	EVM%20prediction%20Gh_D07G0947	protein_coding	chrD07:12645084-12647125:+	gi|823123199|ref|XP_012474521.1|	846	2e-111	PREDICTED: THO complex subunit 4A-like [Gossypium raimondii]	gi|590589572|ref|XM_007016428.1|	507	0	Theobroma cacao RNA-binding family protein (TCM_041883) mRNA, complete cds	Q8L773	207	1e-64	THO complex subunit 4A	.	.	.	.	pfam00076	RRM_1	RNA recognition motif. (a.k.a. RRM, RBD, or RNP domain). The RRM motif is probably diagnostic of an RNA binding protein. RRMs are found in a variety of RNA binding proteins, including various hnRNP proteins, proteins implicated in regulation of alternative splicing, and protein components of snRNPs. The motif also appears in a few single stranded DNA binding proteins. The RRM structure consists o…	GO:0051028|mRNA transport;	GO:0005730|nucleolus;GO:0005654|nucleoplasm;	GO:0000166|nucleotide binding;GO:0003723|RNA binding;	.	.
evm.TU.Gh_D07G0946	4	0.541173	0.398739	0.170729	0.71174	3.14308	2.23903	1.19501	1.06956	3.42061	0.863546	3.63109	4.73474	EVM%20prediction%20Gh_D07G0946	protein_coding	chrD07:12636321-12636641:+	gi|823123195|ref|XP_012474502.1|	373	5e-44	PREDICTED: uncharacterized protein LOC105791127 [Gossypium raimondii]	gi|590589576|ref|XM_007016429.1|	154	3e-74	Theobroma cacao Forkhead box protein G1, putative (TCM_041884) mRNA, complete cds	.	.	.	.	.	.	.	.	pfam07774	DUF1620	Protein of unknown function (DUF1620). These sequences are mainly derived from predicted eukaryotic proteins. The region in question lies towards the C-terminus of these large proteins and is approximately 300 amino acid residues long.	.	.	.	.	.
evm.TU.Gh_D07G0941	5	34.0117	33.9772	28.8752	25.7181	0.169511	0	21.7284	23.1502	5.0916	5.2161	0	0.163425	EVM%20prediction%20Gh_D07G0941	protein_coding	chrD07:12521294-12522240:-	gi|823123179|ref|XP_012474427.1|	1231	1e-169	PREDICTED: transcription factor MYB59-like isoform X1 [Gossypium raimondii]	gi|590589695|ref|XM_007016462.1|	300	5e-155	Theobroma cacao Myb domain protein 59 isoform 2 (TCM_041904) mRNA, complete cds	Q4JL84	267	7e-88	Transcription factor MYB59	ECU11g1690	109	7e-28	COG5147	pfam00249	Myb_DNA-binding	Myb-like DNA-binding domain. This family contains the DNA binding domains from Myb proteins, as well as the SANT domain family.	GO:0046686|response to cadmium ion;GO:0010200|response to chitin;GO:0009723|response to ethylene;GO:0009739|response to gibberellin;GO:0009753|response to jasmonic acid;GO:0009751|response to salicylic acid;GO:0006351|transcription, DNA-templated;	GO:0005634|nucleus;	GO:0003677|DNA binding;GO:0003700|transcription factor activity, sequence-specific DNA binding;	K09422	MYBP; myb proto-oncogene protein, plant
evm.TU.Gh_D07G0940	3	4.49036	4.81464	117.981	120.184	6.78749	6.23897	6.97682	8.01368	93.4075	94.902	4.97019	6.33271	EVM%20prediction%20Gh_D07G0940	protein_coding	chrD07:12491403-12492431:-	gi|823123177|ref|XP_012474411.1|	1265	2e-173	PREDICTED: uncharacterized protein LOC105791075 [Gossypium raimondii]	gi|256536388|gb|GQ393443.1|	197	1e-97	Gossypium hirsutum cultivar Deltapine 33 B clone MONCS0408 SSR marker CGR5381 genomic sequence	.	.	.	.	.	.	.	.	pfam07795	DUF1635	Protein of unknown function (DUF1635). The members of this family include sequences that are parts of hypothetical proteins expressed by plant species. The region in question is about 170 amino acids long.	.	.	.	.	.
evm.TU.Gh_D07G0943	4	0.493653	0.545589	0.186885	0	4.78445	3.67637	0.607329	0.341476	0	0.141789	2.51034	1.8658	EVM%20prediction%20Gh_D07G0943	protein_coding	chrD07:12610365-12612298:+	gi|823123187|ref|XP_012474461.1|	1952	0	PREDICTED: putative nuclease HARBI1 isoform X2 [Gossypium raimondii]	gi|590589681|ref|XM_007016458.1|	834	0	Theobroma cacao RNA binding protein, putative isoform 1 (TCM_041901) mRNA, complete cds	Q6AZB8	114	3e-27	Putative nuclease HARBI1	.	.	.	.	pfam13359	DDE_Tnp_4	DDE superfamily endonuclease. This family of proteins are related to pfam00665 and are probably endonucleases of the DDE superfamily. Transposase proteins are necessary for efficient DNA transposition. This domain is a member of the DDE superfamily, which contain three carboxylate residues that are believed to be responsible for coordinating metal ions needed for catalysis. The catalytic activity…	.	GO:0005737|cytoplasm;GO:0005634|nucleus;	GO:0046872|metal ion binding;GO:0004518|nuclease activity;	.	.
evm.TU.Gh_D07G0942	4	1.70645	1.21541	1.18437	0.785501	3.63399	4.27535	0.574195	0.599572	0.21572	0.471982	3.1336	2.70726	EVM%20prediction%20Gh_D07G0942	protein_coding	chrD07:12583984-12596687:+	gi|823222867|ref|XP_012444159.1|	880	5e-113	PREDICTED: mitochondrial Rho GTPase 1-like isoform X2 [Gossypium raimondii]	gi|590589685|ref|XM_007016459.1|	357	0	Theobroma cacao Domain of Uncharacterized protein function, putative (TCM_041902) mRNA, complete cds	.	.	.	.	YAL048c	69.7	1e-11	COG1100	pfam06136	DUF966	Domain of unknown function (DUF966). Family of plant proteins with unknown function.	.	.	.	.	.
evm.TU.Gh_D04G0085	2	0.199812	0.309167	0.0756438	0.0788366	0.304628	0.496018	0.453828	0.631847	0.947218	0.650431	2.58256	2.51735	EVM%20prediction%20Gh_D04G0085	protein_coding	chrD04:1158587-1160035:+	gi|823256692|ref|XP_012460992.1|	1660	0	PREDICTED: actin cytoskeleton-regulatory complex protein PAN1 [Gossypium raimondii]	gi|590620514|ref|XM_007024494.1|	142	7e-67	Theobroma cacao Hydroxyproline-rich glycoprotein family protein, putative (TCM_029090) mRNA, complete cds	.	.	.	.	.	.	.	.	pfam05553	DUF761	Cotton fibre expressed protein. This family consists of several plant proteins of unknown function. Three of the sequences (from Gossypium hirsutum) in this family are described as cotton fibre expressed proteins. The remaining sequences, found in Arabidopsis thaliana, are uncharacterized.	.	.	.	.	.
evm.TU.Gh_D04G0084	3	16.2636	6.12323	20.8052	25.2091	14.5968	10.9066	10.1481	14.6586	27.1115	25.6665	12.8752	14.8232	EVM%20prediction%20Gh_D04G0084	protein_coding	chrD04:1152744-1153662:+	gi|823256156|ref|XP_012460732.1|	410	1e-49	PREDICTED: 60S ribosomal protein L18a-like protein isoform X1 [Gossypium raimondii]	gi|590620511|ref|XM_007024493.1|	218	8e-110	Theobroma cacao Ribosomal protein L18ae family (TCM_029088) mRNA, complete cds	.	.	.	.	.	.	.	.	pfam07895	DUF1673	Protein of unknown function (DUF1673). This family contains hypothetical proteins of unknown function expressed by two archaeal species.	.	.	.	.	.
evm.TU.Gh_D04G0086	3	1.88005	1.59301	4.32975	4.0798	94.4505	96.064	1.24545	1.42435	9.03129	9.05995	53.3793	56.9121	EVM%20prediction%20Gh_D04G0086	protein_coding	chrD04:1163779-1166429:-	gi|823255233|ref|XP_012460269.1|	1510	0	PREDICTED: nuclear transcription factor Y subunit A-3 isoform X1 [Gossypium raimondii]	gi|590620575|ref|XM_007024510.1|	519	0	Theobroma cacao Nuclear transcription factor Y subunit A-3, putative isoform 2 (TCM_029103) mRNA, complete cds	Q93ZH2	223	2e-68	Nuclear transcription factor Y subunit A-3	YGL237c	81.3	3e-17	COG5224	pfam02045	CBFB_NFYA	CCAAT-binding transcription factor (CBF-B/NF-YA) subunit B.	GO:0006351|transcription, DNA-templated;	GO:0016602|CCAAT-binding factor complex;	GO:0003677|DNA binding;GO:0003700|transcription factor activity, sequence-specific DNA binding;	.	.
evm.TU.Gh_D04G0081	6	68.9202	74.0842	37.7274	41.2858	28.9016	28.7535	66.5142	75.7772	51.917	46.1997	33.4515	33.8112	EVM%20prediction%20Gh_D04G0081	protein_coding	chrD04:1127912-1128975:-	gi|763807938|gb|KJB74840.1|	860	3e-115	hypothetical protein B456_012G010400 [Gossypium raimondii]	gi|590620433|ref|XM_007024472.1|	241	2e-122	Theobroma cacao Uncharacterized protein (TCM_029075) mRNA, complete cds	.	.	.	.	.	.	.	.	pfam12023	DUF3511	Domain of unknown function (DUF3511). This presumed domain is functionally uncharacterized. This domain is found in eukaryotes. This domain is about 50 amino acids in length. This domain has two completely conserved residues (Y and K) that may be functionally important.	.	.	.	.	.
evm.TU.Gh_Sca004934G02	1	11.2277	10.7033	11.5366	12.4427	4.43281	5.2283	7.1754	7.84615	7.33706	8.32987	6.04222	4.90767	EVM%20prediction%20Gh_Sca004934G02	protein_coding	chrscaffold4934:20567-23940:+	gi|823187759|ref|XP_012490288.1|	4503	0	PREDICTED: pentatricopeptide repeat-containing protein At2g31400, chloroplastic-like [Gossypium raimondii]	gi|590719746|ref|XM_007051079.1|	1698	0	Theobroma cacao S uncoupled 1 (TCM_004835) mRNA, complete cds	Q9SIC9	1138	0	Pentatricopeptide repeat-containing protein At2g31400, chloroplastic	.	.	.	.	pfam13041	PPR_2	PPR repeat family. This repeat has no known function. It is about 35 amino acids long and is found in up to 18 copies in some proteins. The family appears to be greatly expanded in plants and fungi. The repeat has been called PPR.	GO:0010019|chloroplast-nucleus signaling pathway;GO:0031930|mitochondria-nucleus signaling pathway;	GO:0009507|chloroplast;	GO:0003677|DNA binding;	.	.
evm.TU.Gh_D04G0083	2	1.56926	2.42809	0.519821	0.644954	1.11078	0.973888	0.717793	0.491062	0.520739	0.325527	0.692709	0.74139	EVM%20prediction%20Gh_D04G0083	protein_coding	chrD04:1135047-1139783:-	gi|763807946|gb|KJB74848.1|	3397	0	hypothetical protein B456_012G010600 [Gossypium raimondii]	gi|590620485|ref|XM_007024486.1|	1006	0	Theobroma cacao Kinase protein with adenine nucleotide alpha hydrolases-like domain, putative isoform 2 (TCM_029084) mRNA, complete cds	Q8S8S7	347	2e-105	U-box domain-containing protein 34	lin1934_1	77.4	2e-14	COG0515	pfam07714	Pkinase_Tyr	Protein tyrosine kinase.	.	.	GO:0005524|ATP binding;GO:0016874|ligase activity;GO:0004674|protein serine/threonine kinase activity;GO:0004842|ubiquitin-protein transferase activity;	.	.
evm.TU.Gh_D04G0082	5	4.19605	2.62792	1.05901	2.06946	0.913884	1.59139	2.51497	1.52038	1.06088	3.48172	1.18544	2.71664	EVM%20prediction%20Gh_D04G0082	protein_coding	chrD04:1131125-1133578:+	gi|763807939|gb|KJB74841.1|	1462	0	hypothetical protein B456_012G010500 [Gossypium raimondii]	gi|590620475|ref|XM_007024483.1|	492	0	Theobroma cacao S-adenosyl-L-methionine-dependent methyltransferases superfamily protein isoform 1 (TCM_029083) mRNA, complete cds	Q8BVH9	187	9e-56	Methyltransferase-like protein 6	.	.	.	.	pfam08242	Methyltransf_12	Methyltransferase domain. Members of this family are SAM dependent methyltransferases.	.	.	GO:0008168|methyltransferase activity;	K00599	METTL6; methyltransferase-like protein 6 [EC:2.1.1.-]
evm.TU.Gh_A05G2914	1	5.44481	5.17517	6.13227	6.47166	16.098	15.938	4.09646	3.30901	4.00076	4.431	10.931	9.94655	EVM%20prediction%20Gh_A05G2914	protein_coding	chrA05:70500166-70507105:+	gi|728841362|gb|KHG20805.1|	3700	0	Histone-lysine N-methyltransferase, H3 lysine-9 specific SUVH4 -like protein [Gossypium arboreum]	gi|590647900|ref|XM_007031966.1|	1067	0	Theobroma cacao SET domain protein (TCM_017347) mRNA, complete cds	Q8GZB6	760	0	Histone-lysine N-methyltransferase, H3 lysine-9 specific SUVH4	SPBC428.08c	124	3e-29	COG2940	pfam02182	SAD_SRA	SAD/SRA domain. The domain goes by several names including SAD, SRA and YDG. It adopts a beta barrel, modified PUA-like, fold that is widely present in eukaryotic chromatin proteins and in bacteria. Versions of this domain are known to bind hemi-methylated CpG dinucleotides and also other 5mC containing dinucleotides. The domain binds DNA by flipping out the methylated cytosine base from the DNA …	GO:0051567|histone H3-K9 methylation;GO:0016571|histone methylation;GO:0010216|maintenance of DNA methylation;GO:0018022|peptidyl-lysine methylation;	GO:0000775|chromosome, centromeric region;GO:0005634|nucleus;	GO:0010385|double-stranded methylated DNA binding;GO:0046974|histone methyltransferase activity (H3-K9 specific);GO:0008327|methyl-CpG binding;GO:0010428|methyl-CpNpG binding;GO:0010429|methyl-CpNpN binding;GO:0008270|zinc ion binding;	K11420	EHMT; euchromatic histone-lysine N-methyltransferase [EC:2.1.1.43]
evm.TU.Gh_A05G2917	2	0.584904	0.290898	0.88572	0.519247	1.43314	1.72423	0.24909	0.491297	1.77457	1.70799	1.36325	1.5045	EVM%20prediction%20Gh_A05G2917	protein_coding	chrA05:70613400-70615489:+	gi|823253073|ref|XP_012459152.1|	3461	0	PREDICTED: pentatricopeptide repeat-containing protein At3g26782, mitochondrial [Gossypium raimondii]	gi|590647789|ref|XM_007031936.1|	1179	0	Theobroma cacao Tetratricopeptide repeat (TPR)-like superfamily protein (TCM_017326) mRNA, complete cds	Q9LW32	926	0	Pentatricopeptide repeat-containing protein At3g26782, mitochondrial	.	.	.	.	pfam14432	DYW_deaminase	DYW family of nucleic acid deaminases. A family of nucleic acid deaminases prototyped by the plant PPR DYW proteins that are implicated in chloroplast and mitochondrial RNA transcript maturation by numerous C to U editing events. The name derives from the DYW motif present at the C-terminus of the classical plant PPR DYW deaminases. Members of this family are present in bacteria, plants, Naegleri…	.	GO:0005739|mitochondrion;	.	.	.
evm.TU.Gh_A05G2916	3	32.7611	31.4554	45.2958	45.4198	27.2138	24.9708	33.0477	32.3551	38.6481	39.6367	23.1453	20.872	EVM%20prediction%20Gh_A05G2916	protein_coding	chrA05:70583632-70596916:+	gi|823253071|ref|XP_012459151.1|	5316	0	PREDICTED: alpha-mannosidase [Gossypium raimondii]	gi|590647890|ref|XM_007031963.1|	2090	0	Theobroma cacao Glycosyl hydrolase family 38 protein (TCM_046752) mRNA, complete cds	C0HJB3	1169	0	Alpha-mannosidase	TM1851	55.8	6e-07	COG0383	pfam01074	Glyco_hydro_38	Glycosyl hydrolases family 38 N-terminal domain. Glycosyl hydrolases are key enzymes of carbohydrate metabolizm.	GO:0006013|mannose metabolic process;	GO:0000326|protein storage vacuole;	GO:0004559|alpha-mannosidase activity;GO:0030246|carbohydrate binding;GO:0008270|zinc ion binding;	.	.
evm.TU.Gh_D04G0089	4	0.946685	0.755649	0.248883	0.259388	3.49368	4.89598	1.29409	1.29931	1.09702	1.00708	3.566	3.14737	EVM%20prediction%20Gh_D04G0089	protein_coding	chrD04:1210664-1214431:+	gi|823256177|ref|XP_012460743.1|	1696	0	PREDICTED: protein Brevis radix-like 2 [Gossypium raimondii]	gi|590620613|ref|XM_007024520.1|	758	0	Theobroma cacao DZC (Disease resistance/zinc finger/chromosome condensation-like region) domain containing protein isoform 1 (TCM_029106) mRNA, complete cds	Q8GYL9	450	8e-156	Protein Brevis radix-like 2	.	.	.	.	pfam08381	BRX	Transcription factor regulating root and shoot growth via Pin3. The BREVIS RADIX (BRX) domain was characterized as being a transcription factor in plants regulating the extent of cell proliferation and elongation in the growth zone of the root. BRX is rate limiting for auxin-responsive gene-expression by mediating cross-talk with the brassino-steroid pathway. BRX has a ubiquitous, although quanti…	.	GO:0005634|nucleus;	.	.	.
evm.TU.Gh_A05G2910	4	2.08142	1.27433	0.552716	0.487423	9.45788	8.67358	0.170054	0.207164	1.33454	1.07525	9.40739	8.01783	EVM%20prediction%20Gh_A05G2910	protein_coding	chrA05:70210759-70220703:-	gi|823253171|ref|XP_012459201.1|	6159	0	PREDICTED: DNA replication ATP-dependent helicase/nuclease DNA2 isoform X2 [Gossypium raimondii]	gi|590561122|ref|XM_007008660.1|	1359	0	Theobroma cacao DNA replication helicase, putative isoform 1 (TCM_042345) mRNA, complete cds	Q8QHA5	466	3e-142	DNA replication ATP-dependent helicase/nuclease DNA2	SPBC16D10.04c	411	3e-120	COG1112	pfam08696	Dna2	DNA replication factor Dna2. Dna2 is a DNA replication factor with single-stranded DNA-dependent ATPase, ATP-dependent nuclease, ( 5'-flap endonuclease) and helicase activities. It is required for Okazaki fragment processing and is involved in DNA repair pathways.	GO:0006284|base-excision repair;GO:0000729|DNA double-strand break processing;GO:0032508|DNA duplex unwinding;GO:0006260|DNA replication;GO:0000076|DNA replication checkpoint;GO:0033567|DNA replication, Okazaki fragment processing;GO:0043137|DNA replication, removal of RNA primer;GO:0045002|double-strand break repair via single-strand annealing;GO:0006264|mitochondrial DNA replication;GO:0090305|…	GO:0005739|mitochondrion;GO:0005634|nucleus;	GO:0051539|4 iron, 4 sulfur cluster binding;GO:0043139|5'-3' DNA helicase activity;GO:0008409|5'-3' exonuclease activity;GO:0017108|5'-flap endonuclease activity;GO:0005524|ATP binding;GO:0003677|DNA binding;GO:0003678|DNA helicase activity;GO:0046872|metal ion binding;GO:0004518|nuclease activity;GO:0043142|single-stranded DNA-dependent ATPase activity;GO:0016890|site-specific endodeoxyribonucle…	K10742	DNA2; DNA replication ATP-dependent helicase Dna2 [EC:3.6.4.12]
evm.TU.Gh_D08G1277	2	0.446285	0.452135	0	0	0	0	0.633523	0.514517	0	0	0.157601	0	EVM%20prediction%20Gh_D08G1277	protein_coding	chrD08:41942697-41944436:-	gi|823155515|ref|XP_012477681.1|	2673	0	PREDICTED: BTB/POZ domain-containing protein At1g63850-like [Gossypium raimondii]	gi|590678496|ref|XM_007040257.1|	942	0	Theobroma cacao BTB/POZ domain-containing protein isoform 1 (TCM_016311) mRNA, complete cds	Q9CAJ9	655	0	BTB/POZ domain-containing protein At1g63850	.	.	.	.	pfam00651	BTB	BTB/POZ domain. The BTB (for BR-C, ttk and bab) or POZ (for Pox virus and Zinc finger) domain is present near the N-terminus of a fraction of zinc finger (pfam00096) proteins and in proteins that contain the pfam01344 motif such as Kelch and a family of pox virus proteins. The BTB/POZ domain mediates homomeric dimerization and in some instances heteromeric dimerization. The structure of the dimer…	GO:0016567|protein ubiquitination;	.	.	.	.
evm.TU.Gh_D04G1399	6	214.25	224.525	3514.76	3461.77	37.8348	31.3196	36.419	40.1744	1571.42	1551.27	123.332	145.652	EVM%20prediction%20Gh_D04G1399	protein_coding	chrD04:45328441-45328997:-	gi|823255313|ref|XP_012460312.1|	833	5e-112	PREDICTED: pathogenesis-related protein STH-2-like [Gossypium raimondii]	gi|10505369|gb|AF305064.1|AF305064	480	0	Gossypium hirsutum clone pCPR10-5 PR protein class 10 mRNA, complete cds	P17642	163	1e-49	Pathogenesis-related protein STH-2	.	.	.	.	pfam00407	Bet_v_1	Pathogenesis-related protein Bet v I family. This family is named after Bet v 1, the major birch pollen allergen. This protein belongs to family 10 of plant pathogenesis-related proteins (PR-10), cytoplasmic proteins of 15-17 kd that are wide-spread among dicotyledonous plants. In recent years, a number of diverse plant proteins with low sequence similarity to Bet v 1 was identified. A classifica…	GO:0006952|defense response;GO:0009607|response to biotic stimulus;	.	.	.	.
evm.TU.Gh_D08G1279	1	24.9653	23.3764	32.1604	30.6677	0	0.119549	14.4383	16.3327	28.7106	26.0046	1.95916	3.03363	EVM%20prediction%20Gh_D08G1279	protein_coding	chrD08:42064577-42065077:+	gi|823150208|ref|XP_012474931.1|	770	3e-102	PREDICTED: E3 ubiquitin-protein ligase RHA1B-like [Gossypium raimondii]	gi|590678458|ref|XM_007040246.1|	286	2e-147	Theobroma cacao RING-H2 zinc finger protein RHA1a, putative (TCM_016304) mRNA, complete cds	Q9SUS5	96.3	1e-23	E3 ubiquitin-protein ligase RHA1B	.	.	.	.	pfam13639	zf-RING_2	Ring finger domain.	GO:0016567|protein ubiquitination;GO:0046686|response to cadmium ion;GO:0010200|response to chitin;	.	GO:0016874|ligase activity;GO:0004842|ubiquitin-protein transferase activity;GO:0008270|zinc ion binding;	K16281	RHA1; RING-H2 zinc finger protein RHA1
evm.TU.Gh_D04G0965	6	39.5828	38.3367	55.0687	56.4273	38.2308	41.8102	51.7553	63.8561	40.844	40.9772	46.232	38.3267	EVM%20prediction%20Gh_D04G0965	protein_coding	chrD04:29766988-29768309:+	gi|823218098|ref|XP_012441700.1|	656	7e-86	PREDICTED: iron-sulfur assembly protein IscA-like 1, mitochondrial [Gossypium raimondii]	gi|590577026|ref|XM_007013058.1|	250	2e-127	Theobroma cacao Iron-sulfur cluster biosynthesis family protein isoform 3 (TCM_037848) mRNA, complete cds	Q8LBM4	211	5e-69	Iron-sulfur assembly protein IscA-like 1, mitochondrial	YLL027w_2	118	1e-33	COG0316	pfam01521	Fe-S_biosyn	Iron-sulphur cluster biosynthesis. This family is involved in iron-sulphur cluster biosynthesis. Its members include proteins that are involved in nitrogen fixation such as the HesB and HesB-like proteins.	GO:0016226|iron-sulfur cluster assembly;	GO:0005739|mitochondrion;	GO:0051536|iron-sulfur cluster binding;GO:0046872|metal ion binding;GO:0005198|structural molecule activity;	.	.
evm.TU.Gh_D05G2162	3	34.9846	30.5989	35.1659	36.2932	51.4317	56.2755	23.7466	26.5246	51.8126	47.7012	12.0776	13.172	EVM%20prediction%20Gh_D05G2162	protein_coding	chrD05:20245632-20246591:-	gi|823226657|ref|XP_012446154.1|	1521	0	PREDICTED: protein EXORDIUM-like [Gossypium raimondii]	gi|590597891|ref|XM_007018680.1|	630	0	Theobroma cacao Phosphate-responsive 1 family protein (TCM_034877) mRNA, complete cds	Q9ZPE7	405	7e-140	Protein EXORDIUM	.	.	.	.	pfam04674	Phi_1	Phosphate-induced protein 1 conserved region. Family of conserved plant proteins. Conserved region identified in a phosphate-induced protein of unknown function.	GO:0009741|response to brassinosteroid;	GO:0048046|apoplast;GO:0005618|cell wall;GO:0005615|extracellular space;GO:0005794|Golgi apparatus;GO:0009505|plant-type cell wall;	.	.	.
evm.TU.Gh_D04G1394	5	17.5357	22.448	0	0	0	0	25.5493	16.9546	0	0	0	0	EVM%20prediction%20Gh_D04G1394	protein_coding	chrD04:45209419-45210595:-	gi|823256320|ref|XP_012460808.1|	721	3e-95	PREDICTED: major allergen Mal d 1-like [Gossypium raimondii]	.	.	.	.	.	.	.	.	.	.	.	.	pfam00407	Bet_v_1	Pathogenesis-related protein Bet v I family. This family is named after Bet v 1, the major birch pollen allergen. This protein belongs to family 10 of plant pathogenesis-related proteins (PR-10), cytoplasmic proteins of 15-17 kd that are wide-spread among dicotyledonous plants. In recent years, a number of diverse plant proteins with low sequence similarity to Bet v 1 was identified. A classifica…	.	.	.	.	.
evm.TU.Gh_A08G0938	3	46.9555	51.4853	33.0229	28.0094	5.86116	7.10283	24.2384	23.2922	32.9053	47.4436	9.04465	11.1066	EVM%20prediction%20Gh_A08G0938	protein_coding	chrA08:60275780-60276091:-	gi|823149717|ref|XP_012474706.1|	351	1e-40	PREDICTED: uncharacterized protein LOC105791260 [Gossypium raimondii]	.	.	.	.	.	.	.	.	.	.	.	.	pfam11121	DUF2639	Protein of unknown function (DUF2639). This family is conserved in the Bacillaceae family. Several members are named as being YflJ, but the function is not known.	.	.	.	.	.
evm.TU.Gh_A08G0939	2	0.491767	1.4267	1.68717	1.39458	1.67351	1.65313	0.290869	0.12149	0.815935	1.17706	1.9537	2.19426	EVM%20prediction%20Gh_A08G0939	protein_coding	chrA08:60520796-60523022:+	gi|763756705|gb|KJB24036.1|	1571	0	hypothetical protein B456_004G126800 [Gossypium raimondii]	gi|590674754|ref|XM_007039194.1|	308	2e-159	Theobroma cacao Zinc finger with UFM1-specific peptidase domain protein, putative (TCM_015555) mRNA, complete cds	Q96AP4	87.4	8e-18	Zinc finger with UFM1-specific peptidase domain protein	.	.	.	.	pfam07910	Peptidase_C78	Peptidase family C78. This family formerly known as DUF1671 has been shown to be a cysteine peptidase called (Ufm1)-specific protease.	.	.	GO:0046872|metal ion binding;	.	.
evm.TU.Gh_A08G0937	6	64.9581	66.6642	161.426	168.422	28.4974	32.6346	23.7114	30.2615	149.569	152.637	99.2945	108.533	EVM%20prediction%20Gh_A08G0937	protein_coding	chrA08:60204234-60204545:-	gi|823149715|ref|XP_012474705.1|	367	4e-43	PREDICTED: uncharacterized protein LOC105791259 [Gossypium raimondii]	.	.	.	.	.	.	.	.	.	.	.	.	pfam03251	Tymo_45kd_70kd	Tymovirus 45/70Kd protein. Tymoviruses are single stranded RNA viruses. This family includes a protein of unknown function that has been named based on its molecular weight. Tymoviruses such as the ononis yellow mosaic tymovirus encode only three proteins. Of these two are overlapping this protein overlaps a larger ORF that is thought to be the polymerase.	.	.	.	.	.
evm.TU.Gh_A08G0934	5	3.16151	1.47121	1.10238	0.328259	0	0.17211	3.77929	1.6443	1.41985	0.477928	0	0	EVM%20prediction%20Gh_A08G0934	protein_coding	chrA08:60018016-60018450:+	gi|728836655|gb|KHG16098.1|	451	2e-55	Tight junction ZO-2 [Gossypium arboreum]	.	.	.	.	.	.	.	.	.	.	.	.	pfam07777	MFMR	G-box binding protein MFMR. This region is found to the N-terminus of the pfam00170 transcription factor domain. It is between 150 and 200 amino acids in length. The N-terminal half is rather rich in proline residues and has been termed the PRD (proline rich domain), whereas the C-terminal half is more polar and has been called the MFMR (multifunctional mosaic region). It has been suggested that …	.	.	.	.	.
evm.TU.Gh_A08G0935	1	7.35308	7.40109	5.3437	4.14455	9.72322	11.4084	3.9764	3.76288	4.23271	5.40568	20.5879	20.4025	EVM%20prediction%20Gh_A08G0935	protein_coding	chrA08:60105471-60105911:+	gi|728817325|gb|KHG02419.1|	773	2e-103	Cyclic AMP-responsive element-binding 3 [Gossypium arboreum]	gi|590674724|ref|XM_007039186.1|	323	5e-168	Theobroma cacao F-box protein SKIP31 (TCM_015548) mRNA, complete cds	.	.	.	.	.	.	.	.	pfam15373	DUF4601	Domain of unknown function (DUF4601). This protein family is a domain of unknown function, which is found in eukaryotes. In humans, the gene encoding this protein is found in the position, chromosome 19 open reading frame 45.	.	.	.	.	.
evm.TU.Gh_A08G0932	4	0.582827	0.644144	4.08839	2.97591	6.4962	5.17735	1.07069	0.609822	7.57364	7.28692	6.10194	6.01101	EVM%20prediction%20Gh_A08G0932	protein_coding	chrA08:59892635-59894971:-	gi|728828057|gb|KHG07501.1|	2863	0	NAC domain-containing 78 -like protein [Gossypium arboreum]	gi|590674673|ref|XM_007039172.1|	527	0	Theobroma cacao NAC domain class transcription factor, putative isoform 2 (TCM_015535) mRNA, complete cds	A4VCM0	201	4e-56	NAC domain-containing protein 45	.	.	.	.	pfam02365	NAM	No apical meristem (NAM) protein. This is a family of no apical meristem (NAM) proteins these are plant development proteins. Mutations in NAM result in the failure to develop a shoot apical meristem in petunia embryos. NAM is indicated as having a role in determining positions of meristems and primordial. One member of this family NAP (NAC-like, activated by AP3/PI) is encoded by the target gene…	GO:0090603|sieve element differentiation;GO:0090602|sieve element enucleation;GO:0006351|transcription, DNA-templated;	GO:0005634|nucleus;	GO:0003700|transcription factor activity, sequence-specific DNA binding;GO:0044212|transcription regulatory region DNA binding;	.	.
evm.TU.Gh_A08G0933	3	8.75645	8.01271	12.0747	13.8381	31.8879	31.067	5.079	6.6526	14.4617	12.9359	25.3365	23.5268	EVM%20prediction%20Gh_A08G0933	protein_coding	chrA08:60012736-60016383:+	gi|728836656|gb|KHG16099.1|	2145	0	Stomatin-like protein 2 [Gossypium arboreum]	gi|590674695|ref|XM_007039178.1|	786	0	Theobroma cacao SPFH/Band 7/PHB domain-containing membrane-associated protein family isoform 1 (TCM_015542) mRNA, complete cds	Q99JB2	319	3e-104	Stomatin-like protein 2, mitochondrial	RC0452	343	9e-115	COG0330	pfam01145	Band_7	SPFH domain / Band 7 family. This family has been called SPFH, Band 7 or PHB domain. Recent phylogenetic analysis has shown this domain to be a slipin or Stomatin-like integral membrane domain conserved from protozoa to mammals.	GO:0035710|CD4-positive, alpha-beta T cell activation;GO:0006874|cellular calcium ion homeostasis;GO:0032623|interleukin-2 production;GO:0010876|lipid localization;GO:0042776|mitochondrial ATP synthesis coupled proton transport;GO:0006851|mitochondrial calcium ion transport;GO:0034982|mitochondrial protein processing;GO:0007005|mitochondrion organization;GO:1900210|positive regulation of cardioli…	GO:0015629|actin cytoskeleton;GO:0008180|COP9 signalosome;GO:0019897|extrinsic component of plasma membrane;GO:0001772|immunological synapse;GO:0045121|membrane raft;GO:0005743|mitochondrial inner membrane;GO:0005758|mitochondrial intermembrane space;GO:0005739|mitochondrion;GO:0042101|T cell receptor complex;	GO:1901612|cardiolipin binding;GO:0051020|GTPase binding;	.	.
evm.TU.Gh_A08G0930	1	14.0148	17.5298	3.01819	2.64891	15.9016	16.4058	3.49448	3.64892	1.90959	3.21389	18.2261	18.9431	EVM%20prediction%20Gh_A08G0930	protein_coding	chrA08:59644501-59645573:+	gi|763756693|gb|KJB24024.1|	651	2e-82	hypothetical protein B456_004G125700 [Gossypium raimondii]	gi|590674612|ref|XM_007039155.1|	322	3e-167	Theobroma cacao Nascent polypeptide-associated complex subunit alpha-like protein 2 (TCM_015524) mRNA, complete cds	Q94JX9	181	1e-54	Nascent polypeptide-associated complex subunit alpha-like protein 2	SPBC25H2.05	78.2	6e-17	COG1308	pfam01849	NAC	NAC domain.	GO:0015031|protein transport;	GO:0005829|cytosol;	.	K03626	EGD2, NACA; nascent polypeptide-associated complex subunit alpha
evm.TU.Gh_A08G0931	3	32.7896	36.0446	27.2723	28.3655	19.1007	19.5395	19.6931	18.3001	26.5224	27.1013	16.0313	16.6886	EVM%20prediction%20Gh_A08G0931	protein_coding	chrA08:59647360-59651862:-	gi|823149698|ref|XP_012474696.1|	4947	0	PREDICTED: uncharacterized protein LOC105791251 isoform X2 [Gossypium raimondii]	gi|590674638|ref|XM_007039162.1|	864	0	Theobroma cacao Uncharacterized protein isoform 5 (TCM_015527) mRNA, complete cds	.	.	.	.	.	.	.	.	pfam09073	BUD22	BUD22. BUD22 has been shown in yeast to be a nuclear protein involved in bud-site selection. It plays a role in positioning the proximal bud pole signal. More recently it has been shown to be involved in ribosome biogenesis.	.	.	.	.	.
evm.TU.Gh_D02G1741	4	1.14196	1.35445	0.606297	0.659361	2.72978	1.84378	1.6606	1.15599	2.21821	2.45332	1.85898	1.52058	EVM%20prediction%20Gh_D02G1741	protein_coding	chrD02:59724826-59726904:+	gi|823159394|ref|XP_012479525.1|	3621	0	PREDICTED: pentatricopeptide repeat-containing protein At2g13600 [Gossypium raimondii]	gi|590693166|ref|XM_007044196.1|	1440	0	Theobroma cacao Pentatricopeptide repeat (PPR) superfamily protein (TCM_009576) mRNA, complete cds	Q9SIT7	969	0	Pentatricopeptide repeat-containing protein At2g13600	.	.	.	.	pfam13041	PPR_2	PPR repeat family. This repeat has no known function. It is about 35 amino acids long and is found in up to 18 copies in some proteins. The family appears to be greatly expanded in plants and fungi. The repeat has been called PPR.	GO:0080156|mitochondrial mRNA modification;GO:0010182|sugar mediated signaling pathway;	GO:0005739|mitochondrion;	.	.	.
evm.TU.Gh_D05G2165	4	20.7241	17.7397	0.512786	0.400822	2.50757	3.85284	2.24327	2.61011	0.0642114	0	1.07625	3.34189	EVM%20prediction%20Gh_D05G2165	protein_coding	chrD05:20269238-20272669:-	gi|763792022|gb|KJB59018.1|	1053	2e-141	hypothetical protein B456_009G236000 [Gossypium raimondii]	gi|590597912|ref|XM_007018686.1|	337	2e-175	Theobroma cacao Uncharacterized protein isoform 1 (TCM_034883) mRNA, complete cds	Q6DIV4	113	2e-28	RNA-binding protein 38	.	.	.	.	pfam00076	RRM_1	RNA recognition motif. (a.k.a. RRM, RBD, or RNP domain). The RRM motif is probably diagnostic of an RNA binding protein. RRMs are found in a variety of RNA binding proteins, including various hnRNP proteins, proteins implicated in regulation of alternative splicing, and protein components of snRNPs. The motif also appears in a few single stranded DNA binding proteins. The RRM structure consists o…	GO:0030154|cell differentiation;GO:0006397|mRNA processing;GO:0007275|multicellular organismal development;GO:0008380|RNA splicing;	GO:0005829|cytosol;GO:0005634|nucleus;	GO:0000166|nucleotide binding;GO:0003723|RNA binding;	.	.
evm.TU.Gh_A01G1148	1	2.20389	3.14292	9.55453	9.15137	5.38064	5.22097	3.66677	3.54781	6.77412	6.97676	3.3893	3.13487	EVM%20prediction%20Gh_A01G1148	protein_coding	chrA01:50193915-50196505:-	gi|763747636|gb|KJB15075.1|	2290	0	hypothetical protein B456_002G158900 [Gossypium raimondii]	gi|590631831|ref|XM_007027611.1|	681	0	Theobroma cacao IQ calmodulin-binding motif family protein (TCM_022508) mRNA, complete cds	.	.	.	.	.	.	.	.	pfam00612	IQ	IQ calmodulin-binding motif. Calmodulin-binding motif.	.	.	.	.	.
evm.TU.Gh_A01G1147	1	6.48542	5.88778	4.60353	5.40709	5.71726	4.63181	7.08744	6.10364	8.56452	9.09211	4.82591	7.37634	EVM%20prediction%20Gh_A01G1147	protein_coding	chrA01:50019661-50020410:+	gi|823134436|ref|XP_012467024.1|	1013	2e-136	PREDICTED: protein YIPF5 homolog [Gossypium raimondii]	gi|590631972|ref|XM_007027650.1|	278	8e-143	Theobroma cacao Integral membrane Yip1 family protein isoform 2 (TCM_022556) mRNA, partial cds	Q8N8F6	115	7e-29	Protein YIPF7	YGR172c	89.7	2e-20	COG5080	pfam04893	Yip1	Yip1 domain. The Yip1 integral membrane domain contains four transmembrane alpha helices. The domain is characterized by the motifs DLYGP and GY. The Yip1 protein is a golgi protein involved in vesicular transport that interacts with GTPases.	.	GO:0005789|endoplasmic reticulum membrane;GO:0016021|integral component of membrane;	.	.	.
evm.TU.Gh_A01G1146	1	4.65016	4.52756	5.3791	3.85877	9.5652	7.74921	2.61949	2.91761	5.42359	5.01749	6.99872	6.89696	EVM%20prediction%20Gh_A01G1146	protein_coding	chrA01:49998954-50002736:-	gi|728811957|gb|KHG00576.1|	1415	0	Transcription initiation factor TFIID subunit 12 [Gossypium arboreum]	gi|590631894|ref|XM_007027628.1|	759	0	Theobroma cacao Transcription initiation factor TFIID subunit 12, putative isoform 1 (TCM_022533) mRNA, complete cds	Q9SR71	280	3e-85	Transcription initiation factor TFIID subunit 12	YDR145w	113	7e-26	COG5624	pfam03847	TFIID_20kDa	Transcription initiation factor TFIID subunit A.	GO:0006352|DNA-templated transcription, initiation;GO:0006355|regulation of transcription, DNA-templated;	GO:0005669|transcription factor TFIID complex;	.	K03126	TAF12; transcription initiation factor TFIID subunit 12
evm.TU.Gh_A01G1145	3	16.7978	17.4696	9.18337	10.2914	28.2909	28.2743	13.9221	13.1971	13.7499	13.0358	17.0775	18.4025	EVM%20prediction%20Gh_A01G1145	protein_coding	chrA01:49990655-49993114:-	gi|823134424|ref|XP_012467017.1|	1921	0	PREDICTED: uncharacterized protein LOC105785469 [Gossypium raimondii]	gi|590631998|ref|XM_007027657.1|	597	0	Theobroma cacao Alpha/beta-Hydrolases superfamily protein (TCM_022567) mRNA, complete cds	.	.	.	.	.	.	.	.	pfam12697	Abhydrolase_6	Alpha/beta hydrolase family. This family contains alpha/beta hydrolase enzymes of diverse specificity.	.	.	.	.	.
evm.TU.Gh_D04G1391	3	12.3288	11.9556	16.4111	17.9145	6.81396	7.56904	9.23366	8.98674	19.8085	21.0437	7.33122	6.23528	EVM%20prediction%20Gh_D04G1391	protein_coding	chrD04:45178055-45181768:-	gi|823253543|ref|XP_012459402.1|	3796	0	PREDICTED: probable serine/threonine-protein kinase At1g54610 isoform X1 [Gossypium raimondii]	gi|590690803|ref|XM_007043546.1|	1360	0	Theobroma cacao ATP binding protein, putative (TCM_008121) mRNA, complete cds	F4I114	573	0	Probable serine/threonine-protein kinase At1g09600	.	.	.	.	pfam00069	Pkinase	Protein kinase domain.	.	.	GO:0005524|ATP binding;GO:0004674|protein serine/threonine kinase activity;	.	.
evm.TU.Gh_A01G1143	3	16.1256	19.1723	6.24349	8.31452	24.7443	23.3764	17.2261	19.7982	13.4356	11.5792	22.649	19.1104	EVM%20prediction%20Gh_A01G1143	protein_coding	chrA01:49979272-49979745:-	gi|728820963|gb|KHG04056.1|	789	2e-105	Glucosamine 6-phosphate N-acetyltransferase 1 [Gossypium arboreum]	gi|590632083|ref|XM_007027680.1|	243	1e-123	Theobroma cacao GCN5-related N-acetyltransferase (TCM_022591) mRNA, complete cds	Q9LFU9	209	6e-68	Glucosamine 6-phosphate N-acetyltransferase	ECU07g1760	111	9e-30	COG0454	pfam00583	Acetyltransf_1	Acetyltransferase (GNAT) family. This family contains proteins with N-acetyltransferase functions such as Elp3-related proteins.	GO:0006044|N-acetylglucosamine metabolic process;GO:0006048|UDP-N-acetylglucosamine biosynthetic process;	GO:0005783|endoplasmic reticulum;GO:0005789|endoplasmic reticulum membrane;	GO:0004343|glucosamine 6-phosphate N-acetyltransferase activity;	K00621	GNPNAT1, GNA1; glucosamine-phosphate N-acetyltransferase [EC:2.3.1.4]
evm.TU.Gh_A03G0707	2	0.408937	0.813529	0	0.0806739	0.0890649	0.253789	2.32202	0.727394	0	0.0783046	1.29971	0.515203	EVM%20prediction%20Gh_A03G0707	protein_coding	chrA03:27116658-27119732:+	gi|823156337|ref|XP_012478098.1|	918	5e-122	PREDICTED: uncharacterized protein LOC105793797 [Gossypium raimondii]	.	.	.	.	.	.	.	.	.	.	.	.	pfam08510	PIG-P	PIG-P. PIG-P (phosphatidylinositol N-acetylglucosaminyltransferase subunit P) is an enzyme involved in GPI anchor biosynthesis.	.	.	.	.	.
evm.TU.Gh_A03G1879	1	12.5861	11.2403	2.14917	2.04926	1.36797	1.42427	3.88651	4.60733	1.80941	1.96595	1.35643	1.67393	EVM%20prediction%20Gh_A03G1879	protein_coding	chrA03:99755000-99758499:-	gi|728833740|gb|KHG13183.1|	4084	0	Phosphatidylinositol-4-phosphate 5-kinase 8 -like protein [Gossypium arboreum]	gi|590682991|ref|XM_007041428.1|	1471	0	Theobroma cacao Phosphatidylinositol-4-phosphate 5-kinase family protein isoform 1 (TCM_006386) mRNA, complete cds	Q8RY89	1015	0	Phosphatidylinositol 4-phosphate 5-kinase 8	SPAC19G12.14	214	3e-58	COG5253	pfam01504	PIP5K	Phosphatidylinositol-4-phosphate 5-Kinase. This family contains a region from the common kinase core found in the type I phosphatidylinositol-4-phosphate 5-kinase (PIP5K) family as described in. The family consists of various type I, II and III PIP5K enzymes. PIP5K catalyses the formation of phosphoinositol-4,5-bisphosphate via the phosphorylation of phosphatidylinositol-4-phosphate a precursor i…	.	.	GO:0016308|1-phosphatidylinositol-4-phosphate 5-kinase activity;GO:0005524|ATP binding;	.	.
evm.TU.Gh_A03G1875	2	0.223574	0.247095	0.282131	0.294039	0.649246	0.539587	0.423164	0.220933	0.0706573	0.214053	0.157906	0.547694	EVM%20prediction%20Gh_A03G1875	protein_coding	chrA03:99717917-99718693:-	gi|823161385|ref|XP_012480564.1|	1258	2e-173	PREDICTED: histone-lysine N-methyltransferase, H3 lysine-9 specific SUVH5-like [Gossypium raimondii]	.	.	.	.	O82175	139	1e-35	Histone-lysine N-methyltransferase, H3 lysine-9 specific SUVH5	DR1533	65.9	8e-12	COG3440	pfam02182	SAD_SRA	SAD/SRA domain. The domain goes by several names including SAD, SRA and YDG. It adopts a beta barrel, modified PUA-like, fold that is widely present in eukaryotic chromatin proteins and in bacteria. Versions of this domain are known to bind hemi-methylated CpG dinucleotides and also other 5mC containing dinucleotides. The domain binds DNA by flipping out the methylated cytosine base from the DNA …	GO:0031048|chromatin silencing by small RNA;GO:0016571|histone methylation;GO:0040029|regulation of gene expression, epigenetic;GO:0010200|response to chitin;	GO:0000775|chromosome, centromeric region;GO:0005634|nucleus;	GO:0042054|histone methyltransferase activity;GO:0018024|histone-lysine N-methyltransferase activity;GO:0008270|zinc ion binding;	K11420	EHMT; euchromatic histone-lysine N-methyltransferase [EC:2.1.1.43]
evm.TU.Gh_A03G1874	4	5.65877	5.35455	1.0638	0.726389	12.9577	13.831	2.38419	3.17898	0.624707	0.890597	8.33554	8.09773	EVM%20prediction%20Gh_A03G1874	protein_coding	chrA03:99709606-99712178:-	gi|823161375|ref|XP_012480559.1|	1950	0	PREDICTED: uncharacterized protein LOC105795470 [Gossypium raimondii]	gi|590683107|ref|XM_007041451.1|	645	0	Theobroma cacao Hydroxyproline-rich glycoprotein family protein, putative (TCM_006395) mRNA, complete cds	.	.	.	.	.	.	.	.	pfam07368	DUF1487	Protein of unknown function (DUF1487). This family consists of several uncharacterized proteins from Drosophila melanogaster. The function of this family is unknown.	.	.	.	.	.
evm.TU.Gh_A03G1877	5	29.9651	32.6701	1.27748	2.6628	0.587953	0.279227	24.1426	23.6089	2.68745	1.67999	1.28699	1.2754	EVM%20prediction%20Gh_A03G1877	protein_coding	chrA03:99731094-99731522:+	gi|823161389|ref|XP_012480566.1|	647	2e-84	PREDICTED: uncharacterized protein LOC105795474 [Gossypium raimondii]	gi|519689845|gb|JX583740.1|	296	5e-153	Gossypium hirsutum clone NBRI_GE16865 microsatellite sequence	.	.	.	.	.	.	.	.	pfam07818	HCNGP	HCNGP-like protein. This family comprises sequences bearing significant similarity to the mouse transcriptional regulator protein HCNGP. This protein is localized to the nucleus and is thought to be involved in the regulation of beta-2-microglobulin genes.	.	.	.	.	.
evm.TU.Gh_A03G1876	3	20.3944	22.1375	12.4084	14.5487	25.1835	22.4132	16.371	13.8556	12.2577	14.1214	26.2362	29.0588	EVM%20prediction%20Gh_A03G1876	protein_coding	chrA03:99723694-99725138:-	gi|823252807|ref|XP_012459019.1|	254	2e-24	PREDICTED: 60S ribosomal protein L3-2 isoform X2 [Gossypium raimondii]	gi|312032516|gb|AC243083.1|	92	8e-40	Gossypioides kirkii clone GKH003A06-jng, complete sequence	P22738	89.4	8e-21	60S ribosomal protein L3-2	SPAC17A5.03	75.9	2e-16	COG0087	pfam05578	Peptidase_S31	Pestivirus NS3 polyprotein peptidase S31. These serine peptidases are involved in processing of the flavivirus polyprotein.	GO:0006412|translation;	GO:0022625|cytosolic large ribosomal subunit;GO:0016020|membrane;	GO:0003735|structural constituent of ribosome;	K02925	RP-L3e, RPL3; large subunit ribosomal protein L3e
evm.TU.Gh_A03G1871	2	0.801461	1.03341	0	0	0.145462	0.069082	0.316031	0.395998	0	0	0.212271	0	EVM%20prediction%20Gh_A03G1871	protein_coding	chrA03:99698260-99699818:-	gi|823161373|ref|XP_012480558.1|	1509	0	PREDICTED: pathogenesis-related protein 5-like [Gossypium raimondii]	gi|519763431|gb|JX622810.1|	259	4e-132	Gossypium hirsutum clone NBRI_GE69699 microsatellite sequence	.	.	.	.	.	.	.	.	pfam00314	Thaumatin	Thaumatin family.	.	.	.	.	.
evm.TU.Gh_A03G1870	1	8.16973	8.90135	11.8501	10.2044	10.3836	10.4611	8.2134	6.24361	8.03104	6.84687	5.56579	5.19981	EVM%20prediction%20Gh_A03G1870	protein_coding	chrA03:99692985-99697355:+	gi|823161367|ref|XP_012480555.1|	4275	0	PREDICTED: uncharacterized protein LOC105795466 isoform X1 [Gossypium raimondii]	gi|590683144|ref|XM_007041461.1|	1351	0	Theobroma cacao Uncharacterized protein isoform 1 (TCM_006404) mRNA, complete cds	.	.	.	.	.	.	.	.	pfam04842	DUF639	Plant protein of unknown function (DUF639). Plant protein of unknown function.	.	.	.	.	.
evm.TU.Gh_A03G1873	2	0.372623	0.741285	0	0	0	0	0	0.147289	0	0	0	0	EVM%20prediction%20Gh_A03G1873	protein_coding	chrA03:99705656-99706983:+	gi|823161377|ref|XP_012480560.1|	983	5e-131	PREDICTED: E3 ubiquitin-protein ligase RING1 [Gossypium raimondii]	.	.	.	.	P0CH30	101	2e-23	E3 ubiquitin-protein ligase RING1	.	.	.	.	pfam13639	zf-RING_2	Ring finger domain.	GO:0016567|protein ubiquitination;	.	GO:0016874|ligase activity;GO:0008270|zinc ion binding;	.	.
evm.TU.Gh_A03G0701	1	3.21697	3.59677	14.055	12.7665	4.35866	4.10128	3.15063	4.47275	23.5846	20.0557	4.47812	5.49817	EVM%20prediction%20Gh_A03G0701	protein_coding	chrA03:26152817-26154364:+	gi|823156321|ref|XP_012478090.1|	2629	0	PREDICTED: 3-ketoacyl-CoA synthase 4-like [Gossypium raimondii]	gi|482679593|gb|KC160471.1|	1515	0	Gossypium raimondii clone Gr10036653 3-ketoacyl-CoA synthase (KCS) gene, complete cds	Q9LN49	895	0	3-ketoacyl-CoA synthase 4	DRA0326	70.5	3e-12	COG3424	pfam08392	FAE1_CUT1_RppA	FAE1/Type III polyketide synthase-like protein. The members of this family are described as 3-ketoacyl-CoA synthases, type III polyketide synthases, fatty acid elongases and fatty acid condensing enzymes, and are found in both prokaryotic and eukaryotic (mainly plant) species. The region featured in this family contains the active site residues, as well as motifs involved in substrate binding.	GO:0006633|fatty acid biosynthetic process;	GO:0016021|integral component of membrane;	GO:0016747|transferase activity, transferring acyl groups other than amino-acyl groups;	K15397	KCS; 3-ketoacyl-CoA synthase [EC:2.3.1.199]
evm.TU.Gh_A07G2148	5	17.5341	18.4284	12.3897	11.6873	0.208112	0.148253	41.8233	38.7143	9.5578	8.27936	1.46786	1.0032	EVM%20prediction%20Gh_A07G2148	protein_coding	chrA07:78184020-78186262:-	gi|823129173|ref|XP_012446651.1|	1946	0	PREDICTED: glyceraldehyde-3-phosphate dehydrogenase A, chloroplastic [Gossypium raimondii]	gi|590648149|ref|XM_007032033.1|	847	0	Theobroma cacao Glyceraldehyde 3-phosphate dehydrogenase A subunit 2 (TCM_017432) mRNA, complete cds	Q9LPW0	657	0	Glyceraldehyde-3-phosphate dehydrogenase GAPA2, chloroplastic	sll1342	434	5e-150	COG0057	pfam00044	Gp_dh_N	Glyceraldehyde 3-phosphate dehydrogenase, NAD binding domain. GAPDH is a tetrameric NAD-binding enzyme involved in glycolysis and glyconeogenesis. N-terminal domain is a Rossmann NAD(P) binding fold.	GO:0006006|glucose metabolic process;GO:0019253|reductive pentose-phosphate cycle;	GO:0048046|apoplast;GO:0009507|chloroplast;GO:0009941|chloroplast envelope;GO:0009570|chloroplast stroma;GO:0016020|membrane;	GO:0047100|glyceraldehyde-3-phosphate dehydrogenase (NADP+) (phosphorylating) activity;GO:0051287|NAD binding;GO:0050661|NADP binding;	.	.
evm.TU.Gh_D07G0583	1	19.9912	22.1637	16.1921	14.6502	5.59605	4.79672	15.5978	15.6059	13.6064	8.63995	5.11219	5.92149	EVM%20prediction%20Gh_D07G0583	protein_coding	chrD07:6645792-6649427:-	gi|728835601|gb|KHG15044.1|	1460	0	hypothetical protein F383_18824 [Gossypium arboreum]	gi|590669220|ref|XM_007037651.1|	541	0	Theobroma cacao LAG1 longevity assurance, putative isoform 1 (TCM_014439) mRNA, complete cds	Q6EUN0	360	2e-122	ASC1-like protein 1	ECU08g1350	68.2	2e-12	COG5058	pfam03798	TRAM_LAG1_CLN8	TLC domain.	GO:0006629|lipid metabolic process;	GO:0005789|endoplasmic reticulum membrane;GO:0016021|integral component of membrane;	.	.	.
evm.TU.Gh_A12G0048	3	25.4052	26.5814	40.417	41.1447	14.4975	16.1967	17.8153	17.9242	20.5245	18.4799	13.1341	13.7768	EVM%20prediction%20Gh_A12G0048	protein_coding	chrA12:659748-666299:+	gi|823202624|ref|XP_012435876.1|	4782	0	PREDICTED: autophagy-related protein 18g isoform X1 [Gossypium raimondii]	gi|590717979|ref|XM_007050657.1|	1918	0	Theobroma cacao Autophagy 18 G (TCM_004488) mRNA, complete cds	Q8GUL1	895	0	Autophagy-related protein 18g	.	.	.	.	pfam12490	BCAS3	Breast carcinoma amplified sequence 3. This domain family is found in eukaryotes, and is typically between 229 and 245 amino acids in length. The proteins in this family have been shown to be proto-oncogenes implicated in the development of breast cancer.	GO:0006914|autophagy;GO:0015031|protein transport;GO:0042594|response to starvation;	GO:0005737|cytoplasm;GO:0034045|pre-autophagosomal structure membrane;GO:0005774|vacuolar membrane;	.	.	.
evm.TU.Gh_A03G0703	2	0	1.01584	0	0	0	0.57042	1.91364	0.363312	0	0.175999	0	0	EVM%20prediction%20Gh_A03G0703	protein_coding	chrA03:26306957-26307271:-	gi|763762299|gb|KJB29553.1|	330	1e-37	hypothetical protein B456_005G108200 [Gossypium raimondii]	gi|618815800|ref|XM_007310441.1|	31	7e-06	Stereum hirsutum FP-91666 SS1 hypothetical protein (STEHIDRAFT_150571), mRNA	.	.	.	.	.	.	.	.	pfam06363	Picorna_P3A	Picornaviridae P3A protein. This family consists of the P3A protein of picornaviridae. P3A has been identified as a genome-linked protein (VPg) and is involved in replication.	.	.	.	.	.
evm.TU.Gh_D05G3438	2	1.3842	0.977387	1.96508	0.94816	1.96794	2.10783	0.691365	0.45595	1.38528	1.80381	1.79232	1.81655	EVM%20prediction%20Gh_D05G3438	protein_coding	chrD05:55959332-55961320:+	gi|763794901|gb|KJB61897.1|	2081	0	hypothetical protein B456_009G389500, partial [Gossypium raimondii]	gi|519753942|gb|JX618201.1|	163	1e-78	Gossypium hirsutum clone NBRI_GE63588 microsatellite sequence	Q3ECK2	127	2e-30	Pentatricopeptide repeat-containing protein At1g62680, mitochondrial	.	.	.	.	pfam13041	PPR_2	PPR repeat family. This repeat has no known function. It is about 35 amino acids long and is found in up to 18 copies in some proteins. The family appears to be greatly expanded in plants and fungi. The repeat has been called PPR.	.	GO:0005739|mitochondrion;	.	.	.
evm.TU.Gh_D05G3436	1	1.7127	2.10321	4.11673	4.61228	1.56905	1.43408	1.62084	1.85366	8.0418	8.25088	2.7073	3.02543	EVM%20prediction%20Gh_D05G3436	protein_coding	chrD05:55952302-55954431:+	gi|823217599|ref|XP_012441458.1|	3502	0	PREDICTED: uncharacterized protein LOC105766519 [Gossypium raimondii]	gi|590609203|ref|XM_007021413.1|	584	0	Theobroma cacao Uncharacterized protein (TCM_031509) mRNA, complete cds	.	.	.	.	.	.	.	.	pfam11145	DUF2921	Protein of unknown function (DUF2921). This eukaryotic family of proteins has no known function.	.	.	.	.	.
evm.TU.Gh_D05G3434	3	2656.72	2683.23	35.3942	47.8951	5.91168	0.935846	6383.32	6452.34	5.43289	12.1274	6.07073	2.84972	EVM%20prediction%20Gh_D05G3434	protein_coding	chrD05:55806307-55936090:-	gi|763794885|gb|KJB61881.1|	210	1e-20	hypothetical protein B456_009G388200 [Gossypium raimondii]	gi|57231727|gb|AY857933.1|	174	1e-85	Gossypium hirsutum metallothionein-like mRNA, complete cds	Q96386	57.8	3e-11	Metallothionein-like protein type 3	.	.	.	.	pfam05145	AmoA	Putative ammonia monooxygenase. This family are annotated by COGS as putative ammonia monooxygenase enzymes.	.	.	GO:0046872|metal ion binding;	.	.
evm.TU.Gh_D05G3435	2	0.540332	0.962121	4.60251	6.01077	0	0.0310493	0.426126	0.415295	3.32991	3.39133	0	0.157579	EVM%20prediction%20Gh_D05G3435	protein_coding	chrD05:55947139-55949067:+	gi|823217595|ref|XP_012441456.1|	3073	0	PREDICTED: uncharacterized protein LOC105766517 isoform X1 [Gossypium raimondii]	gi|590609203|ref|XM_007021413.1|	519	0	Theobroma cacao Uncharacterized protein (TCM_031509) mRNA, complete cds	.	.	.	.	.	.	.	.	pfam11145	DUF2921	Protein of unknown function (DUF2921). This eukaryotic family of proteins has no known function.	.	.	.	.	.
evm.TU.Gh_D05G3432	5	71.7496	68.4113	9.19699	9.05996	2.46433	3.16682	61.8545	58.4056	24.3583	17.9701	0.282052	0.838538	EVM%20prediction%20Gh_D05G3432	protein_coding	chrD05:55800582-55801016:+	gi|823217613|ref|XP_012441466.1|	737	5e-98	PREDICTED: uncharacterized protein LOC105766523 [Gossypium raimondii]	.	.	.	.	.	.	.	.	.	.	.	.	pfam03025	Papilloma_E5	Papillomavirus E5. The E5 protein from papillomaviruses is about 80 amino acids long. The proteins are contain three regions that are predicted to be transmembrane alpha helices. The function of this protein is unknown.	.	.	.	.	.
evm.TU.Gh_D05G3433	6	46.807	47.1983	61.4261	58.3071	111.928	116.294	56.6264	67.7123	64.0509	59.8287	73.36	71.433	EVM%20prediction%20Gh_D05G3433	protein_coding	chrD05:55804210-55804449:+	gi|823217617|ref|XP_012441468.1|	405	1e-49	PREDICTED: cytochrome c oxidase copper chaperone 1-like [Gossypium raimondii]	gi|590609230|ref|XM_007021420.1|	133	1e-62	Theobroma cacao Cytochrome C oxidase copper chaperone isoform 2 (TCM_031514) mRNA, partial cds	Q9LJQ9	98.2	2e-26	Cytochrome c oxidase copper chaperone 1	.	.	.	.	pfam05051	COX17	Cytochrome C oxidase copper chaperone (COX17). Cox17 is essential for the assembly of functional cytochrome c oxidase (CCO) and for delivery of copper ions to the mitochondrion for insertion into the enzyme in yeast. The structure of Cox17 shows the protein to have an unstructured N-terminal region followed by two helices and several unstructured C-terminal residues. The Cu(I) binding site has be…	GO:0006825|copper ion transport;GO:0009617|response to bacterium;GO:0046688|response to copper ion;	GO:0005758|mitochondrial intermembrane space;	GO:0016531|copper chaperone activity;	K02260	COX17; cytochrome c oxidase assembly protein subunit 17
evm.TU.Gh_D05G3430	4	1.2557	1.82397	0.611197	0.884714	28.5988	27.3123	1.42602	0.992693	2.31304	2.40445	10.7565	11.2623	EVM%20prediction%20Gh_D05G3430	protein_coding	chrD05:55772822-55775295:-	gi|763794878|gb|KJB61874.1|	2353	0	hypothetical protein B456_009G387800 [Gossypium raimondii]	gi|590609268|ref|XM_007021429.1|	795	0	Theobroma cacao Proton pump interactor 1 isoform 1 (TCM_031520) mRNA, complete cds	O23144	392	2e-127	Proton pump-interactor 1	.	.	.	.	pfam05701	WEMBL	Weak chloroplast movement under blue light. WEMBL consists of several plant proteins required for the chloroplast avoidance response under high intensity blue light. This avoidance response consists in the relocation of chloroplasts on the anticlinal side of exposed cells. Acts in association with PMI2 to maintain the velocity of chloroplast photo-relocation movement via the regulation of cp-acti…	GO:0010155|regulation of proton transport;	GO:0005783|endoplasmic reticulum;GO:0005789|endoplasmic reticulum membrane;GO:0016021|integral component of membrane;GO:0005886|plasma membrane;GO:0009506|plasmodesma;	.	.	.
evm.TU.Gh_D05G3431	1	5.44916	4.53498	1.58447	1.878	5.32633	5.80606	2.36099	2.53021	3.08116	2.29427	3.51246	3.82547	EVM%20prediction%20Gh_D05G3431	protein_coding	chrD05:55786842-55796150:+	gi|823217578|ref|XP_012441448.1|	2746	0	PREDICTED: uncharacterized protein LOC105766514 isoform X1 [Gossypium raimondii]	gi|590609240|ref|XM_007021422.1|	1081	0	Theobroma cacao Inner membrane protein oxaA (TCM_031516) mRNA, complete cds	.	.	.	.	.	.	.	.	pfam04765	DUF616	Protein of unknown function (DUF616). Family of uncharacterized proteins.	.	.	.	.	.
evm.TU.Gh_D07G1019	4	0.982591	1.11572	3.97462	4.19549	11.565	9.74567	0.840722	0.731565	1.68454	1.40468	7.00164	7.51799	EVM%20prediction%20Gh_D07G1019	protein_coding	chrD07:14065951-14101522:+	gi|823123441|ref|XP_012475674.1|	7467	0	PREDICTED: ABC transporter G family member 31-like [Gossypium raimondii]	gi|590588037|ref|XM_007016051.1|	2490	0	Theobroma cacao Pleiotropic drug resistance 3 (TCM_041628) mRNA, complete cds	Q7PC88	2166	0	ABC transporter G family member 31	.	.	.	.	pfam01061	ABC2_membrane	ABC-2 type transporter.	GO:0006855|drug transmembrane transport;	GO:0016021|integral component of membrane;GO:0009506|plasmodesma;	GO:0005524|ATP binding;GO:0016887|ATPase activity;	.	.
evm.TU.Gh_D04G1071	1	5.84493	5.85894	5.01726	5.12848	8.36332	7.02983	5.17768	4.70131	4.44619	4.32716	4.86018	4.99481	EVM%20prediction%20Gh_D04G1071	protein_coding	chrD04:35194084-35197089:-	gi|823220938|ref|XP_012443173.1|	2494	0	PREDICTED: RNA polymerase sigma factor sigF, chloroplastic isoform X3 [Gossypium raimondii]	gi|590630786|ref|XM_007027314.1|	1066	0	Theobroma cacao RNA polymerase sigma factor rpoD, putative (TCM_022198) mRNA, complete cds	Q9LD95	63.9	2e-09	RNA polymerase sigma factor sigF, chloroplastic	all5263	249	2e-75	COG0568	pfam04542	Sigma70_r2	Sigma-70 region 2. Region 2 of sigma-70 is the most conserved region of the entire protein. All members of this class of sigma-factor contain region 2. The high conservation is due to region 2 containing both the -10 promoter recognition helix and the primary core RNA polymerase binding determinant. The core binding helix, interacts with the clamp domain of the largest polymerase subunit, beta pr…	GO:0071483|cellular response to blue light;GO:0071482|cellular response to light stimulus;GO:0006352|DNA-templated transcription, initiation;GO:0045893|positive regulation of transcription, DNA-templated;GO:0090351|seedling development;	GO:0009507|chloroplast;GO:0009536|plastid;	GO:0003677|DNA binding;GO:0001053|plastid sigma factor activity;GO:0003700|transcription factor activity, sequence-specific DNA binding;GO:0016987|sigma factor activity;	.	.
evm.TU.Gh_D05G0969	5	17.7926	17.2065	0.187942	0.117525	0.302747	0.328637	2.63099	2.04083	0.0753097	0.0760489	1.76718	1.95975	EVM%20prediction%20Gh_D05G0969	protein_coding	chrD05:8113629-8117517:-	gi|823224286|ref|XP_012444911.1|	2232	0	PREDICTED: probable serine/threonine-protein kinase NAK isoform X3 [Gossypium raimondii]	gi|590590436|ref|XM_007016672.1|	622	0	Theobroma cacao Leucine-rich repeat receptor-like protein kinase, putative isoform 1 (TCM_042049) mRNA, complete cds	O49840	187	5e-52	Protein kinase 2B, chloroplastic	.	.	.	.	pfam07714	Pkinase_Tyr	Protein tyrosine kinase.	GO:0009755|hormone-mediated signaling pathway;GO:0046777|protein autophosphorylation;GO:0007178|transmembrane receptor protein serine/threonine kinase signaling pathway;	GO:0005737|cytoplasm;GO:0005634|nucleus;GO:0005886|plasma membrane;GO:0009506|plasmodesma;GO:0009536|plastid;	GO:0005524|ATP binding;GO:0001653|peptide receptor activity;GO:0004675|transmembrane receptor protein serine/threonine kinase activity;GO:0031625|ubiquitin protein ligase binding;	K04733	IRAK4; interleukin-1 receptor-associated kinase 4 [EC:2.7.11.1]
evm.TU.Gh_D05G0968	3	10.0507	11.613	17.187	14.9834	48.6305	45.3636	9.29542	7.6747	22.3068	20.4482	36.7836	35.3732	EVM%20prediction%20Gh_D05G0968	protein_coding	chrD05:8112017-8113212:+	gi|823224292|ref|XP_012444914.1|	882	3e-119	PREDICTED: signal peptidase complex subunit 3B-like [Gossypium raimondii]	gi|590590429|ref|XM_007016670.1|	340	2e-177	Theobroma cacao Signal peptidase subunit isoform 1 (TCM_042048) mRNA, complete cds	Q53YF3	285	2e-97	Signal peptidase complex subunit 3B	.	.	.	.	pfam04573	SPC22	Signal peptidase subunit. Translocation of polypeptide chains across the endoplasmic reticulum membrane is triggered by signal sequences. During translocation of the nascent chain through the membrane, the signal sequence of most secretory and membrane proteins is cleaved off. Cleavage occurs by the signal peptidase complex (SPC) which consists of four subunits in yeast and five in mammals. This …	GO:0006465|signal peptide processing;	GO:0005618|cell wall;GO:0016021|integral component of membrane;GO:0005787|signal peptidase complex;	GO:0008233|peptidase activity;	K12948	SPCS3, SPC3; signal peptidase complex subunit 3 [EC:3.4.-.-]
evm.TU.Gh_D05G0965	2	1.33116	1.14019	0.283469	0.229782	0.579843	0.72286	0.91333	1.05235	0	0.0637238	0.423078	0.733721	EVM%20prediction%20Gh_D05G0965	protein_coding	chrD05:8098198-8101397:-	gi|823230191|ref|XP_012447829.1|	2764	0	PREDICTED: protein disulfide isomerase-like 1-4 [Gossypium raimondii]	gi|590590413|ref|XM_007016665.1|	817	0	Theobroma cacao Disulfide isomerase L-2 isoform 1 (TCM_042047) mRNA, complete cds	Q9FF55	676	0	Protein disulfide isomerase-like 1-4	SPAC1F5.02	223	3e-64	COG0526	pfam00085	Thioredoxin	Thioredoxin. Thioredoxins are small enzymes that participate in redox reactions, via the reversible oxidation of an active centre disulfide bond. Some members with only the active site are not separated from the noise.	GO:0045454|cell redox homeostasis;GO:0006457|protein folding;GO:0034976|response to endoplasmic reticulum stress;GO:0006979|response to oxidative stress;	GO:0005618|cell wall;GO:0009507|chloroplast;GO:0005783|endoplasmic reticulum;GO:0005788|endoplasmic reticulum lumen;GO:0005576|extracellular region;GO:0005739|mitochondrion;GO:0005634|nucleus;GO:0005774|vacuolar membrane;	GO:0003756|protein disulfide isomerase activity;	.	.
evm.TU.Gh_D05G0964	3	23.4979	27.8251	12.3678	6.74053	24.936	27.281	19.1742	16.8229	12.3896	11.2486	13.5902	9.44006	EVM%20prediction%20Gh_D05G0964	protein_coding	chrD05:8070987-8071469:-	gi|823229245|ref|XP_012447365.1|	372	2e-42	PREDICTED: classical arabinogalactan protein 7-like [Gossypium raimondii]	gi|590590410|ref|XM_007016664.1|	178	2e-87	Theobroma cacao Uncharacterized protein (TCM_042046) mRNA, complete cds	.	.	.	.	.	.	.	.	pfam15439	NYAP_N	Neuronal tyrosine-phosphorylated phosphoinositide-3-kinase adapter. NYAP_N is an N-terminal family of eukaryotic proteins that are substrates of tyrosine kinase in the brain. When first identified, the family members were referred to as unconventional myosin XVI, or Myr 8. However, proteins have now been identified as being integrally involved in neuronal function and morphogenesis. The family is…	.	.	.	.	.
evm.TU.Gh_D07G1012	2	2.62505	2.55991	0	0	0	0	3.06879	0.610364	0	0	0	0	EVM%20prediction%20Gh_D07G1012	protein_coding	chrD07:13870084-13870458:+	gi|823127369|ref|XP_012435285.1|	542	5e-69	PREDICTED: josephin-like protein [Gossypium raimondii]	.	.	.	.	.	.	.	.	.	.	.	.	pfam09887	DUF2114	Uncharacterized protein conserved in archaea (DUF2114). This domain, found in various hypothetical archaeal proteins, has no known function.	.	.	.	.	.
evm.TU.Gh_D05G0966	4	0	0	0.192295	0	3.76135	2.3117	0	0.401556	0.385268	0	3.8745	2.13312	EVM%20prediction%20Gh_D05G0966	protein_coding	chrD05:8101970-8102254:-	gi|763741866|gb|KJB09365.1|	158	4e-12	hypothetical protein B456_001G136500 [Gossypium raimondii]	.	.	.	.	.	.	.	.	.	.	.	.	pfam13456	RVT_3	Reverse transcriptase-like. This domain is found in plants and appears to be part of a retrotransposon.	.	.	.	.	.
evm.TU.Gh_D07G1014	1	69.366	65.5531	1.37961	1.38826	4.10534	3.89936	47.0936	45.8469	0.857824	1.05874	2.44959	3.06081	EVM%20prediction%20Gh_D07G1014	protein_coding	chrD07:13930669-13931820:+	gi|823123420|ref|XP_012475552.1|	1756	0	PREDICTED: uncharacterized protein LOC105791844 [Gossypium raimondii]	gi|590588206|ref|XM_007016090.1|	608	0	Theobroma cacao Zinc finger family protein isoform 1 (TCM_041653) mRNA, complete cds	.	.	.	.	.	.	.	.	pfam06315	AceK	Isocitrate dehydrogenase kinase/phosphatase (AceK). This family consists of several bacterial isocitrate dehydrogenase kinase/phosphatase (AceK) proteins (EC:2.7.1.116).	.	.	.	.	.
evm.TU.Gh_D05G0960	1	4.29519	2.81308	12.5969	12.4486	3.11825	3.29089	2.6597	2.04363	10.5578	10.763	2.07858	3.89705	EVM%20prediction%20Gh_D05G0960	protein_coding	chrD05:8035369-8041116:+	gi|823223814|ref|XP_012444658.1|	1592	0	PREDICTED: probable peptide/nitrate transporter At3g43790 isoform X11 [Gossypium raimondii]	gi|590590345|ref|XM_007016645.1|	653	0	Theobroma cacao Zinc induced facilitator-like 2 (TCM_042035) mRNA, complete cds	Q3EAQ5	420	1e-142	Probable peptide/nitrate transporter At3g43790	.	.	.	.	pfam07690	MFS_1	Major Facilitator Superfamily.	GO:0009624|response to nematode;GO:0055085|transmembrane transport;	GO:0016021|integral component of membrane;	.	.	.
evm.TU.Gh_D07G1016	1	4.87056	4.30638	4.33651	3.95016	3.02521	3.28392	2.90217	2.67391	1.43665	1.58893	0.95555	1.28785	EVM%20prediction%20Gh_D07G1016	protein_coding	chrD07:14019553-14021708:-	gi|823123426|ref|XP_012475593.1|	2382	0	PREDICTED: uncharacterized protein LOC105791866 [Gossypium raimondii]	gi|590588190|ref|XM_007016085.1|	670	0	Theobroma cacao Tetratricopeptide repeat-like superfamily protein (TCM_041650) mRNA, complete cds	.	.	.	.	.	.	.	.	pfam13414	TPR_11	TPR repeat.	.	.	.	.	.
evm.TU.Gh_D05G0962	6	23.1622	19.9852	92.6219	90.5858	19.6918	21.2256	40.1224	38.6163	48.8649	55.1803	16.933	16.5673	EVM%20prediction%20Gh_D05G0962	protein_coding	chrD05:8047693-8050145:+	gi|728849791|gb|KHG29234.1|	1394	0	SNF1-related protein kinase regulatory subunit beta-1 [Gossypium arboreum]	gi|590590360|ref|XM_007016649.1|	579	0	Theobroma cacao 5\'-AMP-activated protein kinase beta-2 subunit protein isoform 2 (TCM_042037) mRNA, complete cds	Q84VQ1	325	2e-109	SNF1-related protein kinase regulatory subunit beta-1	.	.	.	.	pfam04739	AMPKBI	5'-AMP-activated protein kinase beta subunit, interation domain. This region is found in the beta subunit of the 5'-AMP-activated protein kinase complex, and its yeast homologues Sip1, Sip2 and Gal83, which are found in the SNF1 kinase complex. This region is sufficient for interaction of this subunit with the kinase complex, but is not solely responsible for the interaction, and the interaction …	GO:0005975|carbohydrate metabolic process;GO:0043562|cellular response to nitrogen levels;GO:0006633|fatty acid biosynthetic process;GO:0042128|nitrate assimilation;GO:0009744|response to sucrose;	.	GO:0005524|ATP binding;	.	.
evm.TU.Gh_Sca004965G02	2	0.333269	0.21486	0.210279	0.0273943	0.33268	0.0574524	0.499374	0.274444	0.500295	0.398847	2.35382	1.77863	EVM%20prediction%20Gh_Sca004965G02	protein_coding	chrscaffold4965:13358-15442:+	gi|728850673|gb|KHG30116.1|	3395	0	E3 ubiquitin-protein ligase UPL2 -like protein [Gossypium arboreum]	gi|590596242|ref|XM_007018222.1|	1505	0	Theobroma cacao E3 ubiquitin-protein ligase UPL2 isoform 2 (TCM_034540) mRNA, complete cds	Q8H0T4	392	3e-116	E3 ubiquitin-protein ligase UPL2	.	.	.	.	pfam00627	UBA	UBA/TS-N domain. This small domain is composed of three alpha helices. This family includes the previously defined UBA and TS-N domains. The UBA-domain (ubiquitin associated domain) is a novel sequence motif found in several proteins having connections to ubiquitin and the ubiquitination pathway. The structure of the UBA domain consists of a compact three helix bundle. This domain is found at the…	GO:0042787|protein ubiquitination involved in ubiquitin-dependent protein catabolic process;	GO:0005737|cytoplasm;GO:0005829|cytosol;GO:0005739|mitochondrion;GO:0005634|nucleus;	GO:0016874|ligase activity;GO:0004842|ubiquitin-protein transferase activity;	K10592	HUWE1, MULE, ARF-BP1; E3 ubiquitin-protein ligase HUWE1 [EC:2.3.2.26]
evm.TU.Gh_A12G0042	3	22.1124	19.1856	15.2168	16.3483	11.9275	11.4145	21.5522	21.8512	13.637	14.0875	9.72083	8.67866	EVM%20prediction%20Gh_A12G0042	protein_coding	chrA12:611022-612422:-	gi|823202612|ref|XP_012435872.1|	1869	0	PREDICTED: BSD domain-containing protein 1 [Gossypium raimondii]	gi|590717874|ref|XM_007050634.1|	454	0	Theobroma cacao Synapse-associated protein, putative (TCM_004466) mRNA, complete cds	.	.	.	.	.	.	.	.	pfam03909	BSD	BSD domain. This domain contains a distinctive -FW- motif. It is found in a family of eukaryotic transcription factors as well as a set of proteins of unknown function.	.	.	.	.	.
evm.TU.Gh_D05G1511	4	0.515244	0.744668	1.42543	1.4465	2.93494	3.56659	0.675151	1.01832	5.26085	4.97098	2.60333	2.37184	EVM%20prediction%20Gh_D05G1511	protein_coding	chrD05:13620841-13622301:-	gi|823230331|ref|XP_012447893.1|	2572	0	PREDICTED: pentatricopeptide repeat-containing protein At5g46100 [Gossypium raimondii]	gi|590624192|ref|XM_007025475.1|	871	0	Theobroma cacao Pentatricopeptide repeat (PPR) superfamily protein isoform 2 (TCM_029802) mRNA, complete cds	.	.	.	.	.	.	.	.	pfam13041	PPR_2	PPR repeat family. This repeat has no known function. It is about 35 amino acids long and is found in up to 18 copies in some proteins. The family appears to be greatly expanded in plants and fungi. The repeat has been called PPR.	.	.	.	.	.
evm.TU.Gh_A07G2144	3	4.77124	5.27321	6.89668	5.98981	28.813	28.5787	5.13106	5.65787	6.66211	6.51987	15.6238	14.8456	EVM%20prediction%20Gh_A07G2144	protein_coding	chrA07:78158431-78160301:+	gi|728850289|gb|KHG29732.1|	2025	0	Protein TSSC4 [Gossypium arboreum]	gi|590647896|ref|XM_007031965.1|	628	0	Theobroma cacao Uncharacterized protein (TCM_017346) mRNA, complete cds	.	.	.	.	.	.	.	.	pfam15264	TSSC4	tumor suppressing sub-chromosomal transferable candidate 4. This family of proteins is expressed from a gene cluster where in humans the TSSC4 gene is not imprinted. This same cluster is associated with the Beckwith-Wiedermann syndrome. This domain family is found in eukaryotes, and is typically between 120 and 147 amino acids in length. There is a conserved YSL sequence motif.	.	.	.	.	.
evm.TU.Gh_A07G2145	3	9.25586	9.35638	11.324	8.01644	20.5276	20.782	7.26391	9.14654	9.20363	8.53749	17.5788	19.0796	EVM%20prediction%20Gh_A07G2145	protein_coding	chrA07:78164909-78166699:-	gi|823129170|ref|XP_012446634.1|	811	4e-108	PREDICTED: N-alpha-acetyltransferase MAK3 [Gossypium raimondii]	gi|590647906|ref|XM_007031968.1|	361	0	Theobroma cacao N-acetyltransferase mak3, putative (TCM_017350) mRNA, complete cds	O80438	285	4e-97	N-alpha-acetyltransferase MAK3	SPBC15D4.06	152	5e-46	COG0456	pfam00583	Acetyltransf_1	Acetyltransferase (GNAT) family. This family contains proteins with N-acetyltransferase functions such as Elp3-related proteins.	GO:0006474|N-terminal protein amino acid acetylation;	GO:0005737|cytoplasm;GO:0031417|NatC complex;	GO:0004596|peptide alpha-N-acetyltransferase activity;	K00670	E2.3.1.88; peptide alpha-N-acetyltransferase [EC:2.3.1.88]
evm.TU.Gh_A03G0696	2	0	0.0903921	0.774067	1.29078	1.24691	1.43814	0	0	1.70596	0.626437	1.55965	2.57602	EVM%20prediction%20Gh_A03G0696	protein_coding	chrA03:25972205-25974026:-	gi|823156307|ref|XP_012478083.1|	1156	1e-158	PREDICTED: outer envelope pore protein 24B, chloroplastic-like isoform X2 [Gossypium raimondii]	gi|590593209|ref|XM_007017438.1|	328	1e-170	Theobroma cacao Uncharacterized protein (TCM_034014) mRNA, complete cds	Q8H0Y1	273	5e-91	Outer envelope pore protein 24B, chloroplastic	.	.	.	.	pfam10896	DUF2714	Protein of unknown function (DUF2714). This family of proteins with unknown function appears to be restricted to Mycoplasmataceae.	GO:0034765|regulation of ion transmembrane transport;GO:0055085|transmembrane transport;	GO:0009507|chloroplast;GO:0009941|chloroplast envelope;GO:0034426|etioplast membrane;GO:0031359|integral component of chloroplast outer membrane;GO:0005739|mitochondrion;GO:0009536|plastid;GO:0046930|pore complex;	GO:0015288|porin activity;GO:0022843|voltage-gated cation channel activity;	.	.
evm.TU.Gh_A03G0697	2	0.0619642	0.136967	0	0	0.944689	1.08957	0.0293204	0.122465	0.205621	0.0593255	1.41139	1.10594	EVM%20prediction%20Gh_A03G0697	protein_coding	chrA03:25976879-25979437:+	gi|823156309|ref|XP_012478084.1|	2990	0	PREDICTED: uncharacterized protein LOC105793783 [Gossypium raimondii]	gi|590593212|ref|XM_007017439.1|	435	0	Theobroma cacao Uncharacterized protein (TCM_034016) mRNA, complete cds	.	.	.	.	.	.	.	.	pfam08810	KapB	Kinase associated protein B. This bacterial protein forms an anti-parallel beta sheet with an extending alpha helical region.	.	.	.	.	.
evm.TU.Gh_A03G0694	6	86.1338	82.7036	67.9701	64.7213	31.1818	29.0178	159.298	149.441	83.5876	88.4038	38.8711	41.1987	EVM%20prediction%20Gh_A03G0694	protein_coding	chrA03:25663380-25666709:-	gi|643709313|gb|KDP23921.1|	1465	0	hypothetical protein JCGZ_27081 [Jatropha curcas]	gi|37529493|gb|AY345607.1|	394	0	Gossypium hirsutum beta-tubulin 5 mRNA, complete cds	Q6VAF7	306	6e-99	Tubulin beta-5 chain	ECU03g0820i	278	8e-89	COG5023	pfam00091	Tubulin	Tubulin/FtsZ family, GTPase domain. This family includes the tubulin alpha, beta and gamma chains, as well as the bacterial FtsZ family of proteins. Members of this family are involved in polymer formation. FtsZ is the polymer-forming protein of bacterial cell division. It is part of a ring in the middle of the dividing cell that is required for constriction of cell membrane and cell envelope to …	GO:0007017|microtubule-based process;GO:0051258|protein polymerization;	GO:0005737|cytoplasm;GO:0005874|microtubule;	GO:0005525|GTP binding;GO:0003924|GTPase activity;GO:0005200|structural constituent of cytoskeleton;	.	.
evm.TU.Gh_A03G0698	2	0	0	0	0	0.525483	0.332745	0	0	0	0	1.02244	1.51985	EVM%20prediction%20Gh_A03G0698	protein_coding	chrA03:25979458-25980134:+	gi|823156309|ref|XP_012478084.1|	584	7e-69	PREDICTED: uncharacterized protein LOC105793783 [Gossypium raimondii]	.	.	.	.	.	.	.	.	.	.	.	.	pfam09630	DUF2024	Domain of unknown function (DUF2024). This protein of 86 residues is expressed in bacteria. It consists of four alpha helices and two beta strands. Its function is unknown. One UniProt entry gives the gene name as Traf5.	.	.	.	.	.
evm.TU.Gh_A07G2147	2	0	0	0.39286	0.409442	0.452028	0.214674	0	0	0.196777	0	0.439759	0	EVM%20prediction%20Gh_A07G2147	protein_coding	chrA07:78183232-78183510:-	gi|763797763|gb|KJB64718.1|	157	7e-12	hypothetical protein B456_010G061800 [Gossypium raimondii]	.	.	.	.	.	.	.	.	.	.	.	.	pfam07163	Pex26	Pex26 protein. This family consists of Pex26 and related mammalian proteins. Pex26 is a type II peroxisomal membrane protein which recruits Pex6-Pex1 complexes to peroxisomes. Mutations in Pex26 can lead to human disorders.	.	.	.	.	.
evm.TU.Gh_D11G1497	5	7.87023	11.6624	0.665804	0.433691	0.28728	0.227389	8.77961	10.8621	5.00235	4.42002	0.838446	0.553932	EVM%20prediction%20Gh_D11G1497	protein_coding	chrD11:14898593-14902199:-	gi|823189850|ref|XP_012490966.1|	1683	0	PREDICTED: cytochrome b561 and DOMON domain-containing protein At3g07570 [Gossypium raimondii]	gi|590712920|ref|XM_007049435.1|	381	0	Theobroma cacao Cytochrome b561/ferric reductase transmembrane with DOMON related domain, putative (TCM_002539) mRNA, complete cds	Q0WRW8	357	2e-118	Cytochrome b561 and DOMON domain-containing protein At3g07570	.	.	.	.	pfam13456	RVT_3	Reverse transcriptase-like. This domain is found in plants and appears to be part of a retrotransposon.	GO:0055114|oxidation-reduction process;	GO:0016021|integral component of membrane;	GO:0046872|metal ion binding;	.	.
evm.TU.Gh_A06G1370	5	19.1039	16.0815	6.18301	3.71017	0.215583	0	37.4699	40.4953	1.31386	3.12737	1.99244	1.97451	EVM%20prediction%20Gh_A06G1370	protein_coding	chrA06:95393502-95394086:+	gi|823234553|ref|XP_012449908.1|	901	3e-121	PREDICTED: uncharacterized protein LOC105772938 [Gossypium raimondii]	gi|590627003|ref|XM_007026268.1|	282	4e-145	Theobroma cacao Uncharacterized protein (TCM_030411) mRNA, complete cds	.	.	.	.	.	.	.	.	pfam05421	DUF751	Protein of unknown function (DUF751). This family contains several plant, cyanobacterial and algal proteins of unknown function. The family is exclusively found in phototrophic organisms and may therefore play a role in photosynthesis (personal obs:Moxon SJ).	.	.	.	.	.
evm.TU.Gh_D11G1495	4	2.50673	0.554092	0.237247	0.494521	35.2142	29.2989	1.42337	1.48628	2.13899	1.19999	19.9176	24.4755	EVM%20prediction%20Gh_D11G1495	protein_coding	chrD11:14892081-14892311:-	gi|763775420|gb|KJB42543.1|	127	4e-08	hypothetical protein B456_007G162300 [Gossypium raimondii]	.	.	.	.	.	.	.	.	.	.	.	.	pfam04847	Calcipressin	Calcipressin. Calcipressin is also known as calcineurin-binding protein, since it inhibits calcineurin-mediated transcriptional modulation by binding to calcineurin's catalytic domain.	.	.	.	.	.
evm.TU.Gh_D11G1494	2	0.0745245	0.247095	0.0705328	0	1.78543	2.92919	0.423164	0.0736444	0.353287	0.927562	1.3422	0.938904	EVM%20prediction%20Gh_D11G1494	protein_coding	chrD11:14886039-14890876:+	gi|823189844|ref|XP_012490964.1|	1264	3e-174	PREDICTED: uncharacterized protein LOC105803369 isoform X1 [Gossypium raimondii]	gi|590712954|ref|XM_007049444.1|	403	0	Theobroma cacao Uncharacterized protein isoform 1 (TCM_002550) mRNA, complete cds	.	.	.	.	.	.	.	.	pfam12579	DUF3755	Protein of unknown function (DUF3755). This domain family is found in eukaryotes, and is approximately 40 amino acids in length. There is a single completely conserved residue N that may be functionally important.	.	.	.	.	.
evm.TU.Gh_D11G1493	6	47.9264	54.5649	78.5399	83.4092	33.8883	39.7257	57.9685	58.3895	710.971	722.35	46.8096	51.4199	EVM%20prediction%20Gh_D11G1493	protein_coding	chrD11:14875262-14877462:-	gi|728822252|gb|KHG04730.1|	466	7e-53	Peroxisomal membrane 13 -like protein [Gossypium arboreum]	gi|590712972|ref|XM_007049449.1|	580	0	Theobroma cacao Peroxin 13 (TCM_002568) mRNA, complete cds	Q9SRR0	57.4	4e-08	Peroxisomal membrane protein 13	.	.	.	.	pfam10502	Peptidase_S26	Signal peptidase, peptidase S26. This is a family of membrane signal serine endopeptidases which function in the processing of newly-synthesized secreted proteins. Peptidase S26 removes the hydrophobic, N-terminal, signal peptides as proteins are translocated across membranes. The active site residues take the form of a catalytic dyad that is Ser, Lys in subfamily S26A; the Ser is the nucleophile…	GO:0006635|fatty acid beta-oxidation;GO:0016558|protein import into peroxisome matrix;	GO:0005778|peroxisomal membrane;	.	K13344	PEX13; peroxin-13
evm.TU.Gh_A06G1374	5	24.8053	19.6577	0.830363	0.157347	1.73713	0.494993	25.9657	33.1823	0.831829	0	0.760492	1.67477	EVM%20prediction%20Gh_A06G1374	protein_coding	chrA06:95443915-95444640:+	gi|823232304|ref|XP_012448867.1|	912	2e-121	PREDICTED: uncharacterized protein LOC105772072 [Gossypium raimondii]	gi|519749350|gb|JX616005.1|	363	0	Gossypium hirsutum clone NBRI_GE60343 microsatellite sequence	.	.	.	.	.	.	.	.	pfam05553	DUF761	Cotton fibre expressed protein. This family consists of several plant proteins of unknown function. Three of the sequences (from Gossypium hirsutum) in this family are described as cotton fibre expressed proteins. The remaining sequences, found in Arabidopsis thaliana, are uncharacterized.	.	.	.	.	.
evm.TU.Gh_A06G1377	5	7.89933	8.54061	1.04017	1.99876	0.0748019	0.0355244	13.0986	11.6751	6.15435	7.36565	1.16434	0.721163	EVM%20prediction%20Gh_A06G1377	protein_coding	chrA06:95515290-95517920:+	gi|728835279|gb|KHG14722.1|	2691	0	Microtubule-associated 70-5 -like protein [Gossypium arboreum]	gi|590627050|ref|XM_007026282.1|	770	0	Theobroma cacao Microtubule-associated proteins 70-5 isoform 1 (TCM_030420) mRNA, complete cds	Q8GYX3	506	1e-172	Microtubule-associated protein 70-5	.	.	.	.	pfam07058	Myosin_HC-like	Myosin II heavy chain-like. This family represents a conserved region within a number of myosin II heavy chain-like proteins that seem to be specific to Arabidopsis thaliana.	GO:0071555|cell wall organization;GO:0007010|cytoskeleton organization;GO:0009832|plant-type cell wall biogenesis;GO:0010051|xylem and phloem pattern formation;	GO:0005737|cytoplasm;GO:0005874|microtubule;	GO:0008017|microtubule binding;	.	.
evm.TU.Gh_D11G1490	1	14.3692	12.0094	6.69826	8.4618	8.64128	7.91194	6.69775	9.25437	129.118	125.321	13.9355	11.4083	EVM%20prediction%20Gh_D11G1490	protein_coding	chrD11:14868891-14871483:+	gi|823189819|ref|XP_012490956.1|	1245	5e-171	PREDICTED: GPN-loop GTPase 3 isoform X1 [Gossypium raimondii]	gi|590712989|ref|XM_007049454.1|	552	0	Theobroma cacao P-loop containing nucleoside triphosphate hydrolases superfamily protein isoform 1 (TCM_002573) mRNA, complete cds	Q9D3W4	256	1e-82	GPN-loop GTPase 3	.	.	.	.	pfam03029	ATP_bind_1	Conserved hypothetical ATP binding protein. Members of this family are found in a range of archaea and eukaryotes and have hypothesised ATP binding activity.	.	GO:0043234|protein complex;	GO:0005525|GTP binding;GO:0016787|hydrolase activity;	K06883	K06883; uncharacterized protein
evm.TU.Gh_A06G1378	3	193.958	199.743	89.3558	85.7114	0.787241	1.27116	90.512	88.5828	43.6601	42.7045	5.20793	5.16104	EVM%20prediction%20Gh_A06G1378	protein_coding	chrA06:95539852-95541094:-	gi|728814823|gb|KHG01648.1|	298	4e-29	hypothetical protein F383_21782 [Gossypium arboreum]	gi|317174854|gb|HQ527073.1|	388	0	Gossypium herbaceum clone NBRI_B2_910 simple sequence repeat marker, mRNA sequence	.	.	.	.	.	.	.	.	pfam10497	zf-4CXXC_R1	Zinc-finger domain of monoamine-oxidase A repressor R1. R1 is a transcription factor repressor that inhibits monoamine oxidase A gene expression. This domain is a four-CXXC zinc finger putative DNA-binding domain found at the C-terminal end of R1. The domain carries 12 cysteines of which four pairs are of the CXXC type.	.	.	.	.	.
evm.TU.Gh_D11G1499	1	3.26777	3.21859	4.99966	4.10843	7.67021	8.86153	1.90678	1.72334	37.66	35.4522	6.36782	6.9682	EVM%20prediction%20Gh_D11G1499	protein_coding	chrD11:14928491-14937127:+	gi|823189853|ref|XP_012490967.1|	5360	0	PREDICTED: uncharacterized protein LOC105803371 isoform X1 [Gossypium raimondii]	gi|590712885|ref|XM_007049425.1|	2014	0	Theobroma cacao Homeodomain-like transcriptional regulator isoform 1 (TCM_002532) mRNA, complete cds	.	.	.	.	.	.	.	.	pfam02791	DDT	DDT domain. The DDT domain is named after (DNA binding homeobox and Different Transcription factors) and is approximately 60 residues in length. Along with the WHIM motifs, it comprises an entirely alpha helical module found in diverse eukaryotic chromatin proteins. Based on the structure of Ioc3, this module is inferred to interact with nucleosomal linker DNA and the SLIDE domain of ISWI protein…	.	.	.	.	.
evm.TU.Gh_D11G1498	3	15.7297	14.3339	8.89388	10.5105	12.532	13.3098	10.6987	10.8105	79.1086	78.9136	13.396	13.4459	EVM%20prediction%20Gh_D11G1498	protein_coding	chrD11:14917921-14925244:+	gi|823189869|ref|XP_012490972.1|	2078	0	PREDICTED: auxilin-related protein 2-like [Gossypium raimondii]	gi|590712916|ref|XM_007049434.1|	1776	0	Theobroma cacao Chaperone DnaJ-domain superfamily protein isoform 1 (TCM_002534) mRNA, complete cds	Q9SU08	191	5e-49	Auxilin-related protein 1	.	.	.	.	pfam00226	DnaJ	DnaJ domain. DnaJ domains (J-domains) are associated with hsp70 heat-shock system and it is thought that this domain mediates the interaction. DnaJ-domain is therefore part of a chaperone (protein folding) system. The T-antigens, although not in Prosite are confirmed as DnaJ containing domains from literature.	.	GO:0005829|cytosol;GO:0005886|plasma membrane;	.	.	.
evm.TU.Gh_A08G2426	1	29.3126	30.661	37.5268	38.1426	0.498764	0.473739	16.7186	14.0953	24.0695	26.8115	1.45568	2.1982	EVM%20prediction%20Gh_A08G2426	protein_coding	chrscaffold2012_A08:2564398-2568508:+	gi|728841935|gb|KHG21378.1|	1450	0	Glutaminyl-peptide cyclotransferase -like protein [Gossypium arboreum]	gi|590673156|ref|XM_007038749.1|	604	0	Theobroma cacao Glutaminyl cyclase, putative isoform 1 (TCM_015251) mRNA, complete cds	Q84WV9	367	4e-125	Glutaminyl-peptide cyclotransferase	CC2650	192	2e-58	COG3823	pfam05096	Glu_cyclase_2	Glutamine cyclotransferase. This family of enzymes EC:2.3.2.5 catalyse the cyclization of free L-glutamine and N-terminal glutaminyl residues in proteins to pyroglutamate (5-oxoproline) and pyroglutamyl residues respectively. This family includes plant and bacterial enzymes and seems unrelated to the mammalian enzymes.	GO:0017186|peptidyl-pyroglutamic acid biosynthetic process, using glutaminyl-peptide cyclotransferase;	GO:0005789|endoplasmic reticulum membrane;GO:0016021|integral component of membrane;GO:0005886|plasma membrane;	GO:0016603|glutaminyl-peptide cyclotransferase activity;	.	.
evm.TU.Gh_A08G2425	1	7.38572	10.519	10.7374	9.27543	9.8256	11.3409	10.4844	8.27664	3.42904	4.08234	6.61459	5.39592	EVM%20prediction%20Gh_A08G2425	protein_coding	chrscaffold2012_A08:2541560-2545621:+	gi|728844578|gb|KHG24021.1|	2281	0	hypothetical protein F383_31053 [Gossypium arboreum]	gi|590673248|ref|XM_007038777.1|	885	0	Theobroma cacao Pentatricopeptide repeat superfamily protein, putative isoform 1 (TCM_015265) mRNA, complete cds	Q0WMN5	181	7e-49	Uncharacterized protein At3g49140	.	.	.	.	pfam09545	RE_AccI	AccI restriction endonuclease. This family includes the AccI (recognizes and cleaves GT^MKAC) restriction endonuclease.	.	.	GO:0010181|FMN binding;GO:0016491|oxidoreductase activity;	.	.
evm.TU.Gh_A08G2422	5	0.645547	0.713463	10.3254	12.6078	0.492091	0.801259	2.26041	1.27585	18.9123	22.6209	0.410343	0.338874	EVM%20prediction%20Gh_A08G2422	protein_coding	chrscaffold2012_A08:1831302-1832198:-	gi|823150028|ref|XP_012474845.1|	1050	1e-140	PREDICTED: ethylene-responsive transcription factor ERF061-like [Gossypium raimondii]	gi|590679156|ref|XM_007040439.1|	329	5e-171	Theobroma cacao AP2/ERF domain-containing transcription factor, putative (TCM_016452) mRNA, complete cds	Q9C7W2	150	5e-41	Ethylene-responsive transcription factor ERF061	.	.	.	.	pfam00847	AP2	AP2 domain. This 60 amino acid residue domain can bind to DNA and is found in transcription factor proteins.	GO:0009873|ethylene-activated signaling pathway;GO:0010200|response to chitin;GO:0006351|transcription, DNA-templated;	GO:0005634|nucleus;	GO:0003677|DNA binding;GO:0003700|transcription factor activity, sequence-specific DNA binding;	.	.
evm.TU.Gh_A08G2423	1	0.75447	0.903332	11.5439	10.1707	2.25941	1.56076	1.07101	0.994079	12.5181	8.18653	3.33042	3.63048	EVM%20prediction%20Gh_A08G2423	protein_coding	chrscaffold2012_A08:2262442-2263836:+	gi|728850811|gb|KHG30254.1|	1263	1e-172	putative membrane-associated kinase regulator 5 -like protein [Gossypium arboreum]	gi|590673365|ref|XM_007038810.1|	132	2e-61	Theobroma cacao Uncharacterized protein isoform 3 (TCM_015288) mRNA, complete cds	Q9FLX4	55.1	3e-07	Probable membrane-associated kinase regulator 5	.	.	.	.	pfam05216	UNC-50	UNC-50 family. Gmh1p from S. cerevisiae is located in the Golgi membrane and interacts with ARF exchange factors.	.	GO:0005886|plasma membrane;	.	.	.
evm.TU.Gh_A08G2420	6	162.296	168.083	263.592	265.119	54.4751	55.6516	185.178	184.54	217.01	216.908	66.8845	72.6151	EVM%20prediction%20Gh_A08G2420	protein_coding	chrscaffold2012_A08:1654114-1654833:+	gi|763756902|gb|KJB24233.1|	762	1e-98	hypothetical protein B456_004G134100 [Gossypium raimondii]	gi|317174984|gb|HQ527203.1|	625	0	Gossypium herbaceum clone NBRI_C2_345 simple sequence repeat marker, mRNA sequence	.	.	.	.	.	.	.	.	pfam15319	RHINO	RAD9, RAD1, HUS1-interacting nuclear orphan protein. RHINO, or RAD9, RAD1, HUS1-interacting nuclear orphan, is a family of eukaryotic proteins. Under genotoxic stresses such as ionizing radiation during the S phase, RHINO plays a role in DNA damage response signalling. It is recruited to sites of DNA damage through interaction with the 9-1-1 cell-cycle checkpoint response complex and TOPBP1 in a …	.	.	.	.	.
evm.TU.Gh_A08G2421	1	10.4032	11.0226	2.48184	4.70676	5.05587	4.89113	8.42135	7.68903	3.34214	3.49842	3.73452	2.84337	EVM%20prediction%20Gh_A08G2421	protein_coding	chrscaffold2012_A08:1655208-1659735:-	gi|728842167|gb|KHG21610.1|	2343	0	putative polygalacturonase [Gossypium arboreum]	gi|590679139|ref|XM_007040434.1|	797	0	Theobroma cacao Pectin lyase-like superfamily protein (TCM_016449) mRNA, complete cds	A7PZL3	404	5e-135	Probable polygalacturonase	AGl3361	166	2e-44	COG5434	pfam00295	Glyco_hydro_28	Glycosyl hydrolases family 28. Glycosyl hydrolase family 28 includes polygalacturonase EC:3.2.1.15 as well as rhamnogalacturonase A(RGase A), EC:3.2.1.-. These enzymes is important in cell wall metabolizm.	GO:0005975|carbohydrate metabolic process;	GO:0016021|integral component of membrane;	GO:0004650|polygalacturonase activity;	.	.
evm.TU.Gh_A08G2428	3	7.49249	8.88399	9.62709	10.7186	16.4804	17.8091	7.60717	7.30594	11.1495	10.5939	15.3497	14.3259	EVM%20prediction%20Gh_A08G2428	protein_coding	chrscaffold2018_A08:162091-163257:+	gi|823149230|ref|XP_012474486.1|	2032	0	PREDICTED: F-box/kelch-repeat protein At3g23880-like [Gossypium raimondii]	gi|590673969|ref|XM_007038974.1|	631	0	Theobroma cacao F-box family protein, putative (TCM_015405) mRNA, complete cds	Q9SU30	112	2e-26	F-box protein CPR30	.	.	.	.	pfam08268	FBA_3	F-box associated domain.	GO:0031348|negative regulation of defense response;GO:0042177|negative regulation of protein catabolic process;GO:0009626|plant-type hypersensitive response;GO:0016567|protein ubiquitination;	GO:0005737|cytoplasm;GO:0005634|nucleus;	.	.	.
evm.TU.Gh_A03G1259	2	0.836413	0.639976	2.31394	1.71351	3.08283	1.99647	0.791552	0.190739	2.01303	0.615996	1.36325	1.55362	EVM%20prediction%20Gh_A03G1259	protein_coding	chrA03:88722861-88724082:+	gi|763764075|gb|KJB31329.1|	1547	0	hypothetical protein B456_005G1869001, partial [Gossypium raimondii]	.	.	.	.	Q9SQ64	358	1e-121	Non-functional NADPH-dependent codeinone reductase 2	slr0942	179	2e-52	COG0656	pfam00248	Aldo_ket_red	Aldo/keto reductase family. This family includes a number of K+ ion channel beta chain regulatory domains - these are reported to have oxidoreductase activity.	.	GO:0005829|cytosol;	GO:0016491|oxidoreductase activity;	.	.
evm.TU.Gh_A03G1258	5	7.89295	9.19916	41.2897	42.1832	0.0781388	0	1.83345	2.55264	5.1023	5.08369	0.0760178	0.753333	EVM%20prediction%20Gh_A03G1258	protein_coding	chrA03:88671122-88672426:+	gi|728841672|gb|KHG21115.1|	1106	5e-149	hypothetical protein F383_27774 [Gossypium arboreum]	gi|32401915|gb|AY239301.1|	212	4e-106	Gossypium barbadense unknown mRNA	Q9SQ68	251	2e-80	NADPH-dependent codeinone reductase 1-3	slr0942	131	8e-35	COG0656	pfam00248	Aldo_ket_red	Aldo/keto reductase family. This family includes a number of K+ ion channel beta chain regulatory domains - these are reported to have oxidoreductase activity.	GO:0009820|alkaloid metabolic process;GO:0055114|oxidation-reduction process;	GO:0005829|cytosol;	GO:0047036|codeinone reductase (NADPH) activity;	.	.
evm.TU.Gh_D08G1417	1	12.2641	13.9089	8.66077	8.98911	8.28034	8.66504	9.39221	10.2734	10.7154	10.2967	5.39704	6.23985	EVM%20prediction%20Gh_D08G1417	protein_coding	chrD08:46807278-46812469:+	gi|823150592|ref|XP_012475118.1|	5141	0	PREDICTED: uncharacterized protein LOC105791557 isoform X1 [Gossypium raimondii]	gi|590721624|ref|XM_007051605.1|	2053	0	Theobroma cacao Glycosyl transferase family 1 protein isoform 1 (TCM_005229) mRNA, complete cds	.	.	.	.	.	.	.	.	pfam00534	Glycos_transf_1	Glycosyl transferases group 1. Mutations in this domain of human PIGA lead to disease (Paroxysmal Nocturnal haemoglobinuria). Members of this family transfer activated sugars to a variety of substrates, including glycogen, Fructose-6-phosphate and lipopolysaccharides. Members of this family transfer UDP, ADP, GDP or CMP linked sugars. The eukaryotic glycogen synthases may be distant members of th…	.	.	.	.	.
evm.TU.Gh_A05G1499	3	19.6818	17.8051	12.0828	12.6677	5.21345	4.63747	20.1364	17.7222	8.35759	6.54799	11.271	8.53669	EVM%20prediction%20Gh_A05G1499	protein_coding	chrA05:15344709-15346389:-	gi|728822921|gb|KHG05055.1|	1288	5e-178	Rho GDP-dissociation inhibitor 1 -like protein [Gossypium arboreum]	gi|590626771|ref|XM_007026200.1|	477	0	Theobroma cacao Immunoglobulin E-set superfamily protein isoform 3 (TCM_030361) mRNA, complete cds	Q9SFC6	305	1e-102	Rho GDP-dissociation inhibitor 1	.	.	.	.	pfam02115	Rho_GDI	RHO protein GDP dissociation inhibitor.	GO:0009932|cell tip growth;GO:0010053|root epidermal cell differentiation;	GO:0005737|cytoplasm;	GO:0005096|GTPase activator activity;GO:0005094|Rho GDP-dissociation inhibitor activity;	K12462	ARHGDI, RHOGDI; Rho GDP-dissociation inhibitor
evm.TU.Gh_D08G1410	2	2.99746	3.21243	0.0429835	0.179191	0.148372	0.422782	0.859604	2.37863	1.11954	1.08705	0.336803	0.0953632	EVM%20prediction%20Gh_D08G1410	protein_coding	chrD08:46547742-46550613:-	gi|823150576|ref|XP_012475111.1|	1944	0	PREDICTED: phosphatidylinositol 4-phosphate 5-kinase 10-like [Gossypium raimondii]	gi|590721589|ref|XM_007051595.1|	383	0	Theobroma cacao Phosphatidylinositol-4-phosphate 5-kinase, core, putative (TCM_005221) mRNA, complete cds	Q9M149	302	1e-96	Putative phosphatidylinositol 4-phosphate 5-kinase 11	SPAC19G12.14	134	3e-33	COG5253	pfam01504	PIP5K	Phosphatidylinositol-4-phosphate 5-Kinase. This family contains a region from the common kinase core found in the type I phosphatidylinositol-4-phosphate 5-kinase (PIP5K) family as described in. The family consists of various type I, II and III PIP5K enzymes. PIP5K catalyses the formation of phosphoinositol-4,5-bisphosphate via the phosphorylation of phosphatidylinositol-4-phosphate a precursor i…	GO:0046854|phosphatidylinositol phosphorylation;	.	GO:0016308|1-phosphatidylinositol-4-phosphate 5-kinase activity;GO:0005524|ATP binding;	K00889	PIP5K; 1-phosphatidylinositol-4-phosphate 5-kinase [EC:2.7.1.68]
evm.TU.Gh_D08G1413	2	0.196958	0.10884	0	0	0.0357471	0.0509304	0.232992	0.291947	0.0933686	0	0.121719	0.0861593	EVM%20prediction%20Gh_D08G1413	protein_coding	chrD08:46732227-46735974:-	gi|823150589|ref|XP_012475117.1|	5315	0	PREDICTED: BAG family molecular chaperone regulator 6 [Gossypium raimondii]	gi|590721608|ref|XM_007051600.1|	571	0	Theobroma cacao Uncharacterized protein isoform 2 (TCM_005224) mRNA, complete cds	O82345	101	2e-20	BAG family molecular chaperone regulator 6	.	.	.	.	pfam02179	BAG	BAG domain. Domain present in Hsp70 regulators.	GO:0050832|defense response to fungus;GO:0012502|induction of programmed cell death;GO:0009408|response to heat;GO:0009644|response to high light intensity;GO:0042542|response to hydrogen peroxide;GO:0010228|vegetative to reproductive phase transition of meristem;	GO:0009506|plasmodesma;	GO:0005516|calmodulin binding;	.	.
evm.TU.Gh_D08G1412	4	6.76467	7.8751	0.76828	0.934159	1.62065	1.58598	6.7006	8.02173	1.1117	1.16579	3.77442	3.03023	EVM%20prediction%20Gh_D08G1412	protein_coding	chrD08:46564323-46566083:-	gi|823150585|ref|XP_012475115.1|	2179	0	PREDICTED: F-box/kelch-repeat protein At3g61590-like isoform X1 [Gossypium raimondii]	gi|590721600|ref|XM_007051598.1|	821	0	Theobroma cacao Galactose oxidase/kelch repeat superfamily protein isoform 1 (TCM_005222) mRNA, complete cds	Q9M310	545	0	F-box/kelch-repeat protein At3g61590	.	.	.	.	pfam00646	F-box	F-box domain. This domain is approximately 50 amino acids long, and is usually found in the N-terminal half of a variety of proteins. Two motifs that are commonly found associated with the F-box domain are the leucine rich repeats (LRRs; pfam00560 and pfam07723) and the WD repeat (pfam00400). The F-box domain has a role in mediating protein-protein interactions in a variety of contexts, such as p…	GO:0031571|mitotic G1 DNA damage checkpoint;GO:0048513|organ development;GO:0031146|SCF-dependent proteasomal ubiquitin-dependent protein catabolic process;	GO:0019005|SCF ubiquitin ligase complex;	GO:0004842|ubiquitin-protein transferase activity;	.	.
evm.TU.Gh_A05G1494	1	28.392	26.0949	50.0554	46.4623	0.707072	0.244217	32.9581	31.2065	9.06618	11.0766	2.93912	2.72674	EVM%20prediction%20Gh_A05G1494	protein_coding	chrA05:15313857-15315256:+	gi|728815949|gb|KHG02015.1|	1592	0	Plastid-lipid-associated, chloroplastic [Gossypium arboreum]	gi|590626560|ref|XM_007026141.1|	373	0	Theobroma cacao Plastid-lipid associated protein PAP / fibrillin family protein (TCM_030315) mRNA, complete cds	Q9ZWQ8	435	2e-151	Plastid-lipid-associated protein, chloroplastic	.	.	.	.	pfam04755	PAP_fibrillin	PAP_fibrillin. This family identifies a conserved region found in a number of plastid lipid-associated proteins (PAPs), and in a number of putative fibrillin proteins.	.	GO:0009507|chloroplast;	.	.	.
evm.TU.Gh_A05G1497	1	10.6609	7.93769	7.54085	6.42014	2.81072	2.43755	14.6558	10.8677	0.957571	0.537206	6.53885	5.06617	EVM%20prediction%20Gh_A05G1497	protein_coding	chrA05:15331286-15332273:+	gi|728843865|gb|KHG23308.1|	609	1e-77	hypothetical protein F383_28880 [Gossypium arboreum]	gi|319433438|gb|GU451700.1|	516	0	Gossypium hirsutum copper binding protein 2 (BCP2) mRNA, complete cds	Q9T076	68.6	1e-12	Early nodulin-like protein 2	.	.	.	.	pfam02298	Cu_bind_like	Plastocyanin-like domain. This family represents a domain found in flowering plants related to the copper binding protein plastocyanin. Some members of this family may not bind copper due to the lack of key residues.	.	GO:0031225|anchored component of membrane;GO:0046658|anchored component of plasma membrane;GO:0048046|apoplast;GO:0009507|chloroplast;GO:0005886|plasma membrane;GO:0005773|vacuole;	GO:0009055|electron carrier activity;	.	.
evm.TU.Gh_A03G1252	3	0.283851	0.627428	374.494	356.702	8.34591	5.87197	0.268626	1.12199	597.718	577.497	46.0097	50.3637	EVM%20prediction%20Gh_A03G1252	protein_coding	chrA03:88515143-88515346:+	gi|763764065|gb|KJB31319.1|	242	2e-25	hypothetical protein B456_005G186200 [Gossypium raimondii]	.	.	.	.	.	.	.	.	.	.	.	.	pfam14720	NiFe_hyd_SSU_C	NiFe/NiFeSe hydrogenase small subunit C-terminal. This domain is found at the C-terminus of hydrogenase small subunits including periplasmic [NiFeSe] hydrogenase small subunit, uptake hydrogenase small subunit and periplasmic [NiFe] hydrogenase small subunit. This C-terminal domain binds two of the three iron-sulfur clusters in this enzyme.	.	.	.	.	.
evm.TU.Gh_D08G1419	2	0	0.595327	0.849674	0.885537	0	0.0928591	0.339844	2.21789	8.51174	6.27457	2.85332	3.39315	EVM%20prediction%20Gh_D08G1419	protein_coding	chrD08:46829503-46830147:+	gi|823150606|ref|XP_012475125.1|	1113	7e-153	PREDICTED: probable membrane-associated kinase regulator 6 [Gossypium raimondii]	gi|590721665|ref|XM_007051618.1|	240	1e-121	Theobroma cacao Uncharacterized protein isoform 2 (TCM_005242) mRNA, complete cds	Q84JK8	59.7	1e-09	Probable membrane-associated kinase regulator 6	.	.	.	.	pfam05604	DUF776	Protein of unknown function (DUF776). This family consists of several highly related mouse and human proteins of unknown function.	GO:0009738|abscisic acid-activated signaling pathway;	GO:0005886|plasma membrane;	.	.	.
evm.TU.Gh_A05G1490	3	13.5335	12.9957	35.4161	35.0143	18.7644	19.3528	9.44824	11.4736	18.3002	17.0638	16.6097	20.42	EVM%20prediction%20Gh_A05G1490	protein_coding	chrA05:15285350-15287220:-	gi|728845083|gb|KHG24526.1|	1132	4e-154	Dehydrogenase/reductase SDR family member 4 [Gossypium arboreum]	gi|590626659|ref|XM_007026169.1|	433	0	Theobroma cacao Indole-3-butyric acid response 1 isoform 1 (TCM_030334) mRNA, complete cds	H9BFQ2	333	2e-113	Tropinone reductase-like 3	SSO2500	107	1e-26	COG1028	pfam13561	adh_short_C2	Enoyl-(Acyl carrier protein) reductase.	.	.	GO:0016491|oxidoreductase activity;	.	.
evm.TU.Gh_A05G1493	4	0	0.119176	0.204112	0.212727	5.63647	6.46901	0	0.213116	0.102236	0.516198	12.452	11.6607	EVM%20prediction%20Gh_A05G1493	protein_coding	chrA05:15309402-15309938:-	gi|823231058|ref|XP_012448239.1|	786	5e-104	PREDICTED: baculoviral IAP repeat-containing protein 7 isoform X1 [Gossypium raimondii]	gi|590626571|ref|XM_007026144.1|	153	2e-73	Theobroma cacao RING/U-box superfamily protein, putative isoform 1 (TCM_030318) mRNA, complete cds	Q8LA32	49.3	4e-06	Probable E3 ubiquitin-protein ligase LUL4	.	.	.	.	pfam13920	zf-C3HC4_3	Zinc finger, C3HC4 type (RING finger).	.	.	GO:0016874|ligase activity;GO:0004842|ubiquitin-protein transferase activity;GO:0008270|zinc ion binding;	.	.
evm.TU.Gh_A05G1492	6	309.33	301.914	3.42196	3.8956	8.48042	8.22753	132.077	145.5	7.38339	6.28423	13.3182	11.5047	EVM%20prediction%20Gh_A05G1492	protein_coding	chrA05:15295493-15296941:-	gi|73761685|gb|AAZ83342.1|	1550	0	ACC oxidase 1 [Gossypium hirsutum]	gi|35187432|gb|AY375327.1|	617	0	Gossypium barbadense 1-aminocyclopropane-1-carboxylic acid oxidase mRNA, partial cds	P31237	527	0	1-aminocyclopropane-1-carboxylate oxidase	PA4191	102	7e-24	COG3491	pfam03171	2OG-FeII_Oxy	2OG-Fe(II) oxygenase superfamily. This family contains members of the 2-oxoglutarate (2OG) and Fe(II)-dependent oxygenase superfamily. This family includes the C-terminal of prolyl 4-hydroxylase alpha subunit. The holoenzyme has the activity EC:1.14.11.2 catalyzing the reaction: Procollagen L-proline + 2-oxoglutarate + O2 <=> procollagen trans- 4-hydroxy-L-proline + succinate + CO2. The full enzy…	GO:0009693|ethylene biosynthetic process;GO:0009835|fruit ripening;	.	GO:0009815|1-aminocyclopropane-1-carboxylate oxidase activity;GO:0031418|L-ascorbic acid binding;GO:0046872|metal ion binding;GO:0016706|oxidoreductase activity, acting on paired donors, with incorporation or reduction of molecular oxygen, 2-oxoglutarate as one donor, and incorporation of one atom each of oxygen into both donors;	.	.
evm.TU.Gh_D08G0732	3	8.2668	7.62775	13.0639	13.2787	28.4938	23.3379	7.42865	8.20664	17.9407	16.8461	24.5064	24.9626	EVM%20prediction%20Gh_D08G0732	protein_coding	chrD08:10591795-10596293:+	gi|823148084|ref|XP_012473950.1|	2482	0	PREDICTED: DUF21 domain-containing protein At4g14240-like [Gossypium raimondii]	gi|590717684|ref|XM_007050603.1|	1015	0	Theobroma cacao CBS domain-containing protein with a domain of Uncharacterized protein function isoform 1 (TCM_004436) mRNA, complete cds	Q67XQ0	616	0	DUF21 domain-containing protein At4g14240	YOL060c_1	201	8e-58	COG1253	pfam01595	DUF21	Domain of unknown function DUF21. This transmembrane region has no known function. Many of the sequences in this family are annotated as hemolysins, however this is due to a similarity to Treponema hyodysenteriae hemolysin C that does not contain this domain. This domain is found in the N-terminus of the proteins adjacent to two intracellular CBS domains pfam00571.	.	GO:0016021|integral component of membrane;	.	K16302	CNNM; metal transporter CNNM
evm.TU.Gh_D10G1788	1	2.94235	3.64214	6.7948	3.48275	0.512666	0.852152	1.55934	0.581521	4.68665	5.7468	4.86282	4.57191	EVM%20prediction%20Gh_D10G1788	protein_coding	chrD10:50514688-50515179:+	gi|823250154|ref|XP_012457674.1|	736	3e-97	PREDICTED: calmodulin-like [Gossypium raimondii]	.	.	.	.	P23286	60.1	1e-10	Calmodulin	SPAC3A12.14	54.7	2e-09	COG5126	pfam13499	EF-hand_7	EF-hand domain pair.	.	.	GO:0005509|calcium ion binding;	.	.
evm.TU.Gh_D10G1789	2	0	0	0	0	0	0.260977	0	0	2.39219	2.05332	2.13843	2.78143	EVM%20prediction%20Gh_D10G1789	protein_coding	chrD10:50537819-50539117:+	gi|763805888|gb|KJB72826.1|	535	1e-67	hypothetical protein B456_011G201400, partial [Gossypium raimondii]	gi|256536363|gb|GQ393418.1|	65	1e-24	Gossypium hirsutum cultivar Deltapine 33 B clone MONCS0383 SSR marker CGR5330 genomic sequence	.	.	.	.	.	.	.	.	pfam15010	FAM131	Putative cell signalling. The precise function of this protein family is unknown, however studies have shown it undergoes Protein N-myristoylation; a type of lipid modification in eukaryotic and viral proteins. Protein N-myristoylation is usually an irreversible co-translational protein modification which is useful in cell signal transduction pathways. This indicates that FAM131 may have some sor…	.	.	.	.	.
evm.TU.Gh_D11G1761	6	21.0776	21.6739	22.1408	21.6284	51.3712	56.9394	22.3583	25.0249	42.3102	42.8734	59.874	66.306	EVM%20prediction%20Gh_D11G1761	protein_coding	chrD11:19480097-19481790:-	gi|823191622|ref|XP_012491517.1|	1166	8e-160	PREDICTED: proteasome subunit alpha type-7 [Gossypium raimondii]	gi|590702533|ref|XM_007046590.1|	589	0	Theobroma cacao Proteasome alpha subunit D2 (TCM_000176) mRNA, complete cds	Q9SXU1	436	4e-154	Proteasome subunit alpha type-7	.	.	.	.	pfam00227	Proteasome	Proteasome subunit. The proteasome is a multisubunit structure that degrades proteins. Protein degradation is an essential component of regulation because proteins can become misfolded, damaged, or unnecessary. Proteasomes and their homologues vary greatly in complexity: from HslV (heat shock locus v), which is encoded by 1 gene in bacteria, to the eukaryotic 20S proteasome, which is encoded by m…	GO:0006511|ubiquitin-dependent protein catabolic process;	GO:0005737|cytoplasm;GO:0005634|nucleus;GO:0019773|proteasome core complex, alpha-subunit complex;	GO:0004298|threonine-type endopeptidase activity;	K02731	PSMA7; 20S proteasome subunit alpha 4 [EC:3.4.25.1]
evm.TU.Gh_D11G1760	6	21.4952	26.1808	24.9109	35.9146	86.9436	85.5306	34.0423	35.33	54.9007	59.8497	105.265	99.7114	EVM%20prediction%20Gh_D11G1760	protein_coding	chrD11:19475908-19477920:-	gi|823191628|ref|XP_012491519.1|	391	3e-47	PREDICTED: uncharacterized protein LOC105803694 [Gossypium raimondii]	gi|590702529|ref|XM_007046589.1|	182	6e-90	Theobroma cacao Uncharacterized protein (TCM_000175) mRNA, complete cds	.	.	.	.	.	.	.	.	pfam08512	Rtt106	Histone chaperone Rttp106-like. This family includes Rttp106, a histone chaperone involved in heterochromatin-mediated silencing. This domain belongs to the Pleckstrin homology domain superfamily.	.	.	.	.	.
evm.TU.Gh_D11G1763	3	34.3431	38.0989	15.5797	14.0087	18.2074	19.8312	26.0864	28.1324	22.1562	26.9473	12.9942	13.2839	EVM%20prediction%20Gh_D11G1763	protein_coding	chrD11:19531232-19533817:-	gi|823191637|ref|XP_012491521.1|	1504	0	PREDICTED: receptor homology region, transmembrane domain- and RING domain-containing protein 1-like [Gossypium raimondii]	gi|590702610|ref|XM_007046604.1|	405	0	Theobroma cacao Receptor region transmembrane domain ring H2 motif protein 1, putative isoform 1 (TCM_000188) mRNA, complete cds	Q9M622	246	7e-78	Receptor homology region, transmembrane domain- and RING domain-containing protein 1	SPAC57A7.09	65.5	3e-11	COG5540	pfam13639	zf-RING_2	Ring finger domain.	GO:0006886|intracellular protein transport;	GO:0000306|extrinsic component of vacuolar membrane;GO:0000139|Golgi membrane;GO:0016021|integral component of membrane;GO:0031902|late endosome membrane;GO:0032586|protein storage vacuole membrane;	GO:0008270|zinc ion binding;	K15692	RNF13, RZF; E3 ubiquitin-protein ligase RNF13 [EC:2.3.2.27]
evm.TU.Gh_D11G1762	2	7.2597	6.35033	0	0	1.91085	1.56586	0.748898	1.46199	0	0.032941	1.56737	0.577959	EVM%20prediction%20Gh_D11G1762	protein_coding	chrD11:19498580-19501978:-	gi|823191633|ref|XP_012491520.1|	2798	0	PREDICTED: MLO-like protein 4 [Gossypium raimondii]	gi|590702594|ref|XM_007046602.1|	685	0	Theobroma cacao Seven transmembrane MLO family protein (TCM_000186) mRNA, complete cds	O23693	442	8e-147	MLO-like protein 4	.	.	.	.	pfam03094	Mlo	Mlo family. A family of plant integral membrane proteins, first discovered in barley. Mutants lacking wild-type Mlo proteins show broad spectrum resistance to the powdery mildew fungus, and dysregulated cell death control, with spontaneous cell death in response to developmental or abiotic stimuli. Thus wild-type Mlo proteins are thought to be inhibitors of cell death whose deficiency lowers the …	GO:0006952|defense response;GO:0009607|response to biotic stimulus;	GO:0016021|integral component of membrane;	.	K08472	MLO; mlo protein
evm.TU.Gh_D11G1764	5	12.3283	13.1436	1.11965	1.28974	0.0678043	0	51.8535	56.9755	0.413231	0.119225	0.263855	0.719069	EVM%20prediction%20Gh_D11G1764	protein_coding	chrD11:19573994-19575134:-	gi|823191640|ref|XP_012491523.1|	1614	0	PREDICTED: thaumatin-like protein 1b [Gossypium raimondii]	gi|590702663|ref|XM_007046617.1|	528	0	Theobroma cacao Pathogenesis-related thaumatin superfamily protein (TCM_000193) mRNA, complete cds	P83332	260	5e-84	Thaumatin-like protein 1	.	.	.	.	pfam00314	Thaumatin	Thaumatin family.	GO:0006952|defense response;	GO:0005576|extracellular region;	.	.	.
evm.TU.Gh_D11G1767	2	0.331647	0	0	0	0.361157	0.137215	1.00435	0.32773	0	0.190514	0.913519	0.417828	EVM%20prediction%20Gh_D11G1767	protein_coding	chrD11:19596979-19598277:-	gi|728824211|gb|KHG05671.1|	1488	0	Thaumatin-like protein 1 [Gossypium arboreum]	gi|590702677|ref|XM_007046621.1|	502	0	Theobroma cacao Pathogenesis-related thaumatin superfamily protein isoform 1 (TCM_000197) mRNA, complete cds	P83332	262	3e-85	Thaumatin-like protein 1	.	.	.	.	pfam00314	Thaumatin	Thaumatin family.	GO:0006952|defense response;	GO:0005576|extracellular region;	.	.	.
evm.TU.Gh_D11G1766	3	11.3423	11.6559	11.1115	4.31813	12.7849	14.2017	8.66251	8.2588	7.16917	5.71543	21.7136	15.8775	EVM%20prediction%20Gh_D11G1766	protein_coding	chrD11:19587994-19589375:-	gi|823159642|ref|XP_012479655.1|	482	8e-61	PREDICTED: kinesin-like protein KIF15 isoform X2 [Gossypium raimondii]	gi|590586165|ref|XM_007015567.1|	110	8e-50	Theobroma cacao Kinesin, putative isoform 2 (TCM_041201) mRNA, complete cds	Q27IK7	63.5	3e-11	Phragmoplast orienting kinesin-1	.	.	.	.	pfam00225	Kinesin	Kinesin motor domain.	GO:0000911|cytokinesis by cell plate formation;GO:0007018|microtubule-based movement;GO:0000281|mitotic cytokinesis;	GO:0005871|kinesin complex;GO:0005874|microtubule;GO:0009524|phragmoplast;	GO:0005524|ATP binding;GO:0016887|ATPase activity;GO:0003777|microtubule motor activity;	K10400	KIF15; kinesin family member 15
evm.TU.Gh_D11G1769	1	3.85444	3.60458	2.49747	2.28118	2.51844	2.72943	1.76773	1.75796	5.17242	4.85417	2.16738	1.80545	EVM%20prediction%20Gh_D11G1769	protein_coding	chrD11:19635435-19637387:-	gi|823191657|ref|XP_012491525.1|	3338	0	PREDICTED: uncharacterized protein LOC105803702 [Gossypium raimondii]	gi|590702716|ref|XM_007046626.1|	1278	0	Theobroma cacao Armadillo repeat only 2 (TCM_000200) mRNA, complete cds	.	.	.	.	.	.	.	.	pfam01602	Adaptin_N	Adaptin N terminal region. This family consists of the N terminal region of various alpha, beta and gamma subunits of the AP-1, AP-2 and AP-3 adaptor protein complexes. The adaptor protein (AP) complexes are involved in the formation of clathrin-coated pits and vesicles. The N-terminal region of the various adaptor proteins (APs) is constant by comparison to the C-terminal which is variable withi…	.	.	.	.	.
evm.TU.Gh_D11G1768	3	95.5495	94.5821	42.6421	42.3382	1.74193	3.19877	122.467	117.447	61.2199	62.0761	2.37251	2.07125	EVM%20prediction%20Gh_D11G1768	protein_coding	chrD11:19626720-19628906:-	gi|823191660|ref|XP_012491526.1|	1925	0	PREDICTED: ferredoxin--NADP reductase, leaf isozyme, chloroplastic [Gossypium raimondii]	gi|568825163|ref|XM_006466891.1|	597	0	PREDICTED: Citrus sinensis ferredoxin--NADP reductase, leaf-type isozyme, chloroplastic-like (LOC102621724), transcript variant X2, mRNA	P10933	632	0	Ferredoxin--NADP reductase, leaf isozyme, chloroplastic	slr1643	367	2e-123	COG0369	pfam00175	NAD_binding_1	Oxidoreductase NAD-binding domain. Xanthine dehydrogenases, that also bind FAD/NAD, have essentially no similarity.	GO:0015979|photosynthesis;	GO:0009570|chloroplast stroma;GO:0009535|chloroplast thylakoid membrane;	GO:0004324|ferredoxin-NADP+ reductase activity;	.	.
evm.TU.Gh_D03G0798	3	18.6363	20.8421	15.0658	14.717	8.03325	9.5234	13.595	11.0716	19.5097	19.2233	23.5631	26.379	EVM%20prediction%20Gh_D03G0798	protein_coding	chrD03:27381118-27382161:-	gi|823141141|ref|XP_012470392.1|	1632	0	PREDICTED: uncharacterized protein LOC105788177 [Gossypium raimondii]	gi|590675331|ref|XM_007039356.1|	585	0	Theobroma cacao Phosphoenolpyruvate carboxylase family protein (TCM_015664) mRNA, complete cds	B1LLJ9	167	2e-47	2-keto-3-deoxy-L-rhamnonate aldolase	yfaU	166	2e-47	COG3836	pfam03328	HpcH_HpaI	HpcH/HpaI aldolase/citrate lyase family. This family includes 2,4-dihydroxyhept-2-ene-1,7-dioic acid aldolase and 4-hydroxy-2-oxovalerate aldolase.	.	.	GO:0016832|aldehyde-lyase activity;GO:0000287|magnesium ion binding;	K12660	rhmA; 2-dehydro-3-deoxy-L-rhamnonate aldolase [EC:4.1.2.53]
evm.TU.Gh_D03G0790	1	10.053	10.2218	10.5295	9.91617	9.63386	11.6461	3.80554	2.51669	6.98968	4.74831	14.9106	18.9981	EVM%20prediction%20Gh_D03G0790	protein_coding	chrD03:27251384-27252749:-	gi|823141162|ref|XP_012470402.1|	684	6e-90	PREDICTED: uncharacterized protein LOC105788184 isoform X5 [Gossypium raimondii]	gi|590587081|ref|XM_007015815.1|	159	7e-77	Theobroma cacao Uncharacterized protein (TCM_041467) mRNA, complete cds	.	.	.	.	.	.	.	.	pfam10473	CENP-F_leu_zip	Leucine-rich repeats of kinetochore protein Cenp-F/LEK1. Cenp-F, a centromeric kinetochore, microtubule-binding protein consisting of two 1,600-amino acid-long coils, is essential for the full functioning of the mitotic checkpoint pathway. There are several leucine-rich repeats along the sequence of LEK1 that are considered to be zippers, though they do not appear to be binding DNA directly in th…	.	.	.	.	.
evm.TU.Gh_D03G0791	4	0.292452	1.29288	1.10715	4.904	6.36949	8.16738	1.10707	1.44499	2.21821	3.91998	15.8013	13.2027	EVM%20prediction%20Gh_D03G0791	protein_coding	chrD03:27253110-27253415:-	gi|823232170|ref|XP_012448799.1|	125	8e-08	PREDICTED: uncharacterized protein LOC105771979 [Gossypium raimondii]	.	.	.	.	.	.	.	.	.	.	.	.	pfam14040	DNase_NucA_NucB	Deoxyribonuclease NucA/NucB. Members of this family act as deoxyribonucleases.	.	.	.	.	.
evm.TU.Gh_D03G0792	4	0.435036	0.303666	0.108351	0.0225849	3.24141	3.93137	0.260023	0.497776	0.130251	0.109608	8.05337	9.06261	EVM%20prediction%20Gh_D03G0792	protein_coding	chrD03:27281464-27285533:+	gi|823141151|ref|XP_012470397.1|	4338	0	PREDICTED: transcription factor bHLH157-like [Gossypium raimondii]	gi|590675406|ref|XM_007039377.1|	1207	0	Theobroma cacao Serine/threonine-protein kinase WNK-related, putative isoform 1 (TCM_015678) mRNA, complete cds	Q9XIN0	100	2e-20	Transcription factor LHW	.	.	.	.	pfam14215	bHLH-MYC_N	bHLH-MYC and R2R3-MYB transcription factors N-terminal. This is the N-terminal region of a family of MYB and MYC transcription factors. The DNA-binding HLH domain is further downstream, pfam00010. Members of the MYB and MYC family regulate the biosynthesis of phenylpropanoids in several plant species (DOI:10.1007/s11295-009-0232-y).	GO:0010078|maintenance of root meristem identity;GO:0045893|positive regulation of transcription, DNA-templated;GO:0006355|regulation of transcription, DNA-templated;GO:0048364|root development;GO:0010479|stele development;GO:0006351|transcription, DNA-templated;	GO:0005634|nucleus;	GO:0003677|DNA binding;GO:0003700|transcription factor activity, sequence-specific DNA binding;	.	.
evm.TU.Gh_D03G0794	3	9.36467	8.72284	10.0629	8.8338	3.60713	4.65279	12.8872	10.8301	10.8173	10.6886	14.99	15.7137	EVM%20prediction%20Gh_D03G0794	protein_coding	chrD03:27347938-27350632:+	gi|823141147|ref|XP_012470395.1|	1445	0	PREDICTED: plant UBX domain-containing protein 10-like [Gossypium raimondii]	gi|590675391|ref|XM_007039373.1|	825	0	Theobroma cacao UBX domain-containing protein (TCM_015675) mRNA, complete cds	Q6GQ69	100	2e-21	FAS-associated factor 2-B	.	.	.	.	pfam00789	UBX	UBX domain. This domain is present in ubiquitin-regulatory proteins and is a general Cdc48-interacting module.	.	GO:0005783|endoplasmic reticulum;GO:0005811|lipid particle;	.	K18726	FAF2, UBXD8; FAS-associated factor 2
evm.TU.Gh_D03G0795	1	14.4209	7.35605	1.25986	4.59563	1.93281	1.1474	3.56933	3.2886	2.94487	2.97378	5.17095	2.32927	EVM%20prediction%20Gh_D03G0795	protein_coding	chrD03:27358985-27359245:+	gi|763749907|gb|KJB17295.1|	298	3e-33	hypothetical protein B456_003G075700 [Gossypium raimondii]	gi|590675378|ref|XM_007039369.1|	93	2e-40	Theobroma cacao No lysine kinase 10 isoform 2 (TCM_015672) mRNA, complete cds	.	.	.	.	.	.	.	.	pfam02138	Beach	Beige/BEACH domain.	.	.	.	.	.
evm.TU.Gh_D03G0796	1	8.17028	7.33429	4.55855	2.99135	2.37002	1.66065	4.22056	4.33658	3.85624	3.41588	4.46018	4.38256	EVM%20prediction%20Gh_D03G0796	protein_coding	chrD03:27359386-27362243:+	gi|823141145|ref|XP_012470394.1|	2450	0	PREDICTED: serine/threonine-protein kinase WNK8-like [Gossypium raimondii]	gi|590675375|ref|XM_007039368.1|	823	0	Theobroma cacao No lysine kinase 10 isoform 1 (TCM_015672) mRNA, complete cds	Q944Q0	561	0	Serine/threonine-protein kinase WNK8	.	.	.	.	pfam00069	Pkinase	Protein kinase domain.	GO:0048573|photoperiodism, flowering;GO:0009911|positive regulation of flower development;GO:0046777|protein autophosphorylation;GO:0006468|protein phosphorylation;GO:0009909|regulation of flower development;GO:0010228|vegetative to reproductive phase transition of meristem;	GO:0005634|nucleus;	GO:0005524|ATP binding;GO:0042802|identical protein binding;GO:0004672|protein kinase activity;GO:0004674|protein serine/threonine kinase activity;	K08867	WNK, PRKWNK; WNK lysine deficient protein kinase [EC:2.7.11.1]
evm.TU.Gh_D03G0797	5	23.9069	19.1668	0.463654	0.289935	0	0.405375	1.29813	2.13008	1.57921	1.31329	1.24561	1.44013	EVM%20prediction%20Gh_D03G0797	protein_coding	chrD03:27378507-27379175:-	gi|728848729|gb|KHG28172.1|	897	1e-120	hypothetical protein F383_08075 [Gossypium arboreum]	gi|590675342|ref|XM_007039359.1|	328	1e-170	Theobroma cacao Stellacyanin, putative isoform 1 (TCM_015667) mRNA, complete cds	Q9SK27	86.7	2e-19	Early nodulin-like protein 1	.	.	.	.	pfam02298	Cu_bind_like	Plastocyanin-like domain. This family represents a domain found in flowering plants related to the copper binding protein plastocyanin. Some members of this family may not bind copper due to the lack of key residues.	.	GO:0031225|anchored component of membrane;GO:0046658|anchored component of plasma membrane;GO:0005886|plasma membrane;GO:0009506|plasmodesma;	GO:0009055|electron carrier activity;	.	.
evm.TU.Gh_D01G1203	3	36.5719	37.5324	20.0536	19.898	15.646	12.6093	11.8115	8.46135	14.8604	12.922	17.3738	14.17	EVM%20prediction%20Gh_D01G1203	protein_coding	chrD01:28255586-28256941:+	gi|763746860|gb|KJB14299.1|	683	3e-90	hypothetical protein B456_002G154500 [Gossypium raimondii]	gi|590681955|ref|XM_007041156.1|	199	4e-99	Theobroma cacao R-protein L3 B isoform 2 (TCM_006163) mRNA, partial cds	P22738	165	3e-48	60S ribosomal protein L3-2	SPAPB8E5.06c	140	1e-39	COG0087	pfam00297	Ribosomal_L3	Ribosomal protein L3.	GO:0006412|translation;	GO:0022625|cytosolic large ribosomal subunit;GO:0016020|membrane;	GO:0003735|structural constituent of ribosome;	K02925	RP-L3e, RPL3; large subunit ribosomal protein L3e
evm.TU.Gh_D01G1202	6	246.245	288.959	195.135	173.371	330.577	336.073	371.697	375.987	275.336	291.758	588.057	692.069	EVM%20prediction%20Gh_D01G1202	protein_coding	chrD01:28249162-28249359:-	gi|728827743|gb|KHG07331.1|	260	8e-28	40S ribosomal S28 [Gossypium arboreum]	.	.	.	.	P46302	94.7	2e-25	40S ribosomal protein S28	SPCC285.15c	72	4e-17	COG2053	pfam01200	Ribosomal_S28e	Ribosomal protein S28e.	GO:0006412|translation;	GO:0005840|ribosome;	GO:0003735|structural constituent of ribosome;	K02979	RP-S28e, RPS28; small subunit ribosomal protein S28e
evm.TU.Gh_A05G1325	2	0.0943856	0	0.937965	0.558603	0	0	0.0446616	0.0932708	0.492183	0	0	0.0495469	EVM%20prediction%20Gh_A05G1325	protein_coding	chrA05:13563522-13565491:+	gi|823215943|ref|XP_012440705.1|	1828	0	PREDICTED: uncharacterized protein LOC105765961 [Gossypium raimondii]	.	.	.	.	.	.	.	.	.	.	.	.	pfam03092	BT1	BT1 family. Members of this family are transmembrane proteins. Several are Leishmania putative proteins that are thought to be pteridine transporters. One such protein, previously termed (and is still annotated as) ORFG, was shown to encode a biopterin transport protein using null mutants, thus being subsequently renamed BT1. The significant similarity of ORFG/BT1 to Trypanosoma brucei ESAG10 (a …	.	.	.	.	.
evm.TU.Gh_D01G1200	3	15.5057	16.2334	15.5596	14.4017	10.0804	11.5983	18.5429	18.4968	7.89042	7.77218	10.9823	9.84109	EVM%20prediction%20Gh_D01G1200	protein_coding	chrD01:28171101-28190216:-	gi|823137998|ref|XP_012468828.1|	2389	0	PREDICTED: myosin-binding protein 7-like [Gossypium raimondii]	gi|590637638|ref|XM_007029108.1|	508	0	Theobroma cacao Gb:AAF23201.1, putative (TCM_025066) mRNA, complete cds	.	.	.	.	.	.	.	.	pfam04576	Zein-binding	Zein-binding. This domain binds to zein proteins, pfam01559. Zein proteins are seed storage proteins.	.	.	.	.	.
evm.TU.Gh_A05G1323	1	19.8048	20.2902	9.93731	8.80633	8.07909	7.6087	14.6966	14.5384	4.17269	4.63502	3.26381	4.15855	EVM%20prediction%20Gh_A05G1323	protein_coding	chrA05:13549066-13551701:-	gi|728822398|gb|KHG04803.1|	1364	0	Protein IQ-DOMAIN 1 -like protein [Gossypium arboreum]	gi|590623934|ref|XM_007025400.1|	499	0	Theobroma cacao IQ-domain 9, putative isoform 1 (TCM_029758) mRNA, complete cds	Q9SF32	102	4e-23	Protein IQ-DOMAIN 1	.	.	.	.	pfam00612	IQ	IQ calmodulin-binding motif. Calmodulin-binding motif.	.	GO:0005634|nucleus;	.	.	.
evm.TU.Gh_D01G1206	3	18.9052	20.1636	24.399	29.8626	24.6185	21.6056	9.00818	6.79344	18.8016	13.0372	24.0903	22.9019	EVM%20prediction%20Gh_D01G1206	protein_coding	chrD01:28343236-28357409:+	gi|823142341|ref|XP_012470972.1|	274	2e-28	PREDICTED: flap endonuclease 1-A-like isoform X2 [Gossypium raimondii]	gi|590645206|ref|XM_007031231.1|	76	9e-31	Theobroma cacao 5'-3' exonuclease family protein isoform 5 (TCM_026856) mRNA, partial cds	C6TEX6	62.4	9e-11	Flap endonuclease 1	.	.	.	.	pfam00752	XPG_N	XPG N-terminal domain.	GO:0006284|base-excision repair;GO:0043137|DNA replication, removal of RNA primer;	GO:0005739|mitochondrion;GO:0005730|nucleolus;GO:0005654|nucleoplasm;	GO:0008409|5'-3' exonuclease activity;GO:0017108|5'-flap endonuclease activity;GO:0003677|DNA binding;GO:0000287|magnesium ion binding;	K04799	FEN1, RAD2; flap endonuclease-1 [EC:3.-.-.-]
evm.TU.Gh_D01G1204	1	7.63096	8.89174	5	5.04075	7.33232	7.39301	6.82955	6.27835	2.619	3.10753	6.10903	6.41654	EVM%20prediction%20Gh_D01G1204	protein_coding	chrD01:28317296-28320499:-	gi|823134294|ref|XP_012466964.1|	2538	0	PREDICTED: uncharacterized protein LOC105785427 [Gossypium raimondii]	gi|590637461|ref|XM_007029061.1|	544	0	Theobroma cacao TRAF-like superfamily protein, putative (TCM_025031) mRNA, complete cds	Q86K46	57.4	2e-07	TNF receptor-associated factor family protein DDB_G0277243	.	.	.	.	pfam02176	zf-TRAF	TRAF-type zinc finger.	.	GO:0005737|cytoplasm;	GO:0004842|ubiquitin-protein transferase activity;GO:0008270|zinc ion binding;	.	.
evm.TU.Gh_D04G1024	4	0.190166	0.630519	0.809911	1.31304	2.84745	3.78641	0.359933	0.65772	0.315522	0.91034	9.21706	9.83286	EVM%20prediction%20Gh_D04G1024	protein_coding	chrD04:32951521-32952820:-	gi|823219822|ref|XP_012442631.1|	1533	0	PREDICTED: embryonic protein DC-8-like [Gossypium raimondii]	gi|590631444|ref|XM_007027504.1|	190	1e-93	Theobroma cacao Embryonic DC-8-like protein (TCM_022383) mRNA, complete cds	P20075	182	6e-50	Embryonic protein DC-8	.	.	.	.	pfam02987	LEA_4	Late embryogenesis abundant protein. Different types of LEA proteins are expressed at different stages of late embryogenesis in higher plant seed embryos and under conditions of dehydration stress. The function of these proteins is unknown.	.	GO:0005618|cell wall;GO:0005737|cytoplasm;GO:0005576|extracellular region;	.	.	.
evm.TU.Gh_D04G1025	3	3.28542	4.39918	26.1612	26.5487	8.39397	8.43027	4.33495	4.80749	21.3253	20.0829	9.37096	8.55693	EVM%20prediction%20Gh_D04G1025	protein_coding	chrD04:33045772-33065742:-	gi|823219938|ref|XP_012442685.1|	3088	0	PREDICTED: threonine dehydratase biosynthetic, chloroplastic-like [Gossypium raimondii]	gi|590631389|ref|XM_007027487.1|	1147	0	Theobroma cacao L-O-methylthreonine resistant 1 isoform 1 (TCM_022372) mRNA, complete cds	Q9ZSS6	847	0	Threonine dehydratase biosynthetic, chloroplastic	alr4232	502	5e-171	COG1171	pfam00291	PALP	Pyridoxal-phosphate dependent enzyme. Members of this family are all pyridoxal-phosphate dependent enzymes. This family includes: serine dehydratase EC:4.2.1.13 P20132, threonine dehydratase EC:4.2.1.16, tryptophan synthase beta chain EC:4.2.1.20, threonine synthase EC:4.2.99.2, cysteine synthase EC:4.2.99.8 P11096, cystathionine beta-synthase EC:4.2.1.22, 1-aminocyclopropane-1-carboxylate deamin…	GO:0009097|isoleucine biosynthetic process;	GO:0009507|chloroplast;GO:0005737|cytoplasm;	GO:0004794|L-threonine ammonia-lyase activity;GO:0030170|pyridoxal phosphate binding;	K01754	E4.3.1.19, ilvA, tdcB; threonine dehydratase [EC:4.3.1.19]
evm.TU.Gh_D01G1209	1	8.20328	7.46639	4.33865	4.75976	13.3998	9.48324	1.14166	2.14581	1.60127	2.30999	5.87902	6.0794	EVM%20prediction%20Gh_D01G1209	protein_coding	chrD01:28578869-28579190:+	gi|763765872|gb|KJB33087.1|	400	2e-48	hypothetical protein B456_006G043100 [Gossypium raimondii]	gi|590629708|ref|XM_007027004.1|	145	2e-69	Theobroma cacao Origin recognition complex second largest subunit 2 (TCM_021969) mRNA, complete cds	Q38899	97.1	4e-24	Origin of replication complex subunit 2	.	.	.	.	pfam04084	ORC2	Origin recognition complex subunit 2. All DNA replication initiation is driven by a single conserved eukaryotic initiator complex termed he origin recognition complex (ORC). The ORC is a six protein complex. The function of ORC is reviewed in.	GO:0006260|DNA replication;	GO:0005634|nucleus;GO:0000808|origin recognition complex;	GO:0003688|DNA replication origin binding;	K02604	ORC2; origin recognition complex subunit 2
evm.TU.Gh_D04G1027	4	0.0301121	0.0998403	0.626982	0.71285	33.4473	38.1852	0.028497	0.0892694	0.285495	0.374787	20.6721	21.6873	EVM%20prediction%20Gh_D04G1027	protein_coding	chrD04:33232621-33236001:-	gi|823220032|ref|XP_012442733.1|	3089	0	PREDICTED: polyadenylate-binding protein 7-like isoform X1 [Gossypium raimondii]	gi|590631356|ref|XM_007027478.1|	1183	0	Theobroma cacao Poly(A) binding protein 7 (TCM_022364) mRNA, complete cds	Q9ZQA8	600	0	Polyadenylate-binding protein 7	.	.	.	.	pfam00076	RRM_1	RNA recognition motif. (a.k.a. RRM, RBD, or RNP domain). The RRM motif is probably diagnostic of an RNA binding protein. RRMs are found in a variety of RNA binding proteins, including various hnRNP proteins, proteins implicated in regulation of alternative splicing, and protein components of snRNPs. The motif also appears in a few single stranded DNA binding proteins. The RRM structure consists o…	GO:0006417|regulation of translation;	GO:0005737|cytoplasm;GO:0005634|nucleus;	GO:0000166|nucleotide binding;GO:0003723|RNA binding;	K13126	PABPC; polyadenylate-binding protein
evm.TU.Gh_D13G2046	4	2.0221	1.08356	11.0478	13.0553	3.73677	3.58097	0.985816	0.787176	1.30716	1.90666	2.40192	2.47679	EVM%20prediction%20Gh_D13G2046	protein_coding	chrD13:55956283-55958759:+	gi|823261848|ref|XP_012463659.1|	3366	0	PREDICTED: replication protein A 70 kDa DNA-binding subunit A isoform X1 [Gossypium raimondii]	gi|590575449|ref|XM_007012628.1|	1324	0	Theobroma cacao Replication protein A 1A (TCM_037567) mRNA, complete cds	Q9SKI4	957	0	Replication protein A 70 kDa DNA-binding subunit A	SPBC660.13c	325	8e-101	COG1599	pfam08646	Rep_fac-A_C	Replication factor-A C terminal domain. This domain is found at the C terminal of replication factor A. Replication factor A (RPA) binds single-stranded DNA and is involved in replication, repair, and recombination of DNA.	GO:0051026|chiasma assembly;GO:0006281|DNA repair;GO:0006260|DNA replication;GO:0048232|male gamete generation;GO:0007141|male meiosis I;GO:0009555|pollen development;GO:0007131|reciprocal meiotic recombination;	GO:0000790|nuclear chromatin;	GO:0003677|DNA binding;GO:0046872|metal ion binding;	K07466	RFA1, RPA1, rpa; replication factor A1
evm.TU.Gh_D04G1022	4	1.61312	0.737725	1.84259	1.42656	4.05849	7.30697	1.42132	1.42917	2.42597	2.13025	4.83228	2.80318	EVM%20prediction%20Gh_D04G1022	protein_coding	chrD04:32797634-32798674:+	gi|763795289|gb|KJB62285.1|	1731	0	hypothetical protein B456_009G409900 [Gossypium raimondii]	gi|590692554|ref|XM_007044026.1|	591	0	Theobroma cacao Ubiquitin carboxyl-terminal hydrolase family protein (TCM_008927) mRNA, complete cds	Q689D6	181	2e-51	Protein ROOT PRIMORDIUM DEFECTIVE 1	.	.	.	.	pfam11955	PORR	Plant organelle RNA recognition domain. This family, which was previously known as DUF860, has been shown to be a component of group II intron ribonucleoprotein particles in maize chloroplasts. The domain is required for the splicing of the introns with which it associates, and promotes splicing in the context of a heterodimer with the RNase III-domain protein RNC1. All of the members are predict…	GO:0010102|lateral root morphogenesis;GO:0008285|negative regulation of cell proliferation;	.	.	.	.
evm.TU.Gh_D04G1023	4	0.593903	0.421962	0.240896	0.376597	6.79086	6.9328	4.05478	2.80868	0.442424	0.365536	2.9662	3.20672	EVM%20prediction%20Gh_D04G1023	protein_coding	chrD04:32812711-32815027:-	gi|823219628|ref|XP_012442545.1|	1924	0	PREDICTED: uncharacterized protein LOC105767531 [Gossypium raimondii]	gi|590631447|ref|XM_007027505.1|	808	0	Theobroma cacao Sulfite exporter TauE/SafE family protein isoform 1 (TCM_022388) mRNA, complete cds	.	.	.	.	.	.	.	.	pfam01925	TauE	Sulfite exporter TauE/SafE. This is a family of integral membrane proteins where the alignment appears to contain two duplicated modules of three transmembrane helices. The proteins are involved in the transport of anions across the cytoplasmic membrane during taurine metabolizm as an exporter of sulfoacetate. This family used to be known as DUF81.	.	.	.	.	.
evm.TU.Gh_A05G3794	1	10.8313	14.9635	35.616	33.4211	1.81462	1.22086	7.95057	6.10639	7.7019	8.10988	0.882681	1.09342	EVM%20prediction%20Gh_A05G3794	protein_coding	chrscaffold1225_A05:30800-32764:-	gi|823224200|ref|XP_012444866.1|	1158	7e-157	PREDICTED: bifunctional nuclease 2 isoform X2 [Gossypium raimondii]	gi|590593591|ref|XM_007017550.1|	273	6e-140	Theobroma cacao Bifunctional nuclease in basal defense response 1 isoform 3 (TCM_034097) mRNA, complete cds	Q93VH2	320	5e-107	Bifunctional nuclease 2	aq_283	50.4	6e-07	COG1259	pfam02577	DNase-RNase	Bifunctional nuclease. This family is a bifunctional nuclease, with both DNase and RNase activity. It forms a wedge-shaped dimer, with each monomer being triangular in shape. A large groove at the thick end of the wedge contains a possible active site.	.	GO:0005634|nucleus;	GO:0004518|nuclease activity;	.	.
evm.TU.Gh_A05G3795	2	2.89083	3.53904	0	0	0	0	2.60951	2.85669	0	0	0	0.140078	EVM%20prediction%20Gh_A05G3795	protein_coding	chrscaffold1225_A05:36332-39452:-	gi|823224193|ref|XP_012444864.1|	1793	0	PREDICTED: transcription factor bHLH110-like [Gossypium raimondii]	gi|590593595|ref|XM_007017551.1|	618	0	Theobroma cacao Basic helix-loop-helix DNA-binding superfamily protein, putative isoform 1 (TCM_034098) mRNA, complete cds	Q9SFZ3	243	3e-73	Transcription factor bHLH110	.	.	.	.	pfam00010	HLH	Helix-loop-helix DNA-binding domain.	GO:0006351|transcription, DNA-templated;	GO:0005634|nucleus;	GO:0003677|DNA binding;GO:0003700|transcription factor activity, sequence-specific DNA binding;	.	.
evm.TU.Gh_A05G3796	1	6.04442	8.81804	14.3017	13.9116	6.93331	8.1276	9.3049	9.8356	10.0861	9.56788	9.17847	9.34967	EVM%20prediction%20Gh_A05G3796	protein_coding	chrscaffold1225_A05:47946-50509:-	gi|728832338|gb|KHG11781.1|	2410	0	Cyclin-T1-4 [Gossypium arboreum]	gi|590593608|ref|XM_007017555.1|	794	0	Theobroma cacao Cyclin family protein, putative isoform 1 (TCM_034099) mRNA, complete cds	Q2QQS5	356	3e-115	Cyclin-T1-4	SPBC32F12.06	126	1e-31	COG5333	pfam00134	Cyclin_N	Cyclin, N-terminal domain. Cyclins regulate cyclin dependent kinases (CDKs). Human cyclin-O is a Uracil-DNA glycosylase that is related to other cyclins. Cyclins contain two domains of similar all-alpha fold, of which this family corresponds with the N-terminal domain.	GO:0007049|cell cycle;GO:0051301|cell division;GO:0000079|regulation of cyclin-dependent protein serine/threonine kinase activity;GO:0006355|regulation of transcription, DNA-templated;	GO:0005634|nucleus;	.	K15188	CCNT; cyclin T
evm.TU.Gh_A05G3797	3	22.5619	19.9599	33.0097	32.2081	11.7212	10.5444	21.5967	18.6648	20.0174	20.6598	12.0609	12.061	EVM%20prediction%20Gh_A05G3797	protein_coding	chrscaffold1225_A05:57737-59717:+	gi|728832337|gb|KHG11780.1|	1838	0	Mitogen-activated protein kinase NTF3 [Gossypium arboreum]	gi|74231015|gb|DQ132852.1|	1080	0	Gossypium hirsutum mitogen-activated protein kinase (MAPK) mRNA, complete cds	Q40517	643	0	Mitogen-activated protein kinase homolog NTF3	.	.	.	.	pfam00069	Pkinase	Protein kinase domain.	.	GO:0005622|intracellular;	GO:0005524|ATP binding;GO:0004707|MAP kinase activity;	.	.
evm.TU.Gh_A05G3791	3	6.01288	5.58444	16.4508	14.4537	12.1604	12.7523	6.16856	7.63954	9.05431	10.8848	12.8474	13.7927	EVM%20prediction%20Gh_A05G3791	protein_coding	chrscaffold1224_A05:33100-34887:-	gi|728832352|gb|KHG11795.1|	2059	0	B3 domain-containing REM16 -like protein [Gossypium arboreum]	gi|590592853|ref|XM_007017335.1|	484	0	Theobroma cacao AP2/B3-like transcriptional factor family protein, putative isoform 2 (TCM_033936) mRNA, complete cds	Q8RYD1	243	2e-75	B3 domain-containing protein REM16	.	.	.	.	pfam02362	B3	B3 DNA binding domain. This is a family of plant transcription factors with various roles in development, the aligned region corresponds the B3 DNA binding domain as described in this domain is found in VP1/AB13 transcription factors. Some proteins also have a second AP2 DNA binding domain pfam00847 such as RAV1. DNA binding activity was demonstrated by.	GO:0006355|regulation of transcription, DNA-templated;GO:0006351|transcription, DNA-templated;	GO:0005634|nucleus;GO:0005773|vacuole;	GO:0003677|DNA binding;	.	.
evm.TU.Gh_A05G3792	1	7.50177	5.69167	5.94861	5.43973	17.7516	19.5033	3.03164	3.16562	2.88344	2.95057	10.5681	11.1967	EVM%20prediction%20Gh_A05G3792	protein_coding	chrscaffold1225_A05:16786-21571:+	gi|823224191|ref|XP_012444863.1|	1842	0	PREDICTED: inositol-pentakisphosphate 2-kinase-like isoform X2 [Gossypium raimondii]	gi|568839114|ref|XR_370223.1|	279	5e-143	PREDICTED: Citrus sinensis inositol-pentakisphosphate 2-kinase-like (LOC102620706), transcript variant X2, misc_RNA	Q93YN9	377	2e-124	Inositol-pentakisphosphate 2-kinase	.	.	.	.	pfam06090	Ins_P5_2-kin	Inositol-pentakisphosphate 2-kinase. This is a family of inositol-pentakisphosphate 2-kinases (EC 2.7.1.158) (also known as inositol 1,3,4,5,6-pentakisphosphate 2-kinase, Ins(1,3,4,5,6)P5 2-kinase) and InsP5 2-kinase). This enzyme phosphorylates Ins(1,3,4,5,6)P5 to form Ins(1,2,3,4,5,6)P6 (also known as InsP6 or phytate). InsP6 is involved in many processes such as mRNA export, nonhomologous end-…	GO:0030643|cellular phosphate ion homeostasis;GO:0042742|defense response to bacterium;GO:0050832|defense response to fungus;GO:0051607|defense response to virus;GO:0040007|growth;GO:0048527|lateral root development;GO:0010264|myo-inositol hexakisphosphate biosynthetic process;GO:0055062|phosphate ion homeostasis;	GO:0005737|cytoplasm;GO:0005634|nucleus;	GO:0005524|ATP binding;GO:0035299|inositol pentakisphosphate 2-kinase activity;GO:0032942|inositol tetrakisphosphate 2-kinase activity;GO:0046872|metal ion binding;	K10572	IPPK; inositol-pentakisphosphate 2-kinase [EC:2.7.1.158]
evm.TU.Gh_D07G0058	1	24.703	21.6565	14.9393	12.8441	1.50464	2.55514	24.8045	22.6321	9.13028	8.65869	2.92759	3.47269	EVM%20prediction%20Gh_D07G0058	protein_coding	chrD07:588475-591588:-	gi|823120068|ref|XP_012467041.1|	2083	0	PREDICTED: uncharacterized protein LOC105785463 [Gossypium raimondii]	gi|590577211|ref|XM_007013111.1|	738	0	Theobroma cacao Uncharacterized protein (TCM_037877) mRNA, complete cds	.	.	.	.	.	.	.	.	pfam00698	Acyl_transf_1	Acyl transferase domain.	.	.	.	.	.
evm.TU.Gh_D07G0057	2	0	0	0.115987	0.604414	0.066728	0.19014	0.0579892	0	0.232384	0.762662	1.10358	1.28665	EVM%20prediction%20Gh_D07G0057	protein_coding	chrD07:580079-581023:-	gi|823120066|ref|XP_012466951.1|	1005	3e-133	PREDICTED: transcription repressor OFP8-like [Gossypium raimondii]	gi|567918279|ref|XM_006451083.1|	114	2e-51	Citrus clementina hypothetical protein (CICLE_v10008914mg) mRNA, complete cds	Q3E9B4	107	4e-26	Transcription repressor OFP8	.	.	.	.	pfam04844	Ovate	Transcriptional repressor, ovate. This is a family of transcriptional repressors. In plants, these proteins are important regulators of growth and development.	GO:0045892|negative regulation of transcription, DNA-templated;GO:0006351|transcription, DNA-templated;	GO:0005634|nucleus;	.	.	.
evm.TU.Gh_D07G0056	2	3.96196	3.3683	0	0	0	0	3.65332	2.81089	0	0	0	0.106656	EVM%20prediction%20Gh_D07G0056	protein_coding	chrD07:569763-570332:-	gi|823120064|ref|XP_012466857.1|	918	6e-124	PREDICTED: uncharacterized protein LOC105785322 [Gossypium raimondii]	.	.	.	.	.	.	.	.	.	.	.	.	pfam04844	Ovate	Transcriptional repressor, ovate. This is a family of transcriptional repressors. In plants, these proteins are important regulators of growth and development.	.	.	.	.	.
evm.TU.Gh_D07G0055	5	5.90013	6.33455	2.36659	2.30021	0.305958	0.0581214	6.70041	6.38573	2.95681	2.71684	1.51803	2.47778	EVM%20prediction%20Gh_D07G0055	protein_coding	chrD07:558155-561769:-	gi|763739478|gb|KJB06977.1|	3386	0	hypothetical protein B456_001G005200 [Gossypium raimondii]	gi|590577291|ref|XM_007013133.1|	375	0	Theobroma cacao Regulator of Vps4 activity in the MVB pathway protein, putative (TCM_037894) mRNA, complete cds	.	.	.	.	.	.	.	.	pfam03398	Ist1	Regulator of Vps4 activity in the MVB pathway. ESCRT-I, -II, and -III are endosomal sorting complexes required for transporting proteins and carry out cargo sorting and vesicle formation in the multivesicular bodies, MVBs, pathway. These complexes are transiently recruited from the cytoplasm to the endosomal membrane where they bind transmembrane proteins previously marked for degradation by mono…	.	.	.	.	.
evm.TU.Gh_D07G0054	2	0	0	0	0	0.153426	0	0	0.139225	0	0	0.149261	0.295835	EVM%20prediction%20Gh_D07G0054	protein_coding	chrD07:556102-556571:-	gi|763739459|gb|KJB06958.1|	535	2e-67	hypothetical protein B456_001G005100 [Gossypium raimondii]	gi|256536197|gb|GQ393252.1|	209	1e-104	Gossypium hirsutum cultivar Deltapine 33 B clone MONCS0217 SSR marker CGR5119 genomic sequence	.	.	.	.	.	.	.	.	pfam13218	DUF4026	Protein of unknown function (DUF4026). This family of proteins is functionally uncharacterized. This family of proteins is found in bacteria. Proteins in this family are approximately 450 amino acids in length. The family is found in association with pfam10077.	.	.	.	.	.
evm.TU.Gh_D07G0053	5	9.60039	10.387	23.2415	23.126	0	0	5.92947	5.49248	1.34138	1.83831	0.107062	0	EVM%20prediction%20Gh_D07G0053	protein_coding	chrD07:549991-553841:+	gi|823120056|ref|XP_012466403.1|	965	5e-131	PREDICTED: ras-related protein Rab5-like [Gossypium raimondii]	gi|590577299|ref|XM_007013135.1|	344	1e-179	Theobroma cacao Ras-related small GTP-binding family protein (TCM_037896) mRNA, complete cds	P29687	261	7e-87	Ras-related protein Rab5	.	.	.	.	pfam00071	Ras	Ras family. Includes sub-families Ras, Rab, Rac, Ral, Ran, Rap Ypt1 and more. Shares P-loop motif with GTP_EFTU, arf and myosin_head. See pfam00009 pfam00025, pfam00063. As regards Rab GTPases, these are important regulators of vesicle formation, motility and fusion. They share a fold in common with all Ras GTPases: this is a six-stranded beta-sheet surrounded by five alpha-helices.	GO:0015031|protein transport;GO:0007264|small GTPase mediated signal transduction;	GO:0005622|intracellular;GO:0005886|plasma membrane;	GO:0005525|GTP binding;	.	.
evm.TU.Gh_D07G0052	1	131.666	110.472	103.084	100.182	0	0.237675	178.752	170.984	82.7868	89.3195	2.43438	0.241246	EVM%20prediction%20Gh_D07G0052	protein_coding	chrD07:547846-548097:-	gi|763739454|gb|KJB06953.1|	265	2e-28	hypothetical protein B456_001G004900 [Gossypium raimondii]	gi|317174547|gb|HQ526766.1|	210	2e-105	Gossypium herbaceum clone NBRI_C2_1615 simple sequence repeat marker, mRNA sequence	.	.	.	.	.	.	.	.	pfam14593	PH_3	PH domain.	.	.	.	.	.
evm.TU.Gh_D07G0051	1	2.98226	5.49336	4.78261	6.86386	2.16508	2.57056	3.68468	3.11076	5.34084	6.1864	1.84302	2.34827	EVM%20prediction%20Gh_D07G0051	protein_coding	chrD07:533007-535678:-	gi|823120052|ref|XP_012464850.1|	1116	6e-153	PREDICTED: uncharacterized protein LOC105783532 [Gossypium raimondii]	gi|297790731|ref|XM_002863205.1|	71	9e-28	Arabidopsis lyrata subsp. lyrata hypothetical protein, mRNA	.	.	.	.	.	.	.	.	pfam03168	LEA_2	Late embryogenesis abundant protein. Different types of LEA proteins are expressed at different stages of late embryogenesis in higher plant seed embryos and under conditions of dehydration stress. The function of these proteins is unknown. This family represents a group of LEA proteins that appear to be distinct from those in pfam02987. The family DUF1511, pfam07427, has now been merged into thi…	.	.	.	.	.
evm.TU.Gh_D07G0050	5	1.56501	4.03589	0.987459	0	0	0	3.209	5.92837	0	0	0	0	EVM%20prediction%20Gh_D07G0050	protein_coding	chrD07:530930-531151:+	gi|763738646|gb|KJB06145.1|	359	6e-43	hypothetical protein B456_001G004700 [Gossypium raimondii]	.	.	.	.	.	.	.	.	.	.	.	.	pfam03193	DUF258	Protein of unknown function, DUF258.	.	.	.	.	.
evm.TU.Gh_A07G1112	5	8.43797	7.57713	0.998251	1.97673	0	0	7.48631	10.4229	0	0.302949	0.111742	0	EVM%20prediction%20Gh_A07G1112	protein_coding	chrA07:23345743-23347820:+	gi|728825377|gb|KHG06221.1|	649	4e-81	Saccharopine dehydrogenase-like oxidoreductase [Gossypium arboreum]	gi|590584326|ref|XM_007015086.1|	319	1e-165	Theobroma cacao Saccharopine dehydrogenase isoform 2 (TCM_040793) mRNA, complete cds	.	.	.	.	.	.	.	.	pfam11639	HapK	REDY-like protein HapK. This family of proteins represents HapK, a protein of unknown function, with two homologues PigK and RedY. The monomer structure of the protein contains a four-stranded anti parallel beta-sheet, three alpha-helices and a short C terminal tail which it uses for dimer formation. The surface of HapK has a deep cavity with consists of a kinked helix and a beta-four strand. Hap…	.	.	.	.	.
evm.TU.Gh_A07G1110	1	5.57953	5.20467	3.53174	3.48089	3.4924	3.29251	2.31294	1.77897	2.32851	2.1459	5.73425	5.46983	EVM%20prediction%20Gh_A07G1110	protein_coding	chrA07:23194865-23204130:-	gi|763741862|gb|KJB09361.1|	7790	0	hypothetical protein B456_001G136400 [Gossypium raimondii]	gi|590584390|ref|XM_007015103.1|	1345	0	Theobroma cacao DNA binding,zinc ion binding,DNA binding, putative isoform 5 (TCM_040802) mRNA, partial cds	Q9W0T1	99.8	2e-19	Nucleosome-remodeling factor subunit NURF301	.	.	.	.	pfam00628	PHD	PHD-finger. PHD folds into an interleaved type of Zn-finger chelating 2 Zn ions in a similar manner to that of the RING and FYVE domains. Several PHD fingers have been identified as binding modules of methylated histone H3.	GO:0006325|chromatin organization;GO:0006338|chromatin remodeling;GO:0048813|dendrite morphogenesis;GO:0035076|ecdysone receptor-mediated signaling pathway;GO:0030097|hemopoiesis;GO:0046331|lateral inhibition;GO:0007095|mitotic G2 DNA damage checkpoint;GO:0045824|negative regulation of innate immune response;GO:0046426|negative regulation of JAK-STAT cascade;GO:0042766|nucleosome mobilization;GO:…	GO:0016589|NURF complex;	GO:0003677|DNA binding;GO:0016922|ligand-dependent nuclear receptor binding;GO:0070577|lysine-acetylated histone binding;GO:0035064|methylated histone binding;GO:0008270|zinc ion binding;	K11728	BPTF, E(bx); nucleosome-remodeling factor subunit BPTF
evm.TU.Gh_A07G1116	1	9.03227	11.35	9.83661	8.17703	3.7727	2.94352	9.0162	9.90375	5.27892	6.87073	5.63652	6.62499	EVM%20prediction%20Gh_A07G1116	protein_coding	chrA07:23456440-23458606:+	gi|763741872|gb|KJB09371.1|	809	2e-108	hypothetical protein B456_001G137200 [Gossypium raimondii]	gi|590584259|ref|XM_007015067.1|	292	8e-151	Theobroma cacao Uncharacterized protein (TCM_040777) mRNA, complete cds	Q9C9G6	207	8e-67	Protein AE7	SPAC144.16	122	3e-34	COG5133	pfam01883	DUF59	Domain of unknown function DUF59. This family has an alpha/beta topology, with 13 conserved hydrophobic residues at its core and a putative active site containing a highly conserved cysteine. Members of this family are involved in a range of physiological functions. The family includes PaaJ (PhaH) from Pseudomonas putida. PaaJ forms a complex with PaaG (PhaF), PaaI (PhaG) and PaaK (PhaI), which h…	GO:0007059|chromosome segregation;	GO:0005737|cytoplasm;GO:0005634|nucleus;	.	.	.
evm.TU.Gh_A07G1117	3	31.5848	27.3929	15.9845	13.6302	15.5256	12.2511	43.5907	35.7635	13.9331	11.1299	16.9632	15.4288	EVM%20prediction%20Gh_A07G1117	protein_coding	chrA07:23464542-23466628:-	gi|763738737|gb|KJB06236.1|	246	2e-25	hypothetical protein B456_001G137300 [Gossypium raimondii]	gi|590584253|ref|XM_007015065.1|	121	5e-56	Theobroma cacao Uncharacterized protein (TCM_040775) mRNA, complete cds	.	.	.	.	.	.	.	.	pfam15159	PIG-Y	Phosphatidylinositol N-acetylglucosaminyltransferase subunit Y. This family of proteins represents subunit Y of the GPI-N-acetylglucosaminyltransferase (GPI-GnT) complex. It may regulate activity of the complex by binding the catalytic subunit, PIG-A.	.	.	.	.	.
evm.TU.Gh_A07G1115	4	1.46134	1.48049	0.89323	1.23123	6.06709	4.97543	0.605045	0.66187	1.93394	2.01122	7.90213	8.69399	EVM%20prediction%20Gh_A07G1115	protein_coding	chrA07:23366774-23371515:-	gi|728827518|gb|KHG07226.1|	2810	0	hypothetical protein F383_34623 [Gossypium arboreum]	gi|590584273|ref|XM_007015071.1|	1116	0	Theobroma cacao Nucleic acid binding protein, putative isoform 2 (TCM_040781) mRNA, complete cds	Q94CJ8	70.1	4e-11	Zinc finger CCCH domain-containing protein 55	.	.	.	.	pfam14259	RRM_6	RNA recognition motif (a.k.a. RRM, RBD, or RNP domain).	.	.	GO:0003677|DNA binding;GO:0046872|metal ion binding;GO:0000166|nucleotide binding;GO:0003723|RNA binding;	.	.
evm.TU.Gh_A07G1118	6	47.5045	52.1708	21.1076	22.0971	43.6723	40.6535	57.9231	56.6287	25.1747	26.6666	57.2142	54.5991	EVM%20prediction%20Gh_A07G1118	protein_coding	chrA07:23603358-23607144:-	gi|823124129|ref|XP_012478657.1|	1770	0	PREDICTED: uncharacterized protein LOC105794169 [Gossypium raimondii]	gi|590584158|ref|XM_007015037.1|	717	0	Theobroma cacao Uncharacterized protein (TCM_040745) mRNA, complete cds	.	.	.	.	.	.	.	.	pfam11891	DUF3411	Domain of unknown function (DUF3411). This presumed domain is functionally uncharacterized. This domain is found in eukaryotes. This domain is typically between 168 to 186 amino acids in length. This domain has a conserved RYQ sequence motif.	.	.	.	.	.
evm.TU.Gh_A07G1119	5	10.7489	10.4747	0.109389	0.228013	0	0	7.21913	5.48232	0	0	0	0	EVM%20prediction%20Gh_A07G1119	protein_coding	chrA07:23653473-23658090:+	gi|823212760|ref|XP_012439126.1|	366	2e-38	PREDICTED: protein RFT1 homolog isoform X4 [Gossypium raimondii]	gi|590671484|ref|XM_007038282.1|	117	2e-53	Theobroma cacao Lipid transporters isoform 1 (TCM_014899) mRNA, complete cds	.	.	.	.	.	.	.	.	pfam04434	SWIM	SWIM zinc finger. This domain is found in bacterial, archaeal and eukaryotic proteins. It is predicted to be organized into two N-terminal beta-strands and a C-terminal alpha helix, thus possibly adopting a fold similar to that of the C2H2 zinc finger (pfam00096). SWIM is thought to be a versatile domain that can interact with DNA or proteins in different contexts.	.	.	.	.	.
evm.TU.Gh_D08G2146	1	7.45319	7.81489	3.25568	3.3931	2.49735	2.56972	3.07457	3.58816	2.17429	1.64672	3.03695	4.81537	EVM%20prediction%20Gh_D08G2146	protein_coding	chrD08:60804704-60805006:+	gi|763758916|gb|KJB26247.1|	295	1e-32	hypothetical protein B456_004G232900 [Gossypium raimondii]	gi|519689926|gb|JX583821.1|	171	1e-83	Gossypium hirsutum clone NBRI_GE16965 microsatellite sequence	F4K1B1	51.6	3e-07	Putative RNA polymerase II subunit B1 CTD phosphatase RPAP2 homolog	.	.	.	.	pfam02886	LBP_BPI_CETP_C	LBP / BPI / CETP family, C-terminal domain. The N and C terminal domains of the LBP/BPI/CETP family are structurally similar.	.	GO:0005634|nucleus;	GO:0046872|metal ion binding;GO:0004721|phosphoprotein phosphatase activity;	.	.
evm.TU.Gh_D08G2147	2	5.87447	4.46887	0.288822	0.0752532	0	0.157824	1.444	1.35704	0	0	0	0	EVM%20prediction%20Gh_D08G2147	protein_coding	chrD08:60815041-60816757:+	gi|728846046|gb|KHG25489.1|	1137	4e-155	BAG family molecular chaperone regulator 4 [Gossypium arboreum]	gi|590591140|ref|XM_007016870.1|	453	0	Theobroma cacao BCL-2-associated athanogene 4 isoform 1 (TCM_042183) mRNA, complete cds	Q8RX71	155	4e-44	BAG family molecular chaperone regulator 4	.	.	.	.	pfam00240	ubiquitin	Ubiquitin family. This family contains a number of ubiquitin-like proteins: SUMO (smt3 homologue) Nedd8, Elongin B, Rub1, and Parkin. A number of them are thought to carry a distinctive five-residue motif termed the proteasome-interacting motif (PIM), which may have a biologically significant role in protein delivery to proteasomes and recruitment of proteasomes to transcription sites.	GO:0009409|response to cold;GO:0009651|response to salt stress;GO:0010228|vegetative to reproductive phase transition of meristem;	GO:0005829|cytosol;	.	.	.
evm.TU.Gh_D08G2144	5	7.9931	7.59072	3.36221	4.55535	1.0961	0.796139	18.6588	17.4356	2.97519	2.83434	0.940895	1.36755	EVM%20prediction%20Gh_D08G2144	protein_coding	chrD08:60780639-60782086:-	gi|823153243|ref|XP_012476459.1|	1616	0	PREDICTED: zinc transporter 6, chloroplastic-like [Gossypium raimondii]	gi|590591114|ref|XM_007016862.1|	495	0	Theobroma cacao ZIP metal ion transporter family (TCM_042180) mRNA, complete cds	O64738	437	1e-151	Zinc transporter 6, chloroplastic	.	.	.	.	pfam02535	Zip	ZIP Zinc transporter. The ZIP family consists of zinc transport proteins and many putative metal transporters. The main contribution to this family is from the Arabidopsis thaliana ZIP protein family these proteins are responsible for zinc uptake in the plant. Also found within this family are C. elegans proteins of unknown function which are annotated as being similar to human growth arrest indu…	GO:0009624|response to nematode;	GO:0009535|chloroplast thylakoid membrane;GO:0016021|integral component of membrane;	GO:0005385|zinc ion transmembrane transporter activity;	.	.
evm.TU.Gh_D08G2142	6	78.8395	82.5067	49.4982	45.7777	118.775	115.898	107.853	114.794	77.1032	76.7731	85.4789	84.0388	EVM%20prediction%20Gh_D08G2142	protein_coding	chrD08:60758220-60760585:+	gi|823153237|ref|XP_012476456.1|	1021	6e-137	PREDICTED: ran-binding protein 1 homolog a-like [Gossypium raimondii]	gi|590591047|ref|XM_007016844.1|	411	0	Theobroma cacao Ran-binding protein 1 b (TCM_042170) mRNA, complete cds	P92985	246	2e-79	Ran-binding protein 1 homolog c	SPBC1773.07c	121	7e-32	COG5171	pfam00638	Ran_BP1	RanBP1 domain.	GO:0051028|mRNA transport;GO:0000060|protein import into nucleus, translocation;	GO:0005643|nuclear pore;	.	K15306	RANBP1; Ran-binding protein 1
evm.TU.Gh_D08G2143	2	1.02126	0.761877	0.36246	0.377759	0.91751	1.32042	1.69135	1.48857	1.11351	1.00222	1.81226	1.20623	EVM%20prediction%20Gh_D08G2143	protein_coding	chrD08:60775286-60779095:+	gi|823153239|ref|XP_012476457.1|	3930	0	PREDICTED: potassium transporter 1 isoform X1 [Gossypium raimondii]	gi|590591051|ref|XM_007016845.1|	1563	0	Theobroma cacao Potassium transporter 1 isoform 1 (TCM_042171) mRNA, complete cds	O22397	1117	0	Potassium transporter 1	BMEI0622	324	1e-98	COG3158	pfam02705	K_trans	K+ potassium transporter. This is a family of K+ potassium transporters that are conserved across phyla, having both bacterial (KUP), yeast (HAK), and plant (AtKT) sequences as members.	.	GO:0016021|integral component of membrane;GO:0005886|plasma membrane;	GO:0015079|potassium ion transmembrane transporter activity;	K03549	kup; KUP system potassium uptake protein
evm.TU.Gh_D08G2140	1	5.25495	5.24937	7.02983	6.72846	8.96898	7.83955	7.45965	6.59098	10.6831	9.91722	8.72552	9.4427	EVM%20prediction%20Gh_D08G2140	protein_coding	chrD08:60746649-60748371:+	gi|823153232|ref|XP_012476454.1|	1708	0	PREDICTED: probable protein phosphatase 2C 25 [Gossypium raimondii]	gi|590591002|ref|XM_007016832.1|	570	0	Theobroma cacao Phosphatase 2C family protein isoform 1 (TCM_042165) mRNA, complete cds	O80871	443	1e-152	Probable protein phosphatase 2C 25	SPCC1223.11	137	1e-35	COG0631	pfam00481	PP2C	Protein phosphatase 2C. Protein phosphatase 2C is a Mn++ or Mg++ dependent protein serine/threonine phosphatase.	GO:0009738|abscisic acid-activated signaling pathway;GO:0050832|defense response to fungus;GO:0006470|protein dephosphorylation;GO:0009620|response to fungus;GO:0009611|response to wounding;	GO:0005634|nucleus;GO:0009536|plastid;	GO:0046872|metal ion binding;GO:0004722|protein serine/threonine phosphatase activity;	.	.
evm.TU.Gh_D08G2141	2	0.23349	0.301064	0.110492	0.806089	0.508532	0.483017	3.38816	2.34578	0.479644	0.596126	0.453501	0.612843	EVM%20prediction%20Gh_D08G2141	protein_coding	chrD08:60753749-60755236:+	gi|823153235|ref|XP_012476455.1|	2399	0	PREDICTED: mitogen-activated protein kinase kinase kinase NPK1-like [Gossypium raimondii]	gi|590591017|ref|XM_007016836.1|	525	0	Theobroma cacao Mitogen-activated protein kinase kinase kinase 13, putative (TCM_042167) mRNA, complete cds	Q40541	182	1e-48	Mitogen-activated protein kinase kinase kinase NPK1	.	.	.	.	pfam00069	Pkinase	Protein kinase domain.	GO:0000919|cell plate assembly;GO:0006952|defense response;	GO:0005856|cytoskeleton;GO:0005634|nucleus;GO:0009524|phragmoplast;	GO:0005524|ATP binding;GO:0004709|MAP kinase kinase kinase activity;	.	.
evm.TU.Gh_D08G2149	2	2.27081	1.44791	0	0	0	0	0	0.690457	0	0	0	0	EVM%20prediction%20Gh_D08G2149	protein_coding	chrD08:60843257-60845269:+	gi|823153253|ref|XP_012476465.1|	1137	3e-156	PREDICTED: basic leucine zipper 34-like [Gossypium raimondii]	.	.	.	.	F4IN23	84.7	4e-18	Basic leucine zipper 34	.	.	.	.	pfam00170	bZIP_1	bZIP transcription factor. The Pfam entry includes the basic region and the leucine zipper region.	GO:0009555|pollen development;GO:0045893|positive regulation of transcription, DNA-templated;GO:0006351|transcription, DNA-templated;	GO:0005634|nucleus;	GO:0003677|DNA binding;GO:0043565|sequence-specific DNA binding;GO:0003700|transcription factor activity, sequence-specific DNA binding;	.	.
evm.TU.Gh_A04G1052	6	147.981	160.389	133.627	115.292	151.806	158.978	201.947	199.923	165.041	154.341	195.021	198.894	EVM%20prediction%20Gh_A04G1052	protein_coding	chrA04:60545334-60547417:+	gi|823252547|ref|XP_012458883.1|	261	1e-28	PREDICTED: uncharacterized protein LOC105779609 [Gossypium raimondii]	gi|566187715|ref|XM_006379204.1|	93	1e-40	Populus trichocarpa hypothetical protein (POPTR_0009s12870g) mRNA, partial cds	.	.	.	.	.	.	.	.	pfam05680	ATP-synt_E	ATP synthase E chain. This family consists of several ATP synthase E chain sequences which are components of the CF(0) subunit.	.	.	.	.	.
evm.TU.Gh_D06G1655	2	0.953496	0.341776	0.707305	0.965933	2.24505	1.86586	0.463371	0.560248	2.05236	2.4426	2.45713	2.8679	EVM%20prediction%20Gh_D06G1655	protein_coding	chrD06:55166987-55169233:+	gi|823234139|ref|XP_012449705.1|	3925	0	PREDICTED: pentatricopeptide repeat-containing protein At4g04370 [Gossypium raimondii]	gi|590626358|ref|XM_007026086.1|	1397	0	Theobroma cacao Tetratricopeptide repeat-like superfamily protein (TCM_030283) mRNA, complete cds	.	.	.	.	.	.	.	.	pfam13041	PPR_2	PPR repeat family. This repeat has no known function. It is about 35 amino acids long and is found in up to 18 copies in some proteins. The family appears to be greatly expanded in plants and fungi. The repeat has been called PPR.	.	.	.	.	.
evm.TU.Gh_D08G2501	2	0.423551	0.20062	0	0	0.461239	0.438097	0.372203	0.0896891	0	0	0.0641027	0.127051	EVM%20prediction%20Gh_D08G2501	protein_coding	chrD08:64798019-64801979:-	gi|823154575|ref|XP_012477168.1|	3032	0	PREDICTED: probable inactive receptor kinase At2g26730 [Gossypium raimondii]	gi|590577684|ref|XM_007013240.1|	814	0	Theobroma cacao Leucine-rich repeat protein kinase family protein (TCM_037961) mRNA, complete cds	O48788	808	0	Probable inactive receptor kinase At2g26730	.	.	.	.	pfam00069	Pkinase	Protein kinase domain.	.	GO:0016021|integral component of membrane;GO:0005886|plasma membrane;	GO:0005524|ATP binding;GO:0004672|protein kinase activity;	.	.
evm.TU.Gh_D10G2252	4	1.83411	2.79929	0.495963	0.689196	6.6577	8.40144	2.23166	1.38091	1.82174	1.08705	8.42008	9.53632	EVM%20prediction%20Gh_D10G2252	protein_coding	chrD10:60241441-60243429:-	gi|823250144|ref|XP_012457669.1|	1082	4e-148	PREDICTED: DNA replication complex GINS protein PSF2 [Gossypium raimondii]	gi|590563302|ref|XM_007009270.1|	432	0	Theobroma cacao PSF2 isoform 1 (TCM_042758) mRNA, complete cds	Q9C7A8	326	5e-112	DNA replication complex GINS protein PSF2	SPBC725.13c	108	6e-28	COG5093	pfam05916	Sld5	GINS complex protein. The eukaryotic GINS complex is essential for the initiation and elongation phases of DNA replication. It consists of four paralogous protein subunits (Sld5, Psf1, Psf2 and Psf3), all of which are included in this family. The GINS complex is conserved from yeast to humans, and has been shown in human to bind directly to DNA primase.	GO:0032508|DNA duplex unwinding;GO:0000727|double-strand break repair via break-induced replication;GO:1902975|mitotic DNA replication initiation;	GO:0000811|GINS complex;GO:0031298|replication fork protection complex;	.	K10733	GINS2, PSF2; GINS complex subunit 2
evm.TU.Gh_A03G2014	3	9.2488	6.85689	6.3068	7.25297	19.3928	14.5576	12.4496	15.6111	4.41167	4.06998	13.3282	11.037	EVM%20prediction%20Gh_A03G2014	protein_coding	chrscaffold504_A03:69699-71060:-	gi|728829948|gb|KHG09391.1|	1473	0	Myeloid leukemia factor 1 [Gossypium arboreum]	gi|590677316|ref|XM_007039921.1|	440	0	Theobroma cacao Glycine-rich protein, putative isoform 1 (TCM_016078) mRNA, complete cds	.	.	.	.	.	.	.	.	pfam10248	Mlf1IP	Myelodysplasia-myeloid leukemia factor 1-interacting protein. This entry is the conserved central region of a group of proteins that are putative transcriptional repressors. The structure contains a putative 14-3-3 binding motif involved in the subcellular localisation of various regulatory molecules, and it may be that interaction with the transcription factor DREF could be regulated through thi…	.	.	.	.	.
evm.TU.Gh_D06G1651	2	0.314704	0.463751	2.41587	1.9315	1.86585	1.51905	0.0330916	0	1.85655	2.04216	2.03747	0.881073	EVM%20prediction%20Gh_D06G1651	protein_coding	chrD06:55149484-55151509:+	gi|823240123|ref|XP_012452689.1|	2286	0	PREDICTED: probable WRKY transcription factor 31 [Gossypium raimondii]	gi|549440501|gb|KF019683.1|	1617	0	Gossypium hirsutum WRKY transcription factor (WRKY) mRNA, complete cds	Q9C519	377	8e-122	WRKY transcription factor 6	.	.	.	.	pfam03106	WRKY	WRKY DNA -binding domain.	GO:0080169|cellular response to boron-containing substance deprivation;GO:0016036|cellular response to phosphate starvation;GO:0009873|ethylene-activated signaling pathway;GO:0045892|negative regulation of transcription, DNA-templated;GO:0010200|response to chitin;GO:0006351|transcription, DNA-templated;	GO:0005634|nucleus;	GO:0043565|sequence-specific DNA binding;GO:0003700|transcription factor activity, sequence-specific DNA binding;GO:0044212|transcription regulatory region DNA binding;	.	.
evm.TU.Gh_D06G1650	3	192.756	190.129	19.0838	18.6324	25.6313	25.4308	183.872	198.813	5.79212	4.44953	18.662	19.8318	EVM%20prediction%20Gh_D06G1650	protein_coding	chrD06:55099139-55102473:-	gi|823235902|ref|XP_012450594.1|	2742	0	PREDICTED: aspartic proteinase-like [Gossypium raimondii]	gi|590626308|ref|XM_007026071.1|	1068	0	Theobroma cacao Saposin-like aspartyl protease family protein (TCM_030267) mRNA, complete cds	O65390	788	0	Aspartic proteinase A1	.	.	.	.	pfam00026	Asp	Eukaryotic aspartyl protease. Aspartyl (acid) proteases include pepsins, cathepsins, and renins. Two-domain structure, probably arising from ancestral duplication. This family does not include the retroviral nor retrotransposon proteases (pfam00077), which are much smaller and appear to be homologous to a single domain of the eukaryotic asp proteases.	GO:0006629|lipid metabolic process;GO:0030163|protein catabolic process;GO:0006508|proteolysis;GO:0009735|response to cytokinin;GO:0009651|response to salt stress;	GO:0005829|cytosol;GO:0009506|plasmodesma;GO:0005773|vacuole;	GO:0004190|aspartic-type endopeptidase activity;GO:0004175|endopeptidase activity;	K08245	E3.4.23.40; phytepsin [EC:3.4.23.40]
evm.TU.Gh_A08G1215	4	3.55794	3.24412	1.0944	1.71088	2.80903	2.07007	3.87218	2.81274	2.40349	1.53289	3.01549	1.58755	EVM%20prediction%20Gh_A08G1215	protein_coding	chrA08:82487321-82488622:-	gi|823150895|ref|XP_012475277.1|	2139	0	PREDICTED: UDP-glucuronate 4-epimerase 3-like [Gossypium raimondii]	gi|590723088|ref|XM_007052024.1|	850	0	Theobroma cacao UDP-D-glucuronate 4-epimerase 3 (TCM_005530) mRNA, complete cds	O81312	711	0	UDP-glucuronate 4-epimerase 3	BH3709	320	5e-105	COG0451	pfam01370	Epimerase	NAD dependent epimerase/dehydratase family. This family of proteins utilize NAD as a cofactor. The proteins in this family use nucleotide-sugar substrates for a variety of chemical reactions.	GO:0005975|carbohydrate metabolic process;	GO:0032580|Golgi cisterna membrane;GO:0016021|integral component of membrane;GO:0016020|membrane;	GO:0050662|coenzyme binding;GO:0050378|UDP-glucuronate 4-epimerase activity;	K08679	E5.1.3.6; UDP-glucuronate 4-epimerase [EC:5.1.3.6]
evm.TU.Gh_A08G1216	4	0.967639	2.02631	2.41002	2.51175	8.04169	7.63821	1.4459	1.71111	7.3877	7.80154	9.54996	8.82235	EVM%20prediction%20Gh_A08G1216	protein_coding	chrA08:82505515-82507768:-	gi|728809211|gb|KHF98827.1|	1913	0	DNA repair RAD51 -like protein [Gossypium arboreum]	gi|590723105|ref|XM_007052029.1|	508	0	Theobroma cacao RAS associated with diabetes protein 51C (TCM_005534) mRNA, complete cds	Q8GXF0	491	6e-172	DNA repair protein RAD51 homolog 3	APE0119	144	2e-38	COG0468	pfam08423	Rad51	Rad51. Rad51 is a DNA repair and recombination protein and is a homologue of the bacterial ATPase RecA protein.	GO:0006310|DNA recombination;GO:0006281|DNA repair;	GO:0005634|nucleus;	GO:0005524|ATP binding;GO:0003677|DNA binding;GO:0008094|DNA-dependent ATPase activity;	.	.
evm.TU.Gh_A08G1217	4	1.99956	2.30013	1.46762	1.65032	3.91057	4.00983	1.39027	2.05659	2.08925	1.87534	3.15594	3.42743	EVM%20prediction%20Gh_A08G1217	protein_coding	chrA08:82509125-82512340:-	gi|728809212|gb|KHF98828.1|	2411	0	putative tRNA threonylcarbamoyladenosine biosynthesis Gcp [Gossypium arboreum]	gi|590723119|ref|XM_007052033.1|	1026	0	Theobroma cacao Glycoprotease 1 isoform 1 (TCM_005535) mRNA, complete cds	O22145	686	0	Probable tRNA N6-adenosine threonylcarbamoyltransferase, mitochondrial	BMEI0175	263	5e-82	COG0533	pfam00814	Peptidase_M22	Glycoprotease family. The Peptidase M22 proteins are part of the HSP70-actin superfamily. The region represented here is an insert into the fold and is not found in the rest of the family (beyond the Peptidase M22 family). Included in this family are the Rhizobial NodU proteins and the HypF regulator. This region also contains the histidine dyad believed to coordinate the metal ion and hence prov…	GO:0009793|embryo development ending in seed dormancy;GO:0008033|tRNA processing;	GO:0000408|EKC/KEOPS complex;GO:0005743|mitochondrial inner membrane;	GO:0046872|metal ion binding;GO:0004222|metalloendopeptidase activity;GO:0061711|N(6)-L-threonylcarbamoyladenine synthase;	K01409	KAE1, tsaD, QRI7; N6-L-threonylcarbamoyladenine synthase [EC:2.3.1.234]
evm.TU.Gh_A08G1211	3	3.60301	3.63443	2.13803	2.3411	17.6874	15.7647	3.81569	4.60599	5.96453	6.51587	20.267	18.7936	EVM%20prediction%20Gh_A08G1211	protein_coding	chrA08:82432472-82434833:-	gi|728810503|gb|KHF99663.1|	3337	0	nsp-interacting kinase 2 -like protein [Gossypium arboreum]	gi|590723038|ref|XM_007052010.1|	1222	0	Theobroma cacao Leucine-rich repeat receptor protein kinase (TCM_005524) mRNA, complete cds	Q8RY65	236	1e-66	Protein NSP-INTERACTING KINASE 2	ECU11g0170	68.9	5e-12	COG4886	pfam07714	Pkinase_Tyr	Protein tyrosine kinase.	GO:0006952|defense response;GO:0016032|viral process;	GO:0016021|integral component of membrane;GO:0005886|plasma membrane;	GO:0005524|ATP binding;GO:0004674|protein serine/threonine kinase activity;	.	.
evm.TU.Gh_D04G1641	2	0.22775	0	0.161664	0.112325	0.496031	1.00118	0.161651	0	0.161949	0.218052	0.844492	0.597778	EVM%20prediction%20Gh_D04G1641	protein_coding	chrD04:48635163-48638491:-	gi|823252481|ref|XP_012458849.1|	1714	0	PREDICTED: chaperone protein dnaJ 10-like isoform X1 [Gossypium raimondii]	gi|590685479|ref|XM_007042052.1|	564	0	Theobroma cacao DNAJ heat shock N-terminal domain-containing protein isoform 2 (TCM_006838) mRNA, complete cds	.	.	.	.	.	.	.	.	pfam14308	DnaJ-X	X-domain of DnaJ-containing. IN certain plant and yeast proteins, the DnaJ-1 proteins have a three-domain structure. The x-domain lies between the N-terminal DnaJ and the C-terminal Z domains. The exact function is not known.	.	.	.	.	.
evm.TU.Gh_A05G2670	1	10.2644	9.65752	5.8061	5.75599	7.98408	7.76921	7.41992	7.57041	3.03585	3.29486	5.77004	4.71271	EVM%20prediction%20Gh_A05G2670	protein_coding	chrA05:43588332-43592479:-	gi|728831554|gb|KHG10997.1|	2731	0	Microtubule-associated 70-4 -like protein [Gossypium arboreum]	gi|590696841|ref|XM_007045213.1|	1394	0	Theobroma cacao Microtubule-associated proteins 70-2 isoform 1 (TCM_011057) mRNA, complete cds	Q9LQU7	777	0	Microtubule-associated protein 70-4	.	.	.	.	pfam07058	Myosin_HC-like	Myosin II heavy chain-like. This family represents a conserved region within a number of myosin II heavy chain-like proteins that seem to be specific to Arabidopsis thaliana.	GO:0007010|cytoskeleton organization;	GO:0005737|cytoplasm;GO:0005874|microtubule;GO:0005886|plasma membrane;	GO:0008017|microtubule binding;	.	.
evm.TU.Gh_A05G2671	2	0.750627	0.355542	0.761166	0.740407	1.22613	1.60827	0.253703	0.423864	0.355838	0.051333	1.87447	1.51985	EVM%20prediction%20Gh_A05G2671	protein_coding	chrA05:43596106-43598261:+	gi|728831555|gb|KHG10998.1|	1507	0	E3 ubiquitin ligase RIE1 -like protein [Gossypium arboreum]	gi|519692320|gb|JX586215.1|	135	4e-63	Gossypium hirsutum clone NBRI_GE19981 microsatellite sequence	Q8GUU2	285	1e-91	E3 ubiquitin protein ligase RIE1	.	.	.	.	pfam13639	zf-RING_2	Ring finger domain.	GO:0009790|embryo development;GO:0016567|protein ubiquitination;	GO:0016021|integral component of membrane;	GO:0016874|ligase activity;GO:0008270|zinc ion binding;	.	.
evm.TU.Gh_A05G2672	3	11.1165	10.6051	17.7184	19.0118	10.8409	10.4114	7.87714	7.13221	9.33365	8.78986	10.283	10.1323	EVM%20prediction%20Gh_A05G2672	protein_coding	chrA05:43634629-43641296:+	gi|823215551|ref|XP_012440524.1|	3221	0	PREDICTED: protein VAC14 homolog isoform X1 [Gossypium raimondii]	gi|590696795|ref|XM_007045200.1|	1513	0	Theobroma cacao ARM repeat superfamily protein isoform 1 (TCM_011046) mRNA, complete cds	Q9ZU97	1017	0	Protein VAC14 homolog	.	.	.	.	pfam11916	Vac14_Fig4_bd	Vacuolar protein 14 C-terminal Fig4p binding. Vac14 is a scaffold for the Fab1 kinase complex, a complex that allows for the dynamic interconversion of PI3P and PI(3,5)P2p (phosphoinositide phosphate (PIP) lipids, that are generated transiently on the cytoplasmic face of selected intracellular membranes). This interconversion is regulated by at least five proteins in yeast: the lipid kinase Fab1p…	GO:0043550|regulation of lipid kinase activity;	GO:0070772|PAS complex;	.	K15305	VAC14, TAX1BP2; vacuole morphology and inheritance protein 14
evm.TU.Gh_A03G2011	1	9.41115	7.55252	15.6015	17.0287	2.6111	3.22411	4.25464	6.51592	12.1054	12.7408	2.03218	3.20962	EVM%20prediction%20Gh_A03G2011	protein_coding	chrscaffold504_A03:58419-60179:-	gi|763753424|gb|KJB20812.1|	1108	5e-148	hypothetical protein B456_003G166400 [Gossypium raimondii]	gi|568846891|ref|XM_006477213.1|	156	7e-75	PREDICTED: Citrus sinensis putative transferase CAF17, mitochondrial-like (LOC102630145), mRNA	.	.	.	.	.	.	.	.	pfam01571	GCV_T	Aminomethyltransferase folate-binding domain. This is a family of glycine cleavage T-proteins, part of the glycine cleavage multienzyme complex (GCV) found in bacteria and the mitochondria of eukaryotes. GCV catalyses the catabolism of glycine in eukaryotes. The T-protein is an aminomethyl transferase.	.	.	.	.	.
evm.TU.Gh_A08G1218	2	0	0.0512802	0	0	0	0.191968	0	0	0.043991	0	0.0491557	0.194853	EVM%20prediction%20Gh_A08G1218	protein_coding	chrA08:82514706-82516969:+	gi|590723124|ref|XP_007052096.1|	1523	0	Nitrate transporter 1.5 [Theobroma cacao]	gi|590723123|ref|XM_007052034.1|	617	0	Theobroma cacao Nitrate transporter 1.5 (TCM_005536) mRNA, complete cds	Q9LQL2	348	3e-112	Protein NRT1/ PTR FAMILY 7.3	ECU11g1050	60.8	3e-09	COG3104	pfam00854	PTR2	POT family. The POT (proton-dependent oligopeptide transport) family all appear to be proton dependent transporters.	GO:0015706|nitrate transport;GO:0010167|response to nitrate;	GO:0016021|integral component of membrane;GO:0005886|plasma membrane;	GO:0015112|nitrate transmembrane transporter activity;GO:0015293|symporter activity;	.	.
evm.TU.Gh_A05G2675	5	28.3975	25.3653	4.10404	4.2251	0.345523	0.164094	15.6642	14.9978	1.65454	2.12645	1.28855	1.16591	EVM%20prediction%20Gh_A05G2675	protein_coding	chrA05:44280164-44282259:+	gi|728846530|gb|KHG25973.1|	1918	0	Protein TIFY 6B -like protein [Gossypium arboreum]	gi|590696727|ref|XM_007045182.1|	368	0	Theobroma cacao Jasmonate-zim-domain protein 3, putative isoform 3 (TCM_011017) mRNA, complete cds	Q9LVI4	154	1e-41	Protein TIFY 6B	.	.	.	.	pfam06200	tify	tify domain. This short possible domain is found in a variety of plant transcription factors that contain GATA domains as well as other motifs. Although previously known as the Zim domain this is now called the tify domain after its most conserved amino acids. TIFY proteins can be further classified into two groups depending on the presence (group I) or absence (group II) of a C2C2-GATA domain. F…	GO:0006952|defense response;GO:0009867|jasmonic acid mediated signaling pathway;GO:0031347|regulation of defense response;GO:0006355|regulation of transcription, DNA-templated;GO:0006351|transcription, DNA-templated;	GO:0005634|nucleus;	GO:0042802|identical protein binding;	K13464	JAZ; jasmonate ZIM domain-containing protein
evm.TU.Gh_A05G2677	4	1.26381	1.46026	3.8602	4.7031	2.75253	3.03036	0.761108	2.32747	2.06967	2.19999	3.83415	2.89495	EVM%20prediction%20Gh_A05G2677	protein_coding	chrA05:44285076-44288846:-	gi|823215604|ref|XP_012440548.1|	1371	0	PREDICTED: putative receptor-like protein kinase At4g00960 [Gossypium raimondii]	gi|590696607|ref|XM_007045149.1|	317	2e-164	Theobroma cacao Cysteine-rich receptor-like protein kinase 10 (TCM_010978) mRNA, complete cds	Q8GYA4	232	2e-68	Cysteine-rich receptor-like protein kinase 10	.	.	.	.	pfam00069	Pkinase	Protein kinase domain.	GO:0009755|hormone-mediated signaling pathway;GO:0046777|protein autophosphorylation;GO:0007178|transmembrane receptor protein serine/threonine kinase signaling pathway;	GO:0016021|integral component of membrane;GO:0005886|plasma membrane;GO:0009506|plasmodesma;	GO:0005524|ATP binding;GO:0001653|peptide receptor activity;GO:0004675|transmembrane receptor protein serine/threonine kinase activity;GO:0031625|ubiquitin protein ligase binding;	.	.
evm.TU.Gh_D11G0902	1	9.31582	5.25906	76.2435	73.2474	7.15241	9.15049	7.92821	10.9277	21.5409	18.4799	4.75718	5.48835	EVM%20prediction%20Gh_D11G0902	protein_coding	chrD11:7786103-7787150:-	gi|823186475|ref|XP_012489871.1|	1537	0	PREDICTED: F-box protein PP2-A13 [Gossypium raimondii]	gi|590722540|ref|XM_007051862.1|	430	0	Theobroma cacao Phloem protein 2-A13 (TCM_005420) mRNA, complete cds	Q9LEX0	390	6e-135	F-box protein PP2-A13	.	.	.	.	pfam14299	PP2	Phloem protein 2. Phloem protein 2 (PP2) is one of the most abundant and enigmatic proteins in the phloem sap. PP2 is translocated in the assimilate stream where its lectin activity or RNA-binding properties can exert effects over long distances.	GO:0016567|protein ubiquitination;	GO:0005634|nucleus;	.	.	.
evm.TU.Gh_D03G1803	2	0.209803	0	0.297848	0.827785	0	0	0	0	0.596747	1.00434	0	0	EVM%20prediction%20Gh_D03G1803	protein_coding	chrscaffold3931_D03:3974-5528:+	gi|823142639|ref|XP_012471118.1|	818	1e-108	PREDICTED: uncharacterized protein LOC105788674 [Gossypium raimondii]	gi|519685952|gb|JX579847.1|	107	7e-48	Gossypium hirsutum clone NBRI_GE12166 microsatellite sequence	.	.	.	.	.	.	.	.	pfam03333	PapB	Adhesin biosynthesis transcription regulatory protein. This family includes PapB, DaaA, FanA, FanB, and AfaA.	.	.	.	.	.
evm.TU.Gh_D11G0900	3	13.2957	11.9145	10.543	11.1905	38.8522	37.9648	12.1453	12.3777	11.7784	11.2059	43.2905	39.8287	EVM%20prediction%20Gh_D11G0900	protein_coding	chrD11:7773718-7776213:-	gi|823186437|ref|XP_012489862.1|	1800	0	PREDICTED: F-box protein At4g00755-like [Gossypium raimondii]	gi|590722543|ref|XM_007051863.1|	528	0	Theobroma cacao F-box family protein, putative isoform 1 (TCM_005421) mRNA, complete cds	.	.	.	.	.	.	.	.	pfam12937	F-box-like	F-box-like. This is an F-box-like family.	.	.	.	.	.
evm.TU.Gh_D05G2474	3	6.46346	6.45848	10.5586	9.34485	25.551	21.43	7.79263	8.66199	16.9571	15.9368	24.107	26.3998	EVM%20prediction%20Gh_D05G2474	protein_coding	chrD05:24894628-24896566:+	gi|823227512|ref|XP_012446568.1|	1021	5e-139	PREDICTED: outer envelope pore protein 24A, chloroplastic-like [Gossypium raimondii]	.	.	.	.	Q1H5C9	240	5e-78	Outer envelope pore protein 24A, chloroplastic	.	.	.	.	pfam14905	OMP_b-brl_3	Outer membrane protein beta-barrel family. This family includes proteins annotated as TonB dependent receptors. But it is also likely to contain other membrane beta barrel proteins of other functions.	GO:0034765|regulation of ion transmembrane transport;GO:0055085|transmembrane transport;	GO:0034426|etioplast membrane;GO:0031359|integral component of chloroplast outer membrane;GO:0009536|plastid;GO:0046930|pore complex;	GO:0015288|porin activity;GO:0022843|voltage-gated cation channel activity;	.	.
evm.TU.Gh_D05G2477	1	5.57609	3.72473	4.17554	6.10458	4.67096	3.54928	5.97289	7.4479	2.38194	3.75465	3.37567	3.21661	EVM%20prediction%20Gh_D05G2477	protein_coding	chrD05:24906886-24908412:-	gi|823227534|ref|XP_012446575.1|	1364	0	PREDICTED: protein BRASSINAZOLE-RESISTANT 1-like [Gossypium raimondii]	gi|590593099|ref|XM_007017404.1|	636	0	Theobroma cacao Brassinosteroid signaling positive regulator family protein (TCM_033994) mRNA, complete cds	Q8S307	352	1e-118	Protein BRASSINAZOLE-RESISTANT 1	.	.	.	.	pfam05687	DUF822	Plant protein of unknown function (DUF822). This family consists of the N terminal regions of several plant proteins of unknown function.	GO:0009742|brassinosteroid mediated signaling pathway;GO:0045892|negative regulation of transcription, DNA-templated;GO:0048481|ovule development;GO:0040008|regulation of growth;GO:0006355|regulation of transcription, DNA-templated;GO:0048316|seed development;GO:0006351|transcription, DNA-templated;	GO:0005829|cytosol;GO:0005634|nucleus;	GO:0003677|DNA binding;GO:0003700|transcription factor activity, sequence-specific DNA binding;	K14503	BZR1_2; brassinosteroid resistant 1/2
evm.TU.Gh_D05G2476	1	2.62544	2.63298	3.63519	3.74067	3.01789	3.52023	1.84046	1.68158	4.19477	5.07382	2.36938	3.6752	EVM%20prediction%20Gh_D05G2476	protein_coding	chrD05:24902698-24905930:-	gi|823227514|ref|XP_012446569.1|	2111	0	PREDICTED: lysophospholipid acyltransferase LPEAT1-like isoform X1 [Gossypium raimondii]	gi|590593115|ref|XM_007017409.1|	518	0	Theobroma cacao Phospholipid/glycerol acyltransferase family protein isoform 1 (TCM_033997) mRNA, complete cds	Q8L7R3	478	7e-166	Lysophospholipid acyltransferase LPEAT1	RSc0680	69.3	2e-12	COG0204	pfam01553	Acyltransferase	Acyltransferase. This family contains acyltransferases involved in phospholipid biosynthesis and other proteins of unknown function. This family also includes tafazzin, the Barth syndrome gene.	GO:0008654|phospholipid biosynthetic process;GO:0006644|phospholipid metabolic process;	GO:0005783|endoplasmic reticulum;GO:0005789|endoplasmic reticulum membrane;GO:0016021|integral component of membrane;GO:0005634|nucleus;	GO:0050200|plasmalogen synthase activity;	K13510	LPCAT1_2; lysophosphatidylcholine acyltransferase / lyso-PAF acetyltransferase [EC:2.3.1.23 2.3.1.67]
evm.TU.Gh_D05G2471	1	4.34447	4.89299	17.661	15.9373	2.95127	2.91018	4.87501	4.10917	32.3246	33.3351	3.02458	2.34575	EVM%20prediction%20Gh_D05G2471	protein_coding	chrD05:24821383-24825199:+	gi|823227506|ref|XP_012446565.1|	4755	0	PREDICTED: respiratory burst oxidase homolog protein D-like [Gossypium raimondii]	gi|590593291|ref|XM_007017462.1|	1741	0	Theobroma cacao Respiratory burst oxidase D (TCM_034030) mRNA, complete cds	Q9FIJ0	1387	0	Respiratory burst oxidase homolog protein D	.	.	.	.	pfam08030	NAD_binding_6	Ferric reductase NAD binding domain.	GO:0033500|carbohydrate homeostasis;GO:0050832|defense response to fungus;GO:0043069|negative regulation of programmed cell death;GO:0007231|osmosensory signaling pathway;GO:0072593|reactive oxygen species metabolic process;GO:0009408|response to heat;GO:0009611|response to wounding;	GO:0005794|Golgi apparatus;GO:0016021|integral component of membrane;GO:0005886|plasma membrane;	GO:0005509|calcium ion binding;GO:0016174|NAD(P)H oxidase activity;GO:0004601|peroxidase activity;	K13447	RBOH; respiratory burst oxidase [EC:1.6.3.- 1.11.1.-]
evm.TU.Gh_D05G2470	4	0	0	0	1.0236	0	0	0.78566	0.205096	0.196777	0.198709	1.97891	3.70429	EVM%20prediction%20Gh_D05G2470	protein_coding	chrD05:24801202-24801480:-	gi|823215440|ref|XP_012440477.1|	474	1e-59	PREDICTED: protein RADIALIS-like 3 [Gossypium raimondii]	.	.	.	.	Q1A173	105	4e-29	Protein RADIALIS-like 6	.	.	.	.	pfam00249	Myb_DNA-binding	Myb-like DNA-binding domain. This family contains the DNA binding domains from Myb proteins, as well as the SANT domain family.	GO:0006355|regulation of transcription, DNA-templated;GO:0006351|transcription, DNA-templated;	GO:0005634|nucleus;	GO:0003677|DNA binding;	.	.
evm.TU.Gh_D05G2473	2	0	0	3.94824	2.94798	0	0	0.0589245	0.123057	0.76743	0.4769	0	0	EVM%20prediction%20Gh_D05G2473	protein_coding	chrD05:24892734-24893663:+	gi|823219573|ref|XP_012442518.1|	1187	6e-161	PREDICTED: transcription repressor OFP7-like [Gossypium raimondii]	gi|123690806|emb|AM460165.1|	88	4e-37	Vitis vinifera, whole genome shotgun sequence, contig VV78X038306.7, clone ENTAV 115	Q9ZU65	90.5	1e-19	Transcription repressor OFP7	.	.	.	.	pfam04844	Ovate	Transcriptional repressor, ovate. This is a family of transcriptional repressors. In plants, these proteins are important regulators of growth and development.	GO:0045892|negative regulation of transcription, DNA-templated;GO:0006351|transcription, DNA-templated;	GO:0005634|nucleus;GO:0005886|plasma membrane;	.	.	.
evm.TU.Gh_D05G2472	1	7.13016	4.85554	18.3361	18.968	2.11762	1.11743	6.06614	4.12793	7.98929	9.37786	2.28904	1.66352	EVM%20prediction%20Gh_D05G2472	protein_coding	chrD05:24878305-24880416:+	gi|823230699|ref|XP_012448072.1|	1191	2e-162	PREDICTED: protein LIKE COV 1-like [Gossypium raimondii]	gi|590593253|ref|XM_007017451.1|	442	0	Theobroma cacao hypothetical protein (TCM_034023) mRNA, complete cds	.	.	.	.	SMc00229	90.1	2e-20	COG2928	pfam04367	DUF502	Protein of unknown function (DUF502). Predicted to be an integral membrane protein.	.	.	.	.	.
evm.TU.Gh_A04G1041	1	4.56086	5.12577	6.1379	6.16918	11.8404	11.4056	4.49835	4.77323	5.67435	6.44862	10.6219	11.2941	EVM%20prediction%20Gh_A04G1041	protein_coding	chrA04:60470772-60475668:+	gi|728809651|gb|KHF99145.1|	4411	0	SWI/SNF complex subunit SWI3D -like protein [Gossypium arboreum]	gi|590685884|ref|XM_007042159.1|	1606	0	Theobroma cacao Chromatin remodeling complex subunit, putative isoform 1 (TCM_006905) mRNA, complete cds	Q8VY05	614	0	SWI/SNF complex subunit SWI3D	SPAC23H3.10	141	3e-34	COG5259	pfam04433	SWIRM	SWIRM domain. This SWIRM domain is a small alpha-helical domain of about 85 amino acid residues found in chromosomal proteins. It contains a helix-turn helix motif and binds to DNA.	GO:0016568|chromatin modification;GO:0007275|multicellular organismal development;GO:0006355|regulation of transcription, DNA-templated;GO:0006351|transcription, DNA-templated;	GO:0005634|nucleus;	GO:0003677|DNA binding;GO:0008270|zinc ion binding;	K11649	SMARCC; SWI/SNF related-matrix-associated actin-dependent regulator of chromatin subfamily C
evm.TU.Gh_Sca016997G01	3	20.3302	20.3708	25.3805	27.9343	52.8067	54.7393	16.6196	16.2597	25.2753	25.7507	39.0538	38.9514	EVM%20prediction%20Gh_Sca016997G01	protein_coding	chrscaffold16997:224-1734:+	gi|763773036|gb|KJB40159.1|	1169	1e-155	hypothetical protein B456_007G049400 [Gossypium raimondii]	gi|590702477|ref|XM_007046574.1|	567	0	Theobroma cacao VPS35 B isoform 3 (TCM_000163) mRNA, complete cds	Q7X659	369	7e-121	Vacuolar protein sorting-associated protein 35A	.	.	.	.	pfam03635	Vps35	Vacuolar protein sorting-associated protein 35. Vacuolar protein sorting-associated protein (Vps) 35 is one of around 50 proteins involved in protein trafficking. In particular, Vps35 assembles into a retromer complex with at least four other proteins Vps5, Vps17, Vps26 and Vps29. Vps35 contains a central region of weaker sequence similarity, thought to indicate the presence of at least three dom…	GO:0042147|retrograde transport, endosome to Golgi;	GO:0005794|Golgi apparatus;GO:0005770|late endosome;GO:0031902|late endosome membrane;GO:0030904|retromer complex;	GO:0008565|protein transporter activity;	K18468	VPS35; vacuolar protein sorting-associated protein 35
evm.TU.Gh_D05G2479	2	2.09297	1.28509	0	0	0	0.0801796	0.806958	2.22146	0	0	0	0	EVM%20prediction%20Gh_D05G2479	protein_coding	chrD05:24948818-24949702:-	gi|823227554|ref|XP_012446581.1|	1272	7e-176	PREDICTED: pathogenesis-related protein 5-like [Gossypium raimondii]	gi|566202370|ref|XM_006374997.1|	185	4e-91	Populus trichocarpa hypothetical protein (POPTR_0014s04020g) mRNA, complete cds	P28493	306	2e-103	Pathogenesis-related protein 5	.	.	.	.	pfam00314	Thaumatin	Thaumatin family.	GO:0031540|regulation of anthocyanin biosynthetic process;GO:0046686|response to cadmium ion;GO:0010224|response to UV-B;GO:0009615|response to virus;GO:0009627|systemic acquired resistance;	GO:0048046|apoplast;GO:0005618|cell wall;GO:0005773|vacuole;	.	.	.
evm.TU.Gh_D05G2478	1	5.62782	5.77028	2.35302	3.18804	13.7586	12.5773	3.35814	2.94819	2.3786	2.83474	9.00321	8.56621	EVM%20prediction%20Gh_D05G2478	protein_coding	chrD05:24933030-24938396:+	gi|823227550|ref|XP_012446580.1|	4458	0	PREDICTED: uncharacterized protein LOC105770076 [Gossypium raimondii]	gi|590593058|ref|XM_007017393.1|	1796	0	Theobroma cacao Metalloendopeptidases,zinc ion binding isoform 1 (TCM_033985) mRNA, complete cds	Q29AK2	177	4e-45	Leishmanolysin-like peptidase	.	.	.	.	pfam01457	Peptidase_M8	Leishmanolysin.	GO:0007420|brain development;GO:0007155|cell adhesion;GO:0051301|cell division;GO:0051298|centrosome duplication;GO:0006338|chromatin remodeling;GO:0008354|germ cell migration;GO:0008406|gonad development;GO:0007444|imaginal disc development;GO:0007100|mitotic centrosome separation;GO:0007076|mitotic chromosome condensation;GO:0007052|mitotic spindle organization;GO:0045842|positive regulation of…	GO:0005737|cytoplasm;GO:0016020|membrane;	GO:0046872|metal ion binding;GO:0004222|metalloendopeptidase activity;GO:0008233|peptidase activity;	K13539	LMLN; leishmanolysin-like peptidase [EC:3.4.24.-]
evm.TU.Gh_A04G1040	3	1556.15	1503.37	3.57954	4.75976	2.13034	0.539587	3335.63	3504.7	11.0049	14.6091	2.62518	0.136923	EVM%20prediction%20Gh_A04G1040	protein_coding	chrA04:60446777-60447308:+	gi|728839576|gb|KHG19019.1|	680	3e-89	Organ-specific P4 [Gossypium arboreum]	.	.	.	.	.	.	.	.	.	.	.	.	pfam10950	DUF2775	Protein of unknown function (DUF2775). This eukaryotic family of proteins has no known function.	.	.	.	.	.
evm.TU.Gh_A07G1468	3	12.578	13.9013	12.2842	13.0667	23.715	22.8712	9.52902	11.1072	13.2891	13.2914	41.2874	37.1577	EVM%20prediction%20Gh_A07G1468	protein_coding	chrA07:42929377-42932932:-	gi|728831760|gb|KHG11203.1|	2329	0	Guanine nucleotide-binding protein-like 3 [Gossypium arboreum]	gi|590714020|ref|XM_007049738.1|	1189	0	Theobroma cacao GTP-binding family protein (TCM_002977) mRNA, complete cds	Q9M8Z5	654	0	Guanine nucleotide-binding protein-like NSN1	SPBC26H8.08c	210	9e-60	COG1161	pfam01926	MMR_HSR1	50S ribosome-binding GTPase. The full-length GTPase protein is required for the complete activity of the protein of interacting with the 50S ribosome and binding of both adenine and guanine nucleotides, with a preference for guanine nucleotide.	GO:0048825|cotyledon development;GO:0048444|floral organ morphogenesis;GO:0010077|maintenance of inflorescence meristem identity;GO:0045892|negative regulation of transcription, DNA-templated;GO:0045995|regulation of embryonic development;GO:0045604|regulation of epidermal cell differentiation;GO:2000024|regulation of leaf development;GO:0042254|ribosome biogenesis;	GO:0005730|nucleolus;GO:0009506|plasmodesma;	GO:0005525|GTP binding;GO:0003924|GTPase activity;	K14538	NUG1, GNL3; nuclear GTP-binding protein
evm.TU.Gh_A07G1469	3	41.2499	47.6541	292.877	306.774	0.678043	0.322011	36.0912	32.764	316.86	322.951	11.0489	12.9106	EVM%20prediction%20Gh_A07G1469	protein_coding	chrA07:43066097-43066468:+	gi|763742643|gb|KJB10142.1|	422	6e-51	hypothetical protein B456_001G186300 [Gossypium raimondii]	gi|590714009|ref|XM_007049735.1|	75	3e-30	Theobroma cacao Clavata3/esr-related 41, putative (TCM_002969) mRNA, complete cds	Q84W98	46.6	2e-06	CLAVATA3/ESR (CLE)-related protein 41	.	.	.	.	pfam15439	NYAP_N	Neuronal tyrosine-phosphorylated phosphoinositide-3-kinase adapter. NYAP_N is an N-terminal family of eukaryotic proteins that are substrates of tyrosine kinase in the brain. When first identified, the family members were referred to as unconventional myosin XVI, or Myr 8. However, proteins have now been identified as being integrally involved in neuronal function and morphogenesis. The family is…	GO:0090506|axillary shoot meristem initiation;GO:0051301|cell division;GO:0045168|cell-cell signaling involved in cell fate commitment;GO:0010087|phloem or xylem histogenesis;GO:0010067|procambium histogenesis;GO:0010223|secondary shoot formation;GO:0001944|vasculature development;GO:0010089|xylem development;	GO:0048046|apoplast;GO:0005615|extracellular space;	GO:0033612|receptor serine/threonine kinase binding;	.	.
evm.TU.Gh_D05G1722	4	1.64028	2.0658	2.49109	2.33285	4.40326	4.73471	1.7328	1.6586	2.24232	2.04521	4.24332	4.72575	EVM%20prediction%20Gh_D05G1722	protein_coding	chrD05:15522761-15524945:-	gi|763790991|gb|KJB57987.1|	2237	0	hypothetical protein B456_009G188700 [Gossypium raimondii]	gi|590595042|ref|XM_007017926.1|	771	0	Theobroma cacao FTSH protease 1 isoform 2 (TCM_034357) mRNA, complete cds	Q39102	771	0	ATP-dependent zinc metalloprotease FTSH 1, chloroplastic	alr1261	617	0	COG0465	pfam01434	Peptidase_M41	Peptidase family M41.	GO:0007275|multicellular organismal development;GO:0010206|photosystem II repair;GO:0010304|PSII associated light-harvesting complex II catabolic process;	GO:0009507|chloroplast;GO:0009941|chloroplast envelope;GO:0009534|chloroplast thylakoid;GO:0009535|chloroplast thylakoid membrane;GO:0016021|integral component of membrane;GO:0016020|membrane;GO:0031977|thylakoid lumen;	GO:0005524|ATP binding;GO:0004176|ATP-dependent peptidase activity;GO:0046872|metal ion binding;GO:0004222|metalloendopeptidase activity;	K03798	ftsH, hflB; cell division protease FtsH [EC:3.4.24.-]
evm.TU.Gh_A07G1462	3	33.5589	29.0898	20.1363	23.5825	14.5702	12.9317	24.909	28.1773	20.5878	26.0398	33.4616	33.8512	EVM%20prediction%20Gh_A07G1462	protein_coding	chrA07:42765232-42766622:-	gi|823189334|ref|XP_012490799.1|	447	8e-56	PREDICTED: sm-like protein LSM5 [Gossypium raimondii]	gi|593791845|ref|XM_007158900.1|	159	4e-77	Phaseolus vulgaris hypothetical protein (PHAVU_002G196500g) mRNA, complete cds	Q5R628	134	3e-40	U6 snRNA-associated Sm-like protein LSm5	SPBC20F10.09	91.7	2e-24	COG1958	pfam01423	LSM	LSM domain. The LSM domain contains Sm proteins as well as other related LSM (Like Sm) proteins. The U1, U2, U4/U6, and U5 small nuclear ribonucleoprotein particles (snRNPs) involved in pre-mRNA splicing contain seven Sm proteins (B/B', D1, D2, D3, E, F and G) in common, which assemble around the Sm site present in four of the major spliceosomal small nuclear RNAs. The U6 snRNP binds to the LSM (…	GO:0006397|mRNA processing;GO:0008380|RNA splicing;	GO:0005681|spliceosomal complex;	GO:0003723|RNA binding;	K12624	LSM5; U6 snRNA-associated Sm-like protein LSm5
evm.TU.Gh_A07G1463	3	28.7485	29.4592	30.0117	28.4578	11.0657	9.71827	18.7015	15.6931	17.2352	14.5688	21.693	22.6235	EVM%20prediction%20Gh_A07G1463	protein_coding	chrA07:42856497-42857630:+	gi|728824785|gb|KHG05947.1|	1716	0	Cellulose synthase 2 [Gossypium arboreum]	gi|590714101|ref|XM_007049759.1|	717	0	Theobroma cacao B3 domain-containing transcription factor VAL3, putative isoform 1 (TCM_003003) mRNA, complete cds	.	.	.	.	.	.	.	.	pfam07800	DUF1644	Protein of unknown function (DUF1644). This family consists of sequences found in a number of hypothetical plant proteins of unknown function. The region of interest contains nine highly conserved cysteine residues and is approximately 160 amino acids in length, and is probably a zinc-binding domain.	.	.	.	.	.
evm.TU.Gh_Sca005054G02	4	1.43229	1.37569	2.58205	2.45557	8.57856	9.18871	0.839101	0.775087	2.10162	2.20387	6.0696	6.33718	EVM%20prediction%20Gh_Sca005054G02	protein_coding	chrscaffold5054:14716-23243:-	gi|823198743|ref|XP_012434693.1|	5652	0	PREDICTED: protein ALWAYS EARLY 2-like isoform X1 [Gossypium raimondii]	gi|590643970|ref|XM_007030890.1|	751	0	Theobroma cacao DIRP,Myb-like DNA-binding domain, putative isoform 4 (TCM_026624) mRNA, complete cds	Q6A333	660	0	Protein ALWAYS EARLY 2	.	.	.	.	pfam06584	DIRP	DIRP. DIRP (Domain in Rb-related Pathway) is postulated to be involved in the Rb-related pathway, which is encoded by multiple eukaryotic genomes and is present in proteins including lin-9 of Caenorhabditis elegans, aly of fruit fly and mustard weed. Studies of lin-9 and aly of fruit fly proteins containing DIRP suggest that this domain might be involved in development. Aly, lin-9, act in paralle…	GO:0007049|cell cycle;GO:0006351|transcription, DNA-templated;	GO:0005634|nucleus;GO:0017053|transcriptional repressor complex;	GO:0003677|DNA binding;	.	.
evm.TU.Gh_A07G1461	3	5.61584	5.83886	11.4175	10.4222	16.3987	16.0062	8.10974	7.19382	7.80916	8.12478	20.581	20.3957	EVM%20prediction%20Gh_A07G1461	protein_coding	chrA07:42762126-42764782:+	gi|728832050|gb|KHG11493.1|	2214	0	3-ketoacyl-CoA thiolase 2, peroxisomal -like protein [Gossypium arboreum]	gi|590714115|ref|XM_007049763.1|	957	0	Theobroma cacao Peroxisomal 3-ketoacyl-CoA thiolase 3 isoform 1 (TCM_003008) mRNA, complete cds	Q56WD9	663	0	3-ketoacyl-CoA thiolase 2, peroxisomal	BH3487	322	2e-104	COG0183	pfam00108	Thiolase_N	Thiolase, N-terminal domain. Thiolase is reported to be structurally related to beta-ketoacyl synthase (pfam00109), and also chalcone synthase.	GO:0006635|fatty acid beta-oxidation;GO:0010111|glyoxysome organization;GO:0009695|jasmonic acid biosynthetic process;GO:0031408|oxylipin biosynthetic process;GO:0009789|positive regulation of abscisic acid-activated signaling pathway;GO:0009611|response to wounding;	GO:0009507|chloroplast;GO:0009514|glyoxysome;GO:0016020|membrane;GO:0005739|mitochondrion;GO:0005730|nucleolus;GO:0005777|peroxisome;GO:0005774|vacuolar membrane;	GO:0003988|acetyl-CoA C-acyltransferase activity;	K07513	ACAA1; acetyl-CoA acyltransferase 1 [EC:2.3.1.16]
evm.TU.Gh_A07G1466	3	40.8848	39.0773	118.244	113.023	0.764339	1.54273	51.4786	55.2276	33.5227	37.9678	11.3398	10.2244	EVM%20prediction%20Gh_A07G1466	protein_coding	chrA07:42901991-42904712:-	gi|823125556|ref|XP_012484828.1|	1081	8e-148	PREDICTED: vesicle-associated membrane protein 722-like [Gossypium raimondii]	gi|590714031|ref|XM_007049741.1|	471	0	Theobroma cacao Vesicle-associated membrane protein 726 (TCM_002981) mRNA, complete cds	O48850	367	4e-127	Vesicle-associated membrane protein 725	SPAC6G9.11	65.1	8e-13	COG5143	pfam00957	Synaptobrevin	Synaptobrevin.	GO:0006887|exocytosis;GO:0015031|protein transport;GO:0006906|vesicle fusion;	GO:0005768|endosome;GO:0016021|integral component of membrane;GO:0005886|plasma membrane;GO:0031201|SNARE complex;	GO:0005484|SNAP receptor activity;GO:0000149|SNARE binding;	K08511	ATVAMP72; vesicle-associated membrane protein 72
evm.TU.Gh_A07G1467	3	17.0574	15.5777	19.7974	22.6697	3.51951	5.57155	18.1816	14.993	16.5128	15.3856	10.3671	14.0439	EVM%20prediction%20Gh_A07G1467	protein_coding	chrA07:42926937-42929024:+	gi|823125560|ref|XP_012484856.1|	675	2e-86	PREDICTED: uncharacterized protein At4g13200, chloroplastic [Gossypium raimondii]	gi|590714024|ref|XM_007049739.1|	228	4e-115	Theobroma cacao Uncharacterized protein isoform 1 (TCM_002978) mRNA, complete cds	Q8LDV3	91.3	5e-21	Uncharacterized protein At4g13200, chloroplastic	.	.	.	.	pfam01576	Myosin_tail_1	Myosin tail. The myosin molecule is a multi-subunit complex made up of two heavy chains and four light chains it is a fundamental contractile protein found in all eukaryote cell types. This family consists of the coiled-coil myosin heavy chain tail region. The coiled-coil is composed of the tail from two molecules of myosin. These can then assemble into the macromolecular thick filament. The coil…	.	GO:0009507|chloroplast;GO:0009535|chloroplast thylakoid membrane;GO:0010287|plastoglobule;GO:0009579|thylakoid;	.	.	.
evm.TU.Gh_A07G1464	1	12.3002	12.5486	5.96993	5.72416	1.57988	2.2183	5.37253	2.36865	8.49227	10.0854	2.13843	2.38408	EVM%20prediction%20Gh_A07G1464	protein_coding	chrA07:42891138-42892738:+	gi|728849386|gb|KHG28829.1|	1524	0	putative UDP-N-acetylglucosamine--peptide N-acetylglucosaminyltransferase SEC -like protein [Gossypium arboreum]	gi|590714048|ref|XM_007049745.1|	490	0	Theobroma cacao Tetratricopeptide repeat-like superfamily protein (TCM_002983) mRNA, complete cds	Q8GXU5	401	1e-138	Protein SULFUR DEFICIENCY-INDUCED 1	.	.	.	.	pfam14559	TPR_19	Tetratricopeptide repeat.	GO:0010438|cellular response to sulfur starvation;GO:0006792|regulation of sulfur utilization;	GO:0005634|nucleus;	.	.	.
evm.TU.Gh_A07G1465	1	3.59662	3.77626	4.36843	4.7302	4.0472	2.7281	2.7797	3.4949	3.46682	3.61563	7.62066	9.3142	EVM%20prediction%20Gh_A07G1465	protein_coding	chrA07:42898890-42901330:+	gi|823125552|ref|XP_012484813.1|	1500	0	PREDICTED: pantoate--beta-alanine ligase isoform X1 [Gossypium raimondii]	gi|590714035|ref|XM_007049742.1|	576	0	Theobroma cacao Pantoate-beta-alanine ligase, putative isoform 1 (TCM_002982) mRNA, complete cds	O24035	426	6e-148	Pantoate--beta-alanine ligase	TM1077	234	5e-74	COG0414	pfam02569	Pantoate_ligase	Pantoate-beta-alanine ligase. Pantoate-beta-alanine ligase, also know as pantothenate synthase, (EC:6.3.2.1) catalyses the formation of pantothenate from pantoate and alanine.	GO:0015940|pantothenate biosynthetic process;	GO:0005737|cytoplasm;	GO:0005524|ATP binding;GO:0004592|pantoate-beta-alanine ligase activity;	.	.
evm.TU.Gh_A13G1977	5	30.3219	29.3784	0	0.0988186	0.0363656	0	48.6688	46.9917	0.0316613	0	0.106136	0	EVM%20prediction%20Gh_A13G1977	protein_coding	chrA13:79264620-79268910:+	gi|823258241|ref|XP_012461826.1|	2999	0	PREDICTED: laccase-2 [Gossypium raimondii]	gi|590589136|ref|XM_007016302.1|	694	0	Theobroma cacao Laccase 2 (TCM_041799) mRNA, complete cds	O81081	866	0	Laccase-2	YFL041w	167	7e-44	COG2132	pfam07732	Cu-oxidase_3	Multicopper oxidase. This entry contains many divergent copper oxidase-like domains that are not recognized by the pfam00394 model.	GO:0046274|lignin catabolic process;GO:0009414|response to water deprivation;	GO:0048046|apoplast;	GO:0005507|copper ion binding;GO:0052716|hydroquinone:oxygen oxidoreductase activity;	K05909	E1.10.3.2; laccase [EC:1.10.3.2]
evm.TU.Gh_A09G0227	1	7.39978	7.24223	6.15964	5.32038	4.8058	5.48684	5.10452	5.41822	6.00147	5.59091	8.02839	8.33051	EVM%20prediction%20Gh_A09G0227	protein_coding	chrA09:6644073-6647609:+	gi|823167632|ref|XP_012483726.1|	2198	0	PREDICTED: xylosyltransferase 1 [Gossypium raimondii]	gi|590649473|ref|XM_007032357.1|	891	0	Theobroma cacao Core-2/I-branching beta-1,6-N-acetylglucosaminyltransferase family protein (TCM_018321) mRNA, complete cds	Q9EPI1	97.4	3e-20	Xylosyltransferase 1 (Fragment)	.	.	.	.	pfam02485	Branch	Core-2/I-Branching enzyme. This is a family of two different beta-1,6-N-acetylglucosaminyltransferase enzymes, I-branching enzyme and core-2 branching enzyme. I-branching enzyme is responsible for the production of the blood group I-antigen during embryonic development. Core-2 branching enzyme forms crucial side-chain branches in O-glycans.	GO:0030206|chondroitin sulfate biosynthetic process;GO:0015012|heparan sulfate proteoglycan biosynthetic process;GO:0048681|negative regulation of axon regeneration;GO:0030166|proteoglycan biosynthetic process;GO:0070555|response to interleukin-1;	GO:0005789|endoplasmic reticulum membrane;GO:0000139|Golgi membrane;	GO:0008375|acetylglucosaminyltransferase activity;GO:0030158|protein xylosyltransferase activity;	.	.
evm.TU.Gh_A08G2164	5	3.76222	4.15804	0.154813	0.161348	0.0593766	0.0563975	16.3574	13.8474	0	0	0	0	EVM%20prediction%20Gh_A08G2164	protein_coding	chrA08:102726149-102729661:-	gi|728831119|gb|KHG10562.1|	1671	0	Spartin [Gossypium arboreum]	gi|519693742|gb|JX587637.1|	172	1e-83	Gossypium hirsutum clone NBRI_GE21802 microsatellite sequence	.	.	.	.	.	.	.	.	pfam06911	Senescence	Senescence-associated protein. This family contains a number of plant senescence-associated proteins of approximately 450 residues in length. In Hemerocallis, petals have a genetically based program that leads to senescence and cell death approximately 24 hours after the flower opens, and it is believed that senescence proteins produced around that time have a role in this program. This family ex…	.	.	.	.	.
evm.TU.Gh_A12G0754	1	5.26414	5.81797	4.65003	6.57713	9.93641	9.07487	8.303	7.97635	4.32551	4.03198	17.1026	18.7909	EVM%20prediction%20Gh_A12G0754	protein_coding	chrA12:38795332-38795819:+	.	.	.	.	.	.	.	.	.	.	.	.	.	.	.	.	pfam02489	Herpes_glycop_H	Herpesvirus glycoprotein H. Herpesvirus glycoprotein H (gH) is a virion associated envelope glycoprotein. Complex formation between gH and gL has been demonstrated in both virions and infected cells.	.	.	.	.	.
evm.TU.Gh_D11G2889	2	0	0.0222678	0.0572066	0.079495	0.416876	0.56268	0	0	0.0573077	0.135031	0.128072	0.190378	EVM%20prediction%20Gh_D11G2889	protein_coding	chrD11:58943126-58945999:-	gi|823197845|ref|XP_012434409.1|	4634	0	PREDICTED: disease resistance protein At4g27190-like [Gossypium raimondii]	gi|590607784|ref|XM_007021022.1|	278	3e-142	Theobroma cacao Uncharacterized protein (TCM_031115) mRNA, complete cds	Q9T048	484	7e-153	Disease resistance protein At4g27190	.	.	.	.	pfam00931	NB-ARC	NB-ARC domain.	GO:0006952|defense response;	.	GO:0043531|ADP binding;GO:0005524|ATP binding;	.	.
evm.TU.Gh_D11G2888	1	11.1275	9.50741	10.5314	10.3005	7.31715	7.74684	9.03204	8.39505	6.41117	6.31021	6.64245	6.47032	EVM%20prediction%20Gh_D11G2888	protein_coding	chrD11:58937282-58942226:+	gi|823197839|ref|XP_012434407.1|	4616	0	PREDICTED: autophagy-related protein 18f-like isoform X1 [Gossypium raimondii]	gi|590607767|ref|XM_007021017.1|	1631	0	Theobroma cacao Autophagy 18 F isoform 1 (TCM_031114) mRNA, complete cds	Q9FH32	511	2e-166	Autophagy-related protein 18f	.	.	.	.	pfam12490	BCAS3	Breast carcinoma amplified sequence 3. This domain family is found in eukaryotes, and is typically between 229 and 245 amino acids in length. The proteins in this family have been shown to be proto-oncogenes implicated in the development of breast cancer.	GO:0006914|autophagy;GO:0015031|protein transport;GO:0042594|response to starvation;	GO:0005737|cytoplasm;GO:0034045|pre-autophagosomal structure membrane;GO:0005774|vacuolar membrane;	.	.	.
evm.TU.Gh_D11G2880	5	2.32168	1.66032	6.46273	7.09474	0.347017	0.14126	1.46477	1.5745	7.72581	7.54015	0	0	EVM%20prediction%20Gh_D11G2880	protein_coding	chrD11:58827484-58829780:-	gi|823197765|ref|XP_012434385.1|	1816	0	PREDICTED: glucose-6-phosphate/phosphate translocator 1, chloroplastic-like isoform X1 [Gossypium raimondii]	gi|590607327|ref|XM_007020901.1|	341	1e-177	Theobroma cacao Glucose 6-phosphate/phosphate translocator 1 isoform 1 (TCM_030978) mRNA, complete cds	Q9M5A9	464	4e-160	Glucose-6-phosphate/phosphate translocator 1, chloroplastic	.	.	.	.	pfam03151	TPT	Triose-phosphate Transporter family. This family includes transporters with a specificity for triose phosphate.	GO:0009790|embryo development;GO:0009553|embryo sac development;GO:0015760|glucose-6-phosphate transport;GO:0034389|lipid particle organization;GO:0015714|phosphoenolpyruvate transport;GO:0015713|phosphoglycerate transport;GO:0010152|pollen maturation;GO:0009624|response to nematode;GO:0035436|triose phosphate transmembrane transport;GO:0007033|vacuole organization;	GO:0031969|chloroplast membrane;GO:0016021|integral component of membrane;GO:0009536|plastid;	GO:0015297|antiporter activity;GO:0015152|glucose-6-phosphate transmembrane transporter activity;GO:0005315|inorganic phosphate transmembrane transporter activity;GO:0015120|phosphoglycerate transmembrane transporter activity;GO:0071917|triose-phosphate transmembrane transporter activity;	K15283	SLC35E1; solute carrier family 35, member E1
evm.TU.Gh_D11G2882	2	0.193502	0.10693	0.183138	0.0477169	0.47412	0.500369	0.0915619	0	0.596249	1.01894	0.205	0.0507886	EVM%20prediction%20Gh_D11G2882	protein_coding	chrD11:58841962-58844281:+	gi|823197762|ref|XP_012434384.1|	1934	0	PREDICTED: TBC1 domain family member 15-like isoform X2 [Gossypium raimondii]	gi|590607569|ref|XM_007020958.1|	688	0	Theobroma cacao Ypt/Rab-GAP domain of gyp1p superfamily protein (TCM_031065) mRNA, complete cds	Q9CXF4	135	3e-33	TBC1 domain family member 15	SPAC630.05	114	2e-26	COG5210	pfam00566	RabGAP-TBC	Rab-GTPase-TBC domain. Identification of a TBC domain in GYP6_YEAST and GYP7_YEAST, which are GTPase activator proteins of yeast Ypt6 and Ypt7, implies that these domains are GTPase activator proteins of Rab-like small GTPases.	GO:0043547|positive regulation of GTPase activity;GO:0043087|regulation of GTPase activity;	GO:0005737|cytoplasm;GO:0070062|extracellular exosome;GO:0005576|extracellular region;GO:0005739|mitochondrion;	GO:0005096|GTPase activator activity;	.	.
evm.TU.Gh_D11G2885	6	568.727	584.212	294.211	309.969	273.436	287.387	875.675	868.698	244.806	238.78	311.037	317.658	EVM%20prediction%20Gh_D11G2885	protein_coding	chrD11:58910943-58911553:-	gi|823197828|ref|XP_012434403.1|	594	3e-77	PREDICTED: protein translation factor SUI1 homolog 2-like [Gossypium raimondii]	gi|590607579|ref|XM_007020961.1|	279	1e-143	Theobroma cacao Translation initiation factor SUI1 family protein, putative (TCM_031068) mRNA, complete cds	Q94JV4	221	1e-73	Protein translation factor SUI1 homolog 2	YNL244c	128	7e-38	COG0023	pfam01253	SUI1	Translation initiation factor SUI1.	GO:0006417|regulation of translation;	.	GO:0003743|translation initiation factor activity;	K03113	EIF1, SUI1; translation initiation factor 1
evm.TU.Gh_D11G2884	5	1.85793	1.48301	0	0	0	0	3.61425	4.18198	0	0	0.218703	0	EVM%20prediction%20Gh_D11G2884	protein_coding	chrD11:58905678-58906238:+	gi|823197806|ref|XP_012434396.1|	877	8e-118	PREDICTED: dirigent protein 22-like isoform X1 [Gossypium raimondii]	gi|568879778|ref|XM_006492760.1|	54	2e-18	PREDICTED: Citrus sinensis dirigent protein 11-like (LOC102616263), mRNA	Q84TH6	172	1e-52	Dirigent protein 23	.	.	.	.	pfam03018	Dirigent	Dirigent-like protein. This family contains a number of proteins which are induced during disease response in plants. Members of this family are involved in lignification.	.	GO:0048046|apoplast;	.	.	.
evm.TU.Gh_D05G1729	6	503.032	496.485	81.2581	85.5859	532.423	503.544	1152.17	1141.73	41.7798	41.4054	236.222	254.933	EVM%20prediction%20Gh_D05G1729	protein_coding	chrD05:15592057-15592782:+	gi|728810782|gb|KHF99850.1|	417	1e-47	Dehydrin ERD10 -like protein [Gossypium arboreum]	gi|317174868|gb|HQ527087.1|	389	0	Gossypium herbaceum clone NBRI_D2_87-1 simple sequence repeat marker, mRNA sequence	.	.	.	.	.	.	.	.	pfam00257	Dehydrin	Dehydrin.	.	.	.	.	.
evm.TU.Gh_D13G0715	1	11.0232	10.7409	11.4973	11.1838	10.3872	10.7037	5.87597	7.29165	6.9959	4.35074	7.24525	7.55792	EVM%20prediction%20Gh_D13G0715	protein_coding	chrD13:11117251-11129876:+	gi|763813217|gb|KJB80069.1|	1813	0	hypothetical protein B456_013G079900 [Gossypium raimondii]	gi|590701102|ref|XM_007046255.1|	847	0	Theobroma cacao Transmembrane Fragile-X-F-associated protein (TCM_011872) mRNA, complete cds	Q7M3S9	65.5	6e-10	RING finger protein B	.	.	.	.	pfam10269	Tmemb_185A	Transmembrane Fragile-X-F protein. This is a family of conserved transmembrane proteins that appear in humans to be expressed from a region upstream of the FragileXF site and to be intimately linked with the Fragile-X syndrome. Absence of TMEM185A does not necessarily lead to developmental delay, but might in combination with other, yet unknown, factors. Otherwise, the lack of the TMEM185A protei…	.	GO:0005737|cytoplasm;	GO:0008270|zinc ion binding;	.	.
evm.TU.Gh_D08G0022	2	0.264409	0.584453	1.50148	0.260809	0.287936	0.546978	0	0	0	0	0.56024	0	EVM%20prediction%20Gh_D08G0022	protein_coding	chrD08:231655-231873:-	gi|763754278|gb|KJB21609.1|	372	7e-45	hypothetical protein B456_004G002800 [Gossypium raimondii]	.	.	.	.	P0CH30	69.7	2e-14	E3 ubiquitin-protein ligase RING1	.	.	.	.	pfam13639	zf-RING_2	Ring finger domain.	GO:0016567|protein ubiquitination;	.	GO:0016874|ligase activity;GO:0008270|zinc ion binding;	.	.
evm.TU.Gh_D13G0717	1	1.79687	2.94684	6.96707	7.26114	3.53478	3.23752	6.30828	5.67062	20.4435	21.3656	4.7284	3.34702	EVM%20prediction%20Gh_D13G0717	protein_coding	chrD13:11217709-11218707:+	gi|823264558|ref|XP_012465027.1|	1530	0	PREDICTED: AP2/ERF and B3 domain-containing transcription repressor RAV2-like [Gossypium raimondii]	gi|590701051|ref|XM_007046242.1|	527	0	Theobroma cacao AP2 domain class transcription factor (TCM_011862) mRNA, complete cds	Q9C6M5	369	1e-124	AP2/ERF and B3 domain-containing transcription repressor TEM1	.	.	.	.	pfam02362	B3	B3 DNA binding domain. This is a family of plant transcription factors with various roles in development, the aligned region corresponds the B3 DNA binding domain as described in this domain is found in VP1/AB13 transcription factors. Some proteins also have a second AP2 DNA binding domain pfam00847 such as RAV1. DNA binding activity was demonstrated by.	GO:0009873|ethylene-activated signaling pathway;GO:0048573|photoperiodism, flowering;GO:0006351|transcription, DNA-templated;	GO:0005634|nucleus;	GO:0003677|DNA binding;GO:0003700|transcription factor activity, sequence-specific DNA binding;	K09287	RAV; RAV-like factor
evm.TU.Gh_D13G0716	2	0	0	0	0	0.143477	0.272556	0	0	0	0	0	0	EVM%20prediction%20Gh_D13G0716	protein_coding	chrD13:11199178-11200056:+	gi|823257136|ref|XP_012461200.1|	929	6e-124	PREDICTED: uncharacterized protein LOC105781196 [Gossypium raimondii]	.	.	.	.	.	.	.	.	.	.	.	.	pfam14223	UBN2	gag-polypeptide of LTR copia-type. This family is found in Plants and fungi, and contains LTR-polyproteins, or retrotransposons of the copia-type.	.	.	.	.	.
evm.TU.Gh_D13G0711	5	2.48239	2.12766	0.287685	0.199885	0	0.0524008	8.91755	8.61078	0	0	0.161014	0.106376	EVM%20prediction%20Gh_D13G0711	protein_coding	chrD13:11030215-11032176:-	gi|763813210|gb|KJB80062.1|	1858	0	hypothetical protein B456_013G079600 [Gossypium raimondii]	gi|512779667|gb|KC751427.1|	499	0	Gossypium hirsutum bHLH transcription factor (bHLH3) mRNA, complete cds	Q9S7Y1	254	2e-79	Transcription factor bHLH30	.	.	.	.	pfam14130	DUF4297	Domain of unknown function (DUF4297). This presumed domain is functionally uncharacterized. This domain family is found in bacteria and archaea, and is typically between 207 and 221 amino acids in length.	GO:0006355|regulation of transcription, DNA-templated;GO:0006351|transcription, DNA-templated;	GO:0005634|nucleus;	GO:0003677|DNA binding;GO:0003700|transcription factor activity, sequence-specific DNA binding;	.	.
[truncated: 49,278 more rows]
