# Supplementary material for: Dynamic Transcriptome Analysis Reveals Uncharacterized Complex Regulatory Pathway Underlying Genotype-Recalcitrant Somatic Embryogenesis Transdifferentiation in Cotton
Source: Genes (Basel). 2020 May 7;11(5):519. doi: 10.3390/genes11050519 (PMC7290922; doi:10.3390/genes11050519)
Supplement: Supplementary file 1 [file genes-11-00519-s001.zip › Supplementary Table 5.xlsx]

## Sheet: LM_PEC-VS-LM_NEC. BP
Supplementary Table S5. Gene Ontology (GO) analysis of DEGs during embryonic redifferentiation process in the two genotypes.
Description	GO	p	FDR	Significant	Gene_in_de	Annotated	Up_Gene	Up_Count	Down_Gene	Down_Count	Links	Result
response to stimulus	GO:0050896	3.2e-19	2.28768e-15	6337	evm.TU.Gh_A01G0019|evm.TU.Gh_A01G0045|evm.TU.Gh_A01G0054|evm.TU.Gh_A01G0057|evm.TU.Gh_A01G0075|evm.TU.Gh_A01G0078|evm.TU.Gh_A01G0120|evm.TU.Gh_A01G0126|evm.TU.Gh_A01G0127|evm.TU.Gh_A01G0129|evm.TU.Gh_A01G0153|evm.TU.Gh_A01G0158|evm.TU.Gh_A01G0159|evm.TU.Gh_A01G0160|evm.TU.Gh_A01G0167|evm.TU.Gh_A01G0172|evm.TU.Gh_A01G0192|evm.TU.Gh_A01G0193|evm.TU.Gh_A01G0195|evm.TU.Gh_A01G0212|evm.TU.Gh_A01G0215|…	14775	evm.TU.Gh_A01G0045|evm.TU.Gh_A01G0054|evm.TU.Gh_A01G0057|evm.TU.Gh_A01G0153|evm.TU.Gh_A01G0172|evm.TU.Gh_A01G0193|evm.TU.Gh_A01G0215|evm.TU.Gh_A01G0313|evm.TU.Gh_A01G0323|evm.TU.Gh_A01G0357|evm.TU.Gh_A01G0372|evm.TU.Gh_A01G0380|evm.TU.Gh_A01G0437|evm.TU.Gh_A01G0449|evm.TU.Gh_A01G0453|evm.TU.Gh_A01G0456|evm.TU.Gh_A01G0485|evm.TU.Gh_A01G0491|evm.TU.Gh_A01G0522|evm.TU.Gh_A01G0537|evm.TU.Gh_A01G0594|…	2470	evm.TU.Gh_A01G0019|evm.TU.Gh_A01G0075|evm.TU.Gh_A01G0078|evm.TU.Gh_A01G0120|evm.TU.Gh_A01G0126|evm.TU.Gh_A01G0127|evm.TU.Gh_A01G0129|evm.TU.Gh_A01G0158|evm.TU.Gh_A01G0159|evm.TU.Gh_A01G0160|evm.TU.Gh_A01G0167|evm.TU.Gh_A01G0192|evm.TU.Gh_A01G0195|evm.TU.Gh_A01G0212|evm.TU.Gh_A01G0217|evm.TU.Gh_A01G0218|evm.TU.Gh_A01G0241|evm.TU.Gh_A01G0246|evm.TU.Gh_A01G0265|evm.TU.Gh_A01G0267|evm.TU.Gh_A01G0269|…	3867	http://amigo.geneontology.org/cgi-bin/amigo/term_details?term=GO:0050896	yes
DNA conformation change	GO:0071103	1.7e-11	6.07665e-08	169	evm.TU.Gh_A01G1890|evm.TU.Gh_A02G0490|evm.TU.Gh_A02G1276|evm.TU.Gh_A02G1361|evm.TU.Gh_A02G1767|evm.TU.Gh_A03G0310|evm.TU.Gh_A03G0342|evm.TU.Gh_A03G0513|evm.TU.Gh_A03G0582|evm.TU.Gh_A03G0611|evm.TU.Gh_A03G0737|evm.TU.Gh_A03G1940|evm.TU.Gh_A04G0698|evm.TU.Gh_A04G1267|evm.TU.Gh_A04G1416|evm.TU.Gh_A05G0401|evm.TU.Gh_A05G0955|evm.TU.Gh_A05G1256|evm.TU.Gh_A05G2192|evm.TU.Gh_A05G2218|evm.TU.Gh_A05G2891|…	283	evm.TU.Gh_A01G1890|evm.TU.Gh_A02G0490|evm.TU.Gh_A02G1276|evm.TU.Gh_A02G1361|evm.TU.Gh_A02G1767|evm.TU.Gh_A03G0310|evm.TU.Gh_A03G0342|evm.TU.Gh_A03G0513|evm.TU.Gh_A03G0582|evm.TU.Gh_A03G0611|evm.TU.Gh_A03G0737|evm.TU.Gh_A03G1940|evm.TU.Gh_A04G0698|evm.TU.Gh_A04G1267|evm.TU.Gh_A04G1416|evm.TU.Gh_A05G1256|evm.TU.Gh_A05G2218|evm.TU.Gh_A05G2910|evm.TU.Gh_A06G1021|evm.TU.Gh_A07G0118|evm.TU.Gh_A07G0359|…	140	evm.TU.Gh_A05G0401|evm.TU.Gh_A05G0955|evm.TU.Gh_A05G2192|evm.TU.Gh_A05G2891|evm.TU.Gh_A05G3742|evm.TU.Gh_A06G1100|evm.TU.Gh_A07G0113|evm.TU.Gh_A07G0517|evm.TU.Gh_A08G2038|evm.TU.Gh_A08G2039|evm.TU.Gh_A09G0152|evm.TU.Gh_A09G0161|evm.TU.Gh_A11G2024|evm.TU.Gh_A12G1650|evm.TU.Gh_A13G1543|evm.TU.Gh_A13G1875|evm.TU.Gh_D04G0669|evm.TU.Gh_D06G1350|evm.TU.Gh_D07G0586|evm.TU.Gh_D07G2021|evm.TU.Gh_D08G2429|…	29	http://amigo.geneontology.org/cgi-bin/amigo/term_details?term=GO:0071103	yes
response to abiotic stimulus	GO:0009628	1.6e-10	3.03833e-07	1967	evm.TU.Gh_A01G0045|evm.TU.Gh_A01G0054|evm.TU.Gh_A01G0057|evm.TU.Gh_A01G0120|evm.TU.Gh_A01G0160|evm.TU.Gh_A01G0167|evm.TU.Gh_A01G0192|evm.TU.Gh_A01G0267|evm.TU.Gh_A01G0289|evm.TU.Gh_A01G0357|evm.TU.Gh_A01G0439|evm.TU.Gh_A01G0522|evm.TU.Gh_A01G0526|evm.TU.Gh_A01G0531|evm.TU.Gh_A01G0553|evm.TU.Gh_A01G0599|evm.TU.Gh_A01G0646|evm.TU.Gh_A01G0662|evm.TU.Gh_A01G0668|evm.TU.Gh_A01G0762|evm.TU.Gh_A01G0763|…	4426	evm.TU.Gh_A01G0045|evm.TU.Gh_A01G0054|evm.TU.Gh_A01G0057|evm.TU.Gh_A01G0357|evm.TU.Gh_A01G0522|evm.TU.Gh_A01G0662|evm.TU.Gh_A01G0668|evm.TU.Gh_A01G0816|evm.TU.Gh_A01G0880|evm.TU.Gh_A01G0949|evm.TU.Gh_A01G1063|evm.TU.Gh_A01G1271|evm.TU.Gh_A01G1286|evm.TU.Gh_A01G1370|evm.TU.Gh_A01G1371|evm.TU.Gh_A01G1382|evm.TU.Gh_A01G1383|evm.TU.Gh_A01G1500|evm.TU.Gh_A01G1563|evm.TU.Gh_A01G1617|evm.TU.Gh_A01G1768|…	767	evm.TU.Gh_A01G0120|evm.TU.Gh_A01G0160|evm.TU.Gh_A01G0167|evm.TU.Gh_A01G0192|evm.TU.Gh_A01G0267|evm.TU.Gh_A01G0289|evm.TU.Gh_A01G0439|evm.TU.Gh_A01G0526|evm.TU.Gh_A01G0531|evm.TU.Gh_A01G0553|evm.TU.Gh_A01G0599|evm.TU.Gh_A01G0646|evm.TU.Gh_A01G0762|evm.TU.Gh_A01G0763|evm.TU.Gh_A01G0794|evm.TU.Gh_A01G0871|evm.TU.Gh_A01G0953|evm.TU.Gh_A01G0976|evm.TU.Gh_A01G0984|evm.TU.Gh_A01G0997|evm.TU.Gh_A01G1088|…	1200	http://amigo.geneontology.org/cgi-bin/amigo/term_details?term=GO:0009628	yes
single-organism cellular process	GO:0044763	1.7e-10	3.03833e-07	8562	evm.TU.Gh_A01G0001|evm.TU.Gh_A01G0010|evm.TU.Gh_A01G0019|evm.TU.Gh_A01G0037|evm.TU.Gh_A01G0045|evm.TU.Gh_A01G0057|evm.TU.Gh_A01G0075|evm.TU.Gh_A01G0078|evm.TU.Gh_A01G0099|evm.TU.Gh_A01G0101|evm.TU.Gh_A01G0102|evm.TU.Gh_A01G0133|evm.TU.Gh_A01G0141|evm.TU.Gh_A01G0153|evm.TU.Gh_A01G0158|evm.TU.Gh_A01G0159|evm.TU.Gh_A01G0160|evm.TU.Gh_A01G0167|evm.TU.Gh_A01G0169|evm.TU.Gh_A01G0180|evm.TU.Gh_A01G0186|…	20615	evm.TU.Gh_A01G0001|evm.TU.Gh_A01G0010|evm.TU.Gh_A01G0037|evm.TU.Gh_A01G0045|evm.TU.Gh_A01G0057|evm.TU.Gh_A01G0133|evm.TU.Gh_A01G0153|evm.TU.Gh_A01G0169|evm.TU.Gh_A01G0180|evm.TU.Gh_A01G0193|evm.TU.Gh_A01G0215|evm.TU.Gh_A01G0245|evm.TU.Gh_A01G0271|evm.TU.Gh_A01G0313|evm.TU.Gh_A01G0321|evm.TU.Gh_A01G0357|evm.TU.Gh_A01G0364|evm.TU.Gh_A01G0380|evm.TU.Gh_A01G0390|evm.TU.Gh_A01G0406|evm.TU.Gh_A01G0437|…	3736	evm.TU.Gh_A01G0019|evm.TU.Gh_A01G0075|evm.TU.Gh_A01G0078|evm.TU.Gh_A01G0099|evm.TU.Gh_A01G0101|evm.TU.Gh_A01G0102|evm.TU.Gh_A01G0141|evm.TU.Gh_A01G0158|evm.TU.Gh_A01G0159|evm.TU.Gh_A01G0160|evm.TU.Gh_A01G0167|evm.TU.Gh_A01G0186|evm.TU.Gh_A01G0192|evm.TU.Gh_A01G0195|evm.TU.Gh_A01G0217|evm.TU.Gh_A01G0218|evm.TU.Gh_A01G0241|evm.TU.Gh_A01G0246|evm.TU.Gh_A01G0254|evm.TU.Gh_A01G0265|evm.TU.Gh_A01G0267|…	4826	http://amigo.geneontology.org/cgi-bin/amigo/term_details?term=GO:0044763	yes
response to stress	GO:0006950	5e-10	7.149e-07	3523	evm.TU.Gh_A01G0045|evm.TU.Gh_A01G0054|evm.TU.Gh_A01G0057|evm.TU.Gh_A01G0120|evm.TU.Gh_A01G0126|evm.TU.Gh_A01G0127|evm.TU.Gh_A01G0129|evm.TU.Gh_A01G0153|evm.TU.Gh_A01G0159|evm.TU.Gh_A01G0160|evm.TU.Gh_A01G0167|evm.TU.Gh_A01G0192|evm.TU.Gh_A01G0193|evm.TU.Gh_A01G0195|evm.TU.Gh_A01G0212|evm.TU.Gh_A01G0215|evm.TU.Gh_A01G0265|evm.TU.Gh_A01G0267|evm.TU.Gh_A01G0269|evm.TU.Gh_A01G0270|evm.TU.Gh_A01G0273|…	8192	evm.TU.Gh_A01G0045|evm.TU.Gh_A01G0054|evm.TU.Gh_A01G0057|evm.TU.Gh_A01G0153|evm.TU.Gh_A01G0193|evm.TU.Gh_A01G0215|evm.TU.Gh_A01G0357|evm.TU.Gh_A01G0372|evm.TU.Gh_A01G0380|evm.TU.Gh_A01G0437|evm.TU.Gh_A01G0485|evm.TU.Gh_A01G0522|evm.TU.Gh_A01G0605|evm.TU.Gh_A01G0668|evm.TU.Gh_A01G0805|evm.TU.Gh_A01G0816|evm.TU.Gh_A01G0880|evm.TU.Gh_A01G0889|evm.TU.Gh_A01G0894|evm.TU.Gh_A01G0916|evm.TU.Gh_A01G0945|…	1308	evm.TU.Gh_A01G0120|evm.TU.Gh_A01G0126|evm.TU.Gh_A01G0127|evm.TU.Gh_A01G0129|evm.TU.Gh_A01G0159|evm.TU.Gh_A01G0160|evm.TU.Gh_A01G0167|evm.TU.Gh_A01G0192|evm.TU.Gh_A01G0195|evm.TU.Gh_A01G0212|evm.TU.Gh_A01G0265|evm.TU.Gh_A01G0267|evm.TU.Gh_A01G0269|evm.TU.Gh_A01G0270|evm.TU.Gh_A01G0273|evm.TU.Gh_A01G0283|evm.TU.Gh_A01G0289|evm.TU.Gh_A01G0412|evm.TU.Gh_A01G0475|evm.TU.Gh_A01G0489|evm.TU.Gh_A01G0490|…	2215	http://amigo.geneontology.org/cgi-bin/amigo/term_details?term=GO:0006950	yes
response to chemical	GO:0042221	7.2e-10	8.5788e-07	3410	evm.TU.Gh_A01G0019|evm.TU.Gh_A01G0057|evm.TU.Gh_A01G0078|evm.TU.Gh_A01G0120|evm.TU.Gh_A01G0153|evm.TU.Gh_A01G0158|evm.TU.Gh_A01G0160|evm.TU.Gh_A01G0167|evm.TU.Gh_A01G0172|evm.TU.Gh_A01G0192|evm.TU.Gh_A01G0193|evm.TU.Gh_A01G0195|evm.TU.Gh_A01G0212|evm.TU.Gh_A01G0217|evm.TU.Gh_A01G0218|evm.TU.Gh_A01G0246|evm.TU.Gh_A01G0269|evm.TU.Gh_A01G0270|evm.TU.Gh_A01G0273|evm.TU.Gh_A01G0313|evm.TU.Gh_A01G0323|…	7923	evm.TU.Gh_A01G0057|evm.TU.Gh_A01G0153|evm.TU.Gh_A01G0172|evm.TU.Gh_A01G0193|evm.TU.Gh_A01G0313|evm.TU.Gh_A01G0323|evm.TU.Gh_A01G0437|evm.TU.Gh_A01G0449|evm.TU.Gh_A01G0453|evm.TU.Gh_A01G0456|evm.TU.Gh_A01G0491|evm.TU.Gh_A01G0537|evm.TU.Gh_A01G0842|evm.TU.Gh_A01G0880|evm.TU.Gh_A01G0908|evm.TU.Gh_A01G0919|evm.TU.Gh_A01G0959|evm.TU.Gh_A01G1100|evm.TU.Gh_A01G1161|evm.TU.Gh_A01G1186|evm.TU.Gh_A01G1271|…	1255	evm.TU.Gh_A01G0019|evm.TU.Gh_A01G0078|evm.TU.Gh_A01G0120|evm.TU.Gh_A01G0158|evm.TU.Gh_A01G0160|evm.TU.Gh_A01G0167|evm.TU.Gh_A01G0192|evm.TU.Gh_A01G0195|evm.TU.Gh_A01G0212|evm.TU.Gh_A01G0217|evm.TU.Gh_A01G0218|evm.TU.Gh_A01G0246|evm.TU.Gh_A01G0269|evm.TU.Gh_A01G0270|evm.TU.Gh_A01G0273|evm.TU.Gh_A01G0363|evm.TU.Gh_A01G0383|evm.TU.Gh_A01G0384|evm.TU.Gh_A01G0412|evm.TU.Gh_A01G0526|evm.TU.Gh_A01G0531|…	2155	http://amigo.geneontology.org/cgi-bin/amigo/term_details?term=GO:0042221	yes
alcohol metabolic process	GO:0006066	9e-10	9.19157e-07	321	evm.TU.Gh_A01G0283|evm.TU.Gh_A01G0729|evm.TU.Gh_A01G0738|evm.TU.Gh_A01G0762|evm.TU.Gh_A01G0763|evm.TU.Gh_A01G0850|evm.TU.Gh_A01G0880|evm.TU.Gh_A01G0972|evm.TU.Gh_A01G1315|evm.TU.Gh_A01G1685|evm.TU.Gh_A01G1790|evm.TU.Gh_A02G0642|evm.TU.Gh_A02G1257|evm.TU.Gh_A02G1268|evm.TU.Gh_A02G1359|evm.TU.Gh_A02G1674|evm.TU.Gh_A03G0374|evm.TU.Gh_A03G0762|evm.TU.Gh_A03G0803|evm.TU.Gh_A03G1331|evm.TU.Gh_A03G1352|…	617	evm.TU.Gh_A01G0729|evm.TU.Gh_A01G0850|evm.TU.Gh_A01G0880|evm.TU.Gh_A01G1685|evm.TU.Gh_A01G1790|evm.TU.Gh_A02G1257|evm.TU.Gh_A02G1268|evm.TU.Gh_A02G1359|evm.TU.Gh_A03G0374|evm.TU.Gh_A03G0762|evm.TU.Gh_A03G1352|evm.TU.Gh_A03G1583|evm.TU.Gh_A03G1734|evm.TU.Gh_A05G0122|evm.TU.Gh_A05G0412|evm.TU.Gh_A05G1244|evm.TU.Gh_A05G1566|evm.TU.Gh_A05G1862|evm.TU.Gh_A05G2063|evm.TU.Gh_A05G2088|evm.TU.Gh_A05G2256|…	135	evm.TU.Gh_A01G0283|evm.TU.Gh_A01G0738|evm.TU.Gh_A01G0762|evm.TU.Gh_A01G0763|evm.TU.Gh_A01G0972|evm.TU.Gh_A01G1315|evm.TU.Gh_A02G0642|evm.TU.Gh_A02G1674|evm.TU.Gh_A03G0803|evm.TU.Gh_A03G1331|evm.TU.Gh_A03G1667|evm.TU.Gh_A03G1679|evm.TU.Gh_A03G2022|evm.TU.Gh_A04G0088|evm.TU.Gh_A04G0582|evm.TU.Gh_A04G1094|evm.TU.Gh_A05G0624|evm.TU.Gh_A05G0682|evm.TU.Gh_A05G0763|evm.TU.Gh_A05G1213|evm.TU.Gh_A05G1254|…	186	http://amigo.geneontology.org/cgi-bin/amigo/term_details?term=GO:0006066	yes
response to water	GO:0009415	2.9e-09	2.59151e-06	432	evm.TU.Gh_A01G0057|evm.TU.Gh_A01G0120|evm.TU.Gh_A01G0192|evm.TU.Gh_A01G0553|evm.TU.Gh_A01G0871|evm.TU.Gh_A01G0984|evm.TU.Gh_A01G0997|evm.TU.Gh_A01G1123|evm.TU.Gh_A01G1271|evm.TU.Gh_A01G1278|evm.TU.Gh_A01G1286|evm.TU.Gh_A01G1701|evm.TU.Gh_A01G1714|evm.TU.Gh_A01G1768|evm.TU.Gh_A01G1843|evm.TU.Gh_A01G1844|evm.TU.Gh_A02G0495|evm.TU.Gh_A02G0751|evm.TU.Gh_A02G0836|evm.TU.Gh_A02G0934|evm.TU.Gh_A02G0949|…	868	evm.TU.Gh_A01G0057|evm.TU.Gh_A01G1271|evm.TU.Gh_A01G1286|evm.TU.Gh_A01G1768|evm.TU.Gh_A03G0043|evm.TU.Gh_A03G1280|evm.TU.Gh_A03G1310|evm.TU.Gh_A03G1362|evm.TU.Gh_A03G1559|evm.TU.Gh_A03G1733|evm.TU.Gh_A04G1024|evm.TU.Gh_A04G1232|evm.TU.Gh_A04G1398|evm.TU.Gh_A05G0611|evm.TU.Gh_A05G0638|evm.TU.Gh_A05G0999|evm.TU.Gh_A05G1363|evm.TU.Gh_A05G2405|evm.TU.Gh_A06G0188|evm.TU.Gh_A06G0249|evm.TU.Gh_A06G0525|…	151	evm.TU.Gh_A01G0120|evm.TU.Gh_A01G0192|evm.TU.Gh_A01G0553|evm.TU.Gh_A01G0871|evm.TU.Gh_A01G0984|evm.TU.Gh_A01G0997|evm.TU.Gh_A01G1123|evm.TU.Gh_A01G1278|evm.TU.Gh_A01G1701|evm.TU.Gh_A01G1714|evm.TU.Gh_A01G1843|evm.TU.Gh_A01G1844|evm.TU.Gh_A02G0495|evm.TU.Gh_A02G0751|evm.TU.Gh_A02G0836|evm.TU.Gh_A02G0934|evm.TU.Gh_A02G0949|evm.TU.Gh_A02G1237|evm.TU.Gh_A02G1426|evm.TU.Gh_A02G1646|evm.TU.Gh_A03G0097|…	281	http://amigo.geneontology.org/cgi-bin/amigo/term_details?term=GO:0009415	yes
DNA packaging	GO:0006323	5.4e-09	4.14642e-06	106	evm.TU.Gh_A01G1890|evm.TU.Gh_A02G0490|evm.TU.Gh_A02G1276|evm.TU.Gh_A02G1361|evm.TU.Gh_A03G0310|evm.TU.Gh_A03G0342|evm.TU.Gh_A03G0513|evm.TU.Gh_A03G0582|evm.TU.Gh_A04G0698|evm.TU.Gh_A04G1267|evm.TU.Gh_A05G0955|evm.TU.Gh_A05G2218|evm.TU.Gh_A05G2891|evm.TU.Gh_A07G0113|evm.TU.Gh_A07G0118|evm.TU.Gh_A07G0359|evm.TU.Gh_A07G0517|evm.TU.Gh_A07G0759|evm.TU.Gh_A07G1672|evm.TU.Gh_A07G2178|evm.TU.Gh_A08G0011|…	171	evm.TU.Gh_A01G1890|evm.TU.Gh_A02G0490|evm.TU.Gh_A02G1276|evm.TU.Gh_A02G1361|evm.TU.Gh_A03G0310|evm.TU.Gh_A03G0342|evm.TU.Gh_A03G0513|evm.TU.Gh_A03G0582|evm.TU.Gh_A04G0698|evm.TU.Gh_A04G1267|evm.TU.Gh_A05G2218|evm.TU.Gh_A07G0118|evm.TU.Gh_A07G0359|evm.TU.Gh_A07G0759|evm.TU.Gh_A07G1672|evm.TU.Gh_A07G2178|evm.TU.Gh_A08G0011|evm.TU.Gh_A08G0014|evm.TU.Gh_A08G0565|evm.TU.Gh_A08G2531|evm.TU.Gh_A08G2533|…	91	evm.TU.Gh_A05G0955|evm.TU.Gh_A05G2891|evm.TU.Gh_A07G0113|evm.TU.Gh_A07G0517|evm.TU.Gh_A08G2038|evm.TU.Gh_A08G2039|evm.TU.Gh_A09G0152|evm.TU.Gh_A13G1543|evm.TU.Gh_A13G1875|evm.TU.Gh_D04G0669|evm.TU.Gh_D07G0586|evm.TU.Gh_D08G2429|evm.TU.Gh_D08G2430|evm.TU.Gh_D09G0780|evm.TU.Gh_D11G2784	15	http://amigo.geneontology.org/cgi-bin/amigo/term_details?term=GO:0006323	yes
response to organic substance	GO:0010033	5.8e-09	4.14642e-06	2636	evm.TU.Gh_A01G0019|evm.TU.Gh_A01G0057|evm.TU.Gh_A01G0078|evm.TU.Gh_A01G0120|evm.TU.Gh_A01G0153|evm.TU.Gh_A01G0158|evm.TU.Gh_A01G0160|evm.TU.Gh_A01G0195|evm.TU.Gh_A01G0212|evm.TU.Gh_A01G0217|evm.TU.Gh_A01G0218|evm.TU.Gh_A01G0246|evm.TU.Gh_A01G0313|evm.TU.Gh_A01G0323|evm.TU.Gh_A01G0363|evm.TU.Gh_A01G0383|evm.TU.Gh_A01G0384|evm.TU.Gh_A01G0412|evm.TU.Gh_A01G0437|evm.TU.Gh_A01G0449|evm.TU.Gh_A01G0456|…	6079	evm.TU.Gh_A01G0057|evm.TU.Gh_A01G0153|evm.TU.Gh_A01G0313|evm.TU.Gh_A01G0323|evm.TU.Gh_A01G0437|evm.TU.Gh_A01G0449|evm.TU.Gh_A01G0456|evm.TU.Gh_A01G0491|evm.TU.Gh_A01G0537|evm.TU.Gh_A01G0842|evm.TU.Gh_A01G0880|evm.TU.Gh_A01G0908|evm.TU.Gh_A01G0919|evm.TU.Gh_A01G0959|evm.TU.Gh_A01G1100|evm.TU.Gh_A01G1161|evm.TU.Gh_A01G1186|evm.TU.Gh_A01G1358|evm.TU.Gh_A01G1374|evm.TU.Gh_A01G1382|evm.TU.Gh_A01G1383|…	977	evm.TU.Gh_A01G0019|evm.TU.Gh_A01G0078|evm.TU.Gh_A01G0120|evm.TU.Gh_A01G0158|evm.TU.Gh_A01G0160|evm.TU.Gh_A01G0195|evm.TU.Gh_A01G0212|evm.TU.Gh_A01G0217|evm.TU.Gh_A01G0218|evm.TU.Gh_A01G0246|evm.TU.Gh_A01G0363|evm.TU.Gh_A01G0383|evm.TU.Gh_A01G0384|evm.TU.Gh_A01G0412|evm.TU.Gh_A01G0526|evm.TU.Gh_A01G0531|evm.TU.Gh_A01G0639|evm.TU.Gh_A01G0646|evm.TU.Gh_A01G0667|evm.TU.Gh_A01G0678|evm.TU.Gh_A01G0723|…	1659	http://amigo.geneontology.org/cgi-bin/amigo/term_details?term=GO:0010033	yes
defense response	GO:0006952	1.2e-08	7.74475e-06	1589	evm.TU.Gh_A01G0057|evm.TU.Gh_A01G0126|evm.TU.Gh_A01G0127|evm.TU.Gh_A01G0129|evm.TU.Gh_A01G0153|evm.TU.Gh_A01G0159|evm.TU.Gh_A01G0193|evm.TU.Gh_A01G0195|evm.TU.Gh_A01G0212|evm.TU.Gh_A01G0265|evm.TU.Gh_A01G0283|evm.TU.Gh_A01G0372|evm.TU.Gh_A01G0412|evm.TU.Gh_A01G0475|evm.TU.Gh_A01G0485|evm.TU.Gh_A01G0489|evm.TU.Gh_A01G0490|evm.TU.Gh_A01G0520|evm.TU.Gh_A01G0525|evm.TU.Gh_A01G0598|evm.TU.Gh_A01G0646|…	3576	evm.TU.Gh_A01G0057|evm.TU.Gh_A01G0153|evm.TU.Gh_A01G0193|evm.TU.Gh_A01G0372|evm.TU.Gh_A01G0485|evm.TU.Gh_A01G0816|evm.TU.Gh_A01G0889|evm.TU.Gh_A01G1100|evm.TU.Gh_A01G1227|evm.TU.Gh_A01G1283|evm.TU.Gh_A01G1400|evm.TU.Gh_A01G1457|evm.TU.Gh_A01G1489|evm.TU.Gh_A01G1500|evm.TU.Gh_A01G1527|evm.TU.Gh_A01G1552|evm.TU.Gh_A01G1594|evm.TU.Gh_A01G1756|evm.TU.Gh_A01G1793|evm.TU.Gh_A01G2102|evm.TU.Gh_A02G0303|…	474	evm.TU.Gh_A01G0126|evm.TU.Gh_A01G0127|evm.TU.Gh_A01G0129|evm.TU.Gh_A01G0159|evm.TU.Gh_A01G0195|evm.TU.Gh_A01G0212|evm.TU.Gh_A01G0265|evm.TU.Gh_A01G0283|evm.TU.Gh_A01G0412|evm.TU.Gh_A01G0475|evm.TU.Gh_A01G0489|evm.TU.Gh_A01G0490|evm.TU.Gh_A01G0520|evm.TU.Gh_A01G0525|evm.TU.Gh_A01G0598|evm.TU.Gh_A01G0646|evm.TU.Gh_A01G0667|evm.TU.Gh_A01G0723|evm.TU.Gh_A01G0828|evm.TU.Gh_A01G0964|evm.TU.Gh_A01G0993|…	1115	http://amigo.geneontology.org/cgi-bin/amigo/term_details?term=GO:0006952	yes
mitotic nuclear division	GO:0007067	1.3e-08	7.74475e-06	237	evm.TU.Gh_A01G0133|evm.TU.Gh_A01G0564|evm.TU.Gh_A01G0595|evm.TU.Gh_A01G0658|evm.TU.Gh_A01G0813|evm.TU.Gh_A01G0996|evm.TU.Gh_A01G1287|evm.TU.Gh_A01G1462|evm.TU.Gh_A01G1479|evm.TU.Gh_A01G1480|evm.TU.Gh_A01G1595|evm.TU.Gh_A01G1804|evm.TU.Gh_A01G1818|evm.TU.Gh_A01G2101|evm.TU.Gh_A02G0395|evm.TU.Gh_A02G0828|evm.TU.Gh_A02G0849|evm.TU.Gh_A02G1145|evm.TU.Gh_A02G1482|evm.TU.Gh_A02G1696|evm.TU.Gh_A03G0429|…	446	evm.TU.Gh_A01G0133|evm.TU.Gh_A01G0564|evm.TU.Gh_A01G0658|evm.TU.Gh_A01G0813|evm.TU.Gh_A01G1287|evm.TU.Gh_A01G1462|evm.TU.Gh_A01G1479|evm.TU.Gh_A01G1480|evm.TU.Gh_A01G1595|evm.TU.Gh_A01G1818|evm.TU.Gh_A01G2101|evm.TU.Gh_A02G0395|evm.TU.Gh_A02G0828|evm.TU.Gh_A02G0849|evm.TU.Gh_A02G1482|evm.TU.Gh_A02G1696|evm.TU.Gh_A03G0429|evm.TU.Gh_A03G0513|evm.TU.Gh_A03G0578|evm.TU.Gh_A03G1129|evm.TU.Gh_A03G1378|…	193	evm.TU.Gh_A01G0595|evm.TU.Gh_A01G0996|evm.TU.Gh_A01G1804|evm.TU.Gh_A02G1145|evm.TU.Gh_A03G1424|evm.TU.Gh_A03G1599|evm.TU.Gh_A05G0380|evm.TU.Gh_A05G2606|evm.TU.Gh_A05G3581|evm.TU.Gh_A06G1506|evm.TU.Gh_A06G1877|evm.TU.Gh_A07G0346|evm.TU.Gh_A08G2038|evm.TU.Gh_A08G2039|evm.TU.Gh_A09G0152|evm.TU.Gh_A09G2376|evm.TU.Gh_A11G1205|evm.TU.Gh_A11G1259|evm.TU.Gh_A11G3102|evm.TU.Gh_A12G2047|evm.TU.Gh_A13G0954|…	44	http://amigo.geneontology.org/cgi-bin/amigo/term_details?term=GO:0007067	yes
single-organism process	GO:0044699	1.6e-08	8.04262e-06	10510	evm.TU.Gh_A01G0001|evm.TU.Gh_A01G0006|evm.TU.Gh_A01G0010|evm.TU.Gh_A01G0019|evm.TU.Gh_A01G0037|evm.TU.Gh_A01G0044|evm.TU.Gh_A01G0045|evm.TU.Gh_A01G0054|evm.TU.Gh_A01G0055|evm.TU.Gh_A01G0057|evm.TU.Gh_A01G0075|evm.TU.Gh_A01G0078|evm.TU.Gh_A01G0099|evm.TU.Gh_A01G0101|evm.TU.Gh_A01G0102|evm.TU.Gh_A01G0133|evm.TU.Gh_A01G0135|evm.TU.Gh_A01G0139|evm.TU.Gh_A01G0141|evm.TU.Gh_A01G0153|evm.TU.Gh_A01G0158|…	25600	evm.TU.Gh_A01G0001|evm.TU.Gh_A01G0006|evm.TU.Gh_A01G0010|evm.TU.Gh_A01G0037|evm.TU.Gh_A01G0044|evm.TU.Gh_A01G0045|evm.TU.Gh_A01G0054|evm.TU.Gh_A01G0057|evm.TU.Gh_A01G0133|evm.TU.Gh_A01G0135|evm.TU.Gh_A01G0153|evm.TU.Gh_A01G0169|evm.TU.Gh_A01G0180|evm.TU.Gh_A01G0193|evm.TU.Gh_A01G0215|evm.TU.Gh_A01G0224|evm.TU.Gh_A01G0245|evm.TU.Gh_A01G0271|evm.TU.Gh_A01G0313|evm.TU.Gh_A01G0321|evm.TU.Gh_A01G0357|…	4601	evm.TU.Gh_A01G0019|evm.TU.Gh_A01G0055|evm.TU.Gh_A01G0075|evm.TU.Gh_A01G0078|evm.TU.Gh_A01G0099|evm.TU.Gh_A01G0101|evm.TU.Gh_A01G0102|evm.TU.Gh_A01G0139|evm.TU.Gh_A01G0141|evm.TU.Gh_A01G0158|evm.TU.Gh_A01G0159|evm.TU.Gh_A01G0160|evm.TU.Gh_A01G0167|evm.TU.Gh_A01G0186|evm.TU.Gh_A01G0192|evm.TU.Gh_A01G0195|evm.TU.Gh_A01G0209|evm.TU.Gh_A01G0213|evm.TU.Gh_A01G0217|evm.TU.Gh_A01G0218|evm.TU.Gh_A01G0229|…	5909	http://amigo.geneontology.org/cgi-bin/amigo/term_details?term=GO:0044699	yes
response to water deprivation	GO:0009414	1.7e-08	8.04262e-06	420	evm.TU.Gh_A01G0057|evm.TU.Gh_A01G0120|evm.TU.Gh_A01G0192|evm.TU.Gh_A01G0553|evm.TU.Gh_A01G0871|evm.TU.Gh_A01G0984|evm.TU.Gh_A01G0997|evm.TU.Gh_A01G1123|evm.TU.Gh_A01G1271|evm.TU.Gh_A01G1278|evm.TU.Gh_A01G1286|evm.TU.Gh_A01G1701|evm.TU.Gh_A01G1714|evm.TU.Gh_A01G1768|evm.TU.Gh_A01G1843|evm.TU.Gh_A01G1844|evm.TU.Gh_A02G0495|evm.TU.Gh_A02G0751|evm.TU.Gh_A02G0836|evm.TU.Gh_A02G0934|evm.TU.Gh_A02G0949|…	851	evm.TU.Gh_A01G0057|evm.TU.Gh_A01G1271|evm.TU.Gh_A01G1286|evm.TU.Gh_A01G1768|evm.TU.Gh_A03G0043|evm.TU.Gh_A03G1280|evm.TU.Gh_A03G1310|evm.TU.Gh_A03G1362|evm.TU.Gh_A03G1559|evm.TU.Gh_A04G1024|evm.TU.Gh_A04G1232|evm.TU.Gh_A04G1398|evm.TU.Gh_A05G0611|evm.TU.Gh_A05G0638|evm.TU.Gh_A05G0999|evm.TU.Gh_A05G1363|evm.TU.Gh_A05G2405|evm.TU.Gh_A06G0188|evm.TU.Gh_A06G0249|evm.TU.Gh_A06G0525|evm.TU.Gh_A06G0759|…	141	evm.TU.Gh_A01G0120|evm.TU.Gh_A01G0192|evm.TU.Gh_A01G0553|evm.TU.Gh_A01G0871|evm.TU.Gh_A01G0984|evm.TU.Gh_A01G0997|evm.TU.Gh_A01G1123|evm.TU.Gh_A01G1278|evm.TU.Gh_A01G1701|evm.TU.Gh_A01G1714|evm.TU.Gh_A01G1843|evm.TU.Gh_A01G1844|evm.TU.Gh_A02G0495|evm.TU.Gh_A02G0751|evm.TU.Gh_A02G0836|evm.TU.Gh_A02G0934|evm.TU.Gh_A02G0949|evm.TU.Gh_A02G1237|evm.TU.Gh_A02G1426|evm.TU.Gh_A02G1646|evm.TU.Gh_A03G0097|…	279	http://amigo.geneontology.org/cgi-bin/amigo/term_details?term=GO:0009414	yes
response to oxygen-containing compound	GO:1901700	1.7e-08	8.04262e-06	1832	evm.TU.Gh_A01G0019|evm.TU.Gh_A01G0057|evm.TU.Gh_A01G0120|evm.TU.Gh_A01G0153|evm.TU.Gh_A01G0158|evm.TU.Gh_A01G0160|evm.TU.Gh_A01G0167|evm.TU.Gh_A01G0192|evm.TU.Gh_A01G0212|evm.TU.Gh_A01G0269|evm.TU.Gh_A01G0270|evm.TU.Gh_A01G0273|evm.TU.Gh_A01G0313|evm.TU.Gh_A01G0491|evm.TU.Gh_A01G0526|evm.TU.Gh_A01G0531|evm.TU.Gh_A01G0553|evm.TU.Gh_A01G0598|evm.TU.Gh_A01G0639|evm.TU.Gh_A01G0646|evm.TU.Gh_A01G0667|…	4160	evm.TU.Gh_A01G0057|evm.TU.Gh_A01G0153|evm.TU.Gh_A01G0313|evm.TU.Gh_A01G0491|evm.TU.Gh_A01G0842|evm.TU.Gh_A01G0880|evm.TU.Gh_A01G0959|evm.TU.Gh_A01G1161|evm.TU.Gh_A01G1271|evm.TU.Gh_A01G1286|evm.TU.Gh_A01G1382|evm.TU.Gh_A01G1383|evm.TU.Gh_A01G1487|evm.TU.Gh_A01G1768|evm.TU.Gh_A02G0180|evm.TU.Gh_A02G0303|evm.TU.Gh_A02G0434|evm.TU.Gh_A02G0523|evm.TU.Gh_A02G0748|evm.TU.Gh_A02G0849|evm.TU.Gh_A02G0927|…	580	evm.TU.Gh_A01G0019|evm.TU.Gh_A01G0120|evm.TU.Gh_A01G0158|evm.TU.Gh_A01G0160|evm.TU.Gh_A01G0167|evm.TU.Gh_A01G0192|evm.TU.Gh_A01G0212|evm.TU.Gh_A01G0269|evm.TU.Gh_A01G0270|evm.TU.Gh_A01G0273|evm.TU.Gh_A01G0526|evm.TU.Gh_A01G0531|evm.TU.Gh_A01G0553|evm.TU.Gh_A01G0598|evm.TU.Gh_A01G0639|evm.TU.Gh_A01G0646|evm.TU.Gh_A01G0667|evm.TU.Gh_A01G0762|evm.TU.Gh_A01G0763|evm.TU.Gh_A01G0794|evm.TU.Gh_A01G0845|…	1252	http://amigo.geneontology.org/cgi-bin/amigo/term_details?term=GO:1901700	yes
DNA replication initiation	GO:0006270	1.8e-08	8.04262e-06	42	evm.TU.Gh_A01G1391|evm.TU.Gh_A02G1087|evm.TU.Gh_A03G0429|evm.TU.Gh_A03G0737|evm.TU.Gh_A03G1940|evm.TU.Gh_A05G0401|evm.TU.Gh_A05G1256|evm.TU.Gh_A05G2701|evm.TU.Gh_A06G1443|evm.TU.Gh_A07G1821|evm.TU.Gh_A08G0123|evm.TU.Gh_A09G0025|evm.TU.Gh_A10G0368|evm.TU.Gh_A10G1545|evm.TU.Gh_A10G1969|evm.TU.Gh_A11G0807|evm.TU.Gh_A11G1779|evm.TU.Gh_A11G3071|evm.TU.Gh_A13G0003|evm.TU.Gh_A13G0286|evm.TU.Gh_A13G1632|…	54	evm.TU.Gh_A01G1391|evm.TU.Gh_A02G1087|evm.TU.Gh_A03G0429|evm.TU.Gh_A03G0737|evm.TU.Gh_A03G1940|evm.TU.Gh_A05G1256|evm.TU.Gh_A05G2701|evm.TU.Gh_A06G1443|evm.TU.Gh_A07G1821|evm.TU.Gh_A08G0123|evm.TU.Gh_A09G0025|evm.TU.Gh_A10G0368|evm.TU.Gh_A10G1545|evm.TU.Gh_A10G1969|evm.TU.Gh_A11G0807|evm.TU.Gh_A11G1779|evm.TU.Gh_A11G3071|evm.TU.Gh_A13G0003|evm.TU.Gh_A13G0286|evm.TU.Gh_A13G1632|evm.TU.Gh_D01G1635|…	39	evm.TU.Gh_A05G0401|evm.TU.Gh_D07G2021|evm.TU.Gh_D09G1126	3	http://amigo.geneontology.org/cgi-bin/amigo/term_details?term=GO:0006270	yes
response to acid chemical	GO:0001101	2.9e-08	1.1915e-05	1326	evm.TU.Gh_A01G0019|evm.TU.Gh_A01G0057|evm.TU.Gh_A01G0120|evm.TU.Gh_A01G0153|evm.TU.Gh_A01G0160|evm.TU.Gh_A01G0167|evm.TU.Gh_A01G0192|evm.TU.Gh_A01G0491|evm.TU.Gh_A01G0526|evm.TU.Gh_A01G0553|evm.TU.Gh_A01G0646|evm.TU.Gh_A01G0667|evm.TU.Gh_A01G0762|evm.TU.Gh_A01G0763|evm.TU.Gh_A01G0871|evm.TU.Gh_A01G0880|evm.TU.Gh_A01G0959|evm.TU.Gh_A01G0984|evm.TU.Gh_A01G0997|evm.TU.Gh_A01G1117|evm.TU.Gh_A01G1123|…	2961	evm.TU.Gh_A01G0057|evm.TU.Gh_A01G0153|evm.TU.Gh_A01G0491|evm.TU.Gh_A01G0880|evm.TU.Gh_A01G0959|evm.TU.Gh_A01G1161|evm.TU.Gh_A01G1271|evm.TU.Gh_A01G1286|evm.TU.Gh_A01G1382|evm.TU.Gh_A01G1383|evm.TU.Gh_A01G1768|evm.TU.Gh_A02G0303|evm.TU.Gh_A02G0434|evm.TU.Gh_A02G0523|evm.TU.Gh_A02G0748|evm.TU.Gh_A02G1257|evm.TU.Gh_A02G1473|evm.TU.Gh_A02G1796|evm.TU.Gh_A03G0043|evm.TU.Gh_A03G0163|evm.TU.Gh_A03G0189|…	428	evm.TU.Gh_A01G0019|evm.TU.Gh_A01G0120|evm.TU.Gh_A01G0160|evm.TU.Gh_A01G0167|evm.TU.Gh_A01G0192|evm.TU.Gh_A01G0526|evm.TU.Gh_A01G0553|evm.TU.Gh_A01G0646|evm.TU.Gh_A01G0667|evm.TU.Gh_A01G0762|evm.TU.Gh_A01G0763|evm.TU.Gh_A01G0871|evm.TU.Gh_A01G0984|evm.TU.Gh_A01G0997|evm.TU.Gh_A01G1117|evm.TU.Gh_A01G1123|evm.TU.Gh_A01G1278|evm.TU.Gh_A01G1406|evm.TU.Gh_A01G1472|evm.TU.Gh_A01G1644|evm.TU.Gh_A01G1701|…	898	http://amigo.geneontology.org/cgi-bin/amigo/term_details?term=GO:0001101	yes
response to endogenous stimulus	GO:0009719	3e-08	1.1915e-05	2409	evm.TU.Gh_A01G0019|evm.TU.Gh_A01G0057|evm.TU.Gh_A01G0078|evm.TU.Gh_A01G0120|evm.TU.Gh_A01G0153|evm.TU.Gh_A01G0158|evm.TU.Gh_A01G0160|evm.TU.Gh_A01G0195|evm.TU.Gh_A01G0212|evm.TU.Gh_A01G0217|evm.TU.Gh_A01G0218|evm.TU.Gh_A01G0246|evm.TU.Gh_A01G0323|evm.TU.Gh_A01G0363|evm.TU.Gh_A01G0383|evm.TU.Gh_A01G0384|evm.TU.Gh_A01G0412|evm.TU.Gh_A01G0437|evm.TU.Gh_A01G0449|evm.TU.Gh_A01G0456|evm.TU.Gh_A01G0491|…	5555	evm.TU.Gh_A01G0057|evm.TU.Gh_A01G0153|evm.TU.Gh_A01G0323|evm.TU.Gh_A01G0437|evm.TU.Gh_A01G0449|evm.TU.Gh_A01G0456|evm.TU.Gh_A01G0491|evm.TU.Gh_A01G0537|evm.TU.Gh_A01G0842|evm.TU.Gh_A01G0880|evm.TU.Gh_A01G0908|evm.TU.Gh_A01G0919|evm.TU.Gh_A01G0959|evm.TU.Gh_A01G1161|evm.TU.Gh_A01G1186|evm.TU.Gh_A01G1358|evm.TU.Gh_A01G1374|evm.TU.Gh_A01G1382|evm.TU.Gh_A01G1383|evm.TU.Gh_A01G1404|evm.TU.Gh_A01G1719|…	880	evm.TU.Gh_A01G0019|evm.TU.Gh_A01G0078|evm.TU.Gh_A01G0120|evm.TU.Gh_A01G0158|evm.TU.Gh_A01G0160|evm.TU.Gh_A01G0195|evm.TU.Gh_A01G0212|evm.TU.Gh_A01G0217|evm.TU.Gh_A01G0218|evm.TU.Gh_A01G0246|evm.TU.Gh_A01G0363|evm.TU.Gh_A01G0383|evm.TU.Gh_A01G0384|evm.TU.Gh_A01G0412|evm.TU.Gh_A01G0526|evm.TU.Gh_A01G0531|evm.TU.Gh_A01G0639|evm.TU.Gh_A01G0646|evm.TU.Gh_A01G0678|evm.TU.Gh_A01G0762|evm.TU.Gh_A01G0763|…	1529	http://amigo.geneontology.org/cgi-bin/amigo/term_details?term=GO:0009719	yes
microtubule-based movement	GO:0007018	4.6e-08	1.73081e-05	117	evm.TU.Gh_A01G0037|evm.TU.Gh_A01G0245|evm.TU.Gh_A01G0564|evm.TU.Gh_A01G0745|evm.TU.Gh_A01G0746|evm.TU.Gh_A01G0996|evm.TU.Gh_A01G1637|evm.TU.Gh_A01G1752|evm.TU.Gh_A02G0395|evm.TU.Gh_A02G0828|evm.TU.Gh_A02G1719|evm.TU.Gh_A03G0132|evm.TU.Gh_A03G0303|evm.TU.Gh_A03G0657|evm.TU.Gh_A03G1683|evm.TU.Gh_A04G0035|evm.TU.Gh_A04G0192|evm.TU.Gh_A04G0682|evm.TU.Gh_A04G0704|evm.TU.Gh_A05G0163|evm.TU.Gh_A05G0631|…	198	evm.TU.Gh_A01G0037|evm.TU.Gh_A01G0245|evm.TU.Gh_A01G0564|evm.TU.Gh_A01G1637|evm.TU.Gh_A01G1752|evm.TU.Gh_A02G0395|evm.TU.Gh_A02G0828|evm.TU.Gh_A02G1719|evm.TU.Gh_A03G0132|evm.TU.Gh_A03G0303|evm.TU.Gh_A03G0657|evm.TU.Gh_A03G1683|evm.TU.Gh_A04G0035|evm.TU.Gh_A04G0192|evm.TU.Gh_A04G0682|evm.TU.Gh_A04G0704|evm.TU.Gh_A05G0163|evm.TU.Gh_A05G0631|evm.TU.Gh_A05G0850|evm.TU.Gh_A05G1427|evm.TU.Gh_A05G1874|…	98	evm.TU.Gh_A01G0745|evm.TU.Gh_A01G0746|evm.TU.Gh_A01G0996|evm.TU.Gh_A06G0178|evm.TU.Gh_A06G1877|evm.TU.Gh_A08G1033|evm.TU.Gh_A12G2032|evm.TU.Gh_A13G0974|evm.TU.Gh_A13G2211|evm.TU.Gh_D01G0765|evm.TU.Gh_D01G0766|evm.TU.Gh_D03G0222|evm.TU.Gh_D04G1635|evm.TU.Gh_D05G3699|evm.TU.Gh_D06G0172|evm.TU.Gh_D06G0265|evm.TU.Gh_D09G0478|evm.TU.Gh_D09G0602|evm.TU.Gh_D11G2638	19	http://amigo.geneontology.org/cgi-bin/amigo/term_details?term=GO:0007018	yes
organic hydroxy compound metabolic process	GO:1901615	7.1e-08	2.5379e-05	419	evm.TU.Gh_A01G0283|evm.TU.Gh_A01G0395|evm.TU.Gh_A01G0420|evm.TU.Gh_A01G0729|evm.TU.Gh_A01G0738|evm.TU.Gh_A01G0762|evm.TU.Gh_A01G0763|evm.TU.Gh_A01G0850|evm.TU.Gh_A01G0880|evm.TU.Gh_A01G0959|evm.TU.Gh_A01G0972|evm.TU.Gh_A01G1315|evm.TU.Gh_A01G1685|evm.TU.Gh_A01G1790|evm.TU.Gh_A02G0067|evm.TU.Gh_A02G0642|evm.TU.Gh_A02G1113|evm.TU.Gh_A02G1257|evm.TU.Gh_A02G1268|evm.TU.Gh_A02G1359|evm.TU.Gh_A02G1674|…	857	evm.TU.Gh_A01G0729|evm.TU.Gh_A01G0850|evm.TU.Gh_A01G0880|evm.TU.Gh_A01G0959|evm.TU.Gh_A01G1685|evm.TU.Gh_A01G1790|evm.TU.Gh_A02G1257|evm.TU.Gh_A02G1268|evm.TU.Gh_A02G1359|evm.TU.Gh_A03G0374|evm.TU.Gh_A03G0591|evm.TU.Gh_A03G0762|evm.TU.Gh_A03G1352|evm.TU.Gh_A03G1583|evm.TU.Gh_A03G1734|evm.TU.Gh_A04G1402|evm.TU.Gh_A05G0122|evm.TU.Gh_A05G0412|evm.TU.Gh_A05G1244|evm.TU.Gh_A05G1566|evm.TU.Gh_A05G1862|…	152	evm.TU.Gh_A01G0283|evm.TU.Gh_A01G0395|evm.TU.Gh_A01G0420|evm.TU.Gh_A01G0738|evm.TU.Gh_A01G0762|evm.TU.Gh_A01G0763|evm.TU.Gh_A01G0972|evm.TU.Gh_A01G1315|evm.TU.Gh_A02G0067|evm.TU.Gh_A02G0642|evm.TU.Gh_A02G1113|evm.TU.Gh_A02G1674|evm.TU.Gh_A03G0225|evm.TU.Gh_A03G0803|evm.TU.Gh_A03G1185|evm.TU.Gh_A03G1331|evm.TU.Gh_A03G1667|evm.TU.Gh_A03G1679|evm.TU.Gh_A03G2022|evm.TU.Gh_A04G0088|evm.TU.Gh_A04G0375|…	267	http://amigo.geneontology.org/cgi-bin/amigo/term_details?term=GO:1901615	yes
alcohol biosynthetic process	GO:0046165	1.6e-07	5.19927e-05	152	evm.TU.Gh_A01G0729|evm.TU.Gh_A01G0738|evm.TU.Gh_A01G0762|evm.TU.Gh_A01G0763|evm.TU.Gh_A01G0972|evm.TU.Gh_A01G1790|evm.TU.Gh_A02G1268|evm.TU.Gh_A02G1359|evm.TU.Gh_A03G0374|evm.TU.Gh_A03G0803|evm.TU.Gh_A03G1352|evm.TU.Gh_A03G1734|evm.TU.Gh_A03G2022|evm.TU.Gh_A04G1094|evm.TU.Gh_A05G0624|evm.TU.Gh_A05G0763|evm.TU.Gh_A05G1213|evm.TU.Gh_A05G1244|evm.TU.Gh_A05G1254|evm.TU.Gh_A05G1516|evm.TU.Gh_A05G1566|…	274	evm.TU.Gh_A01G0729|evm.TU.Gh_A01G1790|evm.TU.Gh_A02G1268|evm.TU.Gh_A02G1359|evm.TU.Gh_A03G0374|evm.TU.Gh_A03G1352|evm.TU.Gh_A03G1734|evm.TU.Gh_A05G1244|evm.TU.Gh_A05G1566|evm.TU.Gh_A05G1862|evm.TU.Gh_A05G2088|evm.TU.Gh_A05G2322|evm.TU.Gh_A05G3792|evm.TU.Gh_A05G3900|evm.TU.Gh_A06G0059|evm.TU.Gh_A06G1621|evm.TU.Gh_A06G1754|evm.TU.Gh_A07G1878|evm.TU.Gh_A07G2123|evm.TU.Gh_A08G0504|evm.TU.Gh_A08G1982|…	63	evm.TU.Gh_A01G0738|evm.TU.Gh_A01G0762|evm.TU.Gh_A01G0763|evm.TU.Gh_A01G0972|evm.TU.Gh_A03G0803|evm.TU.Gh_A03G2022|evm.TU.Gh_A04G1094|evm.TU.Gh_A05G0624|evm.TU.Gh_A05G0763|evm.TU.Gh_A05G1213|evm.TU.Gh_A05G1254|evm.TU.Gh_A05G1516|evm.TU.Gh_A05G1738|evm.TU.Gh_A05G2169|evm.TU.Gh_A05G2841|evm.TU.Gh_A05G3085|evm.TU.Gh_A05G3691|evm.TU.Gh_A05G3812|evm.TU.Gh_A06G1008|evm.TU.Gh_A06G1446|evm.TU.Gh_A07G0590|…	89	http://amigo.geneontology.org/cgi-bin/amigo/term_details?term=GO:0046165	yes
chromatin assembly or disassembly	GO:0006333	1.6e-07	5.19927e-05	85	evm.TU.Gh_A01G0838|evm.TU.Gh_A01G1890|evm.TU.Gh_A01G1971|evm.TU.Gh_A02G0873|evm.TU.Gh_A02G1361|evm.TU.Gh_A03G0310|evm.TU.Gh_A03G0342|evm.TU.Gh_A03G0582|evm.TU.Gh_A04G0698|evm.TU.Gh_A04G1267|evm.TU.Gh_A05G0955|evm.TU.Gh_A05G1533|evm.TU.Gh_A07G0113|evm.TU.Gh_A07G0118|evm.TU.Gh_A07G1559|evm.TU.Gh_A07G2178|evm.TU.Gh_A08G0011|evm.TU.Gh_A08G0014|evm.TU.Gh_A08G0565|evm.TU.Gh_A08G2038|evm.TU.Gh_A08G2039|…	137	evm.TU.Gh_A01G0838|evm.TU.Gh_A01G1890|evm.TU.Gh_A01G1971|evm.TU.Gh_A02G0873|evm.TU.Gh_A02G1361|evm.TU.Gh_A03G0310|evm.TU.Gh_A03G0342|evm.TU.Gh_A03G0582|evm.TU.Gh_A04G0698|evm.TU.Gh_A04G1267|evm.TU.Gh_A07G0118|evm.TU.Gh_A07G1559|evm.TU.Gh_A07G2178|evm.TU.Gh_A08G0011|evm.TU.Gh_A08G0014|evm.TU.Gh_A08G0565|evm.TU.Gh_A08G2531|evm.TU.Gh_A08G2533|evm.TU.Gh_A08G2548|evm.TU.Gh_A09G0431|evm.TU.Gh_A09G1535|…	76	evm.TU.Gh_A05G0955|evm.TU.Gh_A05G1533|evm.TU.Gh_A07G0113|evm.TU.Gh_A08G2038|evm.TU.Gh_A08G2039|evm.TU.Gh_D08G2429|evm.TU.Gh_D08G2430|evm.TU.Gh_D09G0780|evm.TU.Gh_D13G0168	9	http://amigo.geneontology.org/cgi-bin/amigo/term_details?term=GO:0006333	yes
alpha-amino acid metabolic process	GO:1901605	2.8e-07	8.5788e-05	395	evm.TU.Gh_A01G0267|evm.TU.Gh_A01G0351|evm.TU.Gh_A01G0420|evm.TU.Gh_A01G0700|evm.TU.Gh_A01G0805|evm.TU.Gh_A01G1055|evm.TU.Gh_A01G1192|evm.TU.Gh_A01G1508|evm.TU.Gh_A01G1513|evm.TU.Gh_A01G1643|evm.TU.Gh_A01G1839|evm.TU.Gh_A01G1899|evm.TU.Gh_A02G0064|evm.TU.Gh_A02G0121|evm.TU.Gh_A02G0237|evm.TU.Gh_A02G0242|evm.TU.Gh_A02G0329|evm.TU.Gh_A02G1455|evm.TU.Gh_A02G1507|evm.TU.Gh_A03G0026|evm.TU.Gh_A03G0135|…	811	evm.TU.Gh_A01G0805|evm.TU.Gh_A01G1055|evm.TU.Gh_A01G1192|evm.TU.Gh_A01G1513|evm.TU.Gh_A02G0237|evm.TU.Gh_A03G0135|evm.TU.Gh_A03G0987|evm.TU.Gh_A03G0997|evm.TU.Gh_A03G1487|evm.TU.Gh_A03G1734|evm.TU.Gh_A03G1760|evm.TU.Gh_A04G0509|evm.TU.Gh_A04G0569|evm.TU.Gh_A04G0621|evm.TU.Gh_A04G1178|evm.TU.Gh_A05G0443|evm.TU.Gh_A05G2170|evm.TU.Gh_A05G2624|evm.TU.Gh_A06G0026|evm.TU.Gh_A06G0069|evm.TU.Gh_A06G0548|…	139	evm.TU.Gh_A01G0267|evm.TU.Gh_A01G0351|evm.TU.Gh_A01G0420|evm.TU.Gh_A01G0700|evm.TU.Gh_A01G1508|evm.TU.Gh_A01G1643|evm.TU.Gh_A01G1839|evm.TU.Gh_A01G1899|evm.TU.Gh_A02G0064|evm.TU.Gh_A02G0121|evm.TU.Gh_A02G0242|evm.TU.Gh_A02G0329|evm.TU.Gh_A02G1455|evm.TU.Gh_A02G1507|evm.TU.Gh_A03G0026|evm.TU.Gh_A03G1189|evm.TU.Gh_A03G1374|evm.TU.Gh_A03G1711|evm.TU.Gh_A03G2161|evm.TU.Gh_A04G0620|evm.TU.Gh_A04G0928|…	256	http://amigo.geneontology.org/cgi-bin/amigo/term_details?term=GO:1901605	yes
steroid metabolic process	GO:0008202	2.9e-07	8.5788e-05	143	evm.TU.Gh_A01G0738|evm.TU.Gh_A01G0817|evm.TU.Gh_A01G0972|evm.TU.Gh_A01G1790|evm.TU.Gh_A02G0842|evm.TU.Gh_A03G0374|evm.TU.Gh_A03G0467|evm.TU.Gh_A03G0762|evm.TU.Gh_A03G1352|evm.TU.Gh_A03G2022|evm.TU.Gh_A04G0582|evm.TU.Gh_A04G1094|evm.TU.Gh_A05G0122|evm.TU.Gh_A05G0682|evm.TU.Gh_A05G1254|evm.TU.Gh_A05G1516|evm.TU.Gh_A05G1566|evm.TU.Gh_A05G1738|evm.TU.Gh_A05G1803|evm.TU.Gh_A05G1862|evm.TU.Gh_A05G2020|…	257	evm.TU.Gh_A01G1790|evm.TU.Gh_A02G0842|evm.TU.Gh_A03G0374|evm.TU.Gh_A03G0467|evm.TU.Gh_A03G0762|evm.TU.Gh_A03G1352|evm.TU.Gh_A05G0122|evm.TU.Gh_A05G1566|evm.TU.Gh_A05G1862|evm.TU.Gh_A05G2020|evm.TU.Gh_A07G0435|evm.TU.Gh_A07G1662|evm.TU.Gh_A08G0504|evm.TU.Gh_A08G1982|evm.TU.Gh_A08G2123|evm.TU.Gh_A09G0022|evm.TU.Gh_A09G2194|evm.TU.Gh_A10G0830|evm.TU.Gh_A10G2109|evm.TU.Gh_A11G0930|evm.TU.Gh_A11G2448|…	52	evm.TU.Gh_A01G0738|evm.TU.Gh_A01G0817|evm.TU.Gh_A01G0972|evm.TU.Gh_A03G2022|evm.TU.Gh_A04G0582|evm.TU.Gh_A04G1094|evm.TU.Gh_A05G0682|evm.TU.Gh_A05G1254|evm.TU.Gh_A05G1516|evm.TU.Gh_A05G1738|evm.TU.Gh_A05G1803|evm.TU.Gh_A05G2169|evm.TU.Gh_A05G2841|evm.TU.Gh_A05G3085|evm.TU.Gh_A05G3691|evm.TU.Gh_A05G3812|evm.TU.Gh_A06G1354|evm.TU.Gh_A06G1446|evm.TU.Gh_A07G0021|evm.TU.Gh_A07G0525|evm.TU.Gh_A07G0526|…	91	http://amigo.geneontology.org/cgi-bin/amigo/term_details?term=GO:0008202	yes
response to chitin	GO:0010200	3e-07	8.5788e-05	247	evm.TU.Gh_A01G0212|evm.TU.Gh_A01G0531|evm.TU.Gh_A01G0639|evm.TU.Gh_A01G0762|evm.TU.Gh_A01G0763|evm.TU.Gh_A01G0984|evm.TU.Gh_A01G1714|evm.TU.Gh_A01G1768|evm.TU.Gh_A02G0029|evm.TU.Gh_A02G0044|evm.TU.Gh_A02G0671|evm.TU.Gh_A02G0836|evm.TU.Gh_A03G0066|evm.TU.Gh_A03G0210|evm.TU.Gh_A03G0291|evm.TU.Gh_A03G0524|evm.TU.Gh_A03G1062|evm.TU.Gh_A03G1063|evm.TU.Gh_A03G1426|evm.TU.Gh_A03G1439|evm.TU.Gh_A03G1611|…	481	evm.TU.Gh_A01G1768|evm.TU.Gh_A03G1426|evm.TU.Gh_A04G0305|evm.TU.Gh_A04G1024|evm.TU.Gh_A05G0638|evm.TU.Gh_A05G0908|evm.TU.Gh_A05G2194|evm.TU.Gh_A05G2476|evm.TU.Gh_A06G0188|evm.TU.Gh_A06G2118|evm.TU.Gh_A08G1191|evm.TU.Gh_A08G1879|evm.TU.Gh_A09G0944|evm.TU.Gh_A10G2052|evm.TU.Gh_A11G0416|evm.TU.Gh_A11G0440|evm.TU.Gh_A11G0518|evm.TU.Gh_A11G0833|evm.TU.Gh_A11G2041|evm.TU.Gh_A11G2677|evm.TU.Gh_A12G1944|…	50	evm.TU.Gh_A01G0212|evm.TU.Gh_A01G0531|evm.TU.Gh_A01G0639|evm.TU.Gh_A01G0762|evm.TU.Gh_A01G0763|evm.TU.Gh_A01G0984|evm.TU.Gh_A01G1714|evm.TU.Gh_A02G0029|evm.TU.Gh_A02G0044|evm.TU.Gh_A02G0671|evm.TU.Gh_A02G0836|evm.TU.Gh_A03G0066|evm.TU.Gh_A03G0210|evm.TU.Gh_A03G0291|evm.TU.Gh_A03G0524|evm.TU.Gh_A03G1062|evm.TU.Gh_A03G1063|evm.TU.Gh_A03G1439|evm.TU.Gh_A03G1611|evm.TU.Gh_A03G2042|evm.TU.Gh_A03G2115|…	197	http://amigo.geneontology.org/cgi-bin/amigo/term_details?term=GO:0010200	yes
small molecule biosynthetic process	GO:0044283	4.7e-07	0.000129232	888	evm.TU.Gh_A01G0045|evm.TU.Gh_A01G0057|evm.TU.Gh_A01G0186|evm.TU.Gh_A01G0267|evm.TU.Gh_A01G0395|evm.TU.Gh_A01G0502|evm.TU.Gh_A01G0560|evm.TU.Gh_A01G0646|evm.TU.Gh_A01G0700|evm.TU.Gh_A01G0729|evm.TU.Gh_A01G0738|evm.TU.Gh_A01G0762|evm.TU.Gh_A01G0763|evm.TU.Gh_A01G0794|evm.TU.Gh_A01G0805|evm.TU.Gh_A01G0870|evm.TU.Gh_A01G0972|evm.TU.Gh_A01G1047|evm.TU.Gh_A01G1055|evm.TU.Gh_A01G1063|evm.TU.Gh_A01G1508|…	1956	evm.TU.Gh_A01G0045|evm.TU.Gh_A01G0057|evm.TU.Gh_A01G0560|evm.TU.Gh_A01G0729|evm.TU.Gh_A01G0805|evm.TU.Gh_A01G1047|evm.TU.Gh_A01G1055|evm.TU.Gh_A01G1063|evm.TU.Gh_A01G1513|evm.TU.Gh_A01G1563|evm.TU.Gh_A01G1790|evm.TU.Gh_A01G1961|evm.TU.Gh_A01G2000|evm.TU.Gh_A01G2091|evm.TU.Gh_A01G2158|evm.TU.Gh_A02G0237|evm.TU.Gh_A02G0410|evm.TU.Gh_A02G1268|evm.TU.Gh_A02G1359|evm.TU.Gh_A02G1788|evm.TU.Gh_A03G0135|…	396	evm.TU.Gh_A01G0186|evm.TU.Gh_A01G0267|evm.TU.Gh_A01G0395|evm.TU.Gh_A01G0502|evm.TU.Gh_A01G0646|evm.TU.Gh_A01G0700|evm.TU.Gh_A01G0738|evm.TU.Gh_A01G0762|evm.TU.Gh_A01G0763|evm.TU.Gh_A01G0794|evm.TU.Gh_A01G0870|evm.TU.Gh_A01G0972|evm.TU.Gh_A01G1508|evm.TU.Gh_A01G1643|evm.TU.Gh_A01G1839|evm.TU.Gh_A01G1899|evm.TU.Gh_A02G0064|evm.TU.Gh_A02G0121|evm.TU.Gh_A02G0242|evm.TU.Gh_A02G0294|evm.TU.Gh_A02G0329|…	492	http://amigo.geneontology.org/cgi-bin/amigo/term_details?term=GO:0044283	yes
response to hormone	GO:0009725	6.5e-07	0.000172106	2241	evm.TU.Gh_A01G0019|evm.TU.Gh_A01G0057|evm.TU.Gh_A01G0078|evm.TU.Gh_A01G0120|evm.TU.Gh_A01G0153|evm.TU.Gh_A01G0158|evm.TU.Gh_A01G0160|evm.TU.Gh_A01G0195|evm.TU.Gh_A01G0217|evm.TU.Gh_A01G0218|evm.TU.Gh_A01G0246|evm.TU.Gh_A01G0323|evm.TU.Gh_A01G0363|evm.TU.Gh_A01G0383|evm.TU.Gh_A01G0384|evm.TU.Gh_A01G0412|evm.TU.Gh_A01G0437|evm.TU.Gh_A01G0449|evm.TU.Gh_A01G0456|evm.TU.Gh_A01G0491|evm.TU.Gh_A01G0526|…	5196	evm.TU.Gh_A01G0057|evm.TU.Gh_A01G0153|evm.TU.Gh_A01G0323|evm.TU.Gh_A01G0437|evm.TU.Gh_A01G0449|evm.TU.Gh_A01G0456|evm.TU.Gh_A01G0491|evm.TU.Gh_A01G0537|evm.TU.Gh_A01G0842|evm.TU.Gh_A01G0880|evm.TU.Gh_A01G0908|evm.TU.Gh_A01G0919|evm.TU.Gh_A01G0959|evm.TU.Gh_A01G1161|evm.TU.Gh_A01G1186|evm.TU.Gh_A01G1374|evm.TU.Gh_A01G1382|evm.TU.Gh_A01G1383|evm.TU.Gh_A01G1404|evm.TU.Gh_A01G1719|evm.TU.Gh_A01G1768|…	840	evm.TU.Gh_A01G0019|evm.TU.Gh_A01G0078|evm.TU.Gh_A01G0120|evm.TU.Gh_A01G0158|evm.TU.Gh_A01G0160|evm.TU.Gh_A01G0195|evm.TU.Gh_A01G0217|evm.TU.Gh_A01G0218|evm.TU.Gh_A01G0246|evm.TU.Gh_A01G0363|evm.TU.Gh_A01G0383|evm.TU.Gh_A01G0384|evm.TU.Gh_A01G0412|evm.TU.Gh_A01G0526|evm.TU.Gh_A01G0639|evm.TU.Gh_A01G0646|evm.TU.Gh_A01G0678|evm.TU.Gh_A01G0762|evm.TU.Gh_A01G0763|evm.TU.Gh_A01G0769|evm.TU.Gh_A01G0794|…	1401	http://amigo.geneontology.org/cgi-bin/amigo/term_details?term=GO:0009725	yes
photosynthesis, light harvesting	GO:0009765	7.3e-07	0.000186385	56	evm.TU.Gh_A01G0519|evm.TU.Gh_A01G0976|evm.TU.Gh_A01G1349|evm.TU.Gh_A01G1972|evm.TU.Gh_A01G2048|evm.TU.Gh_A02G1292|evm.TU.Gh_A03G2154|evm.TU.Gh_A04G0218|evm.TU.Gh_A04G0961|evm.TU.Gh_A05G0654|evm.TU.Gh_A05G1261|evm.TU.Gh_A05G2108|evm.TU.Gh_A06G0050|evm.TU.Gh_A07G0594|evm.TU.Gh_A07G1725|evm.TU.Gh_A07G2182|evm.TU.Gh_A07G2184|evm.TU.Gh_A07G2366|evm.TU.Gh_A09G0160|evm.TU.Gh_A10G0361|evm.TU.Gh_A11G0622|…	84	evm.TU.Gh_D06G2351|evm.TU.Gh_D09G0152	2	evm.TU.Gh_A01G0519|evm.TU.Gh_A01G0976|evm.TU.Gh_A01G1349|evm.TU.Gh_A01G1972|evm.TU.Gh_A01G2048|evm.TU.Gh_A02G1292|evm.TU.Gh_A03G2154|evm.TU.Gh_A04G0218|evm.TU.Gh_A04G0961|evm.TU.Gh_A05G0654|evm.TU.Gh_A05G1261|evm.TU.Gh_A05G2108|evm.TU.Gh_A06G0050|evm.TU.Gh_A07G0594|evm.TU.Gh_A07G1725|evm.TU.Gh_A07G2182|evm.TU.Gh_A07G2184|evm.TU.Gh_A07G2366|evm.TU.Gh_A09G0160|evm.TU.Gh_A10G0361|evm.TU.Gh_A11G0622|…	54	http://amigo.geneontology.org/cgi-bin/amigo/term_details?term=GO:0009765	yes
aromatic amino acid family metabolic process	GO:0009072	7.8e-07	0.000192283	104	evm.TU.Gh_A01G0420|evm.TU.Gh_A01G1839|evm.TU.Gh_A02G0067|evm.TU.Gh_A02G1507|evm.TU.Gh_A03G0987|evm.TU.Gh_A03G1374|evm.TU.Gh_A04G0620|evm.TU.Gh_A04G0621|evm.TU.Gh_A04G1178|evm.TU.Gh_A05G0486|evm.TU.Gh_A05G1047|evm.TU.Gh_A05G1498|evm.TU.Gh_A05G1621|evm.TU.Gh_A05G1924|evm.TU.Gh_A05G2556|evm.TU.Gh_A05G2624|evm.TU.Gh_A06G0446|evm.TU.Gh_A06G0667|evm.TU.Gh_A06G0921|evm.TU.Gh_A06G1306|evm.TU.Gh_A07G0741|…	179	evm.TU.Gh_A03G0987|evm.TU.Gh_A04G0621|evm.TU.Gh_A04G1178|evm.TU.Gh_A05G0486|evm.TU.Gh_A05G2624|evm.TU.Gh_A06G0667|evm.TU.Gh_A06G0921|evm.TU.Gh_A06G1306|evm.TU.Gh_A07G1967|evm.TU.Gh_A08G1677|evm.TU.Gh_A09G0984|evm.TU.Gh_A10G1724|evm.TU.Gh_A11G1083|evm.TU.Gh_A11G1375|evm.TU.Gh_A13G0701|evm.TU.Gh_D04G0530|evm.TU.Gh_D04G1789|evm.TU.Gh_D05G1164|evm.TU.Gh_D05G2914|evm.TU.Gh_D05G3344|evm.TU.Gh_D06G1084|…	29	evm.TU.Gh_A01G0420|evm.TU.Gh_A01G1839|evm.TU.Gh_A02G0067|evm.TU.Gh_A02G1507|evm.TU.Gh_A03G1374|evm.TU.Gh_A04G0620|evm.TU.Gh_A05G1047|evm.TU.Gh_A05G1498|evm.TU.Gh_A05G1621|evm.TU.Gh_A05G1924|evm.TU.Gh_A05G2556|evm.TU.Gh_A06G0446|evm.TU.Gh_A07G0741|evm.TU.Gh_A07G1358|evm.TU.Gh_A07G1439|evm.TU.Gh_A07G1500|evm.TU.Gh_A07G1774|evm.TU.Gh_A07G2254|evm.TU.Gh_A08G0037|evm.TU.Gh_A09G0884|evm.TU.Gh_A09G1076|…	75	http://amigo.geneontology.org/cgi-bin/amigo/term_details?term=GO:0009072	yes
response to karrikin	GO:0080167	8.4e-07	0.000200172	117	evm.TU.Gh_A01G0599|evm.TU.Gh_A01G0976|evm.TU.Gh_A01G1088|evm.TU.Gh_A01G1598|evm.TU.Gh_A02G0434|evm.TU.Gh_A02G1119|evm.TU.Gh_A02G1256|evm.TU.Gh_A03G0001|evm.TU.Gh_A03G0570|evm.TU.Gh_A03G0668|evm.TU.Gh_A03G1064|evm.TU.Gh_A03G1564|evm.TU.Gh_A03G1760|evm.TU.Gh_A04G0829|evm.TU.Gh_A04G0832|evm.TU.Gh_A05G0055|evm.TU.Gh_A05G0297|evm.TU.Gh_A05G0577|evm.TU.Gh_A05G2474|evm.TU.Gh_A05G2973|evm.TU.Gh_A05G3167|…	206	evm.TU.Gh_A02G0434|evm.TU.Gh_A02G1256|evm.TU.Gh_A03G1760|evm.TU.Gh_A05G0297|evm.TU.Gh_A05G0577|evm.TU.Gh_A07G0882|evm.TU.Gh_A08G0781|evm.TU.Gh_A08G1137|evm.TU.Gh_A08G2092|evm.TU.Gh_A09G0437|evm.TU.Gh_A09G2229|evm.TU.Gh_A09G2230|evm.TU.Gh_A11G2030|evm.TU.Gh_A11G3130|evm.TU.Gh_A12G0824|evm.TU.Gh_A12G2234|evm.TU.Gh_A12G2636|evm.TU.Gh_A12G2638|evm.TU.Gh_A13G1665|evm.TU.Gh_A13G1983|evm.TU.Gh_D02G1474|…	40	evm.TU.Gh_A01G0599|evm.TU.Gh_A01G0976|evm.TU.Gh_A01G1088|evm.TU.Gh_A01G1598|evm.TU.Gh_A02G1119|evm.TU.Gh_A03G0001|evm.TU.Gh_A03G0570|evm.TU.Gh_A03G0668|evm.TU.Gh_A03G1064|evm.TU.Gh_A03G1564|evm.TU.Gh_A04G0829|evm.TU.Gh_A04G0832|evm.TU.Gh_A05G0055|evm.TU.Gh_A05G2474|evm.TU.Gh_A05G2973|evm.TU.Gh_A05G3167|evm.TU.Gh_A05G3491|evm.TU.Gh_A06G0779|evm.TU.Gh_A06G1287|evm.TU.Gh_A06G1442|evm.TU.Gh_A06G2100|…	77	http://amigo.geneontology.org/cgi-bin/amigo/term_details?term=GO:0080167	yes
response to radiation	GO:0009314	1e-06	0.000230613	741	evm.TU.Gh_A01G0045|evm.TU.Gh_A01G0192|evm.TU.Gh_A01G0439|evm.TU.Gh_A01G0531|evm.TU.Gh_A01G0662|evm.TU.Gh_A01G0816|evm.TU.Gh_A01G0949|evm.TU.Gh_A01G0953|evm.TU.Gh_A01G0984|evm.TU.Gh_A01G1063|evm.TU.Gh_A01G1212|evm.TU.Gh_A01G1254|evm.TU.Gh_A01G1309|evm.TU.Gh_A01G1377|evm.TU.Gh_A01G1563|evm.TU.Gh_A01G1598|evm.TU.Gh_A01G1617|evm.TU.Gh_A01G1643|evm.TU.Gh_A01G1661|evm.TU.Gh_A01G1715|evm.TU.Gh_A01G1828|…	1619	evm.TU.Gh_A01G0045|evm.TU.Gh_A01G0662|evm.TU.Gh_A01G0816|evm.TU.Gh_A01G0949|evm.TU.Gh_A01G1063|evm.TU.Gh_A01G1563|evm.TU.Gh_A01G1617|evm.TU.Gh_A02G0449|evm.TU.Gh_A02G1199|evm.TU.Gh_A03G0117|evm.TU.Gh_A03G0230|evm.TU.Gh_A03G0611|evm.TU.Gh_A03G0625|evm.TU.Gh_A03G0794|evm.TU.Gh_A03G0869|evm.TU.Gh_A03G1194|evm.TU.Gh_A03G1280|evm.TU.Gh_A03G1286|evm.TU.Gh_A03G1310|evm.TU.Gh_A03G1362|evm.TU.Gh_A03G1426|…	309	evm.TU.Gh_A01G0192|evm.TU.Gh_A01G0439|evm.TU.Gh_A01G0531|evm.TU.Gh_A01G0953|evm.TU.Gh_A01G0984|evm.TU.Gh_A01G1212|evm.TU.Gh_A01G1254|evm.TU.Gh_A01G1309|evm.TU.Gh_A01G1377|evm.TU.Gh_A01G1598|evm.TU.Gh_A01G1643|evm.TU.Gh_A01G1661|evm.TU.Gh_A01G1715|evm.TU.Gh_A01G1828|evm.TU.Gh_A01G1829|evm.TU.Gh_A01G1972|evm.TU.Gh_A02G0359|evm.TU.Gh_A02G0807|evm.TU.Gh_A02G0836|evm.TU.Gh_A02G1292|evm.TU.Gh_A02G1507|…	432	http://amigo.geneontology.org/cgi-bin/amigo/term_details?term=GO:0009314	yes
nuclear division	GO:0000280	1.1e-06	0.000245747	299	evm.TU.Gh_A01G0133|evm.TU.Gh_A01G0564|evm.TU.Gh_A01G0595|evm.TU.Gh_A01G0658|evm.TU.Gh_A01G0813|evm.TU.Gh_A01G0996|evm.TU.Gh_A01G1287|evm.TU.Gh_A01G1462|evm.TU.Gh_A01G1479|evm.TU.Gh_A01G1480|evm.TU.Gh_A01G1595|evm.TU.Gh_A01G1804|evm.TU.Gh_A01G1818|evm.TU.Gh_A01G2101|evm.TU.Gh_A02G0395|evm.TU.Gh_A02G0828|evm.TU.Gh_A02G0849|evm.TU.Gh_A02G1145|evm.TU.Gh_A02G1482|evm.TU.Gh_A02G1696|evm.TU.Gh_A03G0429|…	603	evm.TU.Gh_A01G0133|evm.TU.Gh_A01G0564|evm.TU.Gh_A01G0658|evm.TU.Gh_A01G0813|evm.TU.Gh_A01G1287|evm.TU.Gh_A01G1462|evm.TU.Gh_A01G1479|evm.TU.Gh_A01G1480|evm.TU.Gh_A01G1595|evm.TU.Gh_A01G1818|evm.TU.Gh_A01G2101|evm.TU.Gh_A02G0395|evm.TU.Gh_A02G0828|evm.TU.Gh_A02G0849|evm.TU.Gh_A02G1482|evm.TU.Gh_A02G1696|evm.TU.Gh_A03G0429|evm.TU.Gh_A03G0513|evm.TU.Gh_A03G0578|evm.TU.Gh_A03G1129|evm.TU.Gh_A03G1378|…	233	evm.TU.Gh_A01G0595|evm.TU.Gh_A01G0996|evm.TU.Gh_A01G1804|evm.TU.Gh_A02G1145|evm.TU.Gh_A03G1424|evm.TU.Gh_A03G1599|evm.TU.Gh_A04G1242|evm.TU.Gh_A05G0197|evm.TU.Gh_A05G0281|evm.TU.Gh_A05G0380|evm.TU.Gh_A05G1339|evm.TU.Gh_A05G1556|evm.TU.Gh_A05G1945|evm.TU.Gh_A05G2606|evm.TU.Gh_A05G2891|evm.TU.Gh_A05G3581|evm.TU.Gh_A06G1506|evm.TU.Gh_A06G1877|evm.TU.Gh_A07G0346|evm.TU.Gh_A07G0517|evm.TU.Gh_A08G2038|…	66	http://amigo.geneontology.org/cgi-bin/amigo/term_details?term=GO:0000280	yes
polyol metabolic process	GO:0019751	1.3e-06	0.000265534	112	evm.TU.Gh_A01G0283|evm.TU.Gh_A02G0642|evm.TU.Gh_A02G1257|evm.TU.Gh_A02G1268|evm.TU.Gh_A02G1359|evm.TU.Gh_A03G1331|evm.TU.Gh_A03G1583|evm.TU.Gh_A03G1734|evm.TU.Gh_A04G0088|evm.TU.Gh_A05G0412|evm.TU.Gh_A05G0763|evm.TU.Gh_A05G1213|evm.TU.Gh_A05G2106|evm.TU.Gh_A05G2256|evm.TU.Gh_A05G2478|evm.TU.Gh_A05G3166|evm.TU.Gh_A05G3567|evm.TU.Gh_A05G3591|evm.TU.Gh_A05G3792|evm.TU.Gh_A06G0059|evm.TU.Gh_A06G0608|…	197	evm.TU.Gh_A02G1257|evm.TU.Gh_A02G1268|evm.TU.Gh_A02G1359|evm.TU.Gh_A03G1583|evm.TU.Gh_A03G1734|evm.TU.Gh_A05G0412|evm.TU.Gh_A05G2256|evm.TU.Gh_A05G3166|evm.TU.Gh_A05G3567|evm.TU.Gh_A05G3792|evm.TU.Gh_A06G0059|evm.TU.Gh_A06G0608|evm.TU.Gh_A06G1515|evm.TU.Gh_A06G1754|evm.TU.Gh_A07G0967|evm.TU.Gh_A07G1878|evm.TU.Gh_A07G1985|evm.TU.Gh_A07G2133|evm.TU.Gh_A08G0598|evm.TU.Gh_A08G1185|evm.TU.Gh_A08G1663|…	62	evm.TU.Gh_A01G0283|evm.TU.Gh_A02G0642|evm.TU.Gh_A03G1331|evm.TU.Gh_A04G0088|evm.TU.Gh_A05G0763|evm.TU.Gh_A05G1213|evm.TU.Gh_A05G2106|evm.TU.Gh_A05G2478|evm.TU.Gh_A05G3591|evm.TU.Gh_A06G2100|evm.TU.Gh_A07G0119|evm.TU.Gh_A07G0541|evm.TU.Gh_A07G0615|evm.TU.Gh_A08G1366|evm.TU.Gh_A08G1438|evm.TU.Gh_A09G0232|evm.TU.Gh_A09G0488|evm.TU.Gh_A09G1484|evm.TU.Gh_A09G1780|evm.TU.Gh_A10G0562|evm.TU.Gh_A11G0514|…	50	http://amigo.geneontology.org/cgi-bin/amigo/term_details?term=GO:0019751	yes
mitotic cell cycle process	GO:1903047	1.3e-06	0.000265534	351	evm.TU.Gh_A01G0133|evm.TU.Gh_A01G0459|evm.TU.Gh_A01G0564|evm.TU.Gh_A01G0595|evm.TU.Gh_A01G0658|evm.TU.Gh_A01G0813|evm.TU.Gh_A01G0945|evm.TU.Gh_A01G0949|evm.TU.Gh_A01G0996|evm.TU.Gh_A01G1287|evm.TU.Gh_A01G1462|evm.TU.Gh_A01G1479|evm.TU.Gh_A01G1480|evm.TU.Gh_A01G1595|evm.TU.Gh_A01G1804|evm.TU.Gh_A01G1818|evm.TU.Gh_A01G2101|evm.TU.Gh_A02G0395|evm.TU.Gh_A02G0828|evm.TU.Gh_A02G0849|evm.TU.Gh_A02G1145|…	721	evm.TU.Gh_A01G0133|evm.TU.Gh_A01G0564|evm.TU.Gh_A01G0658|evm.TU.Gh_A01G0813|evm.TU.Gh_A01G0945|evm.TU.Gh_A01G0949|evm.TU.Gh_A01G1287|evm.TU.Gh_A01G1462|evm.TU.Gh_A01G1479|evm.TU.Gh_A01G1480|evm.TU.Gh_A01G1595|evm.TU.Gh_A01G1818|evm.TU.Gh_A01G2101|evm.TU.Gh_A02G0395|evm.TU.Gh_A02G0828|evm.TU.Gh_A02G0849|evm.TU.Gh_A02G1482|evm.TU.Gh_A02G1633|evm.TU.Gh_A02G1696|evm.TU.Gh_A03G0163|evm.TU.Gh_A03G0429|…	272	evm.TU.Gh_A01G0459|evm.TU.Gh_A01G0595|evm.TU.Gh_A01G0996|evm.TU.Gh_A01G1804|evm.TU.Gh_A02G1145|evm.TU.Gh_A03G0718|evm.TU.Gh_A03G1424|evm.TU.Gh_A03G1599|evm.TU.Gh_A03G1602|evm.TU.Gh_A05G0380|evm.TU.Gh_A05G0401|evm.TU.Gh_A05G2215|evm.TU.Gh_A05G2606|evm.TU.Gh_A05G3581|evm.TU.Gh_A05G3825|evm.TU.Gh_A06G1506|evm.TU.Gh_A06G1877|evm.TU.Gh_A07G0346|evm.TU.Gh_A07G0517|evm.TU.Gh_A07G1299|evm.TU.Gh_A08G1183|…	79	http://amigo.geneontology.org/cgi-bin/amigo/term_details?term=GO:1903047	yes
hormone-mediated signaling pathway	GO:0009755	1.3e-06	0.000265534	1578	evm.TU.Gh_A01G0057|evm.TU.Gh_A01G0078|evm.TU.Gh_A01G0153|evm.TU.Gh_A01G0158|evm.TU.Gh_A01G0195|evm.TU.Gh_A01G0217|evm.TU.Gh_A01G0218|evm.TU.Gh_A01G0246|evm.TU.Gh_A01G0363|evm.TU.Gh_A01G0383|evm.TU.Gh_A01G0384|evm.TU.Gh_A01G0412|evm.TU.Gh_A01G0437|evm.TU.Gh_A01G0449|evm.TU.Gh_A01G0491|evm.TU.Gh_A01G0639|evm.TU.Gh_A01G0678|evm.TU.Gh_A01G0769|evm.TU.Gh_A01G0794|evm.TU.Gh_A01G0842|evm.TU.Gh_A01G0880|…	3609	evm.TU.Gh_A01G0057|evm.TU.Gh_A01G0153|evm.TU.Gh_A01G0437|evm.TU.Gh_A01G0449|evm.TU.Gh_A01G0491|evm.TU.Gh_A01G0842|evm.TU.Gh_A01G0880|evm.TU.Gh_A01G0908|evm.TU.Gh_A01G0919|evm.TU.Gh_A01G1374|evm.TU.Gh_A01G1404|evm.TU.Gh_A01G1719|evm.TU.Gh_A01G1768|evm.TU.Gh_A01G1852|evm.TU.Gh_A02G0054|evm.TU.Gh_A02G0340|evm.TU.Gh_A02G0376|evm.TU.Gh_A02G0523|evm.TU.Gh_A02G0715|evm.TU.Gh_A02G0748|evm.TU.Gh_A02G0857|…	602	evm.TU.Gh_A01G0078|evm.TU.Gh_A01G0158|evm.TU.Gh_A01G0195|evm.TU.Gh_A01G0217|evm.TU.Gh_A01G0218|evm.TU.Gh_A01G0246|evm.TU.Gh_A01G0363|evm.TU.Gh_A01G0383|evm.TU.Gh_A01G0384|evm.TU.Gh_A01G0412|evm.TU.Gh_A01G0639|evm.TU.Gh_A01G0678|evm.TU.Gh_A01G0769|evm.TU.Gh_A01G0794|evm.TU.Gh_A01G0891|evm.TU.Gh_A01G0906|evm.TU.Gh_A01G0972|evm.TU.Gh_A01G0997|evm.TU.Gh_A01G1254|evm.TU.Gh_A01G1278|evm.TU.Gh_A01G1280|…	976	http://amigo.geneontology.org/cgi-bin/amigo/term_details?term=GO:0009755	yes
response to continuous far red light stimulus by the high-irradiance response system	GO:0010201	1.9e-06	0.000377308	17	evm.TU.Gh_A01G1715|evm.TU.Gh_A04G0478|evm.TU.Gh_A05G0639|evm.TU.Gh_A07G1033|evm.TU.Gh_A09G0940|evm.TU.Gh_A09G1263|evm.TU.Gh_A11G2372|evm.TU.Gh_A13G1802|evm.TU.Gh_D01G1966|evm.TU.Gh_D04G0880|evm.TU.Gh_D05G0788|evm.TU.Gh_D07G1112|evm.TU.Gh_D09G0967|evm.TU.Gh_D09G1263|evm.TU.Gh_D11G2686|evm.TU.Gh_D13G1851|evm.TU.Gh_Sca046959G01	18	.	0	evm.TU.Gh_A01G1715|evm.TU.Gh_A04G0478|evm.TU.Gh_A05G0639|evm.TU.Gh_A07G1033|evm.TU.Gh_A09G0940|evm.TU.Gh_A09G1263|evm.TU.Gh_A11G2372|evm.TU.Gh_A13G1802|evm.TU.Gh_D01G1966|evm.TU.Gh_D04G0880|evm.TU.Gh_D05G0788|evm.TU.Gh_D07G1112|evm.TU.Gh_D09G0967|evm.TU.Gh_D09G1263|evm.TU.Gh_D11G2686|evm.TU.Gh_D13G1851|evm.TU.Gh_Sca046959G01	17	http://amigo.geneontology.org/cgi-bin/amigo/term_details?term=GO:0010201	yes
aromatic amino acid family catabolic process	GO:0009074	3.1e-06	0.00059897	30	evm.TU.Gh_A01G0420|evm.TU.Gh_A01G1839|evm.TU.Gh_A03G1374|evm.TU.Gh_A04G0620|evm.TU.Gh_A04G0621|evm.TU.Gh_A05G1498|evm.TU.Gh_A06G0667|evm.TU.Gh_A07G0741|evm.TU.Gh_A07G1439|evm.TU.Gh_A09G1397|evm.TU.Gh_A10G1835|evm.TU.Gh_A11G2891|evm.TU.Gh_A12G0198|evm.TU.Gh_A13G0376|evm.TU.Gh_A13G0377|evm.TU.Gh_D01G0078|evm.TU.Gh_D01G0424|evm.TU.Gh_D01G2080|evm.TU.Gh_D02G1815|evm.TU.Gh_D02G1816|evm.TU.Gh_D04G1078|…	39	evm.TU.Gh_A04G0621|evm.TU.Gh_A06G0667	2	evm.TU.Gh_A01G0420|evm.TU.Gh_A01G1839|evm.TU.Gh_A03G1374|evm.TU.Gh_A04G0620|evm.TU.Gh_A05G1498|evm.TU.Gh_A07G0741|evm.TU.Gh_A07G1439|evm.TU.Gh_A09G1397|evm.TU.Gh_A10G1835|evm.TU.Gh_A11G2891|evm.TU.Gh_A12G0198|evm.TU.Gh_A13G0376|evm.TU.Gh_A13G0377|evm.TU.Gh_D01G0078|evm.TU.Gh_D01G0424|evm.TU.Gh_D01G2080|evm.TU.Gh_D02G1815|evm.TU.Gh_D02G1816|evm.TU.Gh_D04G1078|evm.TU.Gh_D05G1669|evm.TU.Gh_D06G2226|…	28	http://amigo.geneontology.org/cgi-bin/amigo/term_details?term=GO:0009074	yes
photoprotection	GO:0010117	3.9e-06	0.000733713	22	evm.TU.Gh_A01G0192|evm.TU.Gh_A01G0984|evm.TU.Gh_A02G0836|evm.TU.Gh_A03G1611|evm.TU.Gh_A05G1815|evm.TU.Gh_A09G2004|evm.TU.Gh_A09G2229|evm.TU.Gh_A09G2230|evm.TU.Gh_A10G0975|evm.TU.Gh_A12G0173|evm.TU.Gh_A13G2112|evm.TU.Gh_D01G1033|evm.TU.Gh_D01G2266|evm.TU.Gh_D02G2025|evm.TU.Gh_D05G2011|evm.TU.Gh_D06G2303|evm.TU.Gh_D09G2122|evm.TU.Gh_D09G2123|evm.TU.Gh_D09G2205|evm.TU.Gh_D10G1587|evm.TU.Gh_D11G2018|…	26	evm.TU.Gh_A09G2229|evm.TU.Gh_A09G2230|evm.TU.Gh_D09G2123|evm.TU.Gh_D11G2018	4	evm.TU.Gh_A01G0192|evm.TU.Gh_A01G0984|evm.TU.Gh_A02G0836|evm.TU.Gh_A03G1611|evm.TU.Gh_A05G1815|evm.TU.Gh_A09G2004|evm.TU.Gh_A10G0975|evm.TU.Gh_A12G0173|evm.TU.Gh_A13G2112|evm.TU.Gh_D01G1033|evm.TU.Gh_D01G2266|evm.TU.Gh_D02G2025|evm.TU.Gh_D05G2011|evm.TU.Gh_D06G2303|evm.TU.Gh_D09G2122|evm.TU.Gh_D09G2205|evm.TU.Gh_D10G1587|evm.TU.Gh_D13G0451	18	http://amigo.geneontology.org/cgi-bin/amigo/term_details?term=GO:0010117	yes
amino acid transport	GO:0006865	4.2e-06	0.000769892	117	evm.TU.Gh_A01G1374|evm.TU.Gh_A01G1436|evm.TU.Gh_A01G1625|evm.TU.Gh_A01G1955|evm.TU.Gh_A02G1003|evm.TU.Gh_A02G1080|evm.TU.Gh_A02G1711|evm.TU.Gh_A02G1778|evm.TU.Gh_A03G1509|evm.TU.Gh_A03G1804|evm.TU.Gh_A04G0017|evm.TU.Gh_A04G0018|evm.TU.Gh_A04G0767|evm.TU.Gh_A05G0153|evm.TU.Gh_A05G0518|evm.TU.Gh_A05G1713|evm.TU.Gh_A05G2016|evm.TU.Gh_A05G2531|evm.TU.Gh_A05G2618|evm.TU.Gh_A05G2898|evm.TU.Gh_A05G2973|…	211	evm.TU.Gh_A01G1374|evm.TU.Gh_A02G1003|evm.TU.Gh_A02G1080|evm.TU.Gh_A03G1804|evm.TU.Gh_A04G0767|evm.TU.Gh_A05G0153|evm.TU.Gh_A05G1713|evm.TU.Gh_A05G3646|evm.TU.Gh_A05G3787|evm.TU.Gh_A06G0944|evm.TU.Gh_A07G0280|evm.TU.Gh_A07G0706|evm.TU.Gh_A09G0061|evm.TU.Gh_A09G2063|evm.TU.Gh_A10G1046|evm.TU.Gh_A10G1524|evm.TU.Gh_A10G1766|evm.TU.Gh_A10G2096|evm.TU.Gh_A11G0332|evm.TU.Gh_A11G3044|evm.TU.Gh_A12G0618|…	48	evm.TU.Gh_A01G1436|evm.TU.Gh_A01G1625|evm.TU.Gh_A01G1955|evm.TU.Gh_A02G1711|evm.TU.Gh_A02G1778|evm.TU.Gh_A03G1509|evm.TU.Gh_A04G0017|evm.TU.Gh_A04G0018|evm.TU.Gh_A05G0518|evm.TU.Gh_A05G2016|evm.TU.Gh_A05G2531|evm.TU.Gh_A05G2618|evm.TU.Gh_A05G2898|evm.TU.Gh_A05G2973|evm.TU.Gh_A05G3167|evm.TU.Gh_A05G3406|evm.TU.Gh_A06G0225|evm.TU.Gh_A06G1403|evm.TU.Gh_A06G1404|evm.TU.Gh_A07G1599|evm.TU.Gh_A07G1604|…	69	http://amigo.geneontology.org/cgi-bin/amigo/term_details?term=GO:0006865	yes
cuticle development	GO:0042335	4.8e-06	0.00085788	49	evm.TU.Gh_A01G1271|evm.TU.Gh_A01G1283|evm.TU.Gh_A04G1489|evm.TU.Gh_A05G0141|evm.TU.Gh_A05G1123|evm.TU.Gh_A06G0509|evm.TU.Gh_A07G0108|evm.TU.Gh_A07G1332|evm.TU.Gh_A07G1444|evm.TU.Gh_A08G1705|evm.TU.Gh_A08G2083|evm.TU.Gh_A08G2453|evm.TU.Gh_A08G2454|evm.TU.Gh_A09G0391|evm.TU.Gh_A11G0284|evm.TU.Gh_A11G0286|evm.TU.Gh_A11G0777|evm.TU.Gh_A11G3069|evm.TU.Gh_A12G1515|evm.TU.Gh_A12G2601|evm.TU.Gh_A13G0369|…	74	evm.TU.Gh_A01G1271|evm.TU.Gh_A01G1283|evm.TU.Gh_A04G1489|evm.TU.Gh_A05G0141|evm.TU.Gh_A06G0509|evm.TU.Gh_A07G0108|evm.TU.Gh_A07G1444|evm.TU.Gh_A08G1705|evm.TU.Gh_A08G2083|evm.TU.Gh_A08G2453|evm.TU.Gh_A08G2454|evm.TU.Gh_A09G0391|evm.TU.Gh_A11G0777|evm.TU.Gh_A12G2601|evm.TU.Gh_A13G1813|evm.TU.Gh_A13G1920|evm.TU.Gh_D01G1489|evm.TU.Gh_D01G1505|evm.TU.Gh_D04G1824|evm.TU.Gh_D05G0205|evm.TU.Gh_D06G0566|…	35	evm.TU.Gh_A05G1123|evm.TU.Gh_A07G1332|evm.TU.Gh_A11G0284|evm.TU.Gh_A11G0286|evm.TU.Gh_A11G3069|evm.TU.Gh_A12G1515|evm.TU.Gh_A13G0369|evm.TU.Gh_A13G0660|evm.TU.Gh_D02G1484|evm.TU.Gh_D10G1646|evm.TU.Gh_D11G1152|evm.TU.Gh_D12G1263|evm.TU.Gh_D12G2771|evm.TU.Gh_D13G0413	14	http://amigo.geneontology.org/cgi-bin/amigo/term_details?term=GO:0042335	yes
cellular response to hormone stimulus	GO:0032870	5.9e-06	0.00102876	1614	evm.TU.Gh_A01G0057|evm.TU.Gh_A01G0078|evm.TU.Gh_A01G0153|evm.TU.Gh_A01G0158|evm.TU.Gh_A01G0160|evm.TU.Gh_A01G0195|evm.TU.Gh_A01G0217|evm.TU.Gh_A01G0218|evm.TU.Gh_A01G0246|evm.TU.Gh_A01G0363|evm.TU.Gh_A01G0383|evm.TU.Gh_A01G0384|evm.TU.Gh_A01G0412|evm.TU.Gh_A01G0437|evm.TU.Gh_A01G0449|evm.TU.Gh_A01G0491|evm.TU.Gh_A01G0639|evm.TU.Gh_A01G0678|evm.TU.Gh_A01G0769|evm.TU.Gh_A01G0794|evm.TU.Gh_A01G0842|…	3717	evm.TU.Gh_A01G0057|evm.TU.Gh_A01G0153|evm.TU.Gh_A01G0437|evm.TU.Gh_A01G0449|evm.TU.Gh_A01G0491|evm.TU.Gh_A01G0842|evm.TU.Gh_A01G0880|evm.TU.Gh_A01G0908|evm.TU.Gh_A01G0919|evm.TU.Gh_A01G1374|evm.TU.Gh_A01G1404|evm.TU.Gh_A01G1719|evm.TU.Gh_A01G1768|evm.TU.Gh_A01G1852|evm.TU.Gh_A02G0054|evm.TU.Gh_A02G0340|evm.TU.Gh_A02G0376|evm.TU.Gh_A02G0523|evm.TU.Gh_A02G0715|evm.TU.Gh_A02G0748|evm.TU.Gh_A02G0857|…	612	evm.TU.Gh_A01G0078|evm.TU.Gh_A01G0158|evm.TU.Gh_A01G0160|evm.TU.Gh_A01G0195|evm.TU.Gh_A01G0217|evm.TU.Gh_A01G0218|evm.TU.Gh_A01G0246|evm.TU.Gh_A01G0363|evm.TU.Gh_A01G0383|evm.TU.Gh_A01G0384|evm.TU.Gh_A01G0412|evm.TU.Gh_A01G0639|evm.TU.Gh_A01G0678|evm.TU.Gh_A01G0769|evm.TU.Gh_A01G0794|evm.TU.Gh_A01G0891|evm.TU.Gh_A01G0906|evm.TU.Gh_A01G0972|evm.TU.Gh_A01G0997|evm.TU.Gh_A01G1254|evm.TU.Gh_A01G1278|…	1002	http://amigo.geneontology.org/cgi-bin/amigo/term_details?term=GO:0032870	yes
cellular response to chemical stimulus	GO:0070887	6.3e-06	0.00107235	2031	evm.TU.Gh_A01G0057|evm.TU.Gh_A01G0078|evm.TU.Gh_A01G0153|evm.TU.Gh_A01G0158|evm.TU.Gh_A01G0160|evm.TU.Gh_A01G0195|evm.TU.Gh_A01G0217|evm.TU.Gh_A01G0218|evm.TU.Gh_A01G0246|evm.TU.Gh_A01G0269|evm.TU.Gh_A01G0270|evm.TU.Gh_A01G0273|evm.TU.Gh_A01G0313|evm.TU.Gh_A01G0363|evm.TU.Gh_A01G0383|evm.TU.Gh_A01G0384|evm.TU.Gh_A01G0412|evm.TU.Gh_A01G0437|evm.TU.Gh_A01G0449|evm.TU.Gh_A01G0491|evm.TU.Gh_A01G0553|…	4725	evm.TU.Gh_A01G0057|evm.TU.Gh_A01G0153|evm.TU.Gh_A01G0313|evm.TU.Gh_A01G0437|evm.TU.Gh_A01G0449|evm.TU.Gh_A01G0491|evm.TU.Gh_A01G0842|evm.TU.Gh_A01G0880|evm.TU.Gh_A01G0908|evm.TU.Gh_A01G0919|evm.TU.Gh_A01G1100|evm.TU.Gh_A01G1286|evm.TU.Gh_A01G1358|evm.TU.Gh_A01G1374|evm.TU.Gh_A01G1404|evm.TU.Gh_A01G1487|evm.TU.Gh_A01G1719|evm.TU.Gh_A01G1756|evm.TU.Gh_A01G1768|evm.TU.Gh_A01G1852|evm.TU.Gh_A02G0054|…	755	evm.TU.Gh_A01G0078|evm.TU.Gh_A01G0158|evm.TU.Gh_A01G0160|evm.TU.Gh_A01G0195|evm.TU.Gh_A01G0217|evm.TU.Gh_A01G0218|evm.TU.Gh_A01G0246|evm.TU.Gh_A01G0269|evm.TU.Gh_A01G0270|evm.TU.Gh_A01G0273|evm.TU.Gh_A01G0363|evm.TU.Gh_A01G0383|evm.TU.Gh_A01G0384|evm.TU.Gh_A01G0412|evm.TU.Gh_A01G0553|evm.TU.Gh_A01G0565|evm.TU.Gh_A01G0639|evm.TU.Gh_A01G0667|evm.TU.Gh_A01G0678|evm.TU.Gh_A01G0769|evm.TU.Gh_A01G0794|…	1276	http://amigo.geneontology.org/cgi-bin/amigo/term_details?term=GO:0070887	yes
polar nucleus fusion	GO:0010197	6.6e-06	0.00109729	26	evm.TU.Gh_A01G1715|evm.TU.Gh_A02G0178|evm.TU.Gh_A02G0179|evm.TU.Gh_A04G0478|evm.TU.Gh_A04G1238|evm.TU.Gh_A05G0639|evm.TU.Gh_A05G1561|evm.TU.Gh_A06G1122|evm.TU.Gh_A07G1033|evm.TU.Gh_A09G0940|evm.TU.Gh_A09G1263|evm.TU.Gh_A12G1213|evm.TU.Gh_D01G1966|evm.TU.Gh_D02G0241|evm.TU.Gh_D02G0242|evm.TU.Gh_D04G0880|evm.TU.Gh_D04G1861|evm.TU.Gh_D05G0788|evm.TU.Gh_D05G1738|evm.TU.Gh_D06G1376|evm.TU.Gh_D07G1112|…	33	evm.TU.Gh_A04G1238|evm.TU.Gh_A05G1561|evm.TU.Gh_A06G1122|evm.TU.Gh_A12G1213|evm.TU.Gh_D04G1861|evm.TU.Gh_D05G1738|evm.TU.Gh_D06G1376|evm.TU.Gh_D10G1353|evm.TU.Gh_D12G1336	9	evm.TU.Gh_A01G1715|evm.TU.Gh_A02G0178|evm.TU.Gh_A02G0179|evm.TU.Gh_A04G0478|evm.TU.Gh_A05G0639|evm.TU.Gh_A07G1033|evm.TU.Gh_A09G0940|evm.TU.Gh_A09G1263|evm.TU.Gh_D01G1966|evm.TU.Gh_D02G0241|evm.TU.Gh_D02G0242|evm.TU.Gh_D04G0880|evm.TU.Gh_D05G0788|evm.TU.Gh_D07G1112|evm.TU.Gh_D09G0967|evm.TU.Gh_D09G1263|evm.TU.Gh_Sca046959G01	17	http://amigo.geneontology.org/cgi-bin/amigo/term_details?term=GO:0010197	yes
chlorophyll metabolic process	GO:0015994	7.1e-06	0.00110343	110	evm.TU.Gh_A01G0217|evm.TU.Gh_A01G1033|evm.TU.Gh_A01G1278|evm.TU.Gh_A01G1617|evm.TU.Gh_A01G1634|evm.TU.Gh_A02G0754|evm.TU.Gh_A02G1045|evm.TU.Gh_A03G0591|evm.TU.Gh_A03G1456|evm.TU.Gh_A04G0240|evm.TU.Gh_A04G0344|evm.TU.Gh_A04G0903|evm.TU.Gh_A04G0918|evm.TU.Gh_A05G0167|evm.TU.Gh_A05G0378|evm.TU.Gh_A05G0407|evm.TU.Gh_A05G0972|evm.TU.Gh_A05G2395|evm.TU.Gh_A05G3718|evm.TU.Gh_A05G3720|evm.TU.Gh_A05G3766|…	198	evm.TU.Gh_A01G1617|evm.TU.Gh_A03G0591|evm.TU.Gh_A04G0240|evm.TU.Gh_A05G3994|evm.TU.Gh_A07G2098|evm.TU.Gh_A08G2252|evm.TU.Gh_A08G2461|evm.TU.Gh_A09G2229|evm.TU.Gh_A09G2230|evm.TU.Gh_A09G2286|evm.TU.Gh_A11G1248|evm.TU.Gh_D03G0876|evm.TU.Gh_D05G3468|evm.TU.Gh_D05G3931|evm.TU.Gh_D06G0815|evm.TU.Gh_D07G0223|evm.TU.Gh_D08G2618|evm.TU.Gh_D09G2123|evm.TU.Gh_D11G1176|evm.TU.Gh_D13G1533	20	evm.TU.Gh_A01G0217|evm.TU.Gh_A01G1033|evm.TU.Gh_A01G1278|evm.TU.Gh_A01G1634|evm.TU.Gh_A02G0754|evm.TU.Gh_A02G1045|evm.TU.Gh_A03G1456|evm.TU.Gh_A04G0344|evm.TU.Gh_A04G0903|evm.TU.Gh_A04G0918|evm.TU.Gh_A05G0167|evm.TU.Gh_A05G0378|evm.TU.Gh_A05G0407|evm.TU.Gh_A05G0972|evm.TU.Gh_A05G2395|evm.TU.Gh_A05G3718|evm.TU.Gh_A05G3720|evm.TU.Gh_A05G3766|evm.TU.Gh_A05G3913|evm.TU.Gh_A07G0197|evm.TU.Gh_A07G0409|…	90	http://amigo.geneontology.org/cgi-bin/amigo/term_details?term=GO:0015994	yes
cellular amino acid biosynthetic process	GO:0008652	7.1e-06	0.00110343	300	evm.TU.Gh_A01G0267|evm.TU.Gh_A01G0700|evm.TU.Gh_A01G0805|evm.TU.Gh_A01G1055|evm.TU.Gh_A01G1508|evm.TU.Gh_A01G1513|evm.TU.Gh_A01G1643|evm.TU.Gh_A01G1899|evm.TU.Gh_A02G0064|evm.TU.Gh_A02G0121|evm.TU.Gh_A02G0237|evm.TU.Gh_A02G0242|evm.TU.Gh_A02G0329|evm.TU.Gh_A02G1455|evm.TU.Gh_A02G1507|evm.TU.Gh_A03G0135|evm.TU.Gh_A03G0987|evm.TU.Gh_A03G1487|evm.TU.Gh_A03G1734|evm.TU.Gh_A03G2161|evm.TU.Gh_A04G0509|…	616	evm.TU.Gh_A01G0805|evm.TU.Gh_A01G1055|evm.TU.Gh_A01G1513|evm.TU.Gh_A02G0237|evm.TU.Gh_A03G0135|evm.TU.Gh_A03G0987|evm.TU.Gh_A03G1487|evm.TU.Gh_A03G1734|evm.TU.Gh_A04G0509|evm.TU.Gh_A04G0569|evm.TU.Gh_A04G1178|evm.TU.Gh_A05G0443|evm.TU.Gh_A05G0486|evm.TU.Gh_A05G2624|evm.TU.Gh_A06G0026|evm.TU.Gh_A06G0880|evm.TU.Gh_A06G0921|evm.TU.Gh_A06G1306|evm.TU.Gh_A06G2053|evm.TU.Gh_A07G0461|evm.TU.Gh_A07G1576|…	127	evm.TU.Gh_A01G0267|evm.TU.Gh_A01G0700|evm.TU.Gh_A01G1508|evm.TU.Gh_A01G1643|evm.TU.Gh_A01G1899|evm.TU.Gh_A02G0064|evm.TU.Gh_A02G0121|evm.TU.Gh_A02G0242|evm.TU.Gh_A02G0329|evm.TU.Gh_A02G1455|evm.TU.Gh_A02G1507|evm.TU.Gh_A03G2161|evm.TU.Gh_A04G0928|evm.TU.Gh_A04G0964|evm.TU.Gh_A04G1396|evm.TU.Gh_A05G0211|evm.TU.Gh_A05G0242|evm.TU.Gh_A05G1047|evm.TU.Gh_A05G1621|evm.TU.Gh_A05G1855|evm.TU.Gh_A05G1924|…	173	http://amigo.geneontology.org/cgi-bin/amigo/term_details?term=GO:0008652	yes
steroid biosynthetic process	GO:0006694	7.1e-06	0.00110343	82	evm.TU.Gh_A01G0738|evm.TU.Gh_A01G0817|evm.TU.Gh_A01G0972|evm.TU.Gh_A01G1790|evm.TU.Gh_A03G0374|evm.TU.Gh_A03G0467|evm.TU.Gh_A03G1352|evm.TU.Gh_A03G2022|evm.TU.Gh_A04G1094|evm.TU.Gh_A05G1254|evm.TU.Gh_A05G1516|evm.TU.Gh_A05G1566|evm.TU.Gh_A05G1738|evm.TU.Gh_A05G1862|evm.TU.Gh_A05G2020|evm.TU.Gh_A05G2169|evm.TU.Gh_A05G2841|evm.TU.Gh_A05G3085|evm.TU.Gh_A05G3691|evm.TU.Gh_A05G3812|evm.TU.Gh_A06G1446|…	140	evm.TU.Gh_A01G1790|evm.TU.Gh_A03G0374|evm.TU.Gh_A03G0467|evm.TU.Gh_A03G1352|evm.TU.Gh_A05G1566|evm.TU.Gh_A05G1862|evm.TU.Gh_A05G2020|evm.TU.Gh_A07G0435|evm.TU.Gh_A08G0504|evm.TU.Gh_A08G1982|evm.TU.Gh_A09G0022|evm.TU.Gh_A09G2194|evm.TU.Gh_A10G0830|evm.TU.Gh_A10G2109|evm.TU.Gh_A11G0930|evm.TU.Gh_A11G2645|evm.TU.Gh_A12G0293|evm.TU.Gh_A13G0746|evm.TU.Gh_D02G0145|evm.TU.Gh_D02G0974|evm.TU.Gh_D02G1792|…	34	evm.TU.Gh_A01G0738|evm.TU.Gh_A01G0817|evm.TU.Gh_A01G0972|evm.TU.Gh_A03G2022|evm.TU.Gh_A04G1094|evm.TU.Gh_A05G1254|evm.TU.Gh_A05G1516|evm.TU.Gh_A05G1738|evm.TU.Gh_A05G2169|evm.TU.Gh_A05G2841|evm.TU.Gh_A05G3085|evm.TU.Gh_A05G3691|evm.TU.Gh_A05G3812|evm.TU.Gh_A06G1446|evm.TU.Gh_A07G0648|evm.TU.Gh_A07G1459|evm.TU.Gh_A10G1742|evm.TU.Gh_A11G1658|evm.TU.Gh_A11G1917|evm.TU.Gh_A12G1870|evm.TU.Gh_A12G2052|…	48	http://amigo.geneontology.org/cgi-bin/amigo/term_details?term=GO:0006694	yes
nucleosome assembly	GO:0006334	7.4e-06	0.00112559	61	evm.TU.Gh_A01G1890|evm.TU.Gh_A02G1361|evm.TU.Gh_A03G0310|evm.TU.Gh_A03G0342|evm.TU.Gh_A03G0582|evm.TU.Gh_A04G0698|evm.TU.Gh_A04G1267|evm.TU.Gh_A05G0955|evm.TU.Gh_A07G0113|evm.TU.Gh_A07G0118|evm.TU.Gh_A07G2178|evm.TU.Gh_A08G0011|evm.TU.Gh_A08G0014|evm.TU.Gh_A08G0565|evm.TU.Gh_A08G2531|evm.TU.Gh_A08G2533|evm.TU.Gh_A08G2548|evm.TU.Gh_A09G0431|evm.TU.Gh_A10G0449|evm.TU.Gh_A11G0280|evm.TU.Gh_A11G1016|…	98	evm.TU.Gh_A01G1890|evm.TU.Gh_A02G1361|evm.TU.Gh_A03G0310|evm.TU.Gh_A03G0342|evm.TU.Gh_A03G0582|evm.TU.Gh_A04G0698|evm.TU.Gh_A04G1267|evm.TU.Gh_A07G0118|evm.TU.Gh_A07G2178|evm.TU.Gh_A08G0011|evm.TU.Gh_A08G0014|evm.TU.Gh_A08G0565|evm.TU.Gh_A08G2531|evm.TU.Gh_A08G2533|evm.TU.Gh_A08G2548|evm.TU.Gh_A09G0431|evm.TU.Gh_A10G0449|evm.TU.Gh_A11G0280|evm.TU.Gh_A11G1016|evm.TU.Gh_A12G1395|evm.TU.Gh_A12G1396|…	59	evm.TU.Gh_A05G0955|evm.TU.Gh_A07G0113	2	http://amigo.geneontology.org/cgi-bin/amigo/term_details?term=GO:0006334	yes
chromatin assembly	GO:0031497	7.8e-06	0.00116171	71	evm.TU.Gh_A01G1890|evm.TU.Gh_A02G1361|evm.TU.Gh_A03G0310|evm.TU.Gh_A03G0342|evm.TU.Gh_A03G0582|evm.TU.Gh_A04G0698|evm.TU.Gh_A04G1267|evm.TU.Gh_A05G0955|evm.TU.Gh_A07G0113|evm.TU.Gh_A07G0118|evm.TU.Gh_A07G2178|evm.TU.Gh_A08G0011|evm.TU.Gh_A08G0014|evm.TU.Gh_A08G0565|evm.TU.Gh_A08G2038|evm.TU.Gh_A08G2039|evm.TU.Gh_A08G2531|evm.TU.Gh_A08G2533|evm.TU.Gh_A08G2548|evm.TU.Gh_A09G0431|evm.TU.Gh_A09G1577|…	118	evm.TU.Gh_A01G1890|evm.TU.Gh_A02G1361|evm.TU.Gh_A03G0310|evm.TU.Gh_A03G0342|evm.TU.Gh_A03G0582|evm.TU.Gh_A04G0698|evm.TU.Gh_A04G1267|evm.TU.Gh_A07G0118|evm.TU.Gh_A07G2178|evm.TU.Gh_A08G0011|evm.TU.Gh_A08G0014|evm.TU.Gh_A08G0565|evm.TU.Gh_A08G2531|evm.TU.Gh_A08G2533|evm.TU.Gh_A08G2548|evm.TU.Gh_A09G0431|evm.TU.Gh_A09G1577|evm.TU.Gh_A10G0449|evm.TU.Gh_A11G0037|evm.TU.Gh_A11G0280|evm.TU.Gh_A11G1016|…	64	evm.TU.Gh_A05G0955|evm.TU.Gh_A07G0113|evm.TU.Gh_A08G2038|evm.TU.Gh_A08G2039|evm.TU.Gh_D08G2429|evm.TU.Gh_D08G2430|evm.TU.Gh_D09G0780	7	http://amigo.geneontology.org/cgi-bin/amigo/term_details?term=GO:0031497	yes
response to alcohol	GO:0097305	8.4e-06	0.00122554	760	evm.TU.Gh_A01G0019|evm.TU.Gh_A01G0057|evm.TU.Gh_A01G0158|evm.TU.Gh_A01G0160|evm.TU.Gh_A01G0491|evm.TU.Gh_A01G0526|evm.TU.Gh_A01G0842|evm.TU.Gh_A01G0871|evm.TU.Gh_A01G0880|evm.TU.Gh_A01G0959|evm.TU.Gh_A01G0972|evm.TU.Gh_A01G0984|evm.TU.Gh_A01G1117|evm.TU.Gh_A01G1161|evm.TU.Gh_A01G1278|evm.TU.Gh_A01G1382|evm.TU.Gh_A01G1383|evm.TU.Gh_A01G1406|evm.TU.Gh_A01G1472|evm.TU.Gh_A01G1715|evm.TU.Gh_A01G1768|…	1684	evm.TU.Gh_A01G0057|evm.TU.Gh_A01G0491|evm.TU.Gh_A01G0842|evm.TU.Gh_A01G0880|evm.TU.Gh_A01G0959|evm.TU.Gh_A01G1161|evm.TU.Gh_A01G1382|evm.TU.Gh_A01G1383|evm.TU.Gh_A01G1768|evm.TU.Gh_A02G0434|evm.TU.Gh_A02G0523|evm.TU.Gh_A02G0748|evm.TU.Gh_A02G1257|evm.TU.Gh_A02G1796|evm.TU.Gh_A03G0043|evm.TU.Gh_A03G0163|evm.TU.Gh_A03G0189|evm.TU.Gh_A03G0274|evm.TU.Gh_A03G0541|evm.TU.Gh_A03G0786|evm.TU.Gh_A03G1024|…	302	evm.TU.Gh_A01G0019|evm.TU.Gh_A01G0158|evm.TU.Gh_A01G0160|evm.TU.Gh_A01G0526|evm.TU.Gh_A01G0871|evm.TU.Gh_A01G0972|evm.TU.Gh_A01G0984|evm.TU.Gh_A01G1117|evm.TU.Gh_A01G1278|evm.TU.Gh_A01G1406|evm.TU.Gh_A01G1472|evm.TU.Gh_A01G1715|evm.TU.Gh_A01G1828|evm.TU.Gh_A01G1843|evm.TU.Gh_A01G1844|evm.TU.Gh_A02G0104|evm.TU.Gh_A02G0406|evm.TU.Gh_A02G0549|evm.TU.Gh_A02G0609|evm.TU.Gh_A02G0642|evm.TU.Gh_A02G0655|…	458	http://amigo.geneontology.org/cgi-bin/amigo/term_details?term=GO:0097305	yes
erythrose 4-phosphate/phosphoenolpyruvate family amino acid catabolic process	GO:1902222	9.4e-06	0.00131766	24	evm.TU.Gh_A01G0420|evm.TU.Gh_A01G1839|evm.TU.Gh_A03G1374|evm.TU.Gh_A04G0620|evm.TU.Gh_A04G0621|evm.TU.Gh_A05G1498|evm.TU.Gh_A06G0667|evm.TU.Gh_A07G0741|evm.TU.Gh_A07G1439|evm.TU.Gh_A09G1397|evm.TU.Gh_A10G1835|evm.TU.Gh_A11G2891|evm.TU.Gh_D01G0424|evm.TU.Gh_D01G2080|evm.TU.Gh_D02G1815|evm.TU.Gh_D02G1816|evm.TU.Gh_D04G1078|evm.TU.Gh_D05G1669|evm.TU.Gh_D06G2226|evm.TU.Gh_D07G0803|evm.TU.Gh_D09G1401|…	30	evm.TU.Gh_A04G0621|evm.TU.Gh_A06G0667	2	evm.TU.Gh_A01G0420|evm.TU.Gh_A01G1839|evm.TU.Gh_A03G1374|evm.TU.Gh_A04G0620|evm.TU.Gh_A05G1498|evm.TU.Gh_A07G0741|evm.TU.Gh_A07G1439|evm.TU.Gh_A09G1397|evm.TU.Gh_A10G1835|evm.TU.Gh_A11G2891|evm.TU.Gh_D01G0424|evm.TU.Gh_D01G2080|evm.TU.Gh_D02G1815|evm.TU.Gh_D02G1816|evm.TU.Gh_D04G1078|evm.TU.Gh_D05G1669|evm.TU.Gh_D06G2226|evm.TU.Gh_D07G0803|evm.TU.Gh_D09G1401|evm.TU.Gh_D09G2068|evm.TU.Gh_D10G2528|…	22	http://amigo.geneontology.org/cgi-bin/amigo/term_details?term=GO:1902222	yes
L-phenylalanine catabolic process	GO:0006559	9.4e-06	0.00131766	24	evm.TU.Gh_A01G0420|evm.TU.Gh_A01G1839|evm.TU.Gh_A03G1374|evm.TU.Gh_A04G0620|evm.TU.Gh_A04G0621|evm.TU.Gh_A05G1498|evm.TU.Gh_A06G0667|evm.TU.Gh_A07G0741|evm.TU.Gh_A07G1439|evm.TU.Gh_A09G1397|evm.TU.Gh_A10G1835|evm.TU.Gh_A11G2891|evm.TU.Gh_D01G0424|evm.TU.Gh_D01G2080|evm.TU.Gh_D02G1815|evm.TU.Gh_D02G1816|evm.TU.Gh_D04G1078|evm.TU.Gh_D05G1669|evm.TU.Gh_D06G2226|evm.TU.Gh_D07G0803|evm.TU.Gh_D09G1401|…	30	evm.TU.Gh_A04G0621|evm.TU.Gh_A06G0667	2	evm.TU.Gh_A01G0420|evm.TU.Gh_A01G1839|evm.TU.Gh_A03G1374|evm.TU.Gh_A04G0620|evm.TU.Gh_A05G1498|evm.TU.Gh_A07G0741|evm.TU.Gh_A07G1439|evm.TU.Gh_A09G1397|evm.TU.Gh_A10G1835|evm.TU.Gh_A11G2891|evm.TU.Gh_D01G0424|evm.TU.Gh_D01G2080|evm.TU.Gh_D02G1815|evm.TU.Gh_D02G1816|evm.TU.Gh_D04G1078|evm.TU.Gh_D05G1669|evm.TU.Gh_D06G2226|evm.TU.Gh_D07G0803|evm.TU.Gh_D09G1401|evm.TU.Gh_D09G2068|evm.TU.Gh_D10G2528|…	22	http://amigo.geneontology.org/cgi-bin/amigo/term_details?term=GO:0006559	yes
response to organonitrogen compound	GO:0010243	1.1e-05	0.00151229	313	evm.TU.Gh_A01G0212|evm.TU.Gh_A01G0531|evm.TU.Gh_A01G0639|evm.TU.Gh_A01G0762|evm.TU.Gh_A01G0763|evm.TU.Gh_A01G0984|evm.TU.Gh_A01G1714|evm.TU.Gh_A01G1768|evm.TU.Gh_A02G0029|evm.TU.Gh_A02G0044|evm.TU.Gh_A02G0406|evm.TU.Gh_A02G0671|evm.TU.Gh_A02G0770|evm.TU.Gh_A02G0836|evm.TU.Gh_A02G1505|evm.TU.Gh_A02G1713|evm.TU.Gh_A03G0066|evm.TU.Gh_A03G0210|evm.TU.Gh_A03G0291|evm.TU.Gh_A03G0524|evm.TU.Gh_A03G1062|…	648	evm.TU.Gh_A01G1768|evm.TU.Gh_A03G1426|evm.TU.Gh_A04G0305|evm.TU.Gh_A04G1024|evm.TU.Gh_A05G0638|evm.TU.Gh_A05G0908|evm.TU.Gh_A05G1363|evm.TU.Gh_A05G2194|evm.TU.Gh_A05G2476|evm.TU.Gh_A06G0188|evm.TU.Gh_A06G2118|evm.TU.Gh_A07G1779|evm.TU.Gh_A08G0330|evm.TU.Gh_A08G1191|evm.TU.Gh_A08G1879|evm.TU.Gh_A09G0585|evm.TU.Gh_A09G0944|evm.TU.Gh_A10G2052|evm.TU.Gh_A11G0416|evm.TU.Gh_A11G0440|evm.TU.Gh_A11G0518|…	70	evm.TU.Gh_A01G0212|evm.TU.Gh_A01G0531|evm.TU.Gh_A01G0639|evm.TU.Gh_A01G0762|evm.TU.Gh_A01G0763|evm.TU.Gh_A01G0984|evm.TU.Gh_A01G1714|evm.TU.Gh_A02G0029|evm.TU.Gh_A02G0044|evm.TU.Gh_A02G0406|evm.TU.Gh_A02G0671|evm.TU.Gh_A02G0770|evm.TU.Gh_A02G0836|evm.TU.Gh_A02G1505|evm.TU.Gh_A02G1713|evm.TU.Gh_A03G0066|evm.TU.Gh_A03G0210|evm.TU.Gh_A03G0291|evm.TU.Gh_A03G0524|evm.TU.Gh_A03G1062|evm.TU.Gh_A03G1063|…	243	http://amigo.geneontology.org/cgi-bin/amigo/term_details?term=GO:0010243	yes
DNA replication	GO:0006260	1.2e-05	0.00161864	228	evm.TU.Gh_A01G0437|evm.TU.Gh_A01G0605|evm.TU.Gh_A01G0685|evm.TU.Gh_A01G1391|evm.TU.Gh_A01G1595|evm.TU.Gh_A01G1818|evm.TU.Gh_A02G0934|evm.TU.Gh_A02G1087|evm.TU.Gh_A02G1204|evm.TU.Gh_A02G1313|evm.TU.Gh_A03G0240|evm.TU.Gh_A03G0403|evm.TU.Gh_A03G0412|evm.TU.Gh_A03G0429|evm.TU.Gh_A03G0611|evm.TU.Gh_A03G0625|evm.TU.Gh_A03G0737|evm.TU.Gh_A03G1602|evm.TU.Gh_A03G1940|evm.TU.Gh_A03G2037|evm.TU.Gh_A04G1365|…	457	evm.TU.Gh_A01G0437|evm.TU.Gh_A01G0605|evm.TU.Gh_A01G1391|evm.TU.Gh_A01G1595|evm.TU.Gh_A01G1818|evm.TU.Gh_A02G1087|evm.TU.Gh_A02G1204|evm.TU.Gh_A02G1313|evm.TU.Gh_A03G0240|evm.TU.Gh_A03G0403|evm.TU.Gh_A03G0412|evm.TU.Gh_A03G0429|evm.TU.Gh_A03G0611|evm.TU.Gh_A03G0625|evm.TU.Gh_A03G0737|evm.TU.Gh_A03G1940|evm.TU.Gh_A03G2037|evm.TU.Gh_A04G1365|evm.TU.Gh_A05G0271|evm.TU.Gh_A05G0687|evm.TU.Gh_A05G1256|…	181	evm.TU.Gh_A01G0685|evm.TU.Gh_A02G0934|evm.TU.Gh_A03G1602|evm.TU.Gh_A05G0401|evm.TU.Gh_A05G2078|evm.TU.Gh_A05G2169|evm.TU.Gh_A05G2646|evm.TU.Gh_A07G1919|evm.TU.Gh_A08G0009|evm.TU.Gh_A09G0276|evm.TU.Gh_A11G2405|evm.TU.Gh_A11G2510|evm.TU.Gh_A12G0130|evm.TU.Gh_A12G0827|evm.TU.Gh_A12G1522|evm.TU.Gh_A12G2047|evm.TU.Gh_A12G2206|evm.TU.Gh_A13G0648|evm.TU.Gh_A13G1011|evm.TU.Gh_A13G1568|evm.TU.Gh_A13G1875|…	47	http://amigo.geneontology.org/cgi-bin/amigo/term_details?term=GO:0006260	yes
cellular response to organic substance	GO:0071310	1.3e-05	0.00172106	1777	evm.TU.Gh_A01G0057|evm.TU.Gh_A01G0078|evm.TU.Gh_A01G0153|evm.TU.Gh_A01G0158|evm.TU.Gh_A01G0160|evm.TU.Gh_A01G0195|evm.TU.Gh_A01G0217|evm.TU.Gh_A01G0218|evm.TU.Gh_A01G0246|evm.TU.Gh_A01G0313|evm.TU.Gh_A01G0363|evm.TU.Gh_A01G0383|evm.TU.Gh_A01G0384|evm.TU.Gh_A01G0412|evm.TU.Gh_A01G0437|evm.TU.Gh_A01G0449|evm.TU.Gh_A01G0491|evm.TU.Gh_A01G0639|evm.TU.Gh_A01G0667|evm.TU.Gh_A01G0678|evm.TU.Gh_A01G0769|…	4122	evm.TU.Gh_A01G0057|evm.TU.Gh_A01G0153|evm.TU.Gh_A01G0313|evm.TU.Gh_A01G0437|evm.TU.Gh_A01G0449|evm.TU.Gh_A01G0491|evm.TU.Gh_A01G0842|evm.TU.Gh_A01G0880|evm.TU.Gh_A01G0908|evm.TU.Gh_A01G0919|evm.TU.Gh_A01G1100|evm.TU.Gh_A01G1358|evm.TU.Gh_A01G1374|evm.TU.Gh_A01G1404|evm.TU.Gh_A01G1719|evm.TU.Gh_A01G1756|evm.TU.Gh_A01G1768|evm.TU.Gh_A01G1852|evm.TU.Gh_A02G0054|evm.TU.Gh_A02G0303|evm.TU.Gh_A02G0340|…	694	evm.TU.Gh_A01G0078|evm.TU.Gh_A01G0158|evm.TU.Gh_A01G0160|evm.TU.Gh_A01G0195|evm.TU.Gh_A01G0217|evm.TU.Gh_A01G0218|evm.TU.Gh_A01G0246|evm.TU.Gh_A01G0363|evm.TU.Gh_A01G0383|evm.TU.Gh_A01G0384|evm.TU.Gh_A01G0412|evm.TU.Gh_A01G0639|evm.TU.Gh_A01G0667|evm.TU.Gh_A01G0678|evm.TU.Gh_A01G0769|evm.TU.Gh_A01G0794|evm.TU.Gh_A01G0891|evm.TU.Gh_A01G0906|evm.TU.Gh_A01G0972|evm.TU.Gh_A01G0997|evm.TU.Gh_A01G1254|…	1083	http://amigo.geneontology.org/cgi-bin/amigo/term_details?term=GO:0071310	yes
DNA-dependent DNA replication	GO:0006261	1.4e-05	0.00181975	98	evm.TU.Gh_A01G0437|evm.TU.Gh_A01G0605|evm.TU.Gh_A01G0685|evm.TU.Gh_A01G1391|evm.TU.Gh_A02G0934|evm.TU.Gh_A02G1087|evm.TU.Gh_A03G0240|evm.TU.Gh_A03G0429|evm.TU.Gh_A03G0611|evm.TU.Gh_A03G0737|evm.TU.Gh_A03G1940|evm.TU.Gh_A03G2037|evm.TU.Gh_A05G0271|evm.TU.Gh_A05G0401|evm.TU.Gh_A05G1256|evm.TU.Gh_A05G1566|evm.TU.Gh_A05G2169|evm.TU.Gh_A05G2701|evm.TU.Gh_A05G2910|evm.TU.Gh_A06G0753|evm.TU.Gh_A06G1021|…	175	evm.TU.Gh_A01G0437|evm.TU.Gh_A01G0605|evm.TU.Gh_A01G1391|evm.TU.Gh_A02G1087|evm.TU.Gh_A03G0240|evm.TU.Gh_A03G0429|evm.TU.Gh_A03G0611|evm.TU.Gh_A03G0737|evm.TU.Gh_A03G1940|evm.TU.Gh_A03G2037|evm.TU.Gh_A05G0271|evm.TU.Gh_A05G1256|evm.TU.Gh_A05G1566|evm.TU.Gh_A05G2701|evm.TU.Gh_A05G2910|evm.TU.Gh_A06G0753|evm.TU.Gh_A06G1021|evm.TU.Gh_A06G1443|evm.TU.Gh_A07G1821|evm.TU.Gh_A08G0123|evm.TU.Gh_A08G0857|…	82	evm.TU.Gh_A01G0685|evm.TU.Gh_A02G0934|evm.TU.Gh_A05G0401|evm.TU.Gh_A05G2169|evm.TU.Gh_A11G2510|evm.TU.Gh_A12G2206|evm.TU.Gh_A13G1011|evm.TU.Gh_D03G0831|evm.TU.Gh_D03G1104|evm.TU.Gh_D05G2425|evm.TU.Gh_D07G2021|evm.TU.Gh_D09G1126|evm.TU.Gh_D09G1685|evm.TU.Gh_D11G2856|evm.TU.Gh_D12G2385|evm.TU.Gh_D13G2000	16	http://amigo.geneontology.org/cgi-bin/amigo/term_details?term=GO:0006261	yes
chromosome condensation	GO:0030261	1.5e-05	0.00191491	34	evm.TU.Gh_A02G0490|evm.TU.Gh_A02G1276|evm.TU.Gh_A03G0513|evm.TU.Gh_A05G2218|evm.TU.Gh_A05G2891|evm.TU.Gh_A07G0359|evm.TU.Gh_A07G0517|evm.TU.Gh_A07G0759|evm.TU.Gh_A07G1672|evm.TU.Gh_A09G0152|evm.TU.Gh_A10G1460|evm.TU.Gh_A11G1953|evm.TU.Gh_A11G2759|evm.TU.Gh_A11G3093|evm.TU.Gh_A13G1543|evm.TU.Gh_D02G0549|evm.TU.Gh_D03G0416|evm.TU.Gh_D03G0417|evm.TU.Gh_D03G1013|evm.TU.Gh_D04G0669|evm.TU.Gh_D05G1878|…	48	evm.TU.Gh_A02G0490|evm.TU.Gh_A02G1276|evm.TU.Gh_A03G0513|evm.TU.Gh_A05G2218|evm.TU.Gh_A07G0359|evm.TU.Gh_A07G0759|evm.TU.Gh_A07G1672|evm.TU.Gh_A10G1460|evm.TU.Gh_A11G1953|evm.TU.Gh_A11G2759|evm.TU.Gh_A11G3093|evm.TU.Gh_D02G0549|evm.TU.Gh_D03G0416|evm.TU.Gh_D03G0417|evm.TU.Gh_D03G1013|evm.TU.Gh_D05G1878|evm.TU.Gh_D05G2478|evm.TU.Gh_D05G3406|evm.TU.Gh_D06G1535|evm.TU.Gh_D07G0314|evm.TU.Gh_D07G0421|…	27	evm.TU.Gh_A05G2891|evm.TU.Gh_A07G0517|evm.TU.Gh_A09G0152|evm.TU.Gh_A13G1543|evm.TU.Gh_D04G0669|evm.TU.Gh_D07G0586|evm.TU.Gh_D11G2784	7	http://amigo.geneontology.org/cgi-bin/amigo/term_details?term=GO:0030261	yes
alpha-amino acid biosynthetic process	GO:1901607	1.6e-05	0.00200674	250	evm.TU.Gh_A01G0267|evm.TU.Gh_A01G0700|evm.TU.Gh_A01G0805|evm.TU.Gh_A01G1055|evm.TU.Gh_A01G1508|evm.TU.Gh_A01G1513|evm.TU.Gh_A01G1643|evm.TU.Gh_A01G1899|evm.TU.Gh_A02G0064|evm.TU.Gh_A02G0121|evm.TU.Gh_A02G0237|evm.TU.Gh_A02G0242|evm.TU.Gh_A02G0329|evm.TU.Gh_A02G1455|evm.TU.Gh_A02G1507|evm.TU.Gh_A03G0135|evm.TU.Gh_A03G0987|evm.TU.Gh_A03G1487|evm.TU.Gh_A03G1734|evm.TU.Gh_A03G2161|evm.TU.Gh_A04G0509|…	508	evm.TU.Gh_A01G0805|evm.TU.Gh_A01G1055|evm.TU.Gh_A01G1513|evm.TU.Gh_A02G0237|evm.TU.Gh_A03G0135|evm.TU.Gh_A03G0987|evm.TU.Gh_A03G1487|evm.TU.Gh_A03G1734|evm.TU.Gh_A04G0509|evm.TU.Gh_A04G0569|evm.TU.Gh_A04G1178|evm.TU.Gh_A05G0443|evm.TU.Gh_A05G2624|evm.TU.Gh_A06G0026|evm.TU.Gh_A06G0880|evm.TU.Gh_A06G1306|evm.TU.Gh_A06G2053|evm.TU.Gh_A07G0461|evm.TU.Gh_A07G1576|evm.TU.Gh_A07G2180|evm.TU.Gh_A08G1637|…	109	evm.TU.Gh_A01G0267|evm.TU.Gh_A01G0700|evm.TU.Gh_A01G1508|evm.TU.Gh_A01G1643|evm.TU.Gh_A01G1899|evm.TU.Gh_A02G0064|evm.TU.Gh_A02G0121|evm.TU.Gh_A02G0242|evm.TU.Gh_A02G0329|evm.TU.Gh_A02G1455|evm.TU.Gh_A02G1507|evm.TU.Gh_A03G2161|evm.TU.Gh_A04G0928|evm.TU.Gh_A04G0964|evm.TU.Gh_A04G1396|evm.TU.Gh_A05G0211|evm.TU.Gh_A05G0242|evm.TU.Gh_A05G1047|evm.TU.Gh_A05G1621|evm.TU.Gh_A05G1855|evm.TU.Gh_A05G2255|…	141	http://amigo.geneontology.org/cgi-bin/amigo/term_details?term=GO:1901607	yes
xylem and phloem pattern formation	GO:0010051	1.7e-05	0.00205988	110	evm.TU.Gh_A01G0678|evm.TU.Gh_A01G0908|evm.TU.Gh_A01G1214|evm.TU.Gh_A01G1280|evm.TU.Gh_A01G1374|evm.TU.Gh_A01G1895|evm.TU.Gh_A01G1944|evm.TU.Gh_A02G0842|evm.TU.Gh_A02G1257|evm.TU.Gh_A03G0786|evm.TU.Gh_A03G1090|evm.TU.Gh_A03G1804|evm.TU.Gh_A04G0757|evm.TU.Gh_A04G1239|evm.TU.Gh_A05G0237|evm.TU.Gh_A05G0761|evm.TU.Gh_A05G1508|evm.TU.Gh_A05G1566|evm.TU.Gh_A05G1607|evm.TU.Gh_A05G1690|evm.TU.Gh_A05G1803|…	201	evm.TU.Gh_A01G0908|evm.TU.Gh_A01G1214|evm.TU.Gh_A01G1374|evm.TU.Gh_A02G0842|evm.TU.Gh_A02G1257|evm.TU.Gh_A03G0786|evm.TU.Gh_A03G1804|evm.TU.Gh_A04G0757|evm.TU.Gh_A04G1239|evm.TU.Gh_A05G0761|evm.TU.Gh_A05G1508|evm.TU.Gh_A05G1566|evm.TU.Gh_A05G1871|evm.TU.Gh_A06G1061|evm.TU.Gh_A06G1515|evm.TU.Gh_A07G0534|evm.TU.Gh_A07G0801|evm.TU.Gh_A07G0933|evm.TU.Gh_A07G1985|evm.TU.Gh_A08G0598|evm.TU.Gh_A08G1074|…	59	evm.TU.Gh_A01G0678|evm.TU.Gh_A01G1280|evm.TU.Gh_A01G1895|evm.TU.Gh_A01G1944|evm.TU.Gh_A03G1090|evm.TU.Gh_A05G0237|evm.TU.Gh_A05G1607|evm.TU.Gh_A05G1690|evm.TU.Gh_A05G1803|evm.TU.Gh_A05G2169|evm.TU.Gh_A06G0103|evm.TU.Gh_A06G0591|evm.TU.Gh_A06G0660|evm.TU.Gh_A06G1377|evm.TU.Gh_A07G0124|evm.TU.Gh_A08G1350|evm.TU.Gh_A08G1407|evm.TU.Gh_A08G1408|evm.TU.Gh_A09G0232|evm.TU.Gh_A09G0627|evm.TU.Gh_A09G1484|…	51	http://amigo.geneontology.org/cgi-bin/amigo/term_details?term=GO:0010051	yes
small molecule metabolic process	GO:0044281	1.7e-05	0.00205988	2181	evm.TU.Gh_A01G0010|evm.TU.Gh_A01G0045|evm.TU.Gh_A01G0057|evm.TU.Gh_A01G0141|evm.TU.Gh_A01G0159|evm.TU.Gh_A01G0167|evm.TU.Gh_A01G0180|evm.TU.Gh_A01G0186|evm.TU.Gh_A01G0215|evm.TU.Gh_A01G0267|evm.TU.Gh_A01G0275|evm.TU.Gh_A01G0283|evm.TU.Gh_A01G0351|evm.TU.Gh_A01G0364|evm.TU.Gh_A01G0395|evm.TU.Gh_A01G0420|evm.TU.Gh_A01G0450|evm.TU.Gh_A01G0502|evm.TU.Gh_A01G0560|evm.TU.Gh_A01G0565|evm.TU.Gh_A01G0627|…	5106	evm.TU.Gh_A01G0010|evm.TU.Gh_A01G0045|evm.TU.Gh_A01G0057|evm.TU.Gh_A01G0180|evm.TU.Gh_A01G0215|evm.TU.Gh_A01G0364|evm.TU.Gh_A01G0560|evm.TU.Gh_A01G0627|evm.TU.Gh_A01G0729|evm.TU.Gh_A01G0774|evm.TU.Gh_A01G0785|evm.TU.Gh_A01G0805|evm.TU.Gh_A01G0850|evm.TU.Gh_A01G0880|evm.TU.Gh_A01G0944|evm.TU.Gh_A01G1017|evm.TU.Gh_A01G1047|evm.TU.Gh_A01G1055|evm.TU.Gh_A01G1063|evm.TU.Gh_A01G1065|evm.TU.Gh_A01G1143|…	912	evm.TU.Gh_A01G0141|evm.TU.Gh_A01G0159|evm.TU.Gh_A01G0167|evm.TU.Gh_A01G0186|evm.TU.Gh_A01G0267|evm.TU.Gh_A01G0275|evm.TU.Gh_A01G0283|evm.TU.Gh_A01G0351|evm.TU.Gh_A01G0395|evm.TU.Gh_A01G0420|evm.TU.Gh_A01G0450|evm.TU.Gh_A01G0502|evm.TU.Gh_A01G0565|evm.TU.Gh_A01G0646|evm.TU.Gh_A01G0700|evm.TU.Gh_A01G0738|evm.TU.Gh_A01G0762|evm.TU.Gh_A01G0763|evm.TU.Gh_A01G0775|evm.TU.Gh_A01G0794|evm.TU.Gh_A01G0870|…	1269	http://amigo.geneontology.org/cgi-bin/amigo/term_details?term=GO:0044281	yes
immune response	GO:0006955	1.8e-05	0.0021447	481	evm.TU.Gh_A01G0153|evm.TU.Gh_A01G0193|evm.TU.Gh_A01G0195|evm.TU.Gh_A01G0412|evm.TU.Gh_A01G0475|evm.TU.Gh_A01G0520|evm.TU.Gh_A01G0667|evm.TU.Gh_A01G0723|evm.TU.Gh_A01G0816|evm.TU.Gh_A01G1377|evm.TU.Gh_A01G1552|evm.TU.Gh_A01G1594|evm.TU.Gh_A01G1644|evm.TU.Gh_A01G1756|evm.TU.Gh_A02G0029|evm.TU.Gh_A02G0110|evm.TU.Gh_A02G0154|evm.TU.Gh_A02G0303|evm.TU.Gh_A02G0359|evm.TU.Gh_A02G0449|evm.TU.Gh_A02G0580|…	1038	evm.TU.Gh_A01G0153|evm.TU.Gh_A01G0193|evm.TU.Gh_A01G0816|evm.TU.Gh_A01G1552|evm.TU.Gh_A01G1594|evm.TU.Gh_A01G1756|evm.TU.Gh_A02G0303|evm.TU.Gh_A02G0449|evm.TU.Gh_A02G1393|evm.TU.Gh_A02G1410|evm.TU.Gh_A03G0117|evm.TU.Gh_A03G0163|evm.TU.Gh_A03G0298|evm.TU.Gh_A03G1225|evm.TU.Gh_A03G1362|evm.TU.Gh_A03G1490|evm.TU.Gh_A03G1494|evm.TU.Gh_A04G0305|evm.TU.Gh_A04G0557|evm.TU.Gh_A04G0705|evm.TU.Gh_A04G0763|…	149	evm.TU.Gh_A01G0195|evm.TU.Gh_A01G0412|evm.TU.Gh_A01G0475|evm.TU.Gh_A01G0520|evm.TU.Gh_A01G0667|evm.TU.Gh_A01G0723|evm.TU.Gh_A01G1377|evm.TU.Gh_A01G1644|evm.TU.Gh_A02G0029|evm.TU.Gh_A02G0110|evm.TU.Gh_A02G0154|evm.TU.Gh_A02G0359|evm.TU.Gh_A02G0580|evm.TU.Gh_A02G0770|evm.TU.Gh_A02G0807|evm.TU.Gh_A02G1051|evm.TU.Gh_A02G1244|evm.TU.Gh_A02G1507|evm.TU.Gh_A02G1713|evm.TU.Gh_A02G1714|evm.TU.Gh_A02G1715|…	332	http://amigo.geneontology.org/cgi-bin/amigo/term_details?term=GO:0006955	yes
response to abscisic acid	GO:0009737	1.9e-05	0.00219082	680	evm.TU.Gh_A01G0019|evm.TU.Gh_A01G0057|evm.TU.Gh_A01G0160|evm.TU.Gh_A01G0491|evm.TU.Gh_A01G0526|evm.TU.Gh_A01G0871|evm.TU.Gh_A01G0880|evm.TU.Gh_A01G0959|evm.TU.Gh_A01G0984|evm.TU.Gh_A01G1117|evm.TU.Gh_A01G1161|evm.TU.Gh_A01G1278|evm.TU.Gh_A01G1382|evm.TU.Gh_A01G1383|evm.TU.Gh_A01G1406|evm.TU.Gh_A01G1472|evm.TU.Gh_A01G1715|evm.TU.Gh_A01G1768|evm.TU.Gh_A01G1828|evm.TU.Gh_A01G1843|evm.TU.Gh_A01G1844|…	1504	evm.TU.Gh_A01G0057|evm.TU.Gh_A01G0491|evm.TU.Gh_A01G0880|evm.TU.Gh_A01G0959|evm.TU.Gh_A01G1161|evm.TU.Gh_A01G1382|evm.TU.Gh_A01G1383|evm.TU.Gh_A01G1768|evm.TU.Gh_A02G0434|evm.TU.Gh_A02G0523|evm.TU.Gh_A02G0748|evm.TU.Gh_A02G1257|evm.TU.Gh_A02G1796|evm.TU.Gh_A03G0043|evm.TU.Gh_A03G0163|evm.TU.Gh_A03G0189|evm.TU.Gh_A03G0274|evm.TU.Gh_A03G0541|evm.TU.Gh_A03G0786|evm.TU.Gh_A03G1253|evm.TU.Gh_A03G1280|…	262	evm.TU.Gh_A01G0019|evm.TU.Gh_A01G0160|evm.TU.Gh_A01G0526|evm.TU.Gh_A01G0871|evm.TU.Gh_A01G0984|evm.TU.Gh_A01G1117|evm.TU.Gh_A01G1278|evm.TU.Gh_A01G1406|evm.TU.Gh_A01G1472|evm.TU.Gh_A01G1715|evm.TU.Gh_A01G1828|evm.TU.Gh_A01G1843|evm.TU.Gh_A01G1844|evm.TU.Gh_A02G0104|evm.TU.Gh_A02G0406|evm.TU.Gh_A02G0549|evm.TU.Gh_A02G0609|evm.TU.Gh_A02G0642|evm.TU.Gh_A02G0655|evm.TU.Gh_A02G0751|evm.TU.Gh_A02G0789|…	418	http://amigo.geneontology.org/cgi-bin/amigo/term_details?term=GO:0009737	yes
cellular response to stimulus	GO:0051716	1.9e-05	0.00219082	3352	evm.TU.Gh_A01G0057|evm.TU.Gh_A01G0075|evm.TU.Gh_A01G0078|evm.TU.Gh_A01G0153|evm.TU.Gh_A01G0158|evm.TU.Gh_A01G0160|evm.TU.Gh_A01G0192|evm.TU.Gh_A01G0193|evm.TU.Gh_A01G0195|evm.TU.Gh_A01G0215|evm.TU.Gh_A01G0217|evm.TU.Gh_A01G0218|evm.TU.Gh_A01G0241|evm.TU.Gh_A01G0246|evm.TU.Gh_A01G0269|evm.TU.Gh_A01G0270|evm.TU.Gh_A01G0273|evm.TU.Gh_A01G0313|evm.TU.Gh_A01G0357|evm.TU.Gh_A01G0363|evm.TU.Gh_A01G0380|…	7967	evm.TU.Gh_A01G0057|evm.TU.Gh_A01G0153|evm.TU.Gh_A01G0193|evm.TU.Gh_A01G0215|evm.TU.Gh_A01G0313|evm.TU.Gh_A01G0357|evm.TU.Gh_A01G0380|evm.TU.Gh_A01G0437|evm.TU.Gh_A01G0449|evm.TU.Gh_A01G0491|evm.TU.Gh_A01G0605|evm.TU.Gh_A01G0805|evm.TU.Gh_A01G0842|evm.TU.Gh_A01G0880|evm.TU.Gh_A01G0908|evm.TU.Gh_A01G0916|evm.TU.Gh_A01G0919|evm.TU.Gh_A01G0945|evm.TU.Gh_A01G0949|evm.TU.Gh_A01G1059|evm.TU.Gh_A01G1063|…	1358	evm.TU.Gh_A01G0075|evm.TU.Gh_A01G0078|evm.TU.Gh_A01G0158|evm.TU.Gh_A01G0160|evm.TU.Gh_A01G0192|evm.TU.Gh_A01G0195|evm.TU.Gh_A01G0217|evm.TU.Gh_A01G0218|evm.TU.Gh_A01G0241|evm.TU.Gh_A01G0246|evm.TU.Gh_A01G0269|evm.TU.Gh_A01G0270|evm.TU.Gh_A01G0273|evm.TU.Gh_A01G0363|evm.TU.Gh_A01G0383|evm.TU.Gh_A01G0384|evm.TU.Gh_A01G0412|evm.TU.Gh_A01G0475|evm.TU.Gh_A01G0505|evm.TU.Gh_A01G0520|evm.TU.Gh_A01G0525|…	1994	http://amigo.geneontology.org/cgi-bin/amigo/term_details?term=GO:0051716	yes
response to light stimulus	GO:0009416	2.1e-05	0.002383	696	evm.TU.Gh_A01G0045|evm.TU.Gh_A01G0192|evm.TU.Gh_A01G0439|evm.TU.Gh_A01G0531|evm.TU.Gh_A01G0662|evm.TU.Gh_A01G0816|evm.TU.Gh_A01G0949|evm.TU.Gh_A01G0953|evm.TU.Gh_A01G0984|evm.TU.Gh_A01G1212|evm.TU.Gh_A01G1254|evm.TU.Gh_A01G1309|evm.TU.Gh_A01G1377|evm.TU.Gh_A01G1563|evm.TU.Gh_A01G1598|evm.TU.Gh_A01G1617|evm.TU.Gh_A01G1643|evm.TU.Gh_A01G1661|evm.TU.Gh_A01G1715|evm.TU.Gh_A01G1828|evm.TU.Gh_A01G1829|…	1543	evm.TU.Gh_A01G0045|evm.TU.Gh_A01G0662|evm.TU.Gh_A01G0816|evm.TU.Gh_A01G0949|evm.TU.Gh_A01G1563|evm.TU.Gh_A01G1617|evm.TU.Gh_A02G1199|evm.TU.Gh_A03G0117|evm.TU.Gh_A03G0230|evm.TU.Gh_A03G0611|evm.TU.Gh_A03G0625|evm.TU.Gh_A03G0794|evm.TU.Gh_A03G0869|evm.TU.Gh_A03G1194|evm.TU.Gh_A03G1280|evm.TU.Gh_A03G1286|evm.TU.Gh_A03G1310|evm.TU.Gh_A03G1362|evm.TU.Gh_A03G1426|evm.TU.Gh_A03G1482|evm.TU.Gh_A03G1494|…	272	evm.TU.Gh_A01G0192|evm.TU.Gh_A01G0439|evm.TU.Gh_A01G0531|evm.TU.Gh_A01G0953|evm.TU.Gh_A01G0984|evm.TU.Gh_A01G1212|evm.TU.Gh_A01G1254|evm.TU.Gh_A01G1309|evm.TU.Gh_A01G1377|evm.TU.Gh_A01G1598|evm.TU.Gh_A01G1643|evm.TU.Gh_A01G1661|evm.TU.Gh_A01G1715|evm.TU.Gh_A01G1828|evm.TU.Gh_A01G1829|evm.TU.Gh_A01G1972|evm.TU.Gh_A02G0359|evm.TU.Gh_A02G0807|evm.TU.Gh_A02G0836|evm.TU.Gh_A02G1292|evm.TU.Gh_A02G1507|…	424	http://amigo.geneontology.org/cgi-bin/amigo/term_details?term=GO:0009416	yes
karyogamy	GO:0000741	2.2e-05	0.002383	27	evm.TU.Gh_A01G1715|evm.TU.Gh_A02G0178|evm.TU.Gh_A02G0179|evm.TU.Gh_A04G0478|evm.TU.Gh_A04G1238|evm.TU.Gh_A05G0639|evm.TU.Gh_A05G1561|evm.TU.Gh_A06G1122|evm.TU.Gh_A07G1033|evm.TU.Gh_A09G0940|evm.TU.Gh_A09G1263|evm.TU.Gh_A12G1213|evm.TU.Gh_A12G1372|evm.TU.Gh_D01G1966|evm.TU.Gh_D02G0241|evm.TU.Gh_D02G0242|evm.TU.Gh_D04G0880|evm.TU.Gh_D04G1861|evm.TU.Gh_D05G0788|evm.TU.Gh_D05G1738|evm.TU.Gh_D06G1376|…	36	evm.TU.Gh_A04G1238|evm.TU.Gh_A05G1561|evm.TU.Gh_A06G1122|evm.TU.Gh_A12G1213|evm.TU.Gh_D04G1861|evm.TU.Gh_D05G1738|evm.TU.Gh_D06G1376|evm.TU.Gh_D10G1353|evm.TU.Gh_D12G1336	9	evm.TU.Gh_A01G1715|evm.TU.Gh_A02G0178|evm.TU.Gh_A02G0179|evm.TU.Gh_A04G0478|evm.TU.Gh_A05G0639|evm.TU.Gh_A07G1033|evm.TU.Gh_A09G0940|evm.TU.Gh_A09G1263|evm.TU.Gh_A12G1372|evm.TU.Gh_D01G1966|evm.TU.Gh_D02G0241|evm.TU.Gh_D02G0242|evm.TU.Gh_D04G0880|evm.TU.Gh_D05G0788|evm.TU.Gh_D07G1112|evm.TU.Gh_D09G0967|evm.TU.Gh_D09G1263|evm.TU.Gh_Sca046959G01	18	http://amigo.geneontology.org/cgi-bin/amigo/term_details?term=GO:0000741	yes
cellular response to endogenous stimulus	GO:0071495	2.2e-05	0.002383	1641	evm.TU.Gh_A01G0057|evm.TU.Gh_A01G0078|evm.TU.Gh_A01G0153|evm.TU.Gh_A01G0158|evm.TU.Gh_A01G0160|evm.TU.Gh_A01G0195|evm.TU.Gh_A01G0217|evm.TU.Gh_A01G0218|evm.TU.Gh_A01G0246|evm.TU.Gh_A01G0363|evm.TU.Gh_A01G0383|evm.TU.Gh_A01G0384|evm.TU.Gh_A01G0412|evm.TU.Gh_A01G0437|evm.TU.Gh_A01G0449|evm.TU.Gh_A01G0491|evm.TU.Gh_A01G0639|evm.TU.Gh_A01G0678|evm.TU.Gh_A01G0769|evm.TU.Gh_A01G0794|evm.TU.Gh_A01G0842|…	3803	evm.TU.Gh_A01G0057|evm.TU.Gh_A01G0153|evm.TU.Gh_A01G0437|evm.TU.Gh_A01G0449|evm.TU.Gh_A01G0491|evm.TU.Gh_A01G0842|evm.TU.Gh_A01G0880|evm.TU.Gh_A01G0908|evm.TU.Gh_A01G0919|evm.TU.Gh_A01G1358|evm.TU.Gh_A01G1374|evm.TU.Gh_A01G1404|evm.TU.Gh_A01G1719|evm.TU.Gh_A01G1768|evm.TU.Gh_A01G1852|evm.TU.Gh_A02G0054|evm.TU.Gh_A02G0340|evm.TU.Gh_A02G0376|evm.TU.Gh_A02G0523|evm.TU.Gh_A02G0715|evm.TU.Gh_A02G0748|…	619	evm.TU.Gh_A01G0078|evm.TU.Gh_A01G0158|evm.TU.Gh_A01G0160|evm.TU.Gh_A01G0195|evm.TU.Gh_A01G0217|evm.TU.Gh_A01G0218|evm.TU.Gh_A01G0246|evm.TU.Gh_A01G0363|evm.TU.Gh_A01G0383|evm.TU.Gh_A01G0384|evm.TU.Gh_A01G0412|evm.TU.Gh_A01G0639|evm.TU.Gh_A01G0678|evm.TU.Gh_A01G0769|evm.TU.Gh_A01G0794|evm.TU.Gh_A01G0891|evm.TU.Gh_A01G0906|evm.TU.Gh_A01G0972|evm.TU.Gh_A01G0997|evm.TU.Gh_A01G1254|evm.TU.Gh_A01G1278|…	1022	http://amigo.geneontology.org/cgi-bin/amigo/term_details?term=GO:0071495	yes
chromosome segregation	GO:0007059	2.2e-05	0.002383	112	evm.TU.Gh_A01G0564|evm.TU.Gh_A01G1404|evm.TU.Gh_A01G1479|evm.TU.Gh_A01G1480|evm.TU.Gh_A02G0395|evm.TU.Gh_A02G0828|evm.TU.Gh_A03G0429|evm.TU.Gh_A03G0513|evm.TU.Gh_A03G1599|evm.TU.Gh_A03G1609|evm.TU.Gh_A04G0192|evm.TU.Gh_A05G0929|evm.TU.Gh_A05G1427|evm.TU.Gh_A05G2089|evm.TU.Gh_A05G2218|evm.TU.Gh_A05G2891|evm.TU.Gh_A06G0212|evm.TU.Gh_A06G0914|evm.TU.Gh_A06G1482|evm.TU.Gh_A07G0257|evm.TU.Gh_A07G0359|…	206	evm.TU.Gh_A01G0564|evm.TU.Gh_A01G1404|evm.TU.Gh_A01G1479|evm.TU.Gh_A01G1480|evm.TU.Gh_A02G0395|evm.TU.Gh_A02G0828|evm.TU.Gh_A03G0429|evm.TU.Gh_A03G0513|evm.TU.Gh_A03G1609|evm.TU.Gh_A04G0192|evm.TU.Gh_A05G0929|evm.TU.Gh_A05G1427|evm.TU.Gh_A05G2089|evm.TU.Gh_A05G2218|evm.TU.Gh_A06G0212|evm.TU.Gh_A06G0914|evm.TU.Gh_A06G1482|evm.TU.Gh_A07G0257|evm.TU.Gh_A07G0359|evm.TU.Gh_A07G0759|evm.TU.Gh_A07G0948|…	92	evm.TU.Gh_A03G1599|evm.TU.Gh_A05G2891|evm.TU.Gh_A07G0517|evm.TU.Gh_A07G1116|evm.TU.Gh_A09G0152|evm.TU.Gh_A10G2261|evm.TU.Gh_A13G0954|evm.TU.Gh_A13G1011|evm.TU.Gh_A13G1543|evm.TU.Gh_D02G2434|evm.TU.Gh_D03G1104|evm.TU.Gh_D04G0669|evm.TU.Gh_D05G2734|evm.TU.Gh_D06G0784|evm.TU.Gh_D07G0586|evm.TU.Gh_D07G2160|evm.TU.Gh_D09G1685|evm.TU.Gh_D11G2784|evm.TU.Gh_D12G2148|evm.TU.Gh_Sca007979G01	20	http://amigo.geneontology.org/cgi-bin/amigo/term_details?term=GO:0007059	yes
organic hydroxy compound biosynthetic process	GO:1901617	2.4e-05	0.00256084	228	evm.TU.Gh_A01G0395|evm.TU.Gh_A01G0729|evm.TU.Gh_A01G0738|evm.TU.Gh_A01G0762|evm.TU.Gh_A01G0763|evm.TU.Gh_A01G0959|evm.TU.Gh_A01G0972|evm.TU.Gh_A01G1790|evm.TU.Gh_A02G1113|evm.TU.Gh_A02G1268|evm.TU.Gh_A02G1359|evm.TU.Gh_A03G0225|evm.TU.Gh_A03G0374|evm.TU.Gh_A03G0591|evm.TU.Gh_A03G0803|evm.TU.Gh_A03G1185|evm.TU.Gh_A03G1352|evm.TU.Gh_A03G1734|evm.TU.Gh_A03G2022|evm.TU.Gh_A04G0375|evm.TU.Gh_A04G0420|…	461	evm.TU.Gh_A01G0729|evm.TU.Gh_A01G0959|evm.TU.Gh_A01G1790|evm.TU.Gh_A02G1268|evm.TU.Gh_A02G1359|evm.TU.Gh_A03G0374|evm.TU.Gh_A03G0591|evm.TU.Gh_A03G1352|evm.TU.Gh_A03G1734|evm.TU.Gh_A04G1402|evm.TU.Gh_A05G1244|evm.TU.Gh_A05G1566|evm.TU.Gh_A05G1862|evm.TU.Gh_A05G2088|evm.TU.Gh_A05G2322|evm.TU.Gh_A05G3792|evm.TU.Gh_A05G3900|evm.TU.Gh_A06G0059|evm.TU.Gh_A06G1621|evm.TU.Gh_A06G1754|evm.TU.Gh_A07G1878|…	79	evm.TU.Gh_A01G0395|evm.TU.Gh_A01G0738|evm.TU.Gh_A01G0762|evm.TU.Gh_A01G0763|evm.TU.Gh_A01G0972|evm.TU.Gh_A02G1113|evm.TU.Gh_A03G0225|evm.TU.Gh_A03G0803|evm.TU.Gh_A03G1185|evm.TU.Gh_A03G2022|evm.TU.Gh_A04G0375|evm.TU.Gh_A04G0420|evm.TU.Gh_A04G1094|evm.TU.Gh_A05G0378|evm.TU.Gh_A05G0624|evm.TU.Gh_A05G0763|evm.TU.Gh_A05G1167|evm.TU.Gh_A05G1213|evm.TU.Gh_A05G1254|evm.TU.Gh_A05G1449|evm.TU.Gh_A05G1516|…	149	http://amigo.geneontology.org/cgi-bin/amigo/term_details?term=GO:1901617	yes
microtubule-based process	GO:0007017	2.7e-05	0.00283857	302	evm.TU.Gh_A01G0037|evm.TU.Gh_A01G0245|evm.TU.Gh_A01G0521|evm.TU.Gh_A01G0564|evm.TU.Gh_A01G0658|evm.TU.Gh_A01G0662|evm.TU.Gh_A01G0745|evm.TU.Gh_A01G0746|evm.TU.Gh_A01G0900|evm.TU.Gh_A01G0996|evm.TU.Gh_A01G1231|evm.TU.Gh_A01G1404|evm.TU.Gh_A01G1479|evm.TU.Gh_A01G1637|evm.TU.Gh_A01G1666|evm.TU.Gh_A01G1752|evm.TU.Gh_A01G1818|evm.TU.Gh_A01G2019|evm.TU.Gh_A02G0395|evm.TU.Gh_A02G0486|evm.TU.Gh_A02G0819|…	629	evm.TU.Gh_A01G0037|evm.TU.Gh_A01G0245|evm.TU.Gh_A01G0564|evm.TU.Gh_A01G0658|evm.TU.Gh_A01G0662|evm.TU.Gh_A01G1231|evm.TU.Gh_A01G1404|evm.TU.Gh_A01G1479|evm.TU.Gh_A01G1637|evm.TU.Gh_A01G1666|evm.TU.Gh_A01G1752|evm.TU.Gh_A01G1818|evm.TU.Gh_A01G2019|evm.TU.Gh_A02G0395|evm.TU.Gh_A02G0486|evm.TU.Gh_A02G0828|evm.TU.Gh_A02G1031|evm.TU.Gh_A02G1186|evm.TU.Gh_A02G1342|evm.TU.Gh_A02G1719|evm.TU.Gh_A03G0132|…	208	evm.TU.Gh_A01G0521|evm.TU.Gh_A01G0745|evm.TU.Gh_A01G0746|evm.TU.Gh_A01G0900|evm.TU.Gh_A01G0996|evm.TU.Gh_A02G0819|evm.TU.Gh_A02G1163|evm.TU.Gh_A03G0129|evm.TU.Gh_A03G0694|evm.TU.Gh_A03G1263|evm.TU.Gh_A05G0641|evm.TU.Gh_A05G2891|evm.TU.Gh_A05G3694|evm.TU.Gh_A05G3802|evm.TU.Gh_A06G0038|evm.TU.Gh_A06G0178|evm.TU.Gh_A06G0545|evm.TU.Gh_A06G1877|evm.TU.Gh_A06G2111|evm.TU.Gh_A07G0517|evm.TU.Gh_A07G1028|…	94	http://amigo.geneontology.org/cgi-bin/amigo/term_details?term=GO:0007017	yes
protein-DNA complex assembly	GO:0065004	3e-05	0.00310826	94	evm.TU.Gh_A01G1890|evm.TU.Gh_A02G0828|evm.TU.Gh_A02G1087|evm.TU.Gh_A02G1361|evm.TU.Gh_A03G0310|evm.TU.Gh_A03G0342|evm.TU.Gh_A03G0582|evm.TU.Gh_A04G0698|evm.TU.Gh_A04G1267|evm.TU.Gh_A05G0125|evm.TU.Gh_A05G0668|evm.TU.Gh_A05G0955|evm.TU.Gh_A06G0212|evm.TU.Gh_A06G1443|evm.TU.Gh_A07G0113|evm.TU.Gh_A07G0118|evm.TU.Gh_A07G1450|evm.TU.Gh_A07G1475|evm.TU.Gh_A07G1821|evm.TU.Gh_A07G2178|evm.TU.Gh_A08G0011|…	169	evm.TU.Gh_A01G1890|evm.TU.Gh_A02G0828|evm.TU.Gh_A02G1087|evm.TU.Gh_A02G1361|evm.TU.Gh_A03G0310|evm.TU.Gh_A03G0342|evm.TU.Gh_A03G0582|evm.TU.Gh_A04G0698|evm.TU.Gh_A04G1267|evm.TU.Gh_A05G0668|evm.TU.Gh_A06G0212|evm.TU.Gh_A06G1443|evm.TU.Gh_A07G0118|evm.TU.Gh_A07G1821|evm.TU.Gh_A07G2178|evm.TU.Gh_A08G0011|evm.TU.Gh_A08G0014|evm.TU.Gh_A08G0565|evm.TU.Gh_A08G2531|evm.TU.Gh_A08G2533|evm.TU.Gh_A08G2548|…	81	evm.TU.Gh_A05G0125|evm.TU.Gh_A05G0955|evm.TU.Gh_A07G0113|evm.TU.Gh_A07G1450|evm.TU.Gh_A07G1475|evm.TU.Gh_A08G2038|evm.TU.Gh_A08G2039|evm.TU.Gh_A13G1527|evm.TU.Gh_A13G1851|evm.TU.Gh_D07G2021|evm.TU.Gh_D08G2429|evm.TU.Gh_D08G2430|evm.TU.Gh_D09G1619	13	http://amigo.geneontology.org/cgi-bin/amigo/term_details?term=GO:0065004	yes
chlorophyll biosynthetic process	GO:0015995	3.1e-05	0.00312139	81	evm.TU.Gh_A01G0217|evm.TU.Gh_A01G1033|evm.TU.Gh_A01G1617|evm.TU.Gh_A01G1634|evm.TU.Gh_A02G0754|evm.TU.Gh_A02G1045|evm.TU.Gh_A03G0591|evm.TU.Gh_A03G1456|evm.TU.Gh_A04G0240|evm.TU.Gh_A04G0344|evm.TU.Gh_A04G0903|evm.TU.Gh_A05G0407|evm.TU.Gh_A05G0972|evm.TU.Gh_A05G2395|evm.TU.Gh_A05G3718|evm.TU.Gh_A05G3720|evm.TU.Gh_A05G3766|evm.TU.Gh_A05G3994|evm.TU.Gh_A07G0197|evm.TU.Gh_A07G0409|evm.TU.Gh_A07G0424|…	142	evm.TU.Gh_A01G1617|evm.TU.Gh_A03G0591|evm.TU.Gh_A04G0240|evm.TU.Gh_A05G3994|evm.TU.Gh_A08G2252|evm.TU.Gh_A08G2461|evm.TU.Gh_A09G2229|evm.TU.Gh_A09G2230|evm.TU.Gh_A09G2286|evm.TU.Gh_A11G1248|evm.TU.Gh_D03G0876|evm.TU.Gh_D05G3468|evm.TU.Gh_D05G3931|evm.TU.Gh_D06G0815|evm.TU.Gh_D08G2618|evm.TU.Gh_D09G2123|evm.TU.Gh_D11G1176|evm.TU.Gh_D13G1533	18	evm.TU.Gh_A01G0217|evm.TU.Gh_A01G1033|evm.TU.Gh_A01G1634|evm.TU.Gh_A02G0754|evm.TU.Gh_A02G1045|evm.TU.Gh_A03G1456|evm.TU.Gh_A04G0344|evm.TU.Gh_A04G0903|evm.TU.Gh_A05G0407|evm.TU.Gh_A05G0972|evm.TU.Gh_A05G2395|evm.TU.Gh_A05G3718|evm.TU.Gh_A05G3720|evm.TU.Gh_A05G3766|evm.TU.Gh_A07G0197|evm.TU.Gh_A07G0409|evm.TU.Gh_A07G0424|evm.TU.Gh_A08G1997|evm.TU.Gh_A08G2520|evm.TU.Gh_A09G1143|evm.TU.Gh_A09G1666|…	63	http://amigo.geneontology.org/cgi-bin/amigo/term_details?term=GO:0015995	yes
defense response to bacterium	GO:0042742	3.1e-05	0.00312139	429	evm.TU.Gh_A01G0057|evm.TU.Gh_A01G0159|evm.TU.Gh_A01G0193|evm.TU.Gh_A01G0195|evm.TU.Gh_A01G0646|evm.TU.Gh_A01G0723|evm.TU.Gh_A01G0964|evm.TU.Gh_A01G1278|evm.TU.Gh_A01G1500|evm.TU.Gh_A01G1578|evm.TU.Gh_A01G1644|evm.TU.Gh_A01G1793|evm.TU.Gh_A01G2104|evm.TU.Gh_A02G0029|evm.TU.Gh_A02G0110|evm.TU.Gh_A02G0303|evm.TU.Gh_A02G0406|evm.TU.Gh_A02G0704|evm.TU.Gh_A02G0705|evm.TU.Gh_A02G0775|evm.TU.Gh_A02G1051|…	922	evm.TU.Gh_A01G0057|evm.TU.Gh_A01G0193|evm.TU.Gh_A01G1500|evm.TU.Gh_A01G1793|evm.TU.Gh_A02G0303|evm.TU.Gh_A03G0553|evm.TU.Gh_A03G0632|evm.TU.Gh_A03G1194|evm.TU.Gh_A03G1362|evm.TU.Gh_A03G1714|evm.TU.Gh_A03G2056|evm.TU.Gh_A04G0305|evm.TU.Gh_A04G0705|evm.TU.Gh_A04G0892|evm.TU.Gh_A04G1024|evm.TU.Gh_A04G1043|evm.TU.Gh_A04G1176|evm.TU.Gh_A04G1177|evm.TU.Gh_A04G1266|evm.TU.Gh_A05G0477|evm.TU.Gh_A05G0873|…	133	evm.TU.Gh_A01G0159|evm.TU.Gh_A01G0195|evm.TU.Gh_A01G0646|evm.TU.Gh_A01G0723|evm.TU.Gh_A01G0964|evm.TU.Gh_A01G1278|evm.TU.Gh_A01G1578|evm.TU.Gh_A01G1644|evm.TU.Gh_A01G2104|evm.TU.Gh_A02G0029|evm.TU.Gh_A02G0110|evm.TU.Gh_A02G0406|evm.TU.Gh_A02G0704|evm.TU.Gh_A02G0705|evm.TU.Gh_A02G0775|evm.TU.Gh_A02G1051|evm.TU.Gh_A02G1301|evm.TU.Gh_A02G1437|evm.TU.Gh_A02G1477|evm.TU.Gh_A02G1507|evm.TU.Gh_A02G1713|…	296	http://amigo.geneontology.org/cgi-bin/amigo/term_details?term=GO:0042742	yes
photosynthesis	GO:0015979	3.4e-05	0.00337592	307	evm.TU.Gh_A01G0192|evm.TU.Gh_A01G0390|evm.TU.Gh_A01G0519|evm.TU.Gh_A01G0775|evm.TU.Gh_A01G0976|evm.TU.Gh_A01G0984|evm.TU.Gh_A01G1294|evm.TU.Gh_A01G1349|evm.TU.Gh_A01G1355|evm.TU.Gh_A01G1593|evm.TU.Gh_A01G1598|evm.TU.Gh_A01G1634|evm.TU.Gh_A01G1972|evm.TU.Gh_A01G2048|evm.TU.Gh_A02G0024|evm.TU.Gh_A02G0295|evm.TU.Gh_A02G0746|evm.TU.Gh_A02G0836|evm.TU.Gh_A02G1292|evm.TU.Gh_A03G0182|evm.TU.Gh_A03G0591|…	642	evm.TU.Gh_A01G0390|evm.TU.Gh_A03G0182|evm.TU.Gh_A03G0591|evm.TU.Gh_A04G0240|evm.TU.Gh_A06G1978|evm.TU.Gh_A09G0048|evm.TU.Gh_A09G0450|evm.TU.Gh_A09G2229|evm.TU.Gh_A09G2230|evm.TU.Gh_A11G0731|evm.TU.Gh_A13G1279|evm.TU.Gh_D01G2339|evm.TU.Gh_D03G0876|evm.TU.Gh_D03G1402|evm.TU.Gh_D05G1047|evm.TU.Gh_D05G3468|evm.TU.Gh_D06G0815|evm.TU.Gh_D06G1522|evm.TU.Gh_D06G2351|evm.TU.Gh_D08G2655|evm.TU.Gh_D09G0152|…	28	evm.TU.Gh_A01G0192|evm.TU.Gh_A01G0519|evm.TU.Gh_A01G0775|evm.TU.Gh_A01G0976|evm.TU.Gh_A01G0984|evm.TU.Gh_A01G1294|evm.TU.Gh_A01G1349|evm.TU.Gh_A01G1355|evm.TU.Gh_A01G1593|evm.TU.Gh_A01G1598|evm.TU.Gh_A01G1634|evm.TU.Gh_A01G1972|evm.TU.Gh_A01G2048|evm.TU.Gh_A02G0024|evm.TU.Gh_A02G0295|evm.TU.Gh_A02G0746|evm.TU.Gh_A02G0836|evm.TU.Gh_A02G1292|evm.TU.Gh_A03G0809|evm.TU.Gh_A03G1451|evm.TU.Gh_A03G1483|…	279	http://amigo.geneontology.org/cgi-bin/amigo/term_details?term=GO:0015979	yes
DNA unwinding involved in DNA replication	GO:0006268	3.7e-05	0.00362347	19	evm.TU.Gh_A03G0737|evm.TU.Gh_A03G1940|evm.TU.Gh_A05G0401|evm.TU.Gh_A05G1256|evm.TU.Gh_A09G0025|evm.TU.Gh_A10G0368|evm.TU.Gh_A10G1970|evm.TU.Gh_A11G3071|evm.TU.Gh_A13G0286|evm.TU.Gh_A13G1632|evm.TU.Gh_D02G1057|evm.TU.Gh_D02G2379|evm.TU.Gh_D05G1424|evm.TU.Gh_D09G0023|evm.TU.Gh_D10G0376|evm.TU.Gh_D10G2253|evm.TU.Gh_D11G1150|evm.TU.Gh_D13G0305|evm.TU.Gh_D13G1997	23	evm.TU.Gh_A03G0737|evm.TU.Gh_A03G1940|evm.TU.Gh_A05G1256|evm.TU.Gh_A09G0025|evm.TU.Gh_A10G0368|evm.TU.Gh_A10G1970|evm.TU.Gh_A11G3071|evm.TU.Gh_A13G0286|evm.TU.Gh_A13G1632|evm.TU.Gh_D02G1057|evm.TU.Gh_D02G2379|evm.TU.Gh_D05G1424|evm.TU.Gh_D09G0023|evm.TU.Gh_D10G0376|evm.TU.Gh_D10G2253|evm.TU.Gh_D11G1150|evm.TU.Gh_D13G0305|evm.TU.Gh_D13G1997	18	evm.TU.Gh_A05G0401	1	http://amigo.geneontology.org/cgi-bin/amigo/term_details?term=GO:0006268	yes
response to lipid	GO:0033993	4e-05	0.0038128	849	evm.TU.Gh_A01G0019|evm.TU.Gh_A01G0057|evm.TU.Gh_A01G0158|evm.TU.Gh_A01G0160|evm.TU.Gh_A01G0491|evm.TU.Gh_A01G0526|evm.TU.Gh_A01G0762|evm.TU.Gh_A01G0763|evm.TU.Gh_A01G0842|evm.TU.Gh_A01G0871|evm.TU.Gh_A01G0880|evm.TU.Gh_A01G0959|evm.TU.Gh_A01G0972|evm.TU.Gh_A01G0984|evm.TU.Gh_A01G1117|evm.TU.Gh_A01G1161|evm.TU.Gh_A01G1278|evm.TU.Gh_A01G1382|evm.TU.Gh_A01G1383|evm.TU.Gh_A01G1406|evm.TU.Gh_A01G1472|…	1912	evm.TU.Gh_A01G0057|evm.TU.Gh_A01G0491|evm.TU.Gh_A01G0842|evm.TU.Gh_A01G0880|evm.TU.Gh_A01G0959|evm.TU.Gh_A01G1161|evm.TU.Gh_A01G1382|evm.TU.Gh_A01G1383|evm.TU.Gh_A01G1768|evm.TU.Gh_A02G0434|evm.TU.Gh_A02G0523|evm.TU.Gh_A02G0748|evm.TU.Gh_A02G1257|evm.TU.Gh_A02G1473|evm.TU.Gh_A02G1796|evm.TU.Gh_A03G0043|evm.TU.Gh_A03G0163|evm.TU.Gh_A03G0189|evm.TU.Gh_A03G0274|evm.TU.Gh_A03G0541|evm.TU.Gh_A03G0715|…	327	evm.TU.Gh_A01G0019|evm.TU.Gh_A01G0158|evm.TU.Gh_A01G0160|evm.TU.Gh_A01G0526|evm.TU.Gh_A01G0762|evm.TU.Gh_A01G0763|evm.TU.Gh_A01G0871|evm.TU.Gh_A01G0972|evm.TU.Gh_A01G0984|evm.TU.Gh_A01G1117|evm.TU.Gh_A01G1278|evm.TU.Gh_A01G1406|evm.TU.Gh_A01G1472|evm.TU.Gh_A01G1715|evm.TU.Gh_A01G1828|evm.TU.Gh_A01G1843|evm.TU.Gh_A01G1844|evm.TU.Gh_A02G0104|evm.TU.Gh_A02G0406|evm.TU.Gh_A02G0549|evm.TU.Gh_A02G0609|…	522	http://amigo.geneontology.org/cgi-bin/amigo/term_details?term=GO:0033993	yes
small molecule catabolic process	GO:0044282	4e-05	0.0038128	216	evm.TU.Gh_A01G0141|evm.TU.Gh_A01G0180|evm.TU.Gh_A01G0420|evm.TU.Gh_A01G1315|evm.TU.Gh_A01G1410|evm.TU.Gh_A01G1839|evm.TU.Gh_A02G0491|evm.TU.Gh_A02G0642|evm.TU.Gh_A02G0784|evm.TU.Gh_A02G1257|evm.TU.Gh_A03G0026|evm.TU.Gh_A03G1189|evm.TU.Gh_A03G1374|evm.TU.Gh_A03G1667|evm.TU.Gh_A03G1711|evm.TU.Gh_A03G1760|evm.TU.Gh_A04G0620|evm.TU.Gh_A04G0621|evm.TU.Gh_A04G1054|evm.TU.Gh_A05G0330|evm.TU.Gh_A05G1178|…	437	evm.TU.Gh_A01G0180|evm.TU.Gh_A02G1257|evm.TU.Gh_A03G1760|evm.TU.Gh_A04G0621|evm.TU.Gh_A05G3567|evm.TU.Gh_A06G0608|evm.TU.Gh_A06G0667|evm.TU.Gh_A06G1515|evm.TU.Gh_A07G1985|evm.TU.Gh_A08G0325|evm.TU.Gh_A08G0598|evm.TU.Gh_A08G1275|evm.TU.Gh_A08G1663|evm.TU.Gh_A09G0091|evm.TU.Gh_A09G1910|evm.TU.Gh_A09G2345|evm.TU.Gh_A10G2228|evm.TU.Gh_A11G0165|evm.TU.Gh_A12G0910|evm.TU.Gh_A12G1891|evm.TU.Gh_A12G2256|…	50	evm.TU.Gh_A01G0141|evm.TU.Gh_A01G0420|evm.TU.Gh_A01G1315|evm.TU.Gh_A01G1410|evm.TU.Gh_A01G1839|evm.TU.Gh_A02G0491|evm.TU.Gh_A02G0642|evm.TU.Gh_A02G0784|evm.TU.Gh_A03G0026|evm.TU.Gh_A03G1189|evm.TU.Gh_A03G1374|evm.TU.Gh_A03G1667|evm.TU.Gh_A03G1711|evm.TU.Gh_A04G0620|evm.TU.Gh_A04G1054|evm.TU.Gh_A05G0330|evm.TU.Gh_A05G1178|evm.TU.Gh_A05G1498|evm.TU.Gh_A05G1745|evm.TU.Gh_A05G2167|evm.TU.Gh_A05G2594|…	166	http://amigo.geneontology.org/cgi-bin/amigo/term_details?term=GO:0044282	yes
cell communication	GO:0007154	4.7e-05	0.00442109	2660	evm.TU.Gh_A01G0057|evm.TU.Gh_A01G0075|evm.TU.Gh_A01G0078|evm.TU.Gh_A01G0153|evm.TU.Gh_A01G0158|evm.TU.Gh_A01G0195|evm.TU.Gh_A01G0215|evm.TU.Gh_A01G0217|evm.TU.Gh_A01G0218|evm.TU.Gh_A01G0241|evm.TU.Gh_A01G0246|evm.TU.Gh_A01G0254|evm.TU.Gh_A01G0313|evm.TU.Gh_A01G0363|evm.TU.Gh_A01G0383|evm.TU.Gh_A01G0384|evm.TU.Gh_A01G0407|evm.TU.Gh_A01G0412|evm.TU.Gh_A01G0437|evm.TU.Gh_A01G0449|evm.TU.Gh_A01G0460|…	6293	evm.TU.Gh_A01G0057|evm.TU.Gh_A01G0153|evm.TU.Gh_A01G0215|evm.TU.Gh_A01G0313|evm.TU.Gh_A01G0437|evm.TU.Gh_A01G0449|evm.TU.Gh_A01G0491|evm.TU.Gh_A01G0534|evm.TU.Gh_A01G0842|evm.TU.Gh_A01G0880|evm.TU.Gh_A01G0908|evm.TU.Gh_A01G0919|evm.TU.Gh_A01G0945|evm.TU.Gh_A01G0949|evm.TU.Gh_A01G1065|evm.TU.Gh_A01G1286|evm.TU.Gh_A01G1358|evm.TU.Gh_A01G1374|evm.TU.Gh_A01G1382|evm.TU.Gh_A01G1383|evm.TU.Gh_A01G1404|…	995	evm.TU.Gh_A01G0075|evm.TU.Gh_A01G0078|evm.TU.Gh_A01G0158|evm.TU.Gh_A01G0195|evm.TU.Gh_A01G0217|evm.TU.Gh_A01G0218|evm.TU.Gh_A01G0241|evm.TU.Gh_A01G0246|evm.TU.Gh_A01G0254|evm.TU.Gh_A01G0363|evm.TU.Gh_A01G0383|evm.TU.Gh_A01G0384|evm.TU.Gh_A01G0407|evm.TU.Gh_A01G0412|evm.TU.Gh_A01G0460|evm.TU.Gh_A01G0475|evm.TU.Gh_A01G0505|evm.TU.Gh_A01G0525|evm.TU.Gh_A01G0531|evm.TU.Gh_A01G0535|evm.TU.Gh_A01G0536|…	1665	http://amigo.geneontology.org/cgi-bin/amigo/term_details?term=GO:0007154	yes
erythrose 4-phosphate/phosphoenolpyruvate family amino acid metabolic process	GO:1902221	5.4e-05	0.00494931	33	evm.TU.Gh_A01G0420|evm.TU.Gh_A01G1839|evm.TU.Gh_A03G1374|evm.TU.Gh_A04G0620|evm.TU.Gh_A04G0621|evm.TU.Gh_A05G1498|evm.TU.Gh_A06G0667|evm.TU.Gh_A06G1306|evm.TU.Gh_A07G0741|evm.TU.Gh_A07G1439|evm.TU.Gh_A08G0037|evm.TU.Gh_A09G0884|evm.TU.Gh_A09G0984|evm.TU.Gh_A09G1397|evm.TU.Gh_A10G1835|evm.TU.Gh_A11G1828|evm.TU.Gh_A11G2891|evm.TU.Gh_D01G0424|evm.TU.Gh_D01G2080|evm.TU.Gh_D02G1815|evm.TU.Gh_D02G1816|…	48	evm.TU.Gh_A04G0621|evm.TU.Gh_A06G0667|evm.TU.Gh_A06G1306|evm.TU.Gh_A09G0984	4	evm.TU.Gh_A01G0420|evm.TU.Gh_A01G1839|evm.TU.Gh_A03G1374|evm.TU.Gh_A04G0620|evm.TU.Gh_A05G1498|evm.TU.Gh_A07G0741|evm.TU.Gh_A07G1439|evm.TU.Gh_A08G0037|evm.TU.Gh_A09G0884|evm.TU.Gh_A09G1397|evm.TU.Gh_A10G1835|evm.TU.Gh_A11G1828|evm.TU.Gh_A11G2891|evm.TU.Gh_D01G0424|evm.TU.Gh_D01G2080|evm.TU.Gh_D02G1815|evm.TU.Gh_D02G1816|evm.TU.Gh_D04G1078|evm.TU.Gh_D05G1669|evm.TU.Gh_D06G1634|evm.TU.Gh_D06G2226|…	29	http://amigo.geneontology.org/cgi-bin/amigo/term_details?term=GO:1902221	yes
L-phenylalanine metabolic process	GO:0006558	5.4e-05	0.00494931	33	evm.TU.Gh_A01G0420|evm.TU.Gh_A01G1839|evm.TU.Gh_A03G1374|evm.TU.Gh_A04G0620|evm.TU.Gh_A04G0621|evm.TU.Gh_A05G1498|evm.TU.Gh_A06G0667|evm.TU.Gh_A06G1306|evm.TU.Gh_A07G0741|evm.TU.Gh_A07G1439|evm.TU.Gh_A08G0037|evm.TU.Gh_A09G0884|evm.TU.Gh_A09G0984|evm.TU.Gh_A09G1397|evm.TU.Gh_A10G1835|evm.TU.Gh_A11G1828|evm.TU.Gh_A11G2891|evm.TU.Gh_D01G0424|evm.TU.Gh_D01G2080|evm.TU.Gh_D02G1815|evm.TU.Gh_D02G1816|…	48	evm.TU.Gh_A04G0621|evm.TU.Gh_A06G0667|evm.TU.Gh_A06G1306|evm.TU.Gh_A09G0984	4	evm.TU.Gh_A01G0420|evm.TU.Gh_A01G1839|evm.TU.Gh_A03G1374|evm.TU.Gh_A04G0620|evm.TU.Gh_A05G1498|evm.TU.Gh_A07G0741|evm.TU.Gh_A07G1439|evm.TU.Gh_A08G0037|evm.TU.Gh_A09G0884|evm.TU.Gh_A09G1397|evm.TU.Gh_A10G1835|evm.TU.Gh_A11G1828|evm.TU.Gh_A11G2891|evm.TU.Gh_D01G0424|evm.TU.Gh_D01G2080|evm.TU.Gh_D02G1815|evm.TU.Gh_D02G1816|evm.TU.Gh_D04G1078|evm.TU.Gh_D05G1669|evm.TU.Gh_D06G1634|evm.TU.Gh_D06G2226|…	29	http://amigo.geneontology.org/cgi-bin/amigo/term_details?term=GO:0006558	yes
response to nitrogen compound	GO:1901698	5.8e-05	0.00524863	397	evm.TU.Gh_A01G0212|evm.TU.Gh_A01G0531|evm.TU.Gh_A01G0639|evm.TU.Gh_A01G0762|evm.TU.Gh_A01G0763|evm.TU.Gh_A01G0984|evm.TU.Gh_A01G1100|evm.TU.Gh_A01G1714|evm.TU.Gh_A01G1768|evm.TU.Gh_A02G0029|evm.TU.Gh_A02G0044|evm.TU.Gh_A02G0296|evm.TU.Gh_A02G0406|evm.TU.Gh_A02G0671|evm.TU.Gh_A02G0770|evm.TU.Gh_A02G0836|evm.TU.Gh_A02G0949|evm.TU.Gh_A02G1505|evm.TU.Gh_A02G1713|evm.TU.Gh_A03G0066|evm.TU.Gh_A03G0097|…	853	evm.TU.Gh_A01G1100|evm.TU.Gh_A01G1768|evm.TU.Gh_A03G0277|evm.TU.Gh_A03G1371|evm.TU.Gh_A03G1426|evm.TU.Gh_A04G0013|evm.TU.Gh_A04G0115|evm.TU.Gh_A04G0305|evm.TU.Gh_A04G0311|evm.TU.Gh_A04G1024|evm.TU.Gh_A05G0519|evm.TU.Gh_A05G0638|evm.TU.Gh_A05G0908|evm.TU.Gh_A05G1363|evm.TU.Gh_A05G1871|evm.TU.Gh_A05G2194|evm.TU.Gh_A05G2476|evm.TU.Gh_A06G0188|evm.TU.Gh_A06G1061|evm.TU.Gh_A06G1549|evm.TU.Gh_A06G2118|…	112	evm.TU.Gh_A01G0212|evm.TU.Gh_A01G0531|evm.TU.Gh_A01G0639|evm.TU.Gh_A01G0762|evm.TU.Gh_A01G0763|evm.TU.Gh_A01G0984|evm.TU.Gh_A01G1714|evm.TU.Gh_A02G0029|evm.TU.Gh_A02G0044|evm.TU.Gh_A02G0296|evm.TU.Gh_A02G0406|evm.TU.Gh_A02G0671|evm.TU.Gh_A02G0770|evm.TU.Gh_A02G0836|evm.TU.Gh_A02G0949|evm.TU.Gh_A02G1505|evm.TU.Gh_A02G1713|evm.TU.Gh_A03G0066|evm.TU.Gh_A03G0097|evm.TU.Gh_A03G0210|evm.TU.Gh_A03G0291|…	285	http://amigo.geneontology.org/cgi-bin/amigo/term_details?term=GO:1901698	yes
auxin-activated signaling pathway	GO:0009734	5.9e-05	0.00527239	335	evm.TU.Gh_A01G0246|evm.TU.Gh_A01G0678|evm.TU.Gh_A01G0769|evm.TU.Gh_A01G0906|evm.TU.Gh_A01G0908|evm.TU.Gh_A01G0919|evm.TU.Gh_A01G1254|evm.TU.Gh_A01G1280|evm.TU.Gh_A01G1374|evm.TU.Gh_A01G1404|evm.TU.Gh_A01G1829|evm.TU.Gh_A01G1955|evm.TU.Gh_A02G0261|evm.TU.Gh_A02G0262|evm.TU.Gh_A02G0340|evm.TU.Gh_A02G0341|evm.TU.Gh_A02G0472|evm.TU.Gh_A02G0857|evm.TU.Gh_A02G1156|evm.TU.Gh_A02G1406|evm.TU.Gh_A02G1614|…	710	evm.TU.Gh_A01G0908|evm.TU.Gh_A01G0919|evm.TU.Gh_A01G1374|evm.TU.Gh_A01G1404|evm.TU.Gh_A02G0340|evm.TU.Gh_A02G0857|evm.TU.Gh_A02G1156|evm.TU.Gh_A02G1406|evm.TU.Gh_A03G0274|evm.TU.Gh_A03G0715|evm.TU.Gh_A03G1429|evm.TU.Gh_A03G1482|evm.TU.Gh_A03G1804|evm.TU.Gh_A03G1978|evm.TU.Gh_A04G0767|evm.TU.Gh_A05G0014|evm.TU.Gh_A05G0113|evm.TU.Gh_A05G1076|evm.TU.Gh_A05G1225|evm.TU.Gh_A05G1991|evm.TU.Gh_A05G2868|…	171	evm.TU.Gh_A01G0246|evm.TU.Gh_A01G0678|evm.TU.Gh_A01G0769|evm.TU.Gh_A01G0906|evm.TU.Gh_A01G1254|evm.TU.Gh_A01G1280|evm.TU.Gh_A01G1829|evm.TU.Gh_A01G1955|evm.TU.Gh_A02G0261|evm.TU.Gh_A02G0262|evm.TU.Gh_A02G0341|evm.TU.Gh_A02G0472|evm.TU.Gh_A02G1614|evm.TU.Gh_A03G0097|evm.TU.Gh_A03G1052|evm.TU.Gh_A03G1054|evm.TU.Gh_A03G1090|evm.TU.Gh_A03G1840|evm.TU.Gh_A03G1990|evm.TU.Gh_A04G0043|evm.TU.Gh_A04G0375|…	164	http://amigo.geneontology.org/cgi-bin/amigo/term_details?term=GO:0009734	yes
response to ionizing radiation	GO:0010212	6.2e-05	0.00540534	47	evm.TU.Gh_A01G1063|evm.TU.Gh_A02G0449|evm.TU.Gh_A04G1242|evm.TU.Gh_A05G0197|evm.TU.Gh_A05G0281|evm.TU.Gh_A05G1339|evm.TU.Gh_A05G1824|evm.TU.Gh_A05G3930|evm.TU.Gh_A06G0601|evm.TU.Gh_A06G1019|evm.TU.Gh_A06G2028|evm.TU.Gh_A07G0090|evm.TU.Gh_A07G1666|evm.TU.Gh_A07G1830|evm.TU.Gh_A07G1874|evm.TU.Gh_A08G0653|evm.TU.Gh_A09G0294|evm.TU.Gh_A09G1364|evm.TU.Gh_A10G2286|evm.TU.Gh_A11G1477|evm.TU.Gh_A11G2429|…	75	evm.TU.Gh_A01G1063|evm.TU.Gh_A02G0449|evm.TU.Gh_A06G0601|evm.TU.Gh_A06G1019|evm.TU.Gh_A06G2028|evm.TU.Gh_A07G0090|evm.TU.Gh_A07G1666|evm.TU.Gh_A07G1830|evm.TU.Gh_A07G1874|evm.TU.Gh_A08G0653|evm.TU.Gh_A09G0294|evm.TU.Gh_A09G1364|evm.TU.Gh_A10G2286|evm.TU.Gh_A11G1477|evm.TU.Gh_A11G2429|evm.TU.Gh_A12G0328|evm.TU.Gh_A12G1557|evm.TU.Gh_A13G0346|evm.TU.Gh_D01G1125|evm.TU.Gh_D05G0724|evm.TU.Gh_D06G0681|…	37	evm.TU.Gh_A04G1242|evm.TU.Gh_A05G0197|evm.TU.Gh_A05G0281|evm.TU.Gh_A05G1339|evm.TU.Gh_A05G1824|evm.TU.Gh_A05G3930|evm.TU.Gh_A13G1527|evm.TU.Gh_D04G1865|evm.TU.Gh_D05G0450|evm.TU.Gh_D05G1508	10	http://amigo.geneontology.org/cgi-bin/amigo/term_details?term=GO:0010212	yes
organelle fission	GO:0048285	6.2e-05	0.00540534	317	evm.TU.Gh_A01G0133|evm.TU.Gh_A01G0564|evm.TU.Gh_A01G0595|evm.TU.Gh_A01G0658|evm.TU.Gh_A01G0662|evm.TU.Gh_A01G0813|evm.TU.Gh_A01G0996|evm.TU.Gh_A01G1287|evm.TU.Gh_A01G1462|evm.TU.Gh_A01G1479|evm.TU.Gh_A01G1480|evm.TU.Gh_A01G1595|evm.TU.Gh_A01G1804|evm.TU.Gh_A01G1818|evm.TU.Gh_A01G2101|evm.TU.Gh_A02G0395|evm.TU.Gh_A02G0828|evm.TU.Gh_A02G0849|evm.TU.Gh_A02G1145|evm.TU.Gh_A02G1385|evm.TU.Gh_A02G1482|…	669	evm.TU.Gh_A01G0133|evm.TU.Gh_A01G0564|evm.TU.Gh_A01G0658|evm.TU.Gh_A01G0662|evm.TU.Gh_A01G0813|evm.TU.Gh_A01G1287|evm.TU.Gh_A01G1462|evm.TU.Gh_A01G1479|evm.TU.Gh_A01G1480|evm.TU.Gh_A01G1595|evm.TU.Gh_A01G1818|evm.TU.Gh_A01G2101|evm.TU.Gh_A02G0395|evm.TU.Gh_A02G0828|evm.TU.Gh_A02G0849|evm.TU.Gh_A02G1482|evm.TU.Gh_A02G1696|evm.TU.Gh_A03G0429|evm.TU.Gh_A03G0513|evm.TU.Gh_A03G0578|evm.TU.Gh_A03G1129|…	240	evm.TU.Gh_A01G0595|evm.TU.Gh_A01G0996|evm.TU.Gh_A01G1804|evm.TU.Gh_A02G1145|evm.TU.Gh_A02G1385|evm.TU.Gh_A03G1424|evm.TU.Gh_A03G1599|evm.TU.Gh_A04G1242|evm.TU.Gh_A05G0197|evm.TU.Gh_A05G0281|evm.TU.Gh_A05G0380|evm.TU.Gh_A05G1339|evm.TU.Gh_A05G1556|evm.TU.Gh_A05G1945|evm.TU.Gh_A05G2606|evm.TU.Gh_A05G2891|evm.TU.Gh_A05G3581|evm.TU.Gh_A06G1506|evm.TU.Gh_A06G1877|evm.TU.Gh_A07G0346|evm.TU.Gh_A07G0517|…	77	http://amigo.geneontology.org/cgi-bin/amigo/term_details?term=GO:0048285	yes
polyol transport	GO:0015791	6.5e-05	0.00559861	60	evm.TU.Gh_A01G0019|evm.TU.Gh_A01G0099|evm.TU.Gh_A01G0101|evm.TU.Gh_A01G0102|evm.TU.Gh_A01G1406|evm.TU.Gh_A01G1820|evm.TU.Gh_A01G1843|evm.TU.Gh_A01G1844|evm.TU.Gh_A02G1800|evm.TU.Gh_A03G0083|evm.TU.Gh_A03G0325|evm.TU.Gh_A03G1574|evm.TU.Gh_A03G2098|evm.TU.Gh_A04G0629|evm.TU.Gh_A04G1393|evm.TU.Gh_A06G0539|evm.TU.Gh_A06G1128|evm.TU.Gh_A08G0940|evm.TU.Gh_A08G1640|evm.TU.Gh_A10G0307|evm.TU.Gh_A10G0396|…	101	evm.TU.Gh_A03G2098|evm.TU.Gh_A06G0539|evm.TU.Gh_A06G1128|evm.TU.Gh_A08G1640|evm.TU.Gh_A10G0888|evm.TU.Gh_A10G1912|evm.TU.Gh_A11G0803|evm.TU.Gh_A11G2938|evm.TU.Gh_D02G1191|evm.TU.Gh_D02G2248|evm.TU.Gh_D05G0956|evm.TU.Gh_D05G3836|evm.TU.Gh_D10G0313|evm.TU.Gh_D10G0861|evm.TU.Gh_D11G0941|evm.TU.Gh_D11G3324	16	evm.TU.Gh_A01G0019|evm.TU.Gh_A01G0099|evm.TU.Gh_A01G0101|evm.TU.Gh_A01G0102|evm.TU.Gh_A01G1406|evm.TU.Gh_A01G1820|evm.TU.Gh_A01G1843|evm.TU.Gh_A01G1844|evm.TU.Gh_A02G1800|evm.TU.Gh_A03G0083|evm.TU.Gh_A03G0325|evm.TU.Gh_A03G1574|evm.TU.Gh_A04G0629|evm.TU.Gh_A04G1393|evm.TU.Gh_A08G0940|evm.TU.Gh_A10G0307|evm.TU.Gh_A10G0396|evm.TU.Gh_A10G1196|evm.TU.Gh_A11G2882|evm.TU.Gh_A13G1995|evm.TU.Gh_D01G0018|…	44	http://amigo.geneontology.org/cgi-bin/amigo/term_details?term=GO:0015791	yes
DNA geometric change	GO:0032392	6.7e-05	0.00570218	55	evm.TU.Gh_A03G0611|evm.TU.Gh_A03G0737|evm.TU.Gh_A03G1940|evm.TU.Gh_A04G1416|evm.TU.Gh_A05G0401|evm.TU.Gh_A05G1256|evm.TU.Gh_A05G2192|evm.TU.Gh_A05G2910|evm.TU.Gh_A05G3742|evm.TU.Gh_A06G1021|evm.TU.Gh_A06G1100|evm.TU.Gh_A07G0948|evm.TU.Gh_A07G1821|evm.TU.Gh_A09G0025|evm.TU.Gh_A09G0161|evm.TU.Gh_A10G0368|evm.TU.Gh_A10G1545|evm.TU.Gh_A10G1969|evm.TU.Gh_A10G1970|evm.TU.Gh_A11G1577|evm.TU.Gh_A11G2024|…	91	evm.TU.Gh_A03G0611|evm.TU.Gh_A03G0737|evm.TU.Gh_A03G1940|evm.TU.Gh_A04G1416|evm.TU.Gh_A05G1256|evm.TU.Gh_A05G2910|evm.TU.Gh_A06G1021|evm.TU.Gh_A07G0948|evm.TU.Gh_A07G1821|evm.TU.Gh_A09G0025|evm.TU.Gh_A10G0368|evm.TU.Gh_A10G1545|evm.TU.Gh_A10G1969|evm.TU.Gh_A10G1970|evm.TU.Gh_A11G1577|evm.TU.Gh_A11G2423|evm.TU.Gh_A11G3071|evm.TU.Gh_A12G0603|evm.TU.Gh_A13G0042|evm.TU.Gh_A13G0286|evm.TU.Gh_A13G0312|…	41	evm.TU.Gh_A05G0401|evm.TU.Gh_A05G2192|evm.TU.Gh_A05G3742|evm.TU.Gh_A06G1100|evm.TU.Gh_A09G0161|evm.TU.Gh_A11G2024|evm.TU.Gh_A12G1650|evm.TU.Gh_D06G1350|evm.TU.Gh_D07G2021|evm.TU.Gh_D09G1167|evm.TU.Gh_D09G2109|evm.TU.Gh_D09G2407|evm.TU.Gh_D11G1733|evm.TU.Gh_D11G2302	14	http://amigo.geneontology.org/cgi-bin/amigo/term_details?term=GO:0032392	yes
sulfur compound metabolic process	GO:0006790	6.9e-05	0.00580331	321	evm.TU.Gh_A01G0159|evm.TU.Gh_A01G0267|evm.TU.Gh_A01G0502|evm.TU.Gh_A01G0503|evm.TU.Gh_A01G0565|evm.TU.Gh_A01G0700|evm.TU.Gh_A01G1508|evm.TU.Gh_A01G1513|evm.TU.Gh_A01G1666|evm.TU.Gh_A01G1859|evm.TU.Gh_A01G2104|evm.TU.Gh_A01G2158|evm.TU.Gh_A02G0180|evm.TU.Gh_A02G0329|evm.TU.Gh_A02G0333|evm.TU.Gh_A02G1244|evm.TU.Gh_A02G1455|evm.TU.Gh_A02G1507|evm.TU.Gh_A03G0169|evm.TU.Gh_A03G0210|evm.TU.Gh_A03G0291|…	679	evm.TU.Gh_A01G0503|evm.TU.Gh_A01G1513|evm.TU.Gh_A01G1666|evm.TU.Gh_A01G2158|evm.TU.Gh_A02G0180|evm.TU.Gh_A03G0169|evm.TU.Gh_A03G0737|evm.TU.Gh_A03G1112|evm.TU.Gh_A03G1487|evm.TU.Gh_A04G0754|evm.TU.Gh_A05G1432|evm.TU.Gh_A05G2170|evm.TU.Gh_A05G2294|evm.TU.Gh_A05G2495|evm.TU.Gh_A06G0026|evm.TU.Gh_A06G1093|evm.TU.Gh_A06G1147|evm.TU.Gh_A06G1825|evm.TU.Gh_A07G1662|evm.TU.Gh_A07G2098|evm.TU.Gh_A08G0044|…	93	evm.TU.Gh_A01G0159|evm.TU.Gh_A01G0267|evm.TU.Gh_A01G0502|evm.TU.Gh_A01G0565|evm.TU.Gh_A01G0700|evm.TU.Gh_A01G1508|evm.TU.Gh_A01G1859|evm.TU.Gh_A01G2104|evm.TU.Gh_A02G0329|evm.TU.Gh_A02G0333|evm.TU.Gh_A02G1244|evm.TU.Gh_A02G1455|evm.TU.Gh_A02G1507|evm.TU.Gh_A03G0210|evm.TU.Gh_A03G0291|evm.TU.Gh_A03G0946|evm.TU.Gh_A03G2022|evm.TU.Gh_A04G0829|evm.TU.Gh_A04G0832|evm.TU.Gh_A04G0941|evm.TU.Gh_A05G0864|…	228	http://amigo.geneontology.org/cgi-bin/amigo/term_details?term=GO:0006790	yes
response to bacterium	GO:0009617	7.2e-05	0.00598521	495	evm.TU.Gh_A01G0057|evm.TU.Gh_A01G0159|evm.TU.Gh_A01G0193|evm.TU.Gh_A01G0195|evm.TU.Gh_A01G0412|evm.TU.Gh_A01G0646|evm.TU.Gh_A01G0723|evm.TU.Gh_A01G0964|evm.TU.Gh_A01G1278|evm.TU.Gh_A01G1500|evm.TU.Gh_A01G1578|evm.TU.Gh_A01G1644|evm.TU.Gh_A01G1793|evm.TU.Gh_A01G1795|evm.TU.Gh_A01G2104|evm.TU.Gh_A02G0029|evm.TU.Gh_A02G0110|evm.TU.Gh_A02G0303|evm.TU.Gh_A02G0406|evm.TU.Gh_A02G0704|evm.TU.Gh_A02G0705|…	1083	evm.TU.Gh_A01G0057|evm.TU.Gh_A01G0193|evm.TU.Gh_A01G1500|evm.TU.Gh_A01G1793|evm.TU.Gh_A01G1795|evm.TU.Gh_A02G0303|evm.TU.Gh_A03G0553|evm.TU.Gh_A03G0632|evm.TU.Gh_A03G1194|evm.TU.Gh_A03G1362|evm.TU.Gh_A03G1714|evm.TU.Gh_A03G2056|evm.TU.Gh_A04G0195|evm.TU.Gh_A04G0305|evm.TU.Gh_A04G0705|evm.TU.Gh_A04G0892|evm.TU.Gh_A04G1024|evm.TU.Gh_A04G1043|evm.TU.Gh_A04G1176|evm.TU.Gh_A04G1177|evm.TU.Gh_A04G1266|…	155	evm.TU.Gh_A01G0159|evm.TU.Gh_A01G0195|evm.TU.Gh_A01G0412|evm.TU.Gh_A01G0646|evm.TU.Gh_A01G0723|evm.TU.Gh_A01G0964|evm.TU.Gh_A01G1278|evm.TU.Gh_A01G1578|evm.TU.Gh_A01G1644|evm.TU.Gh_A01G2104|evm.TU.Gh_A02G0029|evm.TU.Gh_A02G0110|evm.TU.Gh_A02G0406|evm.TU.Gh_A02G0704|evm.TU.Gh_A02G0705|evm.TU.Gh_A02G0775|evm.TU.Gh_A02G1051|evm.TU.Gh_A02G1301|evm.TU.Gh_A02G1437|evm.TU.Gh_A02G1477|evm.TU.Gh_A02G1507|…	340	http://amigo.geneontology.org/cgi-bin/amigo/term_details?term=GO:0009617	yes
response to blue light	GO:0009637	8.1e-05	0.00665597	99	evm.TU.Gh_A01G0439|evm.TU.Gh_A01G0531|evm.TU.Gh_A01G0662|evm.TU.Gh_A01G0953|evm.TU.Gh_A01G1212|evm.TU.Gh_A01G1828|evm.TU.Gh_A01G1829|evm.TU.Gh_A01G1972|evm.TU.Gh_A03G0296|evm.TU.Gh_A03G0571|evm.TU.Gh_A03G1284|evm.TU.Gh_A03G1426|evm.TU.Gh_A03G1439|evm.TU.Gh_A03G1482|evm.TU.Gh_A03G2165|evm.TU.Gh_A04G0927|evm.TU.Gh_A05G0143|evm.TU.Gh_A05G0854|evm.TU.Gh_A05G0855|evm.TU.Gh_A05G1679|evm.TU.Gh_A05G1941|…	183	evm.TU.Gh_A01G0662|evm.TU.Gh_A03G1426|evm.TU.Gh_A03G1482|evm.TU.Gh_A07G0588|evm.TU.Gh_A07G1571|evm.TU.Gh_A07G1963|evm.TU.Gh_A08G0216|evm.TU.Gh_A09G2229|evm.TU.Gh_A09G2230|evm.TU.Gh_A11G2416|evm.TU.Gh_A13G1116|evm.TU.Gh_D01G0682|evm.TU.Gh_D03G0102|evm.TU.Gh_D07G1767|evm.TU.Gh_D07G2181|evm.TU.Gh_D08G0296|evm.TU.Gh_D09G0181|evm.TU.Gh_D09G2123|evm.TU.Gh_D11G2140|evm.TU.Gh_D11G2733|evm.TU.Gh_D12G0780|…	24	evm.TU.Gh_A01G0439|evm.TU.Gh_A01G0531|evm.TU.Gh_A01G0953|evm.TU.Gh_A01G1212|evm.TU.Gh_A01G1828|evm.TU.Gh_A01G1829|evm.TU.Gh_A01G1972|evm.TU.Gh_A03G0296|evm.TU.Gh_A03G0571|evm.TU.Gh_A03G1284|evm.TU.Gh_A03G1439|evm.TU.Gh_A03G2165|evm.TU.Gh_A04G0927|evm.TU.Gh_A05G0143|evm.TU.Gh_A05G0854|evm.TU.Gh_A05G0855|evm.TU.Gh_A05G1679|evm.TU.Gh_A05G1941|evm.TU.Gh_A05G2108|evm.TU.Gh_A05G2282|evm.TU.Gh_A05G3397|…	75	http://amigo.geneontology.org/cgi-bin/amigo/term_details?term=GO:0009637	yes
cell cycle checkpoint	GO:0000075	8.7e-05	0.00706776	66	evm.TU.Gh_A01G0945|evm.TU.Gh_A01G1287|evm.TU.Gh_A02G1087|evm.TU.Gh_A02G1633|evm.TU.Gh_A03G0718|evm.TU.Gh_A03G1129|evm.TU.Gh_A03G1602|evm.TU.Gh_A05G0197|evm.TU.Gh_A05G1339|evm.TU.Gh_A05G2425|evm.TU.Gh_A05G2889|evm.TU.Gh_A05G2910|evm.TU.Gh_A05G3247|evm.TU.Gh_A05G3825|evm.TU.Gh_A05G3930|evm.TU.Gh_A06G0601|evm.TU.Gh_A06G1019|evm.TU.Gh_A06G1506|evm.TU.Gh_A06G2028|evm.TU.Gh_A07G0517|evm.TU.Gh_A07G2046|…	114	evm.TU.Gh_A01G0945|evm.TU.Gh_A01G1287|evm.TU.Gh_A02G1087|evm.TU.Gh_A02G1633|evm.TU.Gh_A03G1129|evm.TU.Gh_A05G2425|evm.TU.Gh_A05G2889|evm.TU.Gh_A05G2910|evm.TU.Gh_A05G3247|evm.TU.Gh_A06G0601|evm.TU.Gh_A06G1019|evm.TU.Gh_A06G2028|evm.TU.Gh_A07G2046|evm.TU.Gh_A08G2031|evm.TU.Gh_A09G0294|evm.TU.Gh_A09G1364|evm.TU.Gh_A09G1723|evm.TU.Gh_A10G1970|evm.TU.Gh_A11G0615|evm.TU.Gh_A11G0844|evm.TU.Gh_A11G0917|…	50	evm.TU.Gh_A03G0718|evm.TU.Gh_A03G1602|evm.TU.Gh_A05G0197|evm.TU.Gh_A05G1339|evm.TU.Gh_A05G3825|evm.TU.Gh_A05G3930|evm.TU.Gh_A06G1506|evm.TU.Gh_A07G0517|evm.TU.Gh_A11G1618|evm.TU.Gh_A13G1543|evm.TU.Gh_A13G1819|evm.TU.Gh_D05G0450|evm.TU.Gh_D05G1199|evm.TU.Gh_D05G1508|evm.TU.Gh_D07G0586|evm.TU.Gh_D11G2784	16	http://amigo.geneontology.org/cgi-bin/amigo/term_details?term=GO:0000075	yes
cellular response to auxin stimulus	GO:0071365	9.1e-05	0.0072949	344	evm.TU.Gh_A01G0246|evm.TU.Gh_A01G0678|evm.TU.Gh_A01G0769|evm.TU.Gh_A01G0906|evm.TU.Gh_A01G0908|evm.TU.Gh_A01G0919|evm.TU.Gh_A01G1254|evm.TU.Gh_A01G1280|evm.TU.Gh_A01G1374|evm.TU.Gh_A01G1404|evm.TU.Gh_A01G1829|evm.TU.Gh_A01G1955|evm.TU.Gh_A02G0261|evm.TU.Gh_A02G0262|evm.TU.Gh_A02G0340|evm.TU.Gh_A02G0341|evm.TU.Gh_A02G0472|evm.TU.Gh_A02G0857|evm.TU.Gh_A02G1156|evm.TU.Gh_A02G1406|evm.TU.Gh_A02G1614|…	734	evm.TU.Gh_A01G0908|evm.TU.Gh_A01G0919|evm.TU.Gh_A01G1374|evm.TU.Gh_A01G1404|evm.TU.Gh_A02G0340|evm.TU.Gh_A02G0857|evm.TU.Gh_A02G1156|evm.TU.Gh_A02G1406|evm.TU.Gh_A03G0274|evm.TU.Gh_A03G0715|evm.TU.Gh_A03G1429|evm.TU.Gh_A03G1482|evm.TU.Gh_A03G1804|evm.TU.Gh_A03G1978|evm.TU.Gh_A04G0767|evm.TU.Gh_A05G0014|evm.TU.Gh_A05G0113|evm.TU.Gh_A05G1076|evm.TU.Gh_A05G1225|evm.TU.Gh_A05G1991|evm.TU.Gh_A05G2868|…	174	evm.TU.Gh_A01G0246|evm.TU.Gh_A01G0678|evm.TU.Gh_A01G0769|evm.TU.Gh_A01G0906|evm.TU.Gh_A01G1254|evm.TU.Gh_A01G1280|evm.TU.Gh_A01G1829|evm.TU.Gh_A01G1955|evm.TU.Gh_A02G0261|evm.TU.Gh_A02G0262|evm.TU.Gh_A02G0341|evm.TU.Gh_A02G0472|evm.TU.Gh_A02G1614|evm.TU.Gh_A03G0097|evm.TU.Gh_A03G1052|evm.TU.Gh_A03G1054|evm.TU.Gh_A03G1090|evm.TU.Gh_A03G1840|evm.TU.Gh_A03G1990|evm.TU.Gh_A04G0043|evm.TU.Gh_A04G0375|…	170	http://amigo.geneontology.org/cgi-bin/amigo/term_details?term=GO:0071365	yes
immune system process	GO:0002376	9.4e-05	0.0072949	557	evm.TU.Gh_A01G0153|evm.TU.Gh_A01G0193|evm.TU.Gh_A01G0195|evm.TU.Gh_A01G0412|evm.TU.Gh_A01G0475|evm.TU.Gh_A01G0520|evm.TU.Gh_A01G0598|evm.TU.Gh_A01G0667|evm.TU.Gh_A01G0723|evm.TU.Gh_A01G0816|evm.TU.Gh_A01G0996|evm.TU.Gh_A01G1100|evm.TU.Gh_A01G1377|evm.TU.Gh_A01G1489|evm.TU.Gh_A01G1552|evm.TU.Gh_A01G1594|evm.TU.Gh_A01G1644|evm.TU.Gh_A01G1725|evm.TU.Gh_A01G1726|evm.TU.Gh_A01G1756|evm.TU.Gh_A02G0029|…	1231	evm.TU.Gh_A01G0153|evm.TU.Gh_A01G0193|evm.TU.Gh_A01G0816|evm.TU.Gh_A01G1100|evm.TU.Gh_A01G1489|evm.TU.Gh_A01G1552|evm.TU.Gh_A01G1594|evm.TU.Gh_A01G1756|evm.TU.Gh_A02G0303|evm.TU.Gh_A02G0449|evm.TU.Gh_A02G0828|evm.TU.Gh_A02G1276|evm.TU.Gh_A02G1393|evm.TU.Gh_A02G1410|evm.TU.Gh_A02G1427|evm.TU.Gh_A03G0117|evm.TU.Gh_A03G0163|evm.TU.Gh_A03G0298|evm.TU.Gh_A03G1225|evm.TU.Gh_A03G1362|evm.TU.Gh_A03G1490|…	193	evm.TU.Gh_A01G0195|evm.TU.Gh_A01G0412|evm.TU.Gh_A01G0475|evm.TU.Gh_A01G0520|evm.TU.Gh_A01G0598|evm.TU.Gh_A01G0667|evm.TU.Gh_A01G0723|evm.TU.Gh_A01G0996|evm.TU.Gh_A01G1377|evm.TU.Gh_A01G1644|evm.TU.Gh_A01G1725|evm.TU.Gh_A01G1726|evm.TU.Gh_A02G0029|evm.TU.Gh_A02G0110|evm.TU.Gh_A02G0154|evm.TU.Gh_A02G0359|evm.TU.Gh_A02G0580|evm.TU.Gh_A02G0770|evm.TU.Gh_A02G0807|evm.TU.Gh_A02G1051|evm.TU.Gh_A02G1244|…	364	http://amigo.geneontology.org/cgi-bin/amigo/term_details?term=GO:0002376	yes
pigment accumulation in response to UV light	GO:0043478	9.7e-05	0.0072949	22	evm.TU.Gh_A01G1829|evm.TU.Gh_A03G1482|evm.TU.Gh_A07G1332|evm.TU.Gh_A07G1963|evm.TU.Gh_A08G2453|evm.TU.Gh_A09G0191|evm.TU.Gh_A09G0391|evm.TU.Gh_A09G1372|evm.TU.Gh_A10G0693|evm.TU.Gh_A10G2231|evm.TU.Gh_A11G0777|evm.TU.Gh_A12G2601|evm.TU.Gh_D01G2067|evm.TU.Gh_D07G1441|evm.TU.Gh_D07G2181|evm.TU.Gh_D09G0181|evm.TU.Gh_D09G1373|evm.TU.Gh_D10G0694|evm.TU.Gh_D10G2604|evm.TU.Gh_D11G0906|evm.TU.Gh_D12G1049|…	29	evm.TU.Gh_A03G1482|evm.TU.Gh_A07G1963|evm.TU.Gh_A08G2453|evm.TU.Gh_A09G0391|evm.TU.Gh_A11G0777|evm.TU.Gh_A12G2601|evm.TU.Gh_D07G1441|evm.TU.Gh_D07G2181|evm.TU.Gh_D09G0181|evm.TU.Gh_D11G0906|evm.TU.Gh_D12G1049|evm.TU.Gh_Sca007830G01	12	evm.TU.Gh_A01G1829|evm.TU.Gh_A07G1332|evm.TU.Gh_A09G0191|evm.TU.Gh_A09G1372|evm.TU.Gh_A10G0693|evm.TU.Gh_A10G2231|evm.TU.Gh_D01G2067|evm.TU.Gh_D09G1373|evm.TU.Gh_D10G0694|evm.TU.Gh_D10G2604	10	http://amigo.geneontology.org/cgi-bin/amigo/term_details?term=GO:0043478	yes
pigment accumulation in tissues	GO:0043480	9.7e-05	0.0072949	22	evm.TU.Gh_A01G1829|evm.TU.Gh_A03G1482|evm.TU.Gh_A07G1332|evm.TU.Gh_A07G1963|evm.TU.Gh_A08G2453|evm.TU.Gh_A09G0191|evm.TU.Gh_A09G0391|evm.TU.Gh_A09G1372|evm.TU.Gh_A10G0693|evm.TU.Gh_A10G2231|evm.TU.Gh_A11G0777|evm.TU.Gh_A12G2601|evm.TU.Gh_D01G2067|evm.TU.Gh_D07G1441|evm.TU.Gh_D07G2181|evm.TU.Gh_D09G0181|evm.TU.Gh_D09G1373|evm.TU.Gh_D10G0694|evm.TU.Gh_D10G2604|evm.TU.Gh_D11G0906|evm.TU.Gh_D12G1049|…	29	evm.TU.Gh_A03G1482|evm.TU.Gh_A07G1963|evm.TU.Gh_A08G2453|evm.TU.Gh_A09G0391|evm.TU.Gh_A11G0777|evm.TU.Gh_A12G2601|evm.TU.Gh_D07G1441|evm.TU.Gh_D07G2181|evm.TU.Gh_D09G0181|evm.TU.Gh_D11G0906|evm.TU.Gh_D12G1049|evm.TU.Gh_Sca007830G01	12	evm.TU.Gh_A01G1829|evm.TU.Gh_A07G1332|evm.TU.Gh_A09G0191|evm.TU.Gh_A09G1372|evm.TU.Gh_A10G0693|evm.TU.Gh_A10G2231|evm.TU.Gh_D01G2067|evm.TU.Gh_D09G1373|evm.TU.Gh_D10G0694|evm.TU.Gh_D10G2604	10	http://amigo.geneontology.org/cgi-bin/amigo/term_details?term=GO:0043480	yes
anthocyanin accumulation in tissues in response to UV light	GO:0043481	9.7e-05	0.0072949	22	evm.TU.Gh_A01G1829|evm.TU.Gh_A03G1482|evm.TU.Gh_A07G1332|evm.TU.Gh_A07G1963|evm.TU.Gh_A08G2453|evm.TU.Gh_A09G0191|evm.TU.Gh_A09G0391|evm.TU.Gh_A09G1372|evm.TU.Gh_A10G0693|evm.TU.Gh_A10G2231|evm.TU.Gh_A11G0777|evm.TU.Gh_A12G2601|evm.TU.Gh_D01G2067|evm.TU.Gh_D07G1441|evm.TU.Gh_D07G2181|evm.TU.Gh_D09G0181|evm.TU.Gh_D09G1373|evm.TU.Gh_D10G0694|evm.TU.Gh_D10G2604|evm.TU.Gh_D11G0906|evm.TU.Gh_D12G1049|…	29	evm.TU.Gh_A03G1482|evm.TU.Gh_A07G1963|evm.TU.Gh_A08G2453|evm.TU.Gh_A09G0391|evm.TU.Gh_A11G0777|evm.TU.Gh_A12G2601|evm.TU.Gh_D07G1441|evm.TU.Gh_D07G2181|evm.TU.Gh_D09G0181|evm.TU.Gh_D11G0906|evm.TU.Gh_D12G1049|evm.TU.Gh_Sca007830G01	12	evm.TU.Gh_A01G1829|evm.TU.Gh_A07G1332|evm.TU.Gh_A09G0191|evm.TU.Gh_A09G1372|evm.TU.Gh_A10G0693|evm.TU.Gh_A10G2231|evm.TU.Gh_D01G2067|evm.TU.Gh_D09G1373|evm.TU.Gh_D10G0694|evm.TU.Gh_D10G2604	10	http://amigo.geneontology.org/cgi-bin/amigo/term_details?term=GO:0043481	yes
pigment accumulation in tissues in response to UV light	GO:0043479	9.7e-05	0.0072949	22	evm.TU.Gh_A01G1829|evm.TU.Gh_A03G1482|evm.TU.Gh_A07G1332|evm.TU.Gh_A07G1963|evm.TU.Gh_A08G2453|evm.TU.Gh_A09G0191|evm.TU.Gh_A09G0391|evm.TU.Gh_A09G1372|evm.TU.Gh_A10G0693|evm.TU.Gh_A10G2231|evm.TU.Gh_A11G0777|evm.TU.Gh_A12G2601|evm.TU.Gh_D01G2067|evm.TU.Gh_D07G1441|evm.TU.Gh_D07G2181|evm.TU.Gh_D09G0181|evm.TU.Gh_D09G1373|evm.TU.Gh_D10G0694|evm.TU.Gh_D10G2604|evm.TU.Gh_D11G0906|evm.TU.Gh_D12G1049|…	29	evm.TU.Gh_A03G1482|evm.TU.Gh_A07G1963|evm.TU.Gh_A08G2453|evm.TU.Gh_A09G0391|evm.TU.Gh_A11G0777|evm.TU.Gh_A12G2601|evm.TU.Gh_D07G1441|evm.TU.Gh_D07G2181|evm.TU.Gh_D09G0181|evm.TU.Gh_D11G0906|evm.TU.Gh_D12G1049|evm.TU.Gh_Sca007830G01	12	evm.TU.Gh_A01G1829|evm.TU.Gh_A07G1332|evm.TU.Gh_A09G0191|evm.TU.Gh_A09G1372|evm.TU.Gh_A10G0693|evm.TU.Gh_A10G2231|evm.TU.Gh_D01G2067|evm.TU.Gh_D09G1373|evm.TU.Gh_D10G0694|evm.TU.Gh_D10G2604	10	http://amigo.geneontology.org/cgi-bin/amigo/term_details?term=GO:0043479	yes
DNA duplex unwinding	GO:0032508	0.0001	0.0072949	52	evm.TU.Gh_A03G0737|evm.TU.Gh_A03G1940|evm.TU.Gh_A04G1416|evm.TU.Gh_A05G0401|evm.TU.Gh_A05G1256|evm.TU.Gh_A05G2192|evm.TU.Gh_A05G2910|evm.TU.Gh_A05G3742|evm.TU.Gh_A06G1100|evm.TU.Gh_A07G0948|evm.TU.Gh_A07G1821|evm.TU.Gh_A09G0025|evm.TU.Gh_A09G0161|evm.TU.Gh_A10G0368|evm.TU.Gh_A10G1545|evm.TU.Gh_A10G1969|evm.TU.Gh_A10G1970|evm.TU.Gh_A11G1577|evm.TU.Gh_A11G2024|evm.TU.Gh_A11G2423|evm.TU.Gh_A11G3071|…	86	evm.TU.Gh_A03G0737|evm.TU.Gh_A03G1940|evm.TU.Gh_A04G1416|evm.TU.Gh_A05G1256|evm.TU.Gh_A05G2910|evm.TU.Gh_A07G0948|evm.TU.Gh_A07G1821|evm.TU.Gh_A09G0025|evm.TU.Gh_A10G0368|evm.TU.Gh_A10G1545|evm.TU.Gh_A10G1969|evm.TU.Gh_A10G1970|evm.TU.Gh_A11G1577|evm.TU.Gh_A11G2423|evm.TU.Gh_A11G3071|evm.TU.Gh_A12G0603|evm.TU.Gh_A13G0286|evm.TU.Gh_A13G0312|evm.TU.Gh_A13G1632|evm.TU.Gh_D02G1057|evm.TU.Gh_D02G2379|…	38	evm.TU.Gh_A05G0401|evm.TU.Gh_A05G2192|evm.TU.Gh_A05G3742|evm.TU.Gh_A06G1100|evm.TU.Gh_A09G0161|evm.TU.Gh_A11G2024|evm.TU.Gh_A12G1650|evm.TU.Gh_D06G1350|evm.TU.Gh_D07G2021|evm.TU.Gh_D09G1167|evm.TU.Gh_D09G2109|evm.TU.Gh_D09G2407|evm.TU.Gh_D11G1733|evm.TU.Gh_D11G2302	14	http://amigo.geneontology.org/cgi-bin/amigo/term_details?term=GO:0032508	yes
indole-containing compound biosynthetic process	GO:0042435	0.0001	0.0072949	57	evm.TU.Gh_A01G0267|evm.TU.Gh_A02G1507|evm.TU.Gh_A03G0210|evm.TU.Gh_A03G0291|evm.TU.Gh_A03G0987|evm.TU.Gh_A03G1194|evm.TU.Gh_A04G1176|evm.TU.Gh_A04G1177|evm.TU.Gh_A04G1178|evm.TU.Gh_A05G0864|evm.TU.Gh_A05G1621|evm.TU.Gh_A05G2624|evm.TU.Gh_A05G3304|evm.TU.Gh_A06G1226|evm.TU.Gh_A06G1947|evm.TU.Gh_A07G0739|evm.TU.Gh_A07G1500|evm.TU.Gh_A07G2254|evm.TU.Gh_A08G1677|evm.TU.Gh_A08G2056|evm.TU.Gh_A10G1724|…	96	evm.TU.Gh_A03G0987|evm.TU.Gh_A03G1194|evm.TU.Gh_A04G1176|evm.TU.Gh_A04G1177|evm.TU.Gh_A04G1178|evm.TU.Gh_A05G2624|evm.TU.Gh_A08G1677|evm.TU.Gh_A10G1724|evm.TU.Gh_A11G1375|evm.TU.Gh_A13G0701|evm.TU.Gh_D02G1629|evm.TU.Gh_D04G0530|evm.TU.Gh_D04G1786|evm.TU.Gh_D04G1789|evm.TU.Gh_D05G2914|evm.TU.Gh_D08G2669|evm.TU.Gh_D08G2671|evm.TU.Gh_D10G2456|evm.TU.Gh_D11G0595|evm.TU.Gh_D12G1540|evm.TU.Gh_D13G0823	21	evm.TU.Gh_A01G0267|evm.TU.Gh_A02G1507|evm.TU.Gh_A03G0210|evm.TU.Gh_A03G0291|evm.TU.Gh_A05G0864|evm.TU.Gh_A05G1621|evm.TU.Gh_A05G3304|evm.TU.Gh_A06G1226|evm.TU.Gh_A06G1947|evm.TU.Gh_A07G0739|evm.TU.Gh_A07G1500|evm.TU.Gh_A07G2254|evm.TU.Gh_A08G2056|evm.TU.Gh_A10G1726|evm.TU.Gh_A11G2394|evm.TU.Gh_A11G2395|evm.TU.Gh_A12G1816|evm.TU.Gh_A12G2448|evm.TU.Gh_A12G2491|evm.TU.Gh_D01G0278|evm.TU.Gh_D02G1625|…	36	http://amigo.geneontology.org/cgi-bin/amigo/term_details?term=GO:0042435	yes
cell recognition	GO:0008037	0.0001	0.0072949	85	evm.TU.Gh_A01G0254|evm.TU.Gh_A01G0460|evm.TU.Gh_A01G0534|evm.TU.Gh_A01G0535|evm.TU.Gh_A01G0536|evm.TU.Gh_A01G0539|evm.TU.Gh_A01G0540|evm.TU.Gh_A01G0541|evm.TU.Gh_A02G0630|evm.TU.Gh_A02G1773|evm.TU.Gh_A03G0397|evm.TU.Gh_A03G1422|evm.TU.Gh_A03G1427|evm.TU.Gh_A04G0203|evm.TU.Gh_A04G0204|evm.TU.Gh_A04G0207|evm.TU.Gh_A04G1297|evm.TU.Gh_A05G1421|evm.TU.Gh_A05G1749|evm.TU.Gh_A05G1787|evm.TU.Gh_A05G1788|…	154	evm.TU.Gh_A01G0534|evm.TU.Gh_A02G0630|evm.TU.Gh_A02G1773|evm.TU.Gh_A06G1854|evm.TU.Gh_A09G1587|evm.TU.Gh_A10G2264|evm.TU.Gh_A12G0001|evm.TU.Gh_A12G0970|evm.TU.Gh_D01G0547|evm.TU.Gh_D03G0586|evm.TU.Gh_D06G0148|evm.TU.Gh_D06G0185|evm.TU.Gh_D10G0184|evm.TU.Gh_D12G0003|evm.TU.Gh_D12G1082|evm.TU.Gh_D12G2580	16	evm.TU.Gh_A01G0254|evm.TU.Gh_A01G0460|evm.TU.Gh_A01G0535|evm.TU.Gh_A01G0536|evm.TU.Gh_A01G0539|evm.TU.Gh_A01G0540|evm.TU.Gh_A01G0541|evm.TU.Gh_A03G0397|evm.TU.Gh_A03G1422|evm.TU.Gh_A03G1427|evm.TU.Gh_A04G0203|evm.TU.Gh_A04G0204|evm.TU.Gh_A04G0207|evm.TU.Gh_A04G1297|evm.TU.Gh_A05G1421|evm.TU.Gh_A05G1749|evm.TU.Gh_A05G1787|evm.TU.Gh_A05G1788|evm.TU.Gh_A05G2243|evm.TU.Gh_A05G2390|evm.TU.Gh_A05G2391|…	69	http://amigo.geneontology.org/cgi-bin/amigo/term_details?term=GO:0008037	yes
defense response, incompatible interaction	GO:0009814	0.0001	0.0072949	219	evm.TU.Gh_A01G0153|evm.TU.Gh_A01G0195|evm.TU.Gh_A01G0667|evm.TU.Gh_A01G0723|evm.TU.Gh_A01G1377|evm.TU.Gh_A02G0029|evm.TU.Gh_A02G1244|evm.TU.Gh_A02G1393|evm.TU.Gh_A02G1410|evm.TU.Gh_A02G1714|evm.TU.Gh_A02G1715|evm.TU.Gh_A03G0163|evm.TU.Gh_A03G0164|evm.TU.Gh_A03G1362|evm.TU.Gh_A03G1490|evm.TU.Gh_A03G2161|evm.TU.Gh_A04G0269|evm.TU.Gh_A05G0073|evm.TU.Gh_A05G0237|evm.TU.Gh_A05G0372|evm.TU.Gh_A05G0623|…	449	evm.TU.Gh_A01G0153|evm.TU.Gh_A02G1393|evm.TU.Gh_A02G1410|evm.TU.Gh_A03G0163|evm.TU.Gh_A03G1362|evm.TU.Gh_A03G1490|evm.TU.Gh_A05G0657|evm.TU.Gh_A05G0873|evm.TU.Gh_A06G1481|evm.TU.Gh_A06G2036|evm.TU.Gh_A08G1752|evm.TU.Gh_A08G1879|evm.TU.Gh_A09G0371|evm.TU.Gh_A09G0736|evm.TU.Gh_A09G0919|evm.TU.Gh_A09G1598|evm.TU.Gh_A10G1372|evm.TU.Gh_A10G1852|evm.TU.Gh_A11G0416|evm.TU.Gh_A11G0463|evm.TU.Gh_A11G0758|…	56	evm.TU.Gh_A01G0195|evm.TU.Gh_A01G0667|evm.TU.Gh_A01G0723|evm.TU.Gh_A01G1377|evm.TU.Gh_A02G0029|evm.TU.Gh_A02G1244|evm.TU.Gh_A02G1714|evm.TU.Gh_A02G1715|evm.TU.Gh_A03G0164|evm.TU.Gh_A03G2161|evm.TU.Gh_A04G0269|evm.TU.Gh_A05G0073|evm.TU.Gh_A05G0237|evm.TU.Gh_A05G0372|evm.TU.Gh_A05G0623|evm.TU.Gh_A05G0965|evm.TU.Gh_A05G1001|evm.TU.Gh_A05G1089|evm.TU.Gh_A05G1171|evm.TU.Gh_A05G1172|evm.TU.Gh_A05G1335|…	163	http://amigo.geneontology.org/cgi-bin/amigo/term_details?term=GO:0009814	yes
signal transduction	GO:0007165	0.00014	0.0099095	2403	evm.TU.Gh_A01G0057|evm.TU.Gh_A01G0075|evm.TU.Gh_A01G0078|evm.TU.Gh_A01G0153|evm.TU.Gh_A01G0158|evm.TU.Gh_A01G0195|evm.TU.Gh_A01G0215|evm.TU.Gh_A01G0217|evm.TU.Gh_A01G0218|evm.TU.Gh_A01G0241|evm.TU.Gh_A01G0246|evm.TU.Gh_A01G0313|evm.TU.Gh_A01G0363|evm.TU.Gh_A01G0383|evm.TU.Gh_A01G0384|evm.TU.Gh_A01G0412|evm.TU.Gh_A01G0437|evm.TU.Gh_A01G0449|evm.TU.Gh_A01G0475|evm.TU.Gh_A01G0491|evm.TU.Gh_A01G0505|…	5688	evm.TU.Gh_A01G0057|evm.TU.Gh_A01G0153|evm.TU.Gh_A01G0215|evm.TU.Gh_A01G0313|evm.TU.Gh_A01G0437|evm.TU.Gh_A01G0449|evm.TU.Gh_A01G0491|evm.TU.Gh_A01G0842|evm.TU.Gh_A01G0880|evm.TU.Gh_A01G0908|evm.TU.Gh_A01G0919|evm.TU.Gh_A01G0945|evm.TU.Gh_A01G0949|evm.TU.Gh_A01G1065|evm.TU.Gh_A01G1358|evm.TU.Gh_A01G1374|evm.TU.Gh_A01G1382|evm.TU.Gh_A01G1383|evm.TU.Gh_A01G1404|evm.TU.Gh_A01G1617|evm.TU.Gh_A01G1719|…	907	evm.TU.Gh_A01G0075|evm.TU.Gh_A01G0078|evm.TU.Gh_A01G0158|evm.TU.Gh_A01G0195|evm.TU.Gh_A01G0217|evm.TU.Gh_A01G0218|evm.TU.Gh_A01G0241|evm.TU.Gh_A01G0246|evm.TU.Gh_A01G0363|evm.TU.Gh_A01G0383|evm.TU.Gh_A01G0384|evm.TU.Gh_A01G0412|evm.TU.Gh_A01G0475|evm.TU.Gh_A01G0505|evm.TU.Gh_A01G0525|evm.TU.Gh_A01G0531|evm.TU.Gh_A01G0595|evm.TU.Gh_A01G0598|evm.TU.Gh_A01G0639|evm.TU.Gh_A01G0667|evm.TU.Gh_A01G0678|…	1496	http://amigo.geneontology.org/cgi-bin/amigo/term_details?term=GO:0007165	yes
sister chromatid segregation	GO:0000819	0.00014	0.0099095	61	evm.TU.Gh_A01G0564|evm.TU.Gh_A01G1480|evm.TU.Gh_A02G0395|evm.TU.Gh_A02G0828|evm.TU.Gh_A03G0513|evm.TU.Gh_A04G0192|evm.TU.Gh_A05G1427|evm.TU.Gh_A05G2218|evm.TU.Gh_A05G2891|evm.TU.Gh_A06G0212|evm.TU.Gh_A06G0914|evm.TU.Gh_A07G0257|evm.TU.Gh_A07G0359|evm.TU.Gh_A07G0759|evm.TU.Gh_A07G1672|evm.TU.Gh_A08G0803|evm.TU.Gh_A09G0152|evm.TU.Gh_A09G1268|evm.TU.Gh_A10G0985|evm.TU.Gh_A10G1460|evm.TU.Gh_A10G1970|…	105	evm.TU.Gh_A01G0564|evm.TU.Gh_A01G1480|evm.TU.Gh_A02G0395|evm.TU.Gh_A02G0828|evm.TU.Gh_A03G0513|evm.TU.Gh_A04G0192|evm.TU.Gh_A05G1427|evm.TU.Gh_A05G2218|evm.TU.Gh_A06G0212|evm.TU.Gh_A06G0914|evm.TU.Gh_A07G0257|evm.TU.Gh_A07G0359|evm.TU.Gh_A07G0759|evm.TU.Gh_A07G1672|evm.TU.Gh_A08G0803|evm.TU.Gh_A09G1268|evm.TU.Gh_A10G0985|evm.TU.Gh_A10G1460|evm.TU.Gh_A10G1970|evm.TU.Gh_A10G2187|evm.TU.Gh_A10G2194|…	54	evm.TU.Gh_A05G2891|evm.TU.Gh_A09G0152|evm.TU.Gh_D04G0669|evm.TU.Gh_D05G2734|evm.TU.Gh_D06G0784|evm.TU.Gh_D07G2160|evm.TU.Gh_Sca007979G01	7	http://amigo.geneontology.org/cgi-bin/amigo/term_details?term=GO:0000819	yes
innate immune response	GO:0045087	0.00014	0.0099095	458	evm.TU.Gh_A01G0153|evm.TU.Gh_A01G0193|evm.TU.Gh_A01G0195|evm.TU.Gh_A01G0412|evm.TU.Gh_A01G0475|evm.TU.Gh_A01G0520|evm.TU.Gh_A01G0667|evm.TU.Gh_A01G0723|evm.TU.Gh_A01G0816|evm.TU.Gh_A01G1377|evm.TU.Gh_A01G1552|evm.TU.Gh_A01G1644|evm.TU.Gh_A01G1756|evm.TU.Gh_A02G0029|evm.TU.Gh_A02G0110|evm.TU.Gh_A02G0154|evm.TU.Gh_A02G0303|evm.TU.Gh_A02G0359|evm.TU.Gh_A02G0580|evm.TU.Gh_A02G0770|evm.TU.Gh_A02G0807|…	1003	evm.TU.Gh_A01G0153|evm.TU.Gh_A01G0193|evm.TU.Gh_A01G0816|evm.TU.Gh_A01G1552|evm.TU.Gh_A01G1756|evm.TU.Gh_A02G0303|evm.TU.Gh_A02G1393|evm.TU.Gh_A02G1410|evm.TU.Gh_A03G0117|evm.TU.Gh_A03G0163|evm.TU.Gh_A03G0298|evm.TU.Gh_A03G1225|evm.TU.Gh_A03G1362|evm.TU.Gh_A03G1490|evm.TU.Gh_A03G1494|evm.TU.Gh_A04G0305|evm.TU.Gh_A04G0557|evm.TU.Gh_A04G0705|evm.TU.Gh_A04G0763|evm.TU.Gh_A04G0892|evm.TU.Gh_A05G0657|…	133	evm.TU.Gh_A01G0195|evm.TU.Gh_A01G0412|evm.TU.Gh_A01G0475|evm.TU.Gh_A01G0520|evm.TU.Gh_A01G0667|evm.TU.Gh_A01G0723|evm.TU.Gh_A01G1377|evm.TU.Gh_A01G1644|evm.TU.Gh_A02G0029|evm.TU.Gh_A02G0110|evm.TU.Gh_A02G0154|evm.TU.Gh_A02G0359|evm.TU.Gh_A02G0580|evm.TU.Gh_A02G0770|evm.TU.Gh_A02G0807|evm.TU.Gh_A02G1051|evm.TU.Gh_A02G1244|evm.TU.Gh_A02G1507|evm.TU.Gh_A02G1713|evm.TU.Gh_A02G1714|evm.TU.Gh_A02G1715|…	325	http://amigo.geneontology.org/cgi-bin/amigo/term_details?term=GO:0045087	yes
mitotic sister chromatid segregation	GO:0000070	0.00015	0.0104112	55	evm.TU.Gh_A01G0564|evm.TU.Gh_A01G1480|evm.TU.Gh_A02G0395|evm.TU.Gh_A02G0828|evm.TU.Gh_A03G0513|evm.TU.Gh_A04G0192|evm.TU.Gh_A05G1427|evm.TU.Gh_A05G2218|evm.TU.Gh_A06G0212|evm.TU.Gh_A06G0914|evm.TU.Gh_A07G0257|evm.TU.Gh_A07G0359|evm.TU.Gh_A07G0759|evm.TU.Gh_A07G1672|evm.TU.Gh_A08G0803|evm.TU.Gh_A09G0152|evm.TU.Gh_A09G1268|evm.TU.Gh_A10G0985|evm.TU.Gh_A10G1460|evm.TU.Gh_A10G2187|evm.TU.Gh_A10G2194|…	93	evm.TU.Gh_A01G0564|evm.TU.Gh_A01G1480|evm.TU.Gh_A02G0395|evm.TU.Gh_A02G0828|evm.TU.Gh_A03G0513|evm.TU.Gh_A04G0192|evm.TU.Gh_A05G1427|evm.TU.Gh_A05G2218|evm.TU.Gh_A06G0212|evm.TU.Gh_A06G0914|evm.TU.Gh_A07G0257|evm.TU.Gh_A07G0359|evm.TU.Gh_A07G0759|evm.TU.Gh_A07G1672|evm.TU.Gh_A08G0803|evm.TU.Gh_A09G1268|evm.TU.Gh_A10G0985|evm.TU.Gh_A10G1460|evm.TU.Gh_A10G2187|evm.TU.Gh_A10G2194|evm.TU.Gh_A11G2759|…	50	evm.TU.Gh_A09G0152|evm.TU.Gh_D05G2734|evm.TU.Gh_D06G0784|evm.TU.Gh_D07G2160|evm.TU.Gh_Sca007979G01	5	http://amigo.geneontology.org/cgi-bin/amigo/term_details?term=GO:0000070	yes
G-protein coupled receptor signaling pathway	GO:0007186	0.00015	0.0104112	44	evm.TU.Gh_A01G0215|evm.TU.Gh_A01G0525|evm.TU.Gh_A02G0049|evm.TU.Gh_A03G1141|evm.TU.Gh_A04G1106|evm.TU.Gh_A05G0285|evm.TU.Gh_A05G3973|evm.TU.Gh_A06G0691|evm.TU.Gh_A07G2359|evm.TU.Gh_A08G2078|evm.TU.Gh_A10G1322|evm.TU.Gh_A10G2304|evm.TU.Gh_A12G1248|evm.TU.Gh_A12G1648|evm.TU.Gh_A12G1869|evm.TU.Gh_A12G2450|evm.TU.Gh_A13G0491|evm.TU.Gh_A13G1683|evm.TU.Gh_D01G0075|evm.TU.Gh_D01G0538|evm.TU.Gh_D01G1777|…	71	evm.TU.Gh_A01G0215|evm.TU.Gh_A06G0691|evm.TU.Gh_A07G2359|evm.TU.Gh_A10G2304|evm.TU.Gh_A12G1648|evm.TU.Gh_A13G1683|evm.TU.Gh_D03G1777|evm.TU.Gh_D05G0055|evm.TU.Gh_D06G0791|evm.TU.Gh_D07G0118|evm.TU.Gh_D07G1205|evm.TU.Gh_D08G1676|evm.TU.Gh_D11G0755|evm.TU.Gh_D11G1309|evm.TU.Gh_D11G2468|evm.TU.Gh_D12G1792|evm.TU.Gh_Sca005308G03	17	evm.TU.Gh_A01G0525|evm.TU.Gh_A02G0049|evm.TU.Gh_A03G1141|evm.TU.Gh_A04G1106|evm.TU.Gh_A05G0285|evm.TU.Gh_A05G3973|evm.TU.Gh_A08G2078|evm.TU.Gh_A10G1322|evm.TU.Gh_A12G1248|evm.TU.Gh_A12G1869|evm.TU.Gh_A12G2450|evm.TU.Gh_A13G0491|evm.TU.Gh_D01G0075|evm.TU.Gh_D01G0538|evm.TU.Gh_D01G1777|evm.TU.Gh_D02G0062|evm.TU.Gh_D02G1573|evm.TU.Gh_D03G1687|evm.TU.Gh_D04G1714|evm.TU.Gh_D07G0691|evm.TU.Gh_D07G0823|…	27	http://amigo.geneontology.org/cgi-bin/amigo/term_details?term=GO:0007186	yes
transmembrane transport	GO:0055085	0.00016	0.0109985	807	evm.TU.Gh_A01G0019|evm.TU.Gh_A01G0057|evm.TU.Gh_A01G0099|evm.TU.Gh_A01G0101|evm.TU.Gh_A01G0102|evm.TU.Gh_A01G0160|evm.TU.Gh_A01G0275|evm.TU.Gh_A01G0321|evm.TU.Gh_A01G0345|evm.TU.Gh_A01G0412|evm.TU.Gh_A01G0520|evm.TU.Gh_A01G0553|evm.TU.Gh_A01G0594|evm.TU.Gh_A01G0668|evm.TU.Gh_A01G0671|evm.TU.Gh_A01G0707|evm.TU.Gh_A01G0708|evm.TU.Gh_A01G0820|evm.TU.Gh_A01G0879|evm.TU.Gh_A01G0881|evm.TU.Gh_A01G0959|…	1829	evm.TU.Gh_A01G0057|evm.TU.Gh_A01G0321|evm.TU.Gh_A01G0594|evm.TU.Gh_A01G0668|evm.TU.Gh_A01G0707|evm.TU.Gh_A01G0881|evm.TU.Gh_A01G0959|evm.TU.Gh_A01G2021|evm.TU.Gh_A02G0202|evm.TU.Gh_A02G0203|evm.TU.Gh_A02G0475|evm.TU.Gh_A02G0694|evm.TU.Gh_A02G0758|evm.TU.Gh_A02G1031|evm.TU.Gh_A02G1080|evm.TU.Gh_A02G1151|evm.TU.Gh_A02G1307|evm.TU.Gh_A02G1371|evm.TU.Gh_A03G0311|evm.TU.Gh_A03G0394|evm.TU.Gh_A03G0427|…	300	evm.TU.Gh_A01G0019|evm.TU.Gh_A01G0099|evm.TU.Gh_A01G0101|evm.TU.Gh_A01G0102|evm.TU.Gh_A01G0160|evm.TU.Gh_A01G0275|evm.TU.Gh_A01G0345|evm.TU.Gh_A01G0412|evm.TU.Gh_A01G0520|evm.TU.Gh_A01G0553|evm.TU.Gh_A01G0671|evm.TU.Gh_A01G0708|evm.TU.Gh_A01G0820|evm.TU.Gh_A01G0879|evm.TU.Gh_A01G1406|evm.TU.Gh_A01G1418|evm.TU.Gh_A01G1422|evm.TU.Gh_A01G1625|evm.TU.Gh_A01G1820|evm.TU.Gh_A01G1829|evm.TU.Gh_A01G1843|…	507	http://amigo.geneontology.org/cgi-bin/amigo/term_details?term=GO:0055085	yes
defense response to bacterium, incompatible interaction	GO:0009816	0.00017	0.0114654	87	evm.TU.Gh_A01G0195|evm.TU.Gh_A01G0723|evm.TU.Gh_A02G1714|evm.TU.Gh_A02G1715|evm.TU.Gh_A03G0164|evm.TU.Gh_A03G1362|evm.TU.Gh_A04G0269|evm.TU.Gh_A05G0873|evm.TU.Gh_A05G1335|evm.TU.Gh_A05G2623|evm.TU.Gh_A05G3304|evm.TU.Gh_A05G3462|evm.TU.Gh_A06G1626|evm.TU.Gh_A06G1687|evm.TU.Gh_A06G2036|evm.TU.Gh_A07G0953|evm.TU.Gh_A07G1822|evm.TU.Gh_A08G1600|evm.TU.Gh_A08G1738|evm.TU.Gh_A08G1752|evm.TU.Gh_A08G1879|…	160	evm.TU.Gh_A03G1362|evm.TU.Gh_A05G0873|evm.TU.Gh_A06G2036|evm.TU.Gh_A08G1752|evm.TU.Gh_A08G1879|evm.TU.Gh_A09G0371|evm.TU.Gh_A09G0736|evm.TU.Gh_A10G1372|evm.TU.Gh_A11G0758|evm.TU.Gh_A11G2528|evm.TU.Gh_D02G1802|evm.TU.Gh_D05G0957|evm.TU.Gh_D05G2064|evm.TU.Gh_D05G2913|evm.TU.Gh_D06G2199|evm.TU.Gh_D08G2241|evm.TU.Gh_D08G2707|evm.TU.Gh_D09G0393|evm.TU.Gh_D10G1093|evm.TU.Gh_D11G2136|evm.TU.Gh_D11G3500|…	22	evm.TU.Gh_A01G0195|evm.TU.Gh_A01G0723|evm.TU.Gh_A02G1714|evm.TU.Gh_A02G1715|evm.TU.Gh_A03G0164|evm.TU.Gh_A04G0269|evm.TU.Gh_A05G1335|evm.TU.Gh_A05G2623|evm.TU.Gh_A05G3304|evm.TU.Gh_A05G3462|evm.TU.Gh_A06G1626|evm.TU.Gh_A06G1687|evm.TU.Gh_A07G0953|evm.TU.Gh_A07G1822|evm.TU.Gh_A08G1600|evm.TU.Gh_A08G1738|evm.TU.Gh_A10G1428|evm.TU.Gh_A10G2093|evm.TU.Gh_A10G2343|evm.TU.Gh_A11G1377|evm.TU.Gh_A11G2387|…	65	http://amigo.geneontology.org/cgi-bin/amigo/term_details?term=GO:0009816	yes
anion transport	GO:0006820	0.00017	0.0114654	376	evm.TU.Gh_A01G0057|evm.TU.Gh_A01G0412|evm.TU.Gh_A01G0594|evm.TU.Gh_A01G0729|evm.TU.Gh_A01G1374|evm.TU.Gh_A01G1436|evm.TU.Gh_A01G1625|evm.TU.Gh_A01G1955|evm.TU.Gh_A01G1981|evm.TU.Gh_A01G2081|evm.TU.Gh_A02G0202|evm.TU.Gh_A02G0203|evm.TU.Gh_A02G0434|evm.TU.Gh_A02G0704|evm.TU.Gh_A02G0705|evm.TU.Gh_A02G0758|evm.TU.Gh_A02G1003|evm.TU.Gh_A02G1080|evm.TU.Gh_A02G1200|evm.TU.Gh_A02G1307|evm.TU.Gh_A02G1711|…	813	evm.TU.Gh_A01G0057|evm.TU.Gh_A01G0594|evm.TU.Gh_A01G0729|evm.TU.Gh_A01G1374|evm.TU.Gh_A01G2081|evm.TU.Gh_A02G0202|evm.TU.Gh_A02G0203|evm.TU.Gh_A02G0434|evm.TU.Gh_A02G0758|evm.TU.Gh_A02G1003|evm.TU.Gh_A02G1080|evm.TU.Gh_A02G1200|evm.TU.Gh_A02G1307|evm.TU.Gh_A03G0427|evm.TU.Gh_A03G0546|evm.TU.Gh_A03G0762|evm.TU.Gh_A03G0786|evm.TU.Gh_A03G0873|evm.TU.Gh_A03G1804|evm.TU.Gh_A04G0170|evm.TU.Gh_A04G0767|…	156	evm.TU.Gh_A01G0412|evm.TU.Gh_A01G1436|evm.TU.Gh_A01G1625|evm.TU.Gh_A01G1955|evm.TU.Gh_A01G1981|evm.TU.Gh_A02G0704|evm.TU.Gh_A02G0705|evm.TU.Gh_A02G1711|evm.TU.Gh_A02G1778|evm.TU.Gh_A03G0097|evm.TU.Gh_A03G0296|evm.TU.Gh_A03G0512|evm.TU.Gh_A03G0835|evm.TU.Gh_A03G0853|evm.TU.Gh_A03G0983|evm.TU.Gh_A03G0984|evm.TU.Gh_A03G1179|evm.TU.Gh_A03G1508|evm.TU.Gh_A03G1509|evm.TU.Gh_A03G1961|evm.TU.Gh_A04G0017|…	220	http://amigo.geneontology.org/cgi-bin/amigo/term_details?term=GO:0006820	yes
mitotic chromosome condensation	GO:0007076	0.00019	0.0123483	21	evm.TU.Gh_A03G0513|evm.TU.Gh_A05G2218|evm.TU.Gh_A07G0359|evm.TU.Gh_A07G0759|evm.TU.Gh_A07G1672|evm.TU.Gh_A09G0152|evm.TU.Gh_A10G1460|evm.TU.Gh_A11G2759|evm.TU.Gh_A11G3093|evm.TU.Gh_D03G1013|evm.TU.Gh_D05G1878|evm.TU.Gh_D05G2478|evm.TU.Gh_D05G3406|evm.TU.Gh_D06G1535|evm.TU.Gh_D07G0314|evm.TU.Gh_D07G0421|evm.TU.Gh_D07G0827|evm.TU.Gh_D09G0142|evm.TU.Gh_D10G1703|evm.TU.Gh_D11G1711|evm.TU.Gh_D11G3087	28	evm.TU.Gh_A03G0513|evm.TU.Gh_A05G2218|evm.TU.Gh_A07G0359|evm.TU.Gh_A07G0759|evm.TU.Gh_A07G1672|evm.TU.Gh_A10G1460|evm.TU.Gh_A11G2759|evm.TU.Gh_A11G3093|evm.TU.Gh_D03G1013|evm.TU.Gh_D05G1878|evm.TU.Gh_D05G2478|evm.TU.Gh_D05G3406|evm.TU.Gh_D06G1535|evm.TU.Gh_D07G0314|evm.TU.Gh_D07G0421|evm.TU.Gh_D07G0827|evm.TU.Gh_D09G0142|evm.TU.Gh_D10G1703|evm.TU.Gh_D11G1711|evm.TU.Gh_D11G3087	20	evm.TU.Gh_A09G0152	1	http://amigo.geneontology.org/cgi-bin/amigo/term_details?term=GO:0007076	yes
nucleosome organization	GO:0034728	0.00019	0.0123483	64	evm.TU.Gh_A01G1890|evm.TU.Gh_A02G1361|evm.TU.Gh_A03G0310|evm.TU.Gh_A03G0342|evm.TU.Gh_A03G0582|evm.TU.Gh_A03G2056|evm.TU.Gh_A04G0698|evm.TU.Gh_A04G1267|evm.TU.Gh_A05G0955|evm.TU.Gh_A07G0113|evm.TU.Gh_A07G0118|evm.TU.Gh_A07G0948|evm.TU.Gh_A07G2178|evm.TU.Gh_A08G0011|evm.TU.Gh_A08G0014|evm.TU.Gh_A08G0565|evm.TU.Gh_A08G2531|evm.TU.Gh_A08G2533|evm.TU.Gh_A08G2548|evm.TU.Gh_A09G0431|evm.TU.Gh_A10G0449|…	112	evm.TU.Gh_A01G1890|evm.TU.Gh_A02G1361|evm.TU.Gh_A03G0310|evm.TU.Gh_A03G0342|evm.TU.Gh_A03G0582|evm.TU.Gh_A03G2056|evm.TU.Gh_A04G0698|evm.TU.Gh_A04G1267|evm.TU.Gh_A07G0118|evm.TU.Gh_A07G0948|evm.TU.Gh_A07G2178|evm.TU.Gh_A08G0011|evm.TU.Gh_A08G0014|evm.TU.Gh_A08G0565|evm.TU.Gh_A08G2531|evm.TU.Gh_A08G2533|evm.TU.Gh_A08G2548|evm.TU.Gh_A09G0431|evm.TU.Gh_A10G0449|evm.TU.Gh_A11G0280|evm.TU.Gh_A11G1016|…	61	evm.TU.Gh_A05G0955|evm.TU.Gh_A07G0113|evm.TU.Gh_D09G0780	3	http://amigo.geneontology.org/cgi-bin/amigo/term_details?term=GO:0034728	yes
fluid transport	GO:0042044	0.00019	0.0123483	64	evm.TU.Gh_A01G0019|evm.TU.Gh_A01G0387|evm.TU.Gh_A01G0388|evm.TU.Gh_A01G0389|evm.TU.Gh_A01G1117|evm.TU.Gh_A01G1123|evm.TU.Gh_A01G1406|evm.TU.Gh_A01G1701|evm.TU.Gh_A01G1820|evm.TU.Gh_A01G1843|evm.TU.Gh_A01G1844|evm.TU.Gh_A02G1800|evm.TU.Gh_A03G0083|evm.TU.Gh_A03G0325|evm.TU.Gh_A03G2098|evm.TU.Gh_A04G0460|evm.TU.Gh_A04G0629|evm.TU.Gh_A04G1393|evm.TU.Gh_A06G0587|evm.TU.Gh_A06G0747|evm.TU.Gh_A06G1128|…	112	evm.TU.Gh_A03G2098|evm.TU.Gh_A06G0747|evm.TU.Gh_A06G1128|evm.TU.Gh_A07G2348|evm.TU.Gh_A08G1640|evm.TU.Gh_A10G0347|evm.TU.Gh_A10G0888|evm.TU.Gh_A10G1912|evm.TU.Gh_A11G0803|evm.TU.Gh_A11G2938|evm.TU.Gh_D02G1191|evm.TU.Gh_D02G2248|evm.TU.Gh_D05G0956|evm.TU.Gh_D06G0665|evm.TU.Gh_D07G0162|evm.TU.Gh_D10G0313|evm.TU.Gh_D10G0353|evm.TU.Gh_D10G0861|evm.TU.Gh_D11G0941|evm.TU.Gh_D11G3324	20	evm.TU.Gh_A01G0019|evm.TU.Gh_A01G0387|evm.TU.Gh_A01G0388|evm.TU.Gh_A01G0389|evm.TU.Gh_A01G1117|evm.TU.Gh_A01G1123|evm.TU.Gh_A01G1406|evm.TU.Gh_A01G1701|evm.TU.Gh_A01G1820|evm.TU.Gh_A01G1843|evm.TU.Gh_A01G1844|evm.TU.Gh_A02G1800|evm.TU.Gh_A03G0083|evm.TU.Gh_A03G0325|evm.TU.Gh_A04G0460|evm.TU.Gh_A04G0629|evm.TU.Gh_A04G1393|evm.TU.Gh_A06G0587|evm.TU.Gh_A08G0940|evm.TU.Gh_A09G1257|evm.TU.Gh_A10G0307|…	44	http://amigo.geneontology.org/cgi-bin/amigo/term_details?term=GO:0042044	yes
water transport	GO:0006833	0.00019	0.0123483	64	evm.TU.Gh_A01G0019|evm.TU.Gh_A01G0387|evm.TU.Gh_A01G0388|evm.TU.Gh_A01G0389|evm.TU.Gh_A01G1117|evm.TU.Gh_A01G1123|evm.TU.Gh_A01G1406|evm.TU.Gh_A01G1701|evm.TU.Gh_A01G1820|evm.TU.Gh_A01G1843|evm.TU.Gh_A01G1844|evm.TU.Gh_A02G1800|evm.TU.Gh_A03G0083|evm.TU.Gh_A03G0325|evm.TU.Gh_A03G2098|evm.TU.Gh_A04G0460|evm.TU.Gh_A04G0629|evm.TU.Gh_A04G1393|evm.TU.Gh_A06G0587|evm.TU.Gh_A06G0747|evm.TU.Gh_A06G1128|…	112	evm.TU.Gh_A03G2098|evm.TU.Gh_A06G0747|evm.TU.Gh_A06G1128|evm.TU.Gh_A07G2348|evm.TU.Gh_A08G1640|evm.TU.Gh_A10G0347|evm.TU.Gh_A10G0888|evm.TU.Gh_A10G1912|evm.TU.Gh_A11G0803|evm.TU.Gh_A11G2938|evm.TU.Gh_D02G1191|evm.TU.Gh_D02G2248|evm.TU.Gh_D05G0956|evm.TU.Gh_D06G0665|evm.TU.Gh_D07G0162|evm.TU.Gh_D10G0313|evm.TU.Gh_D10G0353|evm.TU.Gh_D10G0861|evm.TU.Gh_D11G0941|evm.TU.Gh_D11G3324	20	evm.TU.Gh_A01G0019|evm.TU.Gh_A01G0387|evm.TU.Gh_A01G0388|evm.TU.Gh_A01G0389|evm.TU.Gh_A01G1117|evm.TU.Gh_A01G1123|evm.TU.Gh_A01G1406|evm.TU.Gh_A01G1701|evm.TU.Gh_A01G1820|evm.TU.Gh_A01G1843|evm.TU.Gh_A01G1844|evm.TU.Gh_A02G1800|evm.TU.Gh_A03G0083|evm.TU.Gh_A03G0325|evm.TU.Gh_A04G0460|evm.TU.Gh_A04G0629|evm.TU.Gh_A04G1393|evm.TU.Gh_A06G0587|evm.TU.Gh_A08G0940|evm.TU.Gh_A09G1257|evm.TU.Gh_A10G0307|…	44	http://amigo.geneontology.org/cgi-bin/amigo/term_details?term=GO:0006833	yes
organic hydroxy compound transport	GO:0015850	0.00022	0.0139184	79	evm.TU.Gh_A01G0019|evm.TU.Gh_A01G0099|evm.TU.Gh_A01G0101|evm.TU.Gh_A01G0102|evm.TU.Gh_A01G1406|evm.TU.Gh_A01G1820|evm.TU.Gh_A01G1843|evm.TU.Gh_A01G1844|evm.TU.Gh_A02G1800|evm.TU.Gh_A03G0083|evm.TU.Gh_A03G0325|evm.TU.Gh_A03G0853|evm.TU.Gh_A03G1574|evm.TU.Gh_A03G1961|evm.TU.Gh_A03G2098|evm.TU.Gh_A04G0629|evm.TU.Gh_A04G1393|evm.TU.Gh_A05G2356|evm.TU.Gh_A06G0539|evm.TU.Gh_A06G1128|evm.TU.Gh_A08G0940|…	144	evm.TU.Gh_A03G2098|evm.TU.Gh_A05G2356|evm.TU.Gh_A06G0539|evm.TU.Gh_A06G1128|evm.TU.Gh_A08G1640|evm.TU.Gh_A09G1089|evm.TU.Gh_A10G0888|evm.TU.Gh_A10G1912|evm.TU.Gh_A11G0803|evm.TU.Gh_A11G0930|evm.TU.Gh_A11G2938|evm.TU.Gh_A12G1535|evm.TU.Gh_D01G0871|evm.TU.Gh_D02G1191|evm.TU.Gh_D02G2248|evm.TU.Gh_D05G0956|evm.TU.Gh_D05G2623|evm.TU.Gh_D05G3836|evm.TU.Gh_D09G1098|evm.TU.Gh_D10G0313|evm.TU.Gh_D10G0627|…	26	evm.TU.Gh_A01G0019|evm.TU.Gh_A01G0099|evm.TU.Gh_A01G0101|evm.TU.Gh_A01G0102|evm.TU.Gh_A01G1406|evm.TU.Gh_A01G1820|evm.TU.Gh_A01G1843|evm.TU.Gh_A01G1844|evm.TU.Gh_A02G1800|evm.TU.Gh_A03G0083|evm.TU.Gh_A03G0325|evm.TU.Gh_A03G0853|evm.TU.Gh_A03G1574|evm.TU.Gh_A03G1961|evm.TU.Gh_A04G0629|evm.TU.Gh_A04G1393|evm.TU.Gh_A08G0940|evm.TU.Gh_A10G0307|evm.TU.Gh_A10G0396|evm.TU.Gh_A10G0580|evm.TU.Gh_A10G1196|…	53	http://amigo.geneontology.org/cgi-bin/amigo/term_details?term=GO:0015850	yes
DNA alkylation	GO:0006305	0.00022	0.0139184	57	evm.TU.Gh_A01G1068|evm.TU.Gh_A02G0566|evm.TU.Gh_A03G0204|evm.TU.Gh_A03G0737|evm.TU.Gh_A05G0401|evm.TU.Gh_A05G0700|evm.TU.Gh_A05G0873|evm.TU.Gh_A05G3041|evm.TU.Gh_A05G3114|evm.TU.Gh_A05G3224|evm.TU.Gh_A06G1471|evm.TU.Gh_A06G1549|evm.TU.Gh_A07G0385|evm.TU.Gh_A08G1371|evm.TU.Gh_A08G1752|evm.TU.Gh_A09G0025|evm.TU.Gh_A09G0264|evm.TU.Gh_A09G1577|evm.TU.Gh_A10G0585|evm.TU.Gh_A11G0037|evm.TU.Gh_A11G0129|…	98	evm.TU.Gh_A01G1068|evm.TU.Gh_A02G0566|evm.TU.Gh_A03G0204|evm.TU.Gh_A03G0737|evm.TU.Gh_A05G0700|evm.TU.Gh_A05G0873|evm.TU.Gh_A05G3041|evm.TU.Gh_A05G3114|evm.TU.Gh_A05G3224|evm.TU.Gh_A06G1471|evm.TU.Gh_A06G1549|evm.TU.Gh_A07G0385|evm.TU.Gh_A08G1371|evm.TU.Gh_A08G1752|evm.TU.Gh_A09G0025|evm.TU.Gh_A09G0264|evm.TU.Gh_A09G1577|evm.TU.Gh_A10G0585|evm.TU.Gh_A11G0037|evm.TU.Gh_A11G0129|evm.TU.Gh_A12G0603|…	55	evm.TU.Gh_A05G0401|evm.TU.Gh_D07G2324	2	http://amigo.geneontology.org/cgi-bin/amigo/term_details?term=GO:0006305	yes
DNA methylation	GO:0006306	0.00022	0.0139184	57	evm.TU.Gh_A01G1068|evm.TU.Gh_A02G0566|evm.TU.Gh_A03G0204|evm.TU.Gh_A03G0737|evm.TU.Gh_A05G0401|evm.TU.Gh_A05G0700|evm.TU.Gh_A05G0873|evm.TU.Gh_A05G3041|evm.TU.Gh_A05G3114|evm.TU.Gh_A05G3224|evm.TU.Gh_A06G1471|evm.TU.Gh_A06G1549|evm.TU.Gh_A07G0385|evm.TU.Gh_A08G1371|evm.TU.Gh_A08G1752|evm.TU.Gh_A09G0025|evm.TU.Gh_A09G0264|evm.TU.Gh_A09G1577|evm.TU.Gh_A10G0585|evm.TU.Gh_A11G0037|evm.TU.Gh_A11G0129|…	98	evm.TU.Gh_A01G1068|evm.TU.Gh_A02G0566|evm.TU.Gh_A03G0204|evm.TU.Gh_A03G0737|evm.TU.Gh_A05G0700|evm.TU.Gh_A05G0873|evm.TU.Gh_A05G3041|evm.TU.Gh_A05G3114|evm.TU.Gh_A05G3224|evm.TU.Gh_A06G1471|evm.TU.Gh_A06G1549|evm.TU.Gh_A07G0385|evm.TU.Gh_A08G1371|evm.TU.Gh_A08G1752|evm.TU.Gh_A09G0025|evm.TU.Gh_A09G0264|evm.TU.Gh_A09G1577|evm.TU.Gh_A10G0585|evm.TU.Gh_A11G0037|evm.TU.Gh_A11G0129|evm.TU.Gh_A12G0603|…	55	evm.TU.Gh_A05G0401|evm.TU.Gh_D07G2324	2	http://amigo.geneontology.org/cgi-bin/amigo/term_details?term=GO:0006306	yes
mitotic cell cycle	GO:0000278	0.00024	0.0150505	385	evm.TU.Gh_A01G0133|evm.TU.Gh_A01G0406|evm.TU.Gh_A01G0437|evm.TU.Gh_A01G0459|evm.TU.Gh_A01G0564|evm.TU.Gh_A01G0595|evm.TU.Gh_A01G0658|evm.TU.Gh_A01G0813|evm.TU.Gh_A01G0945|evm.TU.Gh_A01G0949|evm.TU.Gh_A01G0996|evm.TU.Gh_A01G1287|evm.TU.Gh_A01G1462|evm.TU.Gh_A01G1479|evm.TU.Gh_A01G1480|evm.TU.Gh_A01G1595|evm.TU.Gh_A01G1804|evm.TU.Gh_A01G1818|evm.TU.Gh_A01G2101|evm.TU.Gh_A02G0395|evm.TU.Gh_A02G0828|…	837	evm.TU.Gh_A01G0133|evm.TU.Gh_A01G0406|evm.TU.Gh_A01G0437|evm.TU.Gh_A01G0564|evm.TU.Gh_A01G0658|evm.TU.Gh_A01G0813|evm.TU.Gh_A01G0945|evm.TU.Gh_A01G0949|evm.TU.Gh_A01G1287|evm.TU.Gh_A01G1462|evm.TU.Gh_A01G1479|evm.TU.Gh_A01G1480|evm.TU.Gh_A01G1595|evm.TU.Gh_A01G1818|evm.TU.Gh_A01G2101|evm.TU.Gh_A02G0395|evm.TU.Gh_A02G0828|evm.TU.Gh_A02G0849|evm.TU.Gh_A02G1482|evm.TU.Gh_A02G1633|evm.TU.Gh_A02G1696|…	295	evm.TU.Gh_A01G0459|evm.TU.Gh_A01G0595|evm.TU.Gh_A01G0996|evm.TU.Gh_A01G1804|evm.TU.Gh_A02G1145|evm.TU.Gh_A03G0718|evm.TU.Gh_A03G1424|evm.TU.Gh_A03G1599|evm.TU.Gh_A03G1602|evm.TU.Gh_A05G0380|evm.TU.Gh_A05G0401|evm.TU.Gh_A05G0965|evm.TU.Gh_A05G1720|evm.TU.Gh_A05G2215|evm.TU.Gh_A05G2606|evm.TU.Gh_A05G3230|evm.TU.Gh_A05G3231|evm.TU.Gh_A05G3581|evm.TU.Gh_A05G3825|evm.TU.Gh_A06G1506|evm.TU.Gh_A06G1877|…	90	http://amigo.geneontology.org/cgi-bin/amigo/term_details?term=GO:0000278	yes
DNA methylation or demethylation	GO:0044728	0.00025	0.0155413	66	evm.TU.Gh_A01G1059|evm.TU.Gh_A01G1068|evm.TU.Gh_A02G0566|evm.TU.Gh_A02G1181|evm.TU.Gh_A03G0204|evm.TU.Gh_A03G0240|evm.TU.Gh_A03G0737|evm.TU.Gh_A05G0401|evm.TU.Gh_A05G0700|evm.TU.Gh_A05G0873|evm.TU.Gh_A05G3041|evm.TU.Gh_A05G3114|evm.TU.Gh_A05G3224|evm.TU.Gh_A06G1471|evm.TU.Gh_A06G1549|evm.TU.Gh_A07G0385|evm.TU.Gh_A08G1371|evm.TU.Gh_A08G1752|evm.TU.Gh_A08G1789|evm.TU.Gh_A09G0025|evm.TU.Gh_A09G0264|…	117	evm.TU.Gh_A01G1059|evm.TU.Gh_A01G1068|evm.TU.Gh_A02G0566|evm.TU.Gh_A02G1181|evm.TU.Gh_A03G0204|evm.TU.Gh_A03G0240|evm.TU.Gh_A03G0737|evm.TU.Gh_A05G0700|evm.TU.Gh_A05G0873|evm.TU.Gh_A05G3041|evm.TU.Gh_A05G3114|evm.TU.Gh_A05G3224|evm.TU.Gh_A06G1471|evm.TU.Gh_A06G1549|evm.TU.Gh_A07G0385|evm.TU.Gh_A08G1371|evm.TU.Gh_A08G1752|evm.TU.Gh_A08G1789|evm.TU.Gh_A09G0025|evm.TU.Gh_A09G0264|evm.TU.Gh_A09G1577|…	64	evm.TU.Gh_A05G0401|evm.TU.Gh_D07G2324	2	http://amigo.geneontology.org/cgi-bin/amigo/term_details?term=GO:0044728	yes
glutamine family amino acid metabolic process	GO:0009064	0.00026	0.015752	124	evm.TU.Gh_A01G0267|evm.TU.Gh_A01G0351|evm.TU.Gh_A01G0805|evm.TU.Gh_A01G1055|evm.TU.Gh_A01G1192|evm.TU.Gh_A01G1643|evm.TU.Gh_A01G1899|evm.TU.Gh_A02G0242|evm.TU.Gh_A03G0135|evm.TU.Gh_A03G0987|evm.TU.Gh_A03G0997|evm.TU.Gh_A03G1760|evm.TU.Gh_A04G0928|evm.TU.Gh_A04G0993|evm.TU.Gh_A04G1054|evm.TU.Gh_A04G1396|evm.TU.Gh_A05G0443|evm.TU.Gh_A05G3399|evm.TU.Gh_A05G3593|evm.TU.Gh_A05G3594|evm.TU.Gh_A06G0069|…	242	evm.TU.Gh_A01G0805|evm.TU.Gh_A01G1055|evm.TU.Gh_A01G1192|evm.TU.Gh_A03G0135|evm.TU.Gh_A03G0987|evm.TU.Gh_A03G0997|evm.TU.Gh_A03G1760|evm.TU.Gh_A05G0443|evm.TU.Gh_A06G0069|evm.TU.Gh_A06G0548|evm.TU.Gh_A06G0880|evm.TU.Gh_A07G0461|evm.TU.Gh_A08G0363|evm.TU.Gh_A08G1637|evm.TU.Gh_A09G0035|evm.TU.Gh_A09G0861|evm.TU.Gh_A09G1477|evm.TU.Gh_A09G1788|evm.TU.Gh_A11G0511|evm.TU.Gh_A11G1010|evm.TU.Gh_A12G0377|…	59	evm.TU.Gh_A01G0267|evm.TU.Gh_A01G0351|evm.TU.Gh_A01G1643|evm.TU.Gh_A01G1899|evm.TU.Gh_A02G0242|evm.TU.Gh_A04G0928|evm.TU.Gh_A04G0993|evm.TU.Gh_A04G1054|evm.TU.Gh_A04G1396|evm.TU.Gh_A05G3399|evm.TU.Gh_A05G3593|evm.TU.Gh_A05G3594|evm.TU.Gh_A06G0910|evm.TU.Gh_A06G1226|evm.TU.Gh_A06G1947|evm.TU.Gh_A07G0173|evm.TU.Gh_A07G0174|evm.TU.Gh_A07G0187|evm.TU.Gh_A07G0511|evm.TU.Gh_A07G0739|evm.TU.Gh_A07G0951|…	65	http://amigo.geneontology.org/cgi-bin/amigo/term_details?term=GO:0009064	yes
protein-DNA complex subunit organization	GO:0071824	0.00026	0.015752	97	evm.TU.Gh_A01G1890|evm.TU.Gh_A02G0828|evm.TU.Gh_A02G1087|evm.TU.Gh_A02G1361|evm.TU.Gh_A03G0310|evm.TU.Gh_A03G0342|evm.TU.Gh_A03G0582|evm.TU.Gh_A03G2056|evm.TU.Gh_A04G0698|evm.TU.Gh_A04G1267|evm.TU.Gh_A05G0125|evm.TU.Gh_A05G0668|evm.TU.Gh_A05G0955|evm.TU.Gh_A06G0212|evm.TU.Gh_A06G1443|evm.TU.Gh_A07G0113|evm.TU.Gh_A07G0118|evm.TU.Gh_A07G0948|evm.TU.Gh_A07G1450|evm.TU.Gh_A07G1475|evm.TU.Gh_A07G1821|…	183	evm.TU.Gh_A01G1890|evm.TU.Gh_A02G0828|evm.TU.Gh_A02G1087|evm.TU.Gh_A02G1361|evm.TU.Gh_A03G0310|evm.TU.Gh_A03G0342|evm.TU.Gh_A03G0582|evm.TU.Gh_A03G2056|evm.TU.Gh_A04G0698|evm.TU.Gh_A04G1267|evm.TU.Gh_A05G0668|evm.TU.Gh_A06G0212|evm.TU.Gh_A06G1443|evm.TU.Gh_A07G0118|evm.TU.Gh_A07G0948|evm.TU.Gh_A07G1821|evm.TU.Gh_A07G2178|evm.TU.Gh_A08G0011|evm.TU.Gh_A08G0014|evm.TU.Gh_A08G0565|evm.TU.Gh_A08G2531|…	83	evm.TU.Gh_A05G0125|evm.TU.Gh_A05G0955|evm.TU.Gh_A07G0113|evm.TU.Gh_A07G1450|evm.TU.Gh_A07G1475|evm.TU.Gh_A08G2038|evm.TU.Gh_A08G2039|evm.TU.Gh_A13G1527|evm.TU.Gh_A13G1851|evm.TU.Gh_D07G2021|evm.TU.Gh_D08G2429|evm.TU.Gh_D08G2430|evm.TU.Gh_D09G0780|evm.TU.Gh_D09G1619	14	http://amigo.geneontology.org/cgi-bin/amigo/term_details?term=GO:0071824	yes
starch catabolic process	GO:0005983	0.00026	0.015752	29	evm.TU.Gh_A05G1912|evm.TU.Gh_A05G2482|evm.TU.Gh_A06G0991|evm.TU.Gh_A07G2025|evm.TU.Gh_A08G0215|evm.TU.Gh_A08G2321|evm.TU.Gh_A09G0580|evm.TU.Gh_A10G1183|evm.TU.Gh_A10G2156|evm.TU.Gh_A10G2293|evm.TU.Gh_A11G0260|evm.TU.Gh_A11G2945|evm.TU.Gh_A12G1530|evm.TU.Gh_A12G1931|evm.TU.Gh_D02G1142|evm.TU.Gh_D03G0432|evm.TU.Gh_D05G2147|evm.TU.Gh_D06G1180|evm.TU.Gh_D07G2245|evm.TU.Gh_D08G0295|evm.TU.Gh_D08G2694|…	43	evm.TU.Gh_A05G1912|evm.TU.Gh_A07G2025|evm.TU.Gh_A08G0215|evm.TU.Gh_A09G0580|evm.TU.Gh_A10G2156|evm.TU.Gh_A11G2945|evm.TU.Gh_D02G1142|evm.TU.Gh_D03G0432|evm.TU.Gh_D05G2147|evm.TU.Gh_D08G0295|evm.TU.Gh_D09G0578|evm.TU.Gh_D09G2429|evm.TU.Gh_D10G2404|evm.TU.Gh_D11G0771|evm.TU.Gh_D11G2295	15	evm.TU.Gh_A05G2482|evm.TU.Gh_A06G0991|evm.TU.Gh_A08G2321|evm.TU.Gh_A10G1183|evm.TU.Gh_A10G2293|evm.TU.Gh_A11G0260|evm.TU.Gh_A12G1530|evm.TU.Gh_A12G1931|evm.TU.Gh_D06G1180|evm.TU.Gh_D07G2245|evm.TU.Gh_D08G2694|evm.TU.Gh_D10G1316|evm.TU.Gh_D11G0279|evm.TU.Gh_D12G1653	14	http://amigo.geneontology.org/cgi-bin/amigo/term_details?term=GO:0005983	yes
metaphase/anaphase transition of mitotic cell cycle	GO:0007091	0.00027	0.0158216	30	evm.TU.Gh_A01G1287|evm.TU.Gh_A02G0828|evm.TU.Gh_A03G0429|evm.TU.Gh_A03G1129|evm.TU.Gh_A05G2218|evm.TU.Gh_A05G2425|evm.TU.Gh_A05G2558|evm.TU.Gh_A05G2889|evm.TU.Gh_A05G3581|evm.TU.Gh_A06G0212|evm.TU.Gh_A07G2249|evm.TU.Gh_A10G0203|evm.TU.Gh_A11G2809|evm.TU.Gh_A13G0470|evm.TU.Gh_D01G1580|evm.TU.Gh_D02G1558|evm.TU.Gh_D02G2023|evm.TU.Gh_D03G1115|evm.TU.Gh_D04G0667|evm.TU.Gh_D05G1878|evm.TU.Gh_D05G2478|…	45	evm.TU.Gh_A01G1287|evm.TU.Gh_A02G0828|evm.TU.Gh_A03G0429|evm.TU.Gh_A03G1129|evm.TU.Gh_A05G2218|evm.TU.Gh_A05G2425|evm.TU.Gh_A05G2558|evm.TU.Gh_A05G2889|evm.TU.Gh_A06G0212|evm.TU.Gh_A07G2249|evm.TU.Gh_A10G0203|evm.TU.Gh_A11G2809|evm.TU.Gh_A13G0470|evm.TU.Gh_D01G1580|evm.TU.Gh_D02G1558|evm.TU.Gh_D02G2023|evm.TU.Gh_D03G1115|evm.TU.Gh_D04G0667|evm.TU.Gh_D05G1878|evm.TU.Gh_D05G2478|evm.TU.Gh_D05G2836|…	29	evm.TU.Gh_A05G3581	1	http://amigo.geneontology.org/cgi-bin/amigo/term_details?term=GO:0007091	yes
regulation of mitotic metaphase/anaphase transition	GO:0030071	0.00027	0.0158216	30	evm.TU.Gh_A01G1287|evm.TU.Gh_A02G0828|evm.TU.Gh_A03G0429|evm.TU.Gh_A03G1129|evm.TU.Gh_A05G2218|evm.TU.Gh_A05G2425|evm.TU.Gh_A05G2558|evm.TU.Gh_A05G2889|evm.TU.Gh_A05G3581|evm.TU.Gh_A06G0212|evm.TU.Gh_A07G2249|evm.TU.Gh_A10G0203|evm.TU.Gh_A11G2809|evm.TU.Gh_A13G0470|evm.TU.Gh_D01G1580|evm.TU.Gh_D02G1558|evm.TU.Gh_D02G2023|evm.TU.Gh_D03G1115|evm.TU.Gh_D04G0667|evm.TU.Gh_D05G1878|evm.TU.Gh_D05G2478|…	45	evm.TU.Gh_A01G1287|evm.TU.Gh_A02G0828|evm.TU.Gh_A03G0429|evm.TU.Gh_A03G1129|evm.TU.Gh_A05G2218|evm.TU.Gh_A05G2425|evm.TU.Gh_A05G2558|evm.TU.Gh_A05G2889|evm.TU.Gh_A06G0212|evm.TU.Gh_A07G2249|evm.TU.Gh_A10G0203|evm.TU.Gh_A11G2809|evm.TU.Gh_A13G0470|evm.TU.Gh_D01G1580|evm.TU.Gh_D02G1558|evm.TU.Gh_D02G2023|evm.TU.Gh_D03G1115|evm.TU.Gh_D04G0667|evm.TU.Gh_D05G1878|evm.TU.Gh_D05G2478|evm.TU.Gh_D05G2836|…	29	evm.TU.Gh_A05G3581	1	http://amigo.geneontology.org/cgi-bin/amigo/term_details?term=GO:0030071	yes
metaphase/anaphase transition of cell cycle	GO:0044784	0.00027	0.0158216	30	evm.TU.Gh_A01G1287|evm.TU.Gh_A02G0828|evm.TU.Gh_A03G0429|evm.TU.Gh_A03G1129|evm.TU.Gh_A05G2218|evm.TU.Gh_A05G2425|evm.TU.Gh_A05G2558|evm.TU.Gh_A05G2889|evm.TU.Gh_A05G3581|evm.TU.Gh_A06G0212|evm.TU.Gh_A07G2249|evm.TU.Gh_A10G0203|evm.TU.Gh_A11G2809|evm.TU.Gh_A13G0470|evm.TU.Gh_D01G1580|evm.TU.Gh_D02G1558|evm.TU.Gh_D02G2023|evm.TU.Gh_D03G1115|evm.TU.Gh_D04G0667|evm.TU.Gh_D05G1878|evm.TU.Gh_D05G2478|…	45	evm.TU.Gh_A01G1287|evm.TU.Gh_A02G0828|evm.TU.Gh_A03G0429|evm.TU.Gh_A03G1129|evm.TU.Gh_A05G2218|evm.TU.Gh_A05G2425|evm.TU.Gh_A05G2558|evm.TU.Gh_A05G2889|evm.TU.Gh_A06G0212|evm.TU.Gh_A07G2249|evm.TU.Gh_A10G0203|evm.TU.Gh_A11G2809|evm.TU.Gh_A13G0470|evm.TU.Gh_D01G1580|evm.TU.Gh_D02G1558|evm.TU.Gh_D02G2023|evm.TU.Gh_D03G1115|evm.TU.Gh_D04G0667|evm.TU.Gh_D05G1878|evm.TU.Gh_D05G2478|evm.TU.Gh_D05G2836|…	29	evm.TU.Gh_A05G3581	1	http://amigo.geneontology.org/cgi-bin/amigo/term_details?term=GO:0044784	yes
regulation of metaphase/anaphase transition of cell cycle	GO:1902099	0.00027	0.0158216	30	evm.TU.Gh_A01G1287|evm.TU.Gh_A02G0828|evm.TU.Gh_A03G0429|evm.TU.Gh_A03G1129|evm.TU.Gh_A05G2218|evm.TU.Gh_A05G2425|evm.TU.Gh_A05G2558|evm.TU.Gh_A05G2889|evm.TU.Gh_A05G3581|evm.TU.Gh_A06G0212|evm.TU.Gh_A07G2249|evm.TU.Gh_A10G0203|evm.TU.Gh_A11G2809|evm.TU.Gh_A13G0470|evm.TU.Gh_D01G1580|evm.TU.Gh_D02G1558|evm.TU.Gh_D02G2023|evm.TU.Gh_D03G1115|evm.TU.Gh_D04G0667|evm.TU.Gh_D05G1878|evm.TU.Gh_D05G2478|…	45	evm.TU.Gh_A01G1287|evm.TU.Gh_A02G0828|evm.TU.Gh_A03G0429|evm.TU.Gh_A03G1129|evm.TU.Gh_A05G2218|evm.TU.Gh_A05G2425|evm.TU.Gh_A05G2558|evm.TU.Gh_A05G2889|evm.TU.Gh_A06G0212|evm.TU.Gh_A07G2249|evm.TU.Gh_A10G0203|evm.TU.Gh_A11G2809|evm.TU.Gh_A13G0470|evm.TU.Gh_D01G1580|evm.TU.Gh_D02G1558|evm.TU.Gh_D02G2023|evm.TU.Gh_D03G1115|evm.TU.Gh_D04G0667|evm.TU.Gh_D05G1878|evm.TU.Gh_D05G2478|evm.TU.Gh_D05G2836|…	29	evm.TU.Gh_A05G3581	1	http://amigo.geneontology.org/cgi-bin/amigo/term_details?term=GO:1902099	yes
detection of mechanical stimulus	GO:0050982	0.00028	0.0162741	13	evm.TU.Gh_A05G0296|evm.TU.Gh_A05G0297|evm.TU.Gh_A06G0674|evm.TU.Gh_A06G0744|evm.TU.Gh_A07G2339|evm.TU.Gh_A11G1235|evm.TU.Gh_D05G0398|evm.TU.Gh_D06G0768|evm.TU.Gh_D06G0890|evm.TU.Gh_D07G0171|evm.TU.Gh_D11G1382|evm.TU.Gh_D13G1025|evm.TU.Gh_Sca035672G01	15	evm.TU.Gh_A05G0296|evm.TU.Gh_A05G0297|evm.TU.Gh_A06G0744|evm.TU.Gh_A07G2339|evm.TU.Gh_A11G1235|evm.TU.Gh_D05G0398|evm.TU.Gh_D06G0890|evm.TU.Gh_D07G0171|evm.TU.Gh_D11G1382|evm.TU.Gh_Sca035672G01	10	evm.TU.Gh_A06G0674|evm.TU.Gh_D06G0768|evm.TU.Gh_D13G1025	3	http://amigo.geneontology.org/cgi-bin/amigo/term_details?term=GO:0050982	yes
recognition of pollen	GO:0048544	0.00032	0.018449	77	evm.TU.Gh_A01G0254|evm.TU.Gh_A01G0460|evm.TU.Gh_A01G0534|evm.TU.Gh_A01G0535|evm.TU.Gh_A01G0536|evm.TU.Gh_A01G0539|evm.TU.Gh_A01G0540|evm.TU.Gh_A01G0541|evm.TU.Gh_A02G0630|evm.TU.Gh_A02G1773|evm.TU.Gh_A03G0397|evm.TU.Gh_A03G1422|evm.TU.Gh_A03G1427|evm.TU.Gh_A04G0203|evm.TU.Gh_A04G0204|evm.TU.Gh_A04G0207|evm.TU.Gh_A04G1297|evm.TU.Gh_A05G1421|evm.TU.Gh_A05G1787|evm.TU.Gh_A05G1788|evm.TU.Gh_A05G2243|…	141	evm.TU.Gh_A01G0534|evm.TU.Gh_A02G0630|evm.TU.Gh_A02G1773|evm.TU.Gh_A09G1587|evm.TU.Gh_A12G0970|evm.TU.Gh_D01G0547|evm.TU.Gh_D03G0586|evm.TU.Gh_D06G0185|evm.TU.Gh_D10G0184|evm.TU.Gh_D12G1082	10	evm.TU.Gh_A01G0254|evm.TU.Gh_A01G0460|evm.TU.Gh_A01G0535|evm.TU.Gh_A01G0536|evm.TU.Gh_A01G0539|evm.TU.Gh_A01G0540|evm.TU.Gh_A01G0541|evm.TU.Gh_A03G0397|evm.TU.Gh_A03G1422|evm.TU.Gh_A03G1427|evm.TU.Gh_A04G0203|evm.TU.Gh_A04G0204|evm.TU.Gh_A04G0207|evm.TU.Gh_A04G1297|evm.TU.Gh_A05G1421|evm.TU.Gh_A05G1787|evm.TU.Gh_A05G1788|evm.TU.Gh_A05G2243|evm.TU.Gh_A05G2390|evm.TU.Gh_A05G2391|evm.TU.Gh_A06G0189|…	67	http://amigo.geneontology.org/cgi-bin/amigo/term_details?term=GO:0048544	yes
signaling	GO:0023052	0.00033	0.0187236	2453	evm.TU.Gh_A01G0057|evm.TU.Gh_A01G0075|evm.TU.Gh_A01G0078|evm.TU.Gh_A01G0153|evm.TU.Gh_A01G0158|evm.TU.Gh_A01G0195|evm.TU.Gh_A01G0215|evm.TU.Gh_A01G0217|evm.TU.Gh_A01G0218|evm.TU.Gh_A01G0241|evm.TU.Gh_A01G0246|evm.TU.Gh_A01G0313|evm.TU.Gh_A01G0363|evm.TU.Gh_A01G0383|evm.TU.Gh_A01G0384|evm.TU.Gh_A01G0407|evm.TU.Gh_A01G0412|evm.TU.Gh_A01G0437|evm.TU.Gh_A01G0449|evm.TU.Gh_A01G0475|evm.TU.Gh_A01G0491|…	5830	evm.TU.Gh_A01G0057|evm.TU.Gh_A01G0153|evm.TU.Gh_A01G0215|evm.TU.Gh_A01G0313|evm.TU.Gh_A01G0437|evm.TU.Gh_A01G0449|evm.TU.Gh_A01G0491|evm.TU.Gh_A01G0842|evm.TU.Gh_A01G0880|evm.TU.Gh_A01G0908|evm.TU.Gh_A01G0919|evm.TU.Gh_A01G0945|evm.TU.Gh_A01G0949|evm.TU.Gh_A01G1065|evm.TU.Gh_A01G1358|evm.TU.Gh_A01G1374|evm.TU.Gh_A01G1382|evm.TU.Gh_A01G1383|evm.TU.Gh_A01G1404|evm.TU.Gh_A01G1617|evm.TU.Gh_A01G1719|…	933	evm.TU.Gh_A01G0075|evm.TU.Gh_A01G0078|evm.TU.Gh_A01G0158|evm.TU.Gh_A01G0195|evm.TU.Gh_A01G0217|evm.TU.Gh_A01G0218|evm.TU.Gh_A01G0241|evm.TU.Gh_A01G0246|evm.TU.Gh_A01G0363|evm.TU.Gh_A01G0383|evm.TU.Gh_A01G0384|evm.TU.Gh_A01G0407|evm.TU.Gh_A01G0412|evm.TU.Gh_A01G0475|evm.TU.Gh_A01G0505|evm.TU.Gh_A01G0525|evm.TU.Gh_A01G0531|evm.TU.Gh_A01G0595|evm.TU.Gh_A01G0598|evm.TU.Gh_A01G0639|evm.TU.Gh_A01G0667|…	1520	http://amigo.geneontology.org/cgi-bin/amigo/term_details?term=GO:0023052	yes
glycerol transport	GO:0015793	0.00033	0.0187236	54	evm.TU.Gh_A01G0019|evm.TU.Gh_A01G0099|evm.TU.Gh_A01G0101|evm.TU.Gh_A01G0102|evm.TU.Gh_A01G1406|evm.TU.Gh_A01G1820|evm.TU.Gh_A01G1843|evm.TU.Gh_A01G1844|evm.TU.Gh_A02G1800|evm.TU.Gh_A03G0083|evm.TU.Gh_A03G0325|evm.TU.Gh_A03G1574|evm.TU.Gh_A03G2098|evm.TU.Gh_A04G0629|evm.TU.Gh_A04G1393|evm.TU.Gh_A06G0539|evm.TU.Gh_A06G1128|evm.TU.Gh_A08G0940|evm.TU.Gh_A08G1640|evm.TU.Gh_A10G0307|evm.TU.Gh_A10G0888|…	93	evm.TU.Gh_A03G2098|evm.TU.Gh_A06G0539|evm.TU.Gh_A06G1128|evm.TU.Gh_A08G1640|evm.TU.Gh_A10G0888|evm.TU.Gh_A10G1912|evm.TU.Gh_A11G0803|evm.TU.Gh_A11G2938|evm.TU.Gh_D02G1191|evm.TU.Gh_D02G2248|evm.TU.Gh_D05G0956|evm.TU.Gh_D10G0313|evm.TU.Gh_D10G0861|evm.TU.Gh_D11G0941|evm.TU.Gh_D11G3324	15	evm.TU.Gh_A01G0019|evm.TU.Gh_A01G0099|evm.TU.Gh_A01G0101|evm.TU.Gh_A01G0102|evm.TU.Gh_A01G1406|evm.TU.Gh_A01G1820|evm.TU.Gh_A01G1843|evm.TU.Gh_A01G1844|evm.TU.Gh_A02G1800|evm.TU.Gh_A03G0083|evm.TU.Gh_A03G0325|evm.TU.Gh_A03G1574|evm.TU.Gh_A04G0629|evm.TU.Gh_A04G1393|evm.TU.Gh_A08G0940|evm.TU.Gh_A10G0307|evm.TU.Gh_A11G2882|evm.TU.Gh_A13G1995|evm.TU.Gh_D01G0018|evm.TU.Gh_D01G0094|evm.TU.Gh_D01G0095|…	39	http://amigo.geneontology.org/cgi-bin/amigo/term_details?term=GO:0015793	yes
DNA metabolic process	GO:0006259	0.00037	0.0205049	692	evm.TU.Gh_A01G0193|evm.TU.Gh_A01G0357|evm.TU.Gh_A01G0380|evm.TU.Gh_A01G0437|evm.TU.Gh_A01G0605|evm.TU.Gh_A01G0685|evm.TU.Gh_A01G0805|evm.TU.Gh_A01G0916|evm.TU.Gh_A01G1059|evm.TU.Gh_A01G1063|evm.TU.Gh_A01G1068|evm.TU.Gh_A01G1100|evm.TU.Gh_A01G1222|evm.TU.Gh_A01G1286|evm.TU.Gh_A01G1391|evm.TU.Gh_A01G1404|evm.TU.Gh_A01G1595|evm.TU.Gh_A01G1818|evm.TU.Gh_A01G1837|evm.TU.Gh_A01G1890|evm.TU.Gh_A02G0043|…	1566	evm.TU.Gh_A01G0193|evm.TU.Gh_A01G0357|evm.TU.Gh_A01G0380|evm.TU.Gh_A01G0437|evm.TU.Gh_A01G0605|evm.TU.Gh_A01G0805|evm.TU.Gh_A01G0916|evm.TU.Gh_A01G1059|evm.TU.Gh_A01G1063|evm.TU.Gh_A01G1068|evm.TU.Gh_A01G1100|evm.TU.Gh_A01G1286|evm.TU.Gh_A01G1391|evm.TU.Gh_A01G1404|evm.TU.Gh_A01G1595|evm.TU.Gh_A01G1818|evm.TU.Gh_A01G1837|evm.TU.Gh_A01G1890|evm.TU.Gh_A02G0043|evm.TU.Gh_A02G0449|evm.TU.Gh_A02G0490|…	544	evm.TU.Gh_A01G0685|evm.TU.Gh_A01G1222|evm.TU.Gh_A02G0559|evm.TU.Gh_A02G0934|evm.TU.Gh_A03G0120|evm.TU.Gh_A03G1602|evm.TU.Gh_A04G0592|evm.TU.Gh_A04G1055|evm.TU.Gh_A04G1242|evm.TU.Gh_A05G0097|evm.TU.Gh_A05G0281|evm.TU.Gh_A05G0401|evm.TU.Gh_A05G0955|evm.TU.Gh_A05G1399|evm.TU.Gh_A05G1719|evm.TU.Gh_A05G1824|evm.TU.Gh_A05G1941|evm.TU.Gh_A05G1945|evm.TU.Gh_A05G2010|evm.TU.Gh_A05G2078|evm.TU.Gh_A05G2169|…	148	http://amigo.geneontology.org/cgi-bin/amigo/term_details?term=GO:0006259	yes
root system development	GO:0022622	0.00037	0.0205049	522	evm.TU.Gh_A01G0099|evm.TU.Gh_A01G0101|evm.TU.Gh_A01G0102|evm.TU.Gh_A01G0213|evm.TU.Gh_A01G0217|evm.TU.Gh_A01G0218|evm.TU.Gh_A01G0406|evm.TU.Gh_A01G0437|evm.TU.Gh_A01G0444|evm.TU.Gh_A01G0714|evm.TU.Gh_A01G0785|evm.TU.Gh_A01G0794|evm.TU.Gh_A01G0908|evm.TU.Gh_A01G1070|evm.TU.Gh_A01G1254|evm.TU.Gh_A01G1273|evm.TU.Gh_A01G1374|evm.TU.Gh_A01G1382|evm.TU.Gh_A01G1383|evm.TU.Gh_A01G1527|evm.TU.Gh_A01G1666|…	1163	evm.TU.Gh_A01G0406|evm.TU.Gh_A01G0437|evm.TU.Gh_A01G0444|evm.TU.Gh_A01G0714|evm.TU.Gh_A01G0785|evm.TU.Gh_A01G0908|evm.TU.Gh_A01G1374|evm.TU.Gh_A01G1382|evm.TU.Gh_A01G1383|evm.TU.Gh_A01G1527|evm.TU.Gh_A01G1666|evm.TU.Gh_A02G0237|evm.TU.Gh_A02G0434|evm.TU.Gh_A02G0806|evm.TU.Gh_A02G0958|evm.TU.Gh_A02G1005|evm.TU.Gh_A02G1419|evm.TU.Gh_A02G1438|evm.TU.Gh_A03G0274|evm.TU.Gh_A03G0737|evm.TU.Gh_A03G0833|…	254	evm.TU.Gh_A01G0099|evm.TU.Gh_A01G0101|evm.TU.Gh_A01G0102|evm.TU.Gh_A01G0213|evm.TU.Gh_A01G0217|evm.TU.Gh_A01G0218|evm.TU.Gh_A01G0794|evm.TU.Gh_A01G1070|evm.TU.Gh_A01G1254|evm.TU.Gh_A01G1273|evm.TU.Gh_A01G1900|evm.TU.Gh_A01G1944|evm.TU.Gh_A02G0294|evm.TU.Gh_A02G0341|evm.TU.Gh_A02G0770|evm.TU.Gh_A02G1133|evm.TU.Gh_A02G1145|evm.TU.Gh_A02G1507|evm.TU.Gh_A03G0093|evm.TU.Gh_A03G0201|evm.TU.Gh_A03G0388|…	268	http://amigo.geneontology.org/cgi-bin/amigo/term_details?term=GO:0022622	yes
cellular amino acid metabolic process	GO:0006520	0.00037	0.0205049	539	evm.TU.Gh_A01G0267|evm.TU.Gh_A01G0351|evm.TU.Gh_A01G0420|evm.TU.Gh_A01G0700|evm.TU.Gh_A01G0805|evm.TU.Gh_A01G1055|evm.TU.Gh_A01G1192|evm.TU.Gh_A01G1508|evm.TU.Gh_A01G1513|evm.TU.Gh_A01G1589|evm.TU.Gh_A01G1643|evm.TU.Gh_A01G1666|evm.TU.Gh_A01G1817|evm.TU.Gh_A01G1839|evm.TU.Gh_A01G1899|evm.TU.Gh_A02G0064|evm.TU.Gh_A02G0067|evm.TU.Gh_A02G0121|evm.TU.Gh_A02G0237|evm.TU.Gh_A02G0242|evm.TU.Gh_A02G0280|…	1203	evm.TU.Gh_A01G0805|evm.TU.Gh_A01G1055|evm.TU.Gh_A01G1192|evm.TU.Gh_A01G1513|evm.TU.Gh_A01G1666|evm.TU.Gh_A02G0237|evm.TU.Gh_A02G0912|evm.TU.Gh_A03G0135|evm.TU.Gh_A03G0987|evm.TU.Gh_A03G0997|evm.TU.Gh_A03G1487|evm.TU.Gh_A03G1734|evm.TU.Gh_A03G1760|evm.TU.Gh_A04G0112|evm.TU.Gh_A04G0509|evm.TU.Gh_A04G0569|evm.TU.Gh_A04G0621|evm.TU.Gh_A04G1178|evm.TU.Gh_A04G1479|evm.TU.Gh_A05G0153|evm.TU.Gh_A05G0443|…	202	evm.TU.Gh_A01G0267|evm.TU.Gh_A01G0351|evm.TU.Gh_A01G0420|evm.TU.Gh_A01G0700|evm.TU.Gh_A01G1508|evm.TU.Gh_A01G1589|evm.TU.Gh_A01G1643|evm.TU.Gh_A01G1817|evm.TU.Gh_A01G1839|evm.TU.Gh_A01G1899|evm.TU.Gh_A02G0064|evm.TU.Gh_A02G0067|evm.TU.Gh_A02G0121|evm.TU.Gh_A02G0242|evm.TU.Gh_A02G0280|evm.TU.Gh_A02G0329|evm.TU.Gh_A02G1455|evm.TU.Gh_A02G1507|evm.TU.Gh_A03G0026|evm.TU.Gh_A03G1189|evm.TU.Gh_A03G1374|…	337	http://amigo.geneontology.org/cgi-bin/amigo/term_details?term=GO:0006520	yes
single organism signaling	GO:0044700	0.0004	0.0219969	2449	evm.TU.Gh_A01G0057|evm.TU.Gh_A01G0075|evm.TU.Gh_A01G0078|evm.TU.Gh_A01G0153|evm.TU.Gh_A01G0158|evm.TU.Gh_A01G0195|evm.TU.Gh_A01G0215|evm.TU.Gh_A01G0217|evm.TU.Gh_A01G0218|evm.TU.Gh_A01G0241|evm.TU.Gh_A01G0246|evm.TU.Gh_A01G0313|evm.TU.Gh_A01G0363|evm.TU.Gh_A01G0383|evm.TU.Gh_A01G0384|evm.TU.Gh_A01G0407|evm.TU.Gh_A01G0412|evm.TU.Gh_A01G0437|evm.TU.Gh_A01G0449|evm.TU.Gh_A01G0475|evm.TU.Gh_A01G0491|…	5825	evm.TU.Gh_A01G0057|evm.TU.Gh_A01G0153|evm.TU.Gh_A01G0215|evm.TU.Gh_A01G0313|evm.TU.Gh_A01G0437|evm.TU.Gh_A01G0449|evm.TU.Gh_A01G0491|evm.TU.Gh_A01G0842|evm.TU.Gh_A01G0880|evm.TU.Gh_A01G0908|evm.TU.Gh_A01G0919|evm.TU.Gh_A01G0945|evm.TU.Gh_A01G0949|evm.TU.Gh_A01G1065|evm.TU.Gh_A01G1358|evm.TU.Gh_A01G1374|evm.TU.Gh_A01G1382|evm.TU.Gh_A01G1383|evm.TU.Gh_A01G1404|evm.TU.Gh_A01G1617|evm.TU.Gh_A01G1719|…	932	evm.TU.Gh_A01G0075|evm.TU.Gh_A01G0078|evm.TU.Gh_A01G0158|evm.TU.Gh_A01G0195|evm.TU.Gh_A01G0217|evm.TU.Gh_A01G0218|evm.TU.Gh_A01G0241|evm.TU.Gh_A01G0246|evm.TU.Gh_A01G0363|evm.TU.Gh_A01G0383|evm.TU.Gh_A01G0384|evm.TU.Gh_A01G0407|evm.TU.Gh_A01G0412|evm.TU.Gh_A01G0475|evm.TU.Gh_A01G0505|evm.TU.Gh_A01G0525|evm.TU.Gh_A01G0531|evm.TU.Gh_A01G0595|evm.TU.Gh_A01G0598|evm.TU.Gh_A01G0639|evm.TU.Gh_A01G0667|…	1517	http://amigo.geneontology.org/cgi-bin/amigo/term_details?term=GO:0044700	yes
pollen-pistil interaction	GO:0009875	0.00041	0.0223747	78	evm.TU.Gh_A01G0254|evm.TU.Gh_A01G0460|evm.TU.Gh_A01G0534|evm.TU.Gh_A01G0535|evm.TU.Gh_A01G0536|evm.TU.Gh_A01G0539|evm.TU.Gh_A01G0540|evm.TU.Gh_A01G0541|evm.TU.Gh_A02G0630|evm.TU.Gh_A02G1773|evm.TU.Gh_A03G0397|evm.TU.Gh_A03G1422|evm.TU.Gh_A03G1427|evm.TU.Gh_A04G0203|evm.TU.Gh_A04G0204|evm.TU.Gh_A04G0207|evm.TU.Gh_A04G1297|evm.TU.Gh_A05G1421|evm.TU.Gh_A05G1787|evm.TU.Gh_A05G1788|evm.TU.Gh_A05G2243|…	144	evm.TU.Gh_A01G0534|evm.TU.Gh_A02G0630|evm.TU.Gh_A02G1773|evm.TU.Gh_A08G2012|evm.TU.Gh_A09G1587|evm.TU.Gh_A12G0970|evm.TU.Gh_D01G0547|evm.TU.Gh_D03G0586|evm.TU.Gh_D06G0185|evm.TU.Gh_D10G0184|evm.TU.Gh_D12G1082	11	evm.TU.Gh_A01G0254|evm.TU.Gh_A01G0460|evm.TU.Gh_A01G0535|evm.TU.Gh_A01G0536|evm.TU.Gh_A01G0539|evm.TU.Gh_A01G0540|evm.TU.Gh_A01G0541|evm.TU.Gh_A03G0397|evm.TU.Gh_A03G1422|evm.TU.Gh_A03G1427|evm.TU.Gh_A04G0203|evm.TU.Gh_A04G0204|evm.TU.Gh_A04G0207|evm.TU.Gh_A04G1297|evm.TU.Gh_A05G1421|evm.TU.Gh_A05G1787|evm.TU.Gh_A05G1788|evm.TU.Gh_A05G2243|evm.TU.Gh_A05G2390|evm.TU.Gh_A05G2391|evm.TU.Gh_A06G0189|…	67	http://amigo.geneontology.org/cgi-bin/amigo/term_details?term=GO:0009875	yes
defense response to other organism	GO:0098542	0.00047	0.0254548	749	evm.TU.Gh_A01G0057|evm.TU.Gh_A01G0153|evm.TU.Gh_A01G0159|evm.TU.Gh_A01G0193|evm.TU.Gh_A01G0195|evm.TU.Gh_A01G0646|evm.TU.Gh_A01G0667|evm.TU.Gh_A01G0723|evm.TU.Gh_A01G0964|evm.TU.Gh_A01G0993|evm.TU.Gh_A01G1100|evm.TU.Gh_A01G1117|evm.TU.Gh_A01G1278|evm.TU.Gh_A01G1283|evm.TU.Gh_A01G1377|evm.TU.Gh_A01G1489|evm.TU.Gh_A01G1500|evm.TU.Gh_A01G1527|evm.TU.Gh_A01G1578|evm.TU.Gh_A01G1644|evm.TU.Gh_A01G1725|…	1705	evm.TU.Gh_A01G0057|evm.TU.Gh_A01G0153|evm.TU.Gh_A01G0193|evm.TU.Gh_A01G1100|evm.TU.Gh_A01G1283|evm.TU.Gh_A01G1489|evm.TU.Gh_A01G1500|evm.TU.Gh_A01G1527|evm.TU.Gh_A01G1793|evm.TU.Gh_A02G0303|evm.TU.Gh_A02G0566|evm.TU.Gh_A02G1276|evm.TU.Gh_A02G1393|evm.TU.Gh_A02G1410|evm.TU.Gh_A02G1427|evm.TU.Gh_A03G0163|evm.TU.Gh_A03G0298|evm.TU.Gh_A03G0553|evm.TU.Gh_A03G0632|evm.TU.Gh_A03G1194|evm.TU.Gh_A03G1225|…	252	evm.TU.Gh_A01G0159|evm.TU.Gh_A01G0195|evm.TU.Gh_A01G0646|evm.TU.Gh_A01G0667|evm.TU.Gh_A01G0723|evm.TU.Gh_A01G0964|evm.TU.Gh_A01G0993|evm.TU.Gh_A01G1117|evm.TU.Gh_A01G1278|evm.TU.Gh_A01G1377|evm.TU.Gh_A01G1578|evm.TU.Gh_A01G1644|evm.TU.Gh_A01G1725|evm.TU.Gh_A01G1726|evm.TU.Gh_A01G2104|evm.TU.Gh_A02G0029|evm.TU.Gh_A02G0110|evm.TU.Gh_A02G0294|evm.TU.Gh_A02G0406|evm.TU.Gh_A02G0655|evm.TU.Gh_A02G0704|…	497	http://amigo.geneontology.org/cgi-bin/amigo/term_details?term=GO:0098542	yes
pigment accumulation	GO:0043476	0.00054	0.0288094	23	evm.TU.Gh_A01G1829|evm.TU.Gh_A03G1482|evm.TU.Gh_A07G1332|evm.TU.Gh_A07G1963|evm.TU.Gh_A08G2453|evm.TU.Gh_A09G0191|evm.TU.Gh_A09G0391|evm.TU.Gh_A09G1372|evm.TU.Gh_A10G0693|evm.TU.Gh_A10G2231|evm.TU.Gh_A11G0777|evm.TU.Gh_A12G2601|evm.TU.Gh_D01G2067|evm.TU.Gh_D07G1441|evm.TU.Gh_D07G1982|evm.TU.Gh_D07G2181|evm.TU.Gh_D09G0181|evm.TU.Gh_D09G1373|evm.TU.Gh_D10G0694|evm.TU.Gh_D10G2604|evm.TU.Gh_D11G0906|…	33	evm.TU.Gh_A03G1482|evm.TU.Gh_A07G1963|evm.TU.Gh_A08G2453|evm.TU.Gh_A09G0391|evm.TU.Gh_A11G0777|evm.TU.Gh_A12G2601|evm.TU.Gh_D07G1441|evm.TU.Gh_D07G2181|evm.TU.Gh_D09G0181|evm.TU.Gh_D11G0906|evm.TU.Gh_D12G1049|evm.TU.Gh_Sca007830G01	12	evm.TU.Gh_A01G1829|evm.TU.Gh_A07G1332|evm.TU.Gh_A09G0191|evm.TU.Gh_A09G1372|evm.TU.Gh_A10G0693|evm.TU.Gh_A10G2231|evm.TU.Gh_D01G2067|evm.TU.Gh_D07G1982|evm.TU.Gh_D09G1373|evm.TU.Gh_D10G0694|evm.TU.Gh_D10G2604	11	http://amigo.geneontology.org/cgi-bin/amigo/term_details?term=GO:0043476	yes
indole-containing compound metabolic process	GO:0042430	0.00054	0.0288094	85	evm.TU.Gh_A01G0267|evm.TU.Gh_A02G1507|evm.TU.Gh_A03G0188|evm.TU.Gh_A03G0210|evm.TU.Gh_A03G0291|evm.TU.Gh_A03G0987|evm.TU.Gh_A03G1194|evm.TU.Gh_A04G1176|evm.TU.Gh_A04G1177|evm.TU.Gh_A04G1178|evm.TU.Gh_A05G0864|evm.TU.Gh_A05G1089|evm.TU.Gh_A05G1621|evm.TU.Gh_A05G2377|evm.TU.Gh_A05G2624|evm.TU.Gh_A05G3304|evm.TU.Gh_A06G1226|evm.TU.Gh_A06G1947|evm.TU.Gh_A07G0739|evm.TU.Gh_A07G1481|evm.TU.Gh_A07G1500|…	160	evm.TU.Gh_A03G0987|evm.TU.Gh_A03G1194|evm.TU.Gh_A04G1176|evm.TU.Gh_A04G1177|evm.TU.Gh_A04G1178|evm.TU.Gh_A05G2624|evm.TU.Gh_A08G1677|evm.TU.Gh_A10G1724|evm.TU.Gh_A11G1375|evm.TU.Gh_A13G0701|evm.TU.Gh_D02G1629|evm.TU.Gh_D04G0530|evm.TU.Gh_D04G1786|evm.TU.Gh_D04G1789|evm.TU.Gh_D05G2914|evm.TU.Gh_D08G2669|evm.TU.Gh_D08G2671|evm.TU.Gh_D10G2456|evm.TU.Gh_D11G0595|evm.TU.Gh_D12G1540|evm.TU.Gh_D13G0823	21	evm.TU.Gh_A01G0267|evm.TU.Gh_A02G1507|evm.TU.Gh_A03G0188|evm.TU.Gh_A03G0210|evm.TU.Gh_A03G0291|evm.TU.Gh_A05G0864|evm.TU.Gh_A05G1089|evm.TU.Gh_A05G1621|evm.TU.Gh_A05G2377|evm.TU.Gh_A05G3304|evm.TU.Gh_A06G1226|evm.TU.Gh_A06G1947|evm.TU.Gh_A07G0739|evm.TU.Gh_A07G1481|evm.TU.Gh_A07G1500|evm.TU.Gh_A07G2254|evm.TU.Gh_A08G2056|evm.TU.Gh_A10G0583|evm.TU.Gh_A10G1307|evm.TU.Gh_A10G1726|evm.TU.Gh_A11G1745|…	64	http://amigo.geneontology.org/cgi-bin/amigo/term_details?term=GO:0042430	yes
tetrapyrrole metabolic process	GO:0033013	0.00061	0.0323029	124	evm.TU.Gh_A01G0217|evm.TU.Gh_A01G1033|evm.TU.Gh_A01G1278|evm.TU.Gh_A01G1617|evm.TU.Gh_A01G1634|evm.TU.Gh_A02G0754|evm.TU.Gh_A02G1045|evm.TU.Gh_A03G0591|evm.TU.Gh_A03G1456|evm.TU.Gh_A04G0240|evm.TU.Gh_A04G0344|evm.TU.Gh_A04G0903|evm.TU.Gh_A04G0918|evm.TU.Gh_A05G0167|evm.TU.Gh_A05G0378|evm.TU.Gh_A05G0407|evm.TU.Gh_A05G0972|evm.TU.Gh_A05G2395|evm.TU.Gh_A05G2966|evm.TU.Gh_A05G3718|evm.TU.Gh_A05G3720|…	246	evm.TU.Gh_A01G1617|evm.TU.Gh_A03G0591|evm.TU.Gh_A04G0240|evm.TU.Gh_A05G3994|evm.TU.Gh_A07G2098|evm.TU.Gh_A08G2252|evm.TU.Gh_A08G2461|evm.TU.Gh_A09G2229|evm.TU.Gh_A09G2230|evm.TU.Gh_A09G2286|evm.TU.Gh_A10G0556|evm.TU.Gh_A11G1248|evm.TU.Gh_D03G0876|evm.TU.Gh_D05G3468|evm.TU.Gh_D05G3931|evm.TU.Gh_D06G0815|evm.TU.Gh_D06G0929|evm.TU.Gh_D07G0223|evm.TU.Gh_D08G2618|evm.TU.Gh_D09G2123|evm.TU.Gh_D10G0595|…	25	evm.TU.Gh_A01G0217|evm.TU.Gh_A01G1033|evm.TU.Gh_A01G1278|evm.TU.Gh_A01G1634|evm.TU.Gh_A02G0754|evm.TU.Gh_A02G1045|evm.TU.Gh_A03G1456|evm.TU.Gh_A04G0344|evm.TU.Gh_A04G0903|evm.TU.Gh_A04G0918|evm.TU.Gh_A05G0167|evm.TU.Gh_A05G0378|evm.TU.Gh_A05G0407|evm.TU.Gh_A05G0972|evm.TU.Gh_A05G2395|evm.TU.Gh_A05G2966|evm.TU.Gh_A05G3718|evm.TU.Gh_A05G3720|evm.TU.Gh_A05G3766|evm.TU.Gh_A05G3913|evm.TU.Gh_A07G0197|…	99	http://amigo.geneontology.org/cgi-bin/amigo/term_details?term=GO:0033013	yes
anion transmembrane transport	GO:0098656	0.00063	0.0331167	169	evm.TU.Gh_A01G1625|evm.TU.Gh_A02G0202|evm.TU.Gh_A02G0203|evm.TU.Gh_A02G0758|evm.TU.Gh_A02G1080|evm.TU.Gh_A02G1307|evm.TU.Gh_A02G1711|evm.TU.Gh_A02G1778|evm.TU.Gh_A03G0427|evm.TU.Gh_A03G0512|evm.TU.Gh_A03G0546|evm.TU.Gh_A03G0835|evm.TU.Gh_A03G1179|evm.TU.Gh_A03G1509|evm.TU.Gh_A03G1961|evm.TU.Gh_A04G0017|evm.TU.Gh_A04G0018|evm.TU.Gh_A04G1419|evm.TU.Gh_A05G0063|evm.TU.Gh_A05G0092|evm.TU.Gh_A05G0134|…	347	evm.TU.Gh_A02G0202|evm.TU.Gh_A02G0203|evm.TU.Gh_A02G0758|evm.TU.Gh_A02G1080|evm.TU.Gh_A02G1307|evm.TU.Gh_A03G0427|evm.TU.Gh_A03G0546|evm.TU.Gh_A05G0092|evm.TU.Gh_A05G3787|evm.TU.Gh_A06G1121|evm.TU.Gh_A07G0303|evm.TU.Gh_A07G1937|evm.TU.Gh_A08G2521|evm.TU.Gh_A09G0061|evm.TU.Gh_A09G0566|evm.TU.Gh_A09G2063|evm.TU.Gh_A10G0994|evm.TU.Gh_A10G1034|evm.TU.Gh_A10G1524|evm.TU.Gh_A10G1766|evm.TU.Gh_A11G0097|…	69	evm.TU.Gh_A01G1625|evm.TU.Gh_A02G1711|evm.TU.Gh_A02G1778|evm.TU.Gh_A03G0512|evm.TU.Gh_A03G0835|evm.TU.Gh_A03G1179|evm.TU.Gh_A03G1509|evm.TU.Gh_A03G1961|evm.TU.Gh_A04G0017|evm.TU.Gh_A04G0018|evm.TU.Gh_A04G1419|evm.TU.Gh_A05G0063|evm.TU.Gh_A05G0134|evm.TU.Gh_A05G2016|evm.TU.Gh_A05G2085|evm.TU.Gh_A05G2531|evm.TU.Gh_A05G2618|evm.TU.Gh_A05G2898|evm.TU.Gh_A05G2973|evm.TU.Gh_A05G3167|evm.TU.Gh_A05G3615|…	100	http://amigo.geneontology.org/cgi-bin/amigo/term_details?term=GO:0098656	yes
porphyrin-containing compound metabolic process	GO:0006778	0.00067	0.0349623	122	evm.TU.Gh_A01G0217|evm.TU.Gh_A01G1033|evm.TU.Gh_A01G1278|evm.TU.Gh_A01G1617|evm.TU.Gh_A01G1634|evm.TU.Gh_A02G0754|evm.TU.Gh_A02G1045|evm.TU.Gh_A03G0591|evm.TU.Gh_A03G1456|evm.TU.Gh_A04G0240|evm.TU.Gh_A04G0344|evm.TU.Gh_A04G0903|evm.TU.Gh_A04G0918|evm.TU.Gh_A05G0167|evm.TU.Gh_A05G0378|evm.TU.Gh_A05G0407|evm.TU.Gh_A05G0972|evm.TU.Gh_A05G2395|evm.TU.Gh_A05G2966|evm.TU.Gh_A05G3718|evm.TU.Gh_A05G3720|…	242	evm.TU.Gh_A01G1617|evm.TU.Gh_A03G0591|evm.TU.Gh_A04G0240|evm.TU.Gh_A05G3994|evm.TU.Gh_A07G2098|evm.TU.Gh_A08G2252|evm.TU.Gh_A08G2461|evm.TU.Gh_A09G2229|evm.TU.Gh_A09G2230|evm.TU.Gh_A09G2286|evm.TU.Gh_A10G0556|evm.TU.Gh_A11G1248|evm.TU.Gh_D03G0876|evm.TU.Gh_D05G3468|evm.TU.Gh_D05G3931|evm.TU.Gh_D06G0815|evm.TU.Gh_D06G0929|evm.TU.Gh_D07G0223|evm.TU.Gh_D08G2618|evm.TU.Gh_D09G2123|evm.TU.Gh_D10G0595|…	24	evm.TU.Gh_A01G0217|evm.TU.Gh_A01G1033|evm.TU.Gh_A01G1278|evm.TU.Gh_A01G1634|evm.TU.Gh_A02G0754|evm.TU.Gh_A02G1045|evm.TU.Gh_A03G1456|evm.TU.Gh_A04G0344|evm.TU.Gh_A04G0903|evm.TU.Gh_A04G0918|evm.TU.Gh_A05G0167|evm.TU.Gh_A05G0378|evm.TU.Gh_A05G0407|evm.TU.Gh_A05G0972|evm.TU.Gh_A05G2395|evm.TU.Gh_A05G2966|evm.TU.Gh_A05G3718|evm.TU.Gh_A05G3720|evm.TU.Gh_A05G3766|evm.TU.Gh_A05G3913|evm.TU.Gh_A07G0197|…	98	http://amigo.geneontology.org/cgi-bin/amigo/term_details?term=GO:0006778	yes
carboxylic acid metabolic process	GO:0019752	0.0007	0.036263	1346	evm.TU.Gh_A01G0045|evm.TU.Gh_A01G0057|evm.TU.Gh_A01G0141|evm.TU.Gh_A01G0159|evm.TU.Gh_A01G0167|evm.TU.Gh_A01G0180|evm.TU.Gh_A01G0186|evm.TU.Gh_A01G0215|evm.TU.Gh_A01G0267|evm.TU.Gh_A01G0351|evm.TU.Gh_A01G0364|evm.TU.Gh_A01G0395|evm.TU.Gh_A01G0420|evm.TU.Gh_A01G0450|evm.TU.Gh_A01G0502|evm.TU.Gh_A01G0560|evm.TU.Gh_A01G0627|evm.TU.Gh_A01G0646|evm.TU.Gh_A01G0700|evm.TU.Gh_A01G0762|evm.TU.Gh_A01G0763|…	3149	evm.TU.Gh_A01G0045|evm.TU.Gh_A01G0057|evm.TU.Gh_A01G0180|evm.TU.Gh_A01G0215|evm.TU.Gh_A01G0364|evm.TU.Gh_A01G0560|evm.TU.Gh_A01G0627|evm.TU.Gh_A01G0774|evm.TU.Gh_A01G0785|evm.TU.Gh_A01G0805|evm.TU.Gh_A01G0944|evm.TU.Gh_A01G1047|evm.TU.Gh_A01G1055|evm.TU.Gh_A01G1063|evm.TU.Gh_A01G1192|evm.TU.Gh_A01G1513|evm.TU.Gh_A01G1527|evm.TU.Gh_A01G1563|evm.TU.Gh_A01G1666|evm.TU.Gh_A01G1685|evm.TU.Gh_A01G1799|…	554	evm.TU.Gh_A01G0141|evm.TU.Gh_A01G0159|evm.TU.Gh_A01G0167|evm.TU.Gh_A01G0186|evm.TU.Gh_A01G0267|evm.TU.Gh_A01G0351|evm.TU.Gh_A01G0395|evm.TU.Gh_A01G0420|evm.TU.Gh_A01G0450|evm.TU.Gh_A01G0502|evm.TU.Gh_A01G0646|evm.TU.Gh_A01G0700|evm.TU.Gh_A01G0762|evm.TU.Gh_A01G0763|evm.TU.Gh_A01G0775|evm.TU.Gh_A01G0794|evm.TU.Gh_A01G0870|evm.TU.Gh_A01G1251|evm.TU.Gh_A01G1272|evm.TU.Gh_A01G1355|evm.TU.Gh_A01G1505|…	792	http://amigo.geneontology.org/cgi-bin/amigo/term_details?term=GO:0019752	yes
basipetal auxin transport	GO:0010540	0.00073	0.0372769	51	evm.TU.Gh_A01G0678|evm.TU.Gh_A01G1829|evm.TU.Gh_A03G1482|evm.TU.Gh_A03G1978|evm.TU.Gh_A04G0043|evm.TU.Gh_A05G0418|evm.TU.Gh_A05G0488|evm.TU.Gh_A05G2474|evm.TU.Gh_A05G3152|evm.TU.Gh_A06G0873|evm.TU.Gh_A06G1729|evm.TU.Gh_A07G0210|evm.TU.Gh_A07G0266|evm.TU.Gh_A07G0985|evm.TU.Gh_A07G1963|evm.TU.Gh_A07G1987|evm.TU.Gh_A07G1988|evm.TU.Gh_A09G0191|evm.TU.Gh_A09G0893|evm.TU.Gh_A09G1372|evm.TU.Gh_A10G0296|…	89	evm.TU.Gh_A03G1482|evm.TU.Gh_A03G1978|evm.TU.Gh_A05G0488|evm.TU.Gh_A05G3152|evm.TU.Gh_A06G1729|evm.TU.Gh_A07G0266|evm.TU.Gh_A07G0985|evm.TU.Gh_A07G1963|evm.TU.Gh_A07G1987|evm.TU.Gh_A07G1988|evm.TU.Gh_A09G0893|evm.TU.Gh_A10G2304|evm.TU.Gh_A12G1886|evm.TU.Gh_A13G1106|evm.TU.Gh_D03G1643|evm.TU.Gh_D04G0480|evm.TU.Gh_D04G0484|evm.TU.Gh_D05G0606|evm.TU.Gh_D07G0322|evm.TU.Gh_D07G1063|evm.TU.Gh_D07G2181|…	27	evm.TU.Gh_A01G0678|evm.TU.Gh_A01G1829|evm.TU.Gh_A04G0043|evm.TU.Gh_A05G0418|evm.TU.Gh_A05G2474|evm.TU.Gh_A06G0873|evm.TU.Gh_A07G0210|evm.TU.Gh_A09G0191|evm.TU.Gh_A09G1372|evm.TU.Gh_A10G0296|evm.TU.Gh_A10G2231|evm.TU.Gh_A13G1623|evm.TU.Gh_D01G0697|evm.TU.Gh_D01G0698|evm.TU.Gh_D01G0750|evm.TU.Gh_D01G2067|evm.TU.Gh_D05G0536|evm.TU.Gh_D05G2746|evm.TU.Gh_D07G0265|evm.TU.Gh_D09G1373|evm.TU.Gh_D10G0298|…	24	http://amigo.geneontology.org/cgi-bin/amigo/term_details?term=GO:0010540	yes
regulation of hormone levels	GO:0010817	0.00073	0.0372769	243	evm.TU.Gh_A01G0246|evm.TU.Gh_A01G0678|evm.TU.Gh_A01G0867|evm.TU.Gh_A01G0919|evm.TU.Gh_A01G0972|evm.TU.Gh_A01G1254|evm.TU.Gh_A01G1829|evm.TU.Gh_A01G1842|evm.TU.Gh_A01G2105|evm.TU.Gh_A02G1507|evm.TU.Gh_A02G1614|evm.TU.Gh_A03G0188|evm.TU.Gh_A03G0267|evm.TU.Gh_A03G0715|evm.TU.Gh_A03G0987|evm.TU.Gh_A03G1052|evm.TU.Gh_A03G1194|evm.TU.Gh_A03G1482|evm.TU.Gh_A03G1978|evm.TU.Gh_A04G0043|evm.TU.Gh_A04G0375|…	517	evm.TU.Gh_A01G0919|evm.TU.Gh_A01G1842|evm.TU.Gh_A03G0267|evm.TU.Gh_A03G0715|evm.TU.Gh_A03G0987|evm.TU.Gh_A03G1194|evm.TU.Gh_A03G1482|evm.TU.Gh_A03G1978|evm.TU.Gh_A04G0981|evm.TU.Gh_A04G1176|evm.TU.Gh_A04G1177|evm.TU.Gh_A05G0014|evm.TU.Gh_A05G0035|evm.TU.Gh_A05G0122|evm.TU.Gh_A05G0488|evm.TU.Gh_A05G2615|evm.TU.Gh_A05G2624|evm.TU.Gh_A05G3152|evm.TU.Gh_A06G0743|evm.TU.Gh_A06G1729|evm.TU.Gh_A07G0266|…	90	evm.TU.Gh_A01G0246|evm.TU.Gh_A01G0678|evm.TU.Gh_A01G0867|evm.TU.Gh_A01G0972|evm.TU.Gh_A01G1254|evm.TU.Gh_A01G1829|evm.TU.Gh_A01G2105|evm.TU.Gh_A02G1507|evm.TU.Gh_A02G1614|evm.TU.Gh_A03G0188|evm.TU.Gh_A03G1052|evm.TU.Gh_A04G0043|evm.TU.Gh_A04G0375|evm.TU.Gh_A04G0582|evm.TU.Gh_A05G0237|evm.TU.Gh_A05G0290|evm.TU.Gh_A05G0315|evm.TU.Gh_A05G0319|evm.TU.Gh_A05G0418|evm.TU.Gh_A05G0591|evm.TU.Gh_A05G0624|…	153	http://amigo.geneontology.org/cgi-bin/amigo/term_details?term=GO:0010817	yes
DNA modification	GO:0006304	0.00075	0.0380266	70	evm.TU.Gh_A01G1059|evm.TU.Gh_A01G1068|evm.TU.Gh_A02G0566|evm.TU.Gh_A02G1181|evm.TU.Gh_A02G1588|evm.TU.Gh_A03G0204|evm.TU.Gh_A03G0240|evm.TU.Gh_A03G0737|evm.TU.Gh_A05G0401|evm.TU.Gh_A05G0700|evm.TU.Gh_A05G0873|evm.TU.Gh_A05G2208|evm.TU.Gh_A05G3041|evm.TU.Gh_A05G3114|evm.TU.Gh_A05G3224|evm.TU.Gh_A06G1471|evm.TU.Gh_A06G1549|evm.TU.Gh_A07G0385|evm.TU.Gh_A08G1371|evm.TU.Gh_A08G1752|evm.TU.Gh_A08G1789|…	129	evm.TU.Gh_A01G1059|evm.TU.Gh_A01G1068|evm.TU.Gh_A02G0566|evm.TU.Gh_A02G1181|evm.TU.Gh_A02G1588|evm.TU.Gh_A03G0204|evm.TU.Gh_A03G0240|evm.TU.Gh_A03G0737|evm.TU.Gh_A05G0700|evm.TU.Gh_A05G0873|evm.TU.Gh_A05G3041|evm.TU.Gh_A05G3114|evm.TU.Gh_A05G3224|evm.TU.Gh_A06G1471|evm.TU.Gh_A06G1549|evm.TU.Gh_A07G0385|evm.TU.Gh_A08G1371|evm.TU.Gh_A08G1752|evm.TU.Gh_A08G1789|evm.TU.Gh_A09G0025|evm.TU.Gh_A09G0264|…	66	evm.TU.Gh_A05G0401|evm.TU.Gh_A05G2208|evm.TU.Gh_A12G1650|evm.TU.Gh_D07G2324	4	http://amigo.geneontology.org/cgi-bin/amigo/term_details?term=GO:0006304	yes
response to external stimulus	GO:0009605	0.00078	0.0392692	1412	evm.TU.Gh_A01G0057|evm.TU.Gh_A01G0153|evm.TU.Gh_A01G0159|evm.TU.Gh_A01G0193|evm.TU.Gh_A01G0195|evm.TU.Gh_A01G0412|evm.TU.Gh_A01G0553|evm.TU.Gh_A01G0594|evm.TU.Gh_A01G0598|evm.TU.Gh_A01G0639|evm.TU.Gh_A01G0646|evm.TU.Gh_A01G0667|evm.TU.Gh_A01G0723|evm.TU.Gh_A01G0810|evm.TU.Gh_A01G0949|evm.TU.Gh_A01G0964|evm.TU.Gh_A01G0965|evm.TU.Gh_A01G0993|evm.TU.Gh_A01G0996|evm.TU.Gh_A01G1100|evm.TU.Gh_A01G1117|…	3311	evm.TU.Gh_A01G0057|evm.TU.Gh_A01G0153|evm.TU.Gh_A01G0193|evm.TU.Gh_A01G0594|evm.TU.Gh_A01G0810|evm.TU.Gh_A01G0949|evm.TU.Gh_A01G1100|evm.TU.Gh_A01G1283|evm.TU.Gh_A01G1286|evm.TU.Gh_A01G1489|evm.TU.Gh_A01G1500|evm.TU.Gh_A01G1527|evm.TU.Gh_A01G1793|evm.TU.Gh_A01G1795|evm.TU.Gh_A01G2081|evm.TU.Gh_A02G0303|evm.TU.Gh_A02G0566|evm.TU.Gh_A02G0857|evm.TU.Gh_A02G1276|evm.TU.Gh_A02G1307|evm.TU.Gh_A02G1393|…	504	evm.TU.Gh_A01G0159|evm.TU.Gh_A01G0195|evm.TU.Gh_A01G0412|evm.TU.Gh_A01G0553|evm.TU.Gh_A01G0598|evm.TU.Gh_A01G0639|evm.TU.Gh_A01G0646|evm.TU.Gh_A01G0667|evm.TU.Gh_A01G0723|evm.TU.Gh_A01G0964|evm.TU.Gh_A01G0965|evm.TU.Gh_A01G0993|evm.TU.Gh_A01G0996|evm.TU.Gh_A01G1117|evm.TU.Gh_A01G1254|evm.TU.Gh_A01G1273|evm.TU.Gh_A01G1278|evm.TU.Gh_A01G1377|evm.TU.Gh_A01G1418|evm.TU.Gh_A01G1578|evm.TU.Gh_A01G1644|…	908	http://amigo.geneontology.org/cgi-bin/amigo/term_details?term=GO:0009605	yes
organic acid metabolic process	GO:0006082	0.0008	0.0399944	1420	evm.TU.Gh_A01G0045|evm.TU.Gh_A01G0057|evm.TU.Gh_A01G0141|evm.TU.Gh_A01G0159|evm.TU.Gh_A01G0167|evm.TU.Gh_A01G0180|evm.TU.Gh_A01G0186|evm.TU.Gh_A01G0215|evm.TU.Gh_A01G0267|evm.TU.Gh_A01G0351|evm.TU.Gh_A01G0364|evm.TU.Gh_A01G0395|evm.TU.Gh_A01G0420|evm.TU.Gh_A01G0450|evm.TU.Gh_A01G0502|evm.TU.Gh_A01G0560|evm.TU.Gh_A01G0627|evm.TU.Gh_A01G0646|evm.TU.Gh_A01G0700|evm.TU.Gh_A01G0762|evm.TU.Gh_A01G0763|…	3331	evm.TU.Gh_A01G0045|evm.TU.Gh_A01G0057|evm.TU.Gh_A01G0180|evm.TU.Gh_A01G0215|evm.TU.Gh_A01G0364|evm.TU.Gh_A01G0560|evm.TU.Gh_A01G0627|evm.TU.Gh_A01G0774|evm.TU.Gh_A01G0785|evm.TU.Gh_A01G0805|evm.TU.Gh_A01G0944|evm.TU.Gh_A01G1047|evm.TU.Gh_A01G1055|evm.TU.Gh_A01G1063|evm.TU.Gh_A01G1192|evm.TU.Gh_A01G1513|evm.TU.Gh_A01G1527|evm.TU.Gh_A01G1563|evm.TU.Gh_A01G1666|evm.TU.Gh_A01G1685|evm.TU.Gh_A01G1799|…	573	evm.TU.Gh_A01G0141|evm.TU.Gh_A01G0159|evm.TU.Gh_A01G0167|evm.TU.Gh_A01G0186|evm.TU.Gh_A01G0267|evm.TU.Gh_A01G0351|evm.TU.Gh_A01G0395|evm.TU.Gh_A01G0420|evm.TU.Gh_A01G0450|evm.TU.Gh_A01G0502|evm.TU.Gh_A01G0646|evm.TU.Gh_A01G0700|evm.TU.Gh_A01G0762|evm.TU.Gh_A01G0763|evm.TU.Gh_A01G0775|evm.TU.Gh_A01G0794|evm.TU.Gh_A01G0870|evm.TU.Gh_A01G1251|evm.TU.Gh_A01G1272|evm.TU.Gh_A01G1355|evm.TU.Gh_A01G1410|…	847	http://amigo.geneontology.org/cgi-bin/amigo/term_details?term=GO:0006082	yes
nucleobase metabolic process	GO:0009112	0.00082	0.0407096	59	evm.TU.Gh_A01G1410|evm.TU.Gh_A01G1559|evm.TU.Gh_A01G1909|evm.TU.Gh_A03G1465|evm.TU.Gh_A04G0112|evm.TU.Gh_A04G0236|evm.TU.Gh_A05G0450|evm.TU.Gh_A05G3450|evm.TU.Gh_A05G3557|evm.TU.Gh_A05G3873|evm.TU.Gh_A06G0894|evm.TU.Gh_A07G1085|evm.TU.Gh_A07G1105|evm.TU.Gh_A07G1158|evm.TU.Gh_A08G0006|evm.TU.Gh_A08G0363|evm.TU.Gh_A08G2528|evm.TU.Gh_A09G2041|evm.TU.Gh_A10G0938|evm.TU.Gh_A11G0511|evm.TU.Gh_A11G1010|…	106	evm.TU.Gh_A01G1559|evm.TU.Gh_A03G1465|evm.TU.Gh_A04G0112|evm.TU.Gh_A05G3557|evm.TU.Gh_A06G0894|evm.TU.Gh_A08G0006|evm.TU.Gh_A08G0363|evm.TU.Gh_A10G0938|evm.TU.Gh_A11G0511|evm.TU.Gh_A11G1010|evm.TU.Gh_A11G2314|evm.TU.Gh_A12G0377|evm.TU.Gh_A12G0453|evm.TU.Gh_A12G0470|evm.TU.Gh_D01G1813|evm.TU.Gh_D01G1814|evm.TU.Gh_D02G1927|evm.TU.Gh_D04G0048|evm.TU.Gh_D05G3609|evm.TU.Gh_D06G1054|evm.TU.Gh_D07G1307|…	26	evm.TU.Gh_A01G1410|evm.TU.Gh_A01G1909|evm.TU.Gh_A04G0236|evm.TU.Gh_A05G0450|evm.TU.Gh_A05G3450|evm.TU.Gh_A05G3873|evm.TU.Gh_A07G1085|evm.TU.Gh_A07G1105|evm.TU.Gh_A07G1158|evm.TU.Gh_A08G2528|evm.TU.Gh_A09G2041|evm.TU.Gh_A11G2363|evm.TU.Gh_A11G2919|evm.TU.Gh_A13G0727|evm.TU.Gh_A13G1228|evm.TU.Gh_D01G1652|evm.TU.Gh_D01G2168|evm.TU.Gh_D04G1655|evm.TU.Gh_D04G1947|evm.TU.Gh_D05G1169|evm.TU.Gh_D05G2012|…	33	http://amigo.geneontology.org/cgi-bin/amigo/term_details?term=GO:0009112	yes
myo-inositol transport	GO:0015798	0.00084	0.0411312	16	evm.TU.Gh_A01G0099|evm.TU.Gh_A01G0101|evm.TU.Gh_A01G0102|evm.TU.Gh_A03G1574|evm.TU.Gh_A06G0539|evm.TU.Gh_A10G0396|evm.TU.Gh_A10G1196|evm.TU.Gh_D01G0094|evm.TU.Gh_D01G0095|evm.TU.Gh_D01G0096|evm.TU.Gh_D01G0098|evm.TU.Gh_D05G3836|evm.TU.Gh_D10G0410|evm.TU.Gh_D10G1302|evm.TU.Gh_Sca004812G06|evm.TU.Gh_Sca050866G01	21	evm.TU.Gh_A06G0539|evm.TU.Gh_D05G3836	2	evm.TU.Gh_A01G0099|evm.TU.Gh_A01G0101|evm.TU.Gh_A01G0102|evm.TU.Gh_A03G1574|evm.TU.Gh_A10G0396|evm.TU.Gh_A10G1196|evm.TU.Gh_D01G0094|evm.TU.Gh_D01G0095|evm.TU.Gh_D01G0096|evm.TU.Gh_D01G0098|evm.TU.Gh_D10G0410|evm.TU.Gh_D10G1302|evm.TU.Gh_Sca004812G06|evm.TU.Gh_Sca050866G01	14	http://amigo.geneontology.org/cgi-bin/amigo/term_details?term=GO:0015798	yes
mucilage biosynthetic process	GO:0010192	0.00084	0.0411312	16	evm.TU.Gh_A05G0291|evm.TU.Gh_A05G3308|evm.TU.Gh_A05G3598|evm.TU.Gh_A08G0036|evm.TU.Gh_A09G0876|evm.TU.Gh_A10G1815|evm.TU.Gh_A11G2091|evm.TU.Gh_A11G2726|evm.TU.Gh_A12G1020|evm.TU.Gh_D04G0294|evm.TU.Gh_D08G0076|evm.TU.Gh_D09G0899|evm.TU.Gh_D10G2080|evm.TU.Gh_D11G2407|evm.TU.Gh_D11G3078|evm.TU.Gh_D12G1140	21	evm.TU.Gh_A08G0036|evm.TU.Gh_A10G1815|evm.TU.Gh_D08G0076|evm.TU.Gh_D10G2080	4	evm.TU.Gh_A05G0291|evm.TU.Gh_A05G3308|evm.TU.Gh_A05G3598|evm.TU.Gh_A09G0876|evm.TU.Gh_A11G2091|evm.TU.Gh_A11G2726|evm.TU.Gh_A12G1020|evm.TU.Gh_D04G0294|evm.TU.Gh_D09G0899|evm.TU.Gh_D11G2407|evm.TU.Gh_D11G3078|evm.TU.Gh_D12G1140	12	http://amigo.geneontology.org/cgi-bin/amigo/term_details?term=GO:0010192	yes
carboxylic acid biosynthetic process	GO:0046394	0.0009	0.0434736	711	evm.TU.Gh_A01G0045|evm.TU.Gh_A01G0057|evm.TU.Gh_A01G0186|evm.TU.Gh_A01G0267|evm.TU.Gh_A01G0395|evm.TU.Gh_A01G0502|evm.TU.Gh_A01G0560|evm.TU.Gh_A01G0646|evm.TU.Gh_A01G0700|evm.TU.Gh_A01G0762|evm.TU.Gh_A01G0763|evm.TU.Gh_A01G0794|evm.TU.Gh_A01G0805|evm.TU.Gh_A01G0870|evm.TU.Gh_A01G1047|evm.TU.Gh_A01G1055|evm.TU.Gh_A01G1063|evm.TU.Gh_A01G1508|evm.TU.Gh_A01G1513|evm.TU.Gh_A01G1563|evm.TU.Gh_A01G1643|…	1623	evm.TU.Gh_A01G0045|evm.TU.Gh_A01G0057|evm.TU.Gh_A01G0560|evm.TU.Gh_A01G0805|evm.TU.Gh_A01G1047|evm.TU.Gh_A01G1055|evm.TU.Gh_A01G1063|evm.TU.Gh_A01G1513|evm.TU.Gh_A01G1563|evm.TU.Gh_A01G1961|evm.TU.Gh_A01G2000|evm.TU.Gh_A01G2091|evm.TU.Gh_A01G2158|evm.TU.Gh_A02G0237|evm.TU.Gh_A02G0410|evm.TU.Gh_A02G1788|evm.TU.Gh_A03G0135|evm.TU.Gh_A03G0169|evm.TU.Gh_A03G0374|evm.TU.Gh_A03G0869|evm.TU.Gh_A03G0987|…	324	evm.TU.Gh_A01G0186|evm.TU.Gh_A01G0267|evm.TU.Gh_A01G0395|evm.TU.Gh_A01G0502|evm.TU.Gh_A01G0646|evm.TU.Gh_A01G0700|evm.TU.Gh_A01G0762|evm.TU.Gh_A01G0763|evm.TU.Gh_A01G0794|evm.TU.Gh_A01G0870|evm.TU.Gh_A01G1508|evm.TU.Gh_A01G1643|evm.TU.Gh_A01G1839|evm.TU.Gh_A01G1899|evm.TU.Gh_A02G0064|evm.TU.Gh_A02G0121|evm.TU.Gh_A02G0242|evm.TU.Gh_A02G0294|evm.TU.Gh_A02G0329|evm.TU.Gh_A02G1455|evm.TU.Gh_A02G1507|…	387	http://amigo.geneontology.org/cgi-bin/amigo/term_details?term=GO:0046394	yes
organic acid biosynthetic process	GO:0016053	0.0009	0.0434736	711	evm.TU.Gh_A01G0045|evm.TU.Gh_A01G0057|evm.TU.Gh_A01G0186|evm.TU.Gh_A01G0267|evm.TU.Gh_A01G0395|evm.TU.Gh_A01G0502|evm.TU.Gh_A01G0560|evm.TU.Gh_A01G0646|evm.TU.Gh_A01G0700|evm.TU.Gh_A01G0762|evm.TU.Gh_A01G0763|evm.TU.Gh_A01G0794|evm.TU.Gh_A01G0805|evm.TU.Gh_A01G0870|evm.TU.Gh_A01G1047|evm.TU.Gh_A01G1055|evm.TU.Gh_A01G1063|evm.TU.Gh_A01G1508|evm.TU.Gh_A01G1513|evm.TU.Gh_A01G1563|evm.TU.Gh_A01G1643|…	1623	evm.TU.Gh_A01G0045|evm.TU.Gh_A01G0057|evm.TU.Gh_A01G0560|evm.TU.Gh_A01G0805|evm.TU.Gh_A01G1047|evm.TU.Gh_A01G1055|evm.TU.Gh_A01G1063|evm.TU.Gh_A01G1513|evm.TU.Gh_A01G1563|evm.TU.Gh_A01G1961|evm.TU.Gh_A01G2000|evm.TU.Gh_A01G2091|evm.TU.Gh_A01G2158|evm.TU.Gh_A02G0237|evm.TU.Gh_A02G0410|evm.TU.Gh_A02G1788|evm.TU.Gh_A03G0135|evm.TU.Gh_A03G0169|evm.TU.Gh_A03G0374|evm.TU.Gh_A03G0869|evm.TU.Gh_A03G0987|…	324	evm.TU.Gh_A01G0186|evm.TU.Gh_A01G0267|evm.TU.Gh_A01G0395|evm.TU.Gh_A01G0502|evm.TU.Gh_A01G0646|evm.TU.Gh_A01G0700|evm.TU.Gh_A01G0762|evm.TU.Gh_A01G0763|evm.TU.Gh_A01G0794|evm.TU.Gh_A01G0870|evm.TU.Gh_A01G1508|evm.TU.Gh_A01G1643|evm.TU.Gh_A01G1839|evm.TU.Gh_A01G1899|evm.TU.Gh_A02G0064|evm.TU.Gh_A02G0121|evm.TU.Gh_A02G0242|evm.TU.Gh_A02G0294|evm.TU.Gh_A02G0329|evm.TU.Gh_A02G1455|evm.TU.Gh_A02G1507|…	387	http://amigo.geneontology.org/cgi-bin/amigo/term_details?term=GO:0016053	yes
response to cold	GO:0009409	0.00093	0.0446213	377	evm.TU.Gh_A01G0045|evm.TU.Gh_A01G0054|evm.TU.Gh_A01G0120|evm.TU.Gh_A01G0871|evm.TU.Gh_A01G0880|evm.TU.Gh_A01G0984|evm.TU.Gh_A01G0997|evm.TU.Gh_A01G1278|evm.TU.Gh_A01G1370|evm.TU.Gh_A01G1371|evm.TU.Gh_A01G1563|evm.TU.Gh_A02G0339|evm.TU.Gh_A02G0770|evm.TU.Gh_A02G0836|evm.TU.Gh_A02G1219|evm.TU.Gh_A02G1221|evm.TU.Gh_A02G1345|evm.TU.Gh_A02G1456|evm.TU.Gh_A02G1527|evm.TU.Gh_A02G1674|evm.TU.Gh_A03G0043|…	831	evm.TU.Gh_A01G0045|evm.TU.Gh_A01G0054|evm.TU.Gh_A01G0880|evm.TU.Gh_A01G1370|evm.TU.Gh_A01G1371|evm.TU.Gh_A01G1563|evm.TU.Gh_A02G1219|evm.TU.Gh_A02G1345|evm.TU.Gh_A02G1456|evm.TU.Gh_A02G1527|evm.TU.Gh_A03G0043|evm.TU.Gh_A03G0163|evm.TU.Gh_A03G0623|evm.TU.Gh_A03G1286|evm.TU.Gh_A03G1362|evm.TU.Gh_A03G1559|evm.TU.Gh_A03G1696|evm.TU.Gh_A03G1760|evm.TU.Gh_A04G1389|evm.TU.Gh_A04G1398|evm.TU.Gh_A04G1445|…	145	evm.TU.Gh_A01G0120|evm.TU.Gh_A01G0871|evm.TU.Gh_A01G0984|evm.TU.Gh_A01G0997|evm.TU.Gh_A01G1278|evm.TU.Gh_A02G0339|evm.TU.Gh_A02G0770|evm.TU.Gh_A02G0836|evm.TU.Gh_A02G1221|evm.TU.Gh_A02G1674|evm.TU.Gh_A03G0066|evm.TU.Gh_A03G0210|evm.TU.Gh_A03G0291|evm.TU.Gh_A03G0430|evm.TU.Gh_A03G0960|evm.TU.Gh_A03G1219|evm.TU.Gh_A03G1349|evm.TU.Gh_A03G1611|evm.TU.Gh_A03G1960|evm.TU.Gh_A03G2136|evm.TU.Gh_A04G0729|…	232	http://amigo.geneontology.org/cgi-bin/amigo/term_details?term=GO:0009409	yes
amino acid transmembrane transport	GO:0003333	0.00095	0.0446812	71	evm.TU.Gh_A01G1625|evm.TU.Gh_A02G1080|evm.TU.Gh_A02G1711|evm.TU.Gh_A02G1778|evm.TU.Gh_A03G1509|evm.TU.Gh_A04G0017|evm.TU.Gh_A04G0018|evm.TU.Gh_A05G2016|evm.TU.Gh_A05G2531|evm.TU.Gh_A05G2618|evm.TU.Gh_A05G2898|evm.TU.Gh_A05G2973|evm.TU.Gh_A05G3167|evm.TU.Gh_A05G3787|evm.TU.Gh_A06G0225|evm.TU.Gh_A06G1403|evm.TU.Gh_A06G1404|evm.TU.Gh_A07G1599|evm.TU.Gh_A08G1243|evm.TU.Gh_A09G0061|evm.TU.Gh_A09G0334|…	132	evm.TU.Gh_A02G1080|evm.TU.Gh_A05G3787|evm.TU.Gh_A09G0061|evm.TU.Gh_A09G2063|evm.TU.Gh_A10G1524|evm.TU.Gh_A10G1766|evm.TU.Gh_A11G0332|evm.TU.Gh_A11G3044|evm.TU.Gh_A12G0618|evm.TU.Gh_A13G0082|evm.TU.Gh_A13G0406|evm.TU.Gh_D01G1851|evm.TU.Gh_D01G1948|evm.TU.Gh_D02G0875|evm.TU.Gh_D05G2065|evm.TU.Gh_D07G2298|evm.TU.Gh_D09G0058|evm.TU.Gh_D09G2272|evm.TU.Gh_D10G1775|evm.TU.Gh_D10G2040|evm.TU.Gh_D10G2475|…	24	evm.TU.Gh_A01G1625|evm.TU.Gh_A02G1711|evm.TU.Gh_A02G1778|evm.TU.Gh_A03G1509|evm.TU.Gh_A04G0017|evm.TU.Gh_A04G0018|evm.TU.Gh_A05G2016|evm.TU.Gh_A05G2531|evm.TU.Gh_A05G2618|evm.TU.Gh_A05G2898|evm.TU.Gh_A05G2973|evm.TU.Gh_A05G3167|evm.TU.Gh_A06G0225|evm.TU.Gh_A06G1403|evm.TU.Gh_A06G1404|evm.TU.Gh_A07G1599|evm.TU.Gh_A08G1243|evm.TU.Gh_A09G0334|evm.TU.Gh_A09G1107|evm.TU.Gh_A11G1484|evm.TU.Gh_A11G2061|…	47	http://amigo.geneontology.org/cgi-bin/amigo/term_details?term=GO:0003333	yes
protein kinase C-activating G-protein coupled receptor signaling pathway	GO:0007205	0.00095	0.0446812	13	evm.TU.Gh_A01G0525|evm.TU.Gh_A05G3973|evm.TU.Gh_A08G2078|evm.TU.Gh_A12G1248|evm.TU.Gh_A12G1648|evm.TU.Gh_A13G0491|evm.TU.Gh_D01G0538|evm.TU.Gh_D05G0055|evm.TU.Gh_D07G0691|evm.TU.Gh_D12G1375|evm.TU.Gh_D12G1792|evm.TU.Gh_D13G0654|evm.TU.Gh_D13G2208	16	evm.TU.Gh_A12G1648|evm.TU.Gh_D05G0055|evm.TU.Gh_D12G1792	3	evm.TU.Gh_A01G0525|evm.TU.Gh_A05G3973|evm.TU.Gh_A08G2078|evm.TU.Gh_A12G1248|evm.TU.Gh_A13G0491|evm.TU.Gh_D01G0538|evm.TU.Gh_D07G0691|evm.TU.Gh_D12G1375|evm.TU.Gh_D13G0654|evm.TU.Gh_D13G2208	10	http://amigo.geneontology.org/cgi-bin/amigo/term_details?term=GO:0007205	yes
histone H4-K8 acetylation	GO:0043982	0.00095	0.0446812	13	evm.TU.Gh_A01G0916|evm.TU.Gh_A02G0385|evm.TU.Gh_A07G1939|evm.TU.Gh_A08G1687|evm.TU.Gh_A11G0220|evm.TU.Gh_A11G1651|evm.TU.Gh_A11G1898|evm.TU.Gh_D01G0958|evm.TU.Gh_D02G0437|evm.TU.Gh_D08G2045|evm.TU.Gh_D11G0234|evm.TU.Gh_D11G1808|evm.TU.Gh_D11G2072	16	evm.TU.Gh_A01G0916|evm.TU.Gh_A07G1939|evm.TU.Gh_A08G1687|evm.TU.Gh_A11G0220|evm.TU.Gh_A11G1651|evm.TU.Gh_A11G1898|evm.TU.Gh_D01G0958|evm.TU.Gh_D08G2045|evm.TU.Gh_D11G0234|evm.TU.Gh_D11G1808|evm.TU.Gh_D11G2072	11	evm.TU.Gh_A02G0385|evm.TU.Gh_D02G0437	2	http://amigo.geneontology.org/cgi-bin/amigo/term_details?term=GO:0043982	yes
regulation of steroid metabolic process	GO:0019218	0.00096	0.0448565	22	evm.TU.Gh_A01G0972|evm.TU.Gh_A05G1738|evm.TU.Gh_A11G1667|evm.TU.Gh_A11G2448|evm.TU.Gh_A13G0479|evm.TU.Gh_A13G1897|evm.TU.Gh_A13G1904|evm.TU.Gh_A13G1905|evm.TU.Gh_A13G1906|evm.TU.Gh_A13G1907|evm.TU.Gh_D01G1023|evm.TU.Gh_D04G1405|evm.TU.Gh_D05G1933|evm.TU.Gh_D09G0699|evm.TU.Gh_D09G1028|evm.TU.Gh_D11G1821|evm.TU.Gh_D11G1822|evm.TU.Gh_D11G2766|evm.TU.Gh_D13G0670|evm.TU.Gh_D13G2291|evm.TU.Gh_D13G2293|…	32	evm.TU.Gh_A11G2448|evm.TU.Gh_D11G2766	2	evm.TU.Gh_A01G0972|evm.TU.Gh_A05G1738|evm.TU.Gh_A11G1667|evm.TU.Gh_A13G0479|evm.TU.Gh_A13G1897|evm.TU.Gh_A13G1904|evm.TU.Gh_A13G1905|evm.TU.Gh_A13G1906|evm.TU.Gh_A13G1907|evm.TU.Gh_D01G1023|evm.TU.Gh_D04G1405|evm.TU.Gh_D05G1933|evm.TU.Gh_D09G0699|evm.TU.Gh_D09G1028|evm.TU.Gh_D11G1821|evm.TU.Gh_D11G1822|evm.TU.Gh_D13G0670|evm.TU.Gh_D13G2291|evm.TU.Gh_D13G2293|evm.TU.Gh_D13G2294	20	http://amigo.geneontology.org/cgi-bin/amigo/term_details?term=GO:0019218	yes
response to far red light	GO:0010218	0.00097	0.0450294	63	evm.TU.Gh_A01G1715|evm.TU.Gh_A01G1972|evm.TU.Gh_A03G1482|evm.TU.Gh_A04G0478|evm.TU.Gh_A05G0429|evm.TU.Gh_A05G0639|evm.TU.Gh_A05G2108|evm.TU.Gh_A05G2749|evm.TU.Gh_A07G1033|evm.TU.Gh_A07G1963|evm.TU.Gh_A08G1509|evm.TU.Gh_A08G2092|evm.TU.Gh_A09G0191|evm.TU.Gh_A09G0940|evm.TU.Gh_A09G1263|evm.TU.Gh_A09G2229|evm.TU.Gh_A09G2230|evm.TU.Gh_A10G2231|evm.TU.Gh_A11G0693|evm.TU.Gh_A11G0861|evm.TU.Gh_A11G2239|…	115	evm.TU.Gh_A03G1482|evm.TU.Gh_A07G1963|evm.TU.Gh_A08G1509|evm.TU.Gh_A08G2092|evm.TU.Gh_A09G2229|evm.TU.Gh_A09G2230|evm.TU.Gh_A11G0693|evm.TU.Gh_A11G2970|evm.TU.Gh_A12G2234|evm.TU.Gh_A12G2469|evm.TU.Gh_D05G0138|evm.TU.Gh_D07G2181|evm.TU.Gh_D08G1078|evm.TU.Gh_D08G1807|evm.TU.Gh_D09G0181|evm.TU.Gh_D09G2123|evm.TU.Gh_D11G0266|evm.TU.Gh_D11G0807|evm.TU.Gh_D12G2468|evm.TU.Gh_D12G2699|evm.TU.Gh_D13G0721	21	evm.TU.Gh_A01G1715|evm.TU.Gh_A01G1972|evm.TU.Gh_A04G0478|evm.TU.Gh_A05G0429|evm.TU.Gh_A05G0639|evm.TU.Gh_A05G2108|evm.TU.Gh_A05G2749|evm.TU.Gh_A07G1033|evm.TU.Gh_A09G0191|evm.TU.Gh_A09G0940|evm.TU.Gh_A09G1263|evm.TU.Gh_A10G2231|evm.TU.Gh_A11G0861|evm.TU.Gh_A11G2239|evm.TU.Gh_A11G2372|evm.TU.Gh_A12G1960|evm.TU.Gh_A12G2280|evm.TU.Gh_A13G1412|evm.TU.Gh_A13G1802|evm.TU.Gh_D01G1966|evm.TU.Gh_D01G2232|…	42	http://amigo.geneontology.org/cgi-bin/amigo/term_details?term=GO:0010218	yes
cellular biogenic amine metabolic process	GO:0006576	0.00098	0.0452001	104	evm.TU.Gh_A01G0729|evm.TU.Gh_A01G0880|evm.TU.Gh_A01G1315|evm.TU.Gh_A01G1685|evm.TU.Gh_A02G1507|evm.TU.Gh_A02G1674|evm.TU.Gh_A03G0803|evm.TU.Gh_A03G0946|evm.TU.Gh_A03G0987|evm.TU.Gh_A03G1760|evm.TU.Gh_A04G1054|evm.TU.Gh_A04G1178|evm.TU.Gh_A05G0012|evm.TU.Gh_A05G1621|evm.TU.Gh_A05G2063|evm.TU.Gh_A05G2088|evm.TU.Gh_A05G2322|evm.TU.Gh_A05G2624|evm.TU.Gh_A05G3546|evm.TU.Gh_A05G3986|evm.TU.Gh_A06G0743|…	204	evm.TU.Gh_A01G0729|evm.TU.Gh_A01G0880|evm.TU.Gh_A01G1685|evm.TU.Gh_A03G0987|evm.TU.Gh_A03G1760|evm.TU.Gh_A04G1178|evm.TU.Gh_A05G2063|evm.TU.Gh_A05G2088|evm.TU.Gh_A05G2322|evm.TU.Gh_A05G2624|evm.TU.Gh_A06G0743|evm.TU.Gh_A06G1621|evm.TU.Gh_A08G0862|evm.TU.Gh_A08G1292|evm.TU.Gh_A08G1677|evm.TU.Gh_A08G1821|evm.TU.Gh_A10G0601|evm.TU.Gh_A10G1724|evm.TU.Gh_A11G1375|evm.TU.Gh_A11G1442|evm.TU.Gh_A12G0243|…	42	evm.TU.Gh_A01G1315|evm.TU.Gh_A02G1507|evm.TU.Gh_A02G1674|evm.TU.Gh_A03G0803|evm.TU.Gh_A03G0946|evm.TU.Gh_A04G1054|evm.TU.Gh_A05G0012|evm.TU.Gh_A05G1621|evm.TU.Gh_A05G3546|evm.TU.Gh_A05G3986|evm.TU.Gh_A06G1008|evm.TU.Gh_A07G0511|evm.TU.Gh_A07G0563|evm.TU.Gh_A07G1500|evm.TU.Gh_A07G2254|evm.TU.Gh_A08G0310|evm.TU.Gh_A08G0331|evm.TU.Gh_A08G0507|evm.TU.Gh_A10G0662|evm.TU.Gh_A10G1726|evm.TU.Gh_A11G0380|…	62	http://amigo.geneontology.org/cgi-bin/amigo/term_details?term=GO:0006576	yes
regulation of cell cycle process	GO:0010564	0.00099	0.0453687	139	evm.TU.Gh_A01G0437|evm.TU.Gh_A01G0595|evm.TU.Gh_A01G0685|evm.TU.Gh_A01G0945|evm.TU.Gh_A01G0949|evm.TU.Gh_A01G1063|evm.TU.Gh_A01G1287|evm.TU.Gh_A01G1480|evm.TU.Gh_A02G0828|evm.TU.Gh_A02G0934|evm.TU.Gh_A02G1342|evm.TU.Gh_A02G1633|evm.TU.Gh_A03G0429|evm.TU.Gh_A03G0718|evm.TU.Gh_A03G1129|evm.TU.Gh_A03G1602|evm.TU.Gh_A05G0197|evm.TU.Gh_A05G0349|evm.TU.Gh_A05G0380|evm.TU.Gh_A05G0401|evm.TU.Gh_A05G1339|…	282	evm.TU.Gh_A01G0437|evm.TU.Gh_A01G0945|evm.TU.Gh_A01G0949|evm.TU.Gh_A01G1063|evm.TU.Gh_A01G1287|evm.TU.Gh_A01G1480|evm.TU.Gh_A02G0828|evm.TU.Gh_A02G1342|evm.TU.Gh_A02G1633|evm.TU.Gh_A03G0429|evm.TU.Gh_A03G1129|evm.TU.Gh_A05G0349|evm.TU.Gh_A05G1566|evm.TU.Gh_A05G2218|evm.TU.Gh_A05G2425|evm.TU.Gh_A05G2558|evm.TU.Gh_A05G2889|evm.TU.Gh_A05G3247|evm.TU.Gh_A06G0212|evm.TU.Gh_A06G0601|evm.TU.Gh_A06G2028|…	92	evm.TU.Gh_A01G0595|evm.TU.Gh_A01G0685|evm.TU.Gh_A02G0934|evm.TU.Gh_A03G0718|evm.TU.Gh_A03G1602|evm.TU.Gh_A05G0197|evm.TU.Gh_A05G0380|evm.TU.Gh_A05G0401|evm.TU.Gh_A05G1339|evm.TU.Gh_A05G2169|evm.TU.Gh_A05G2215|evm.TU.Gh_A05G3581|evm.TU.Gh_A05G3825|evm.TU.Gh_A06G1506|evm.TU.Gh_A07G0517|evm.TU.Gh_A07G1475|evm.TU.Gh_A08G2038|evm.TU.Gh_A08G2039|evm.TU.Gh_A09G0343|evm.TU.Gh_A11G1205|evm.TU.Gh_A11G1618|…	47	http://amigo.geneontology.org/cgi-bin/amigo/term_details?term=GO:0010564	yes
response to gamma radiation	GO:0010332	0.00104	0.0473564	23	evm.TU.Gh_A01G1063|evm.TU.Gh_A05G0197|evm.TU.Gh_A05G1339|evm.TU.Gh_A06G0601|evm.TU.Gh_A06G2028|evm.TU.Gh_A07G1666|evm.TU.Gh_A07G1874|evm.TU.Gh_A09G0294|evm.TU.Gh_A12G0328|evm.TU.Gh_A12G1557|evm.TU.Gh_A13G0346|evm.TU.Gh_A13G1527|evm.TU.Gh_D01G1125|evm.TU.Gh_D05G1508|evm.TU.Gh_D06G0681|evm.TU.Gh_D07G1878|evm.TU.Gh_D07G2086|evm.TU.Gh_D09G0298|evm.TU.Gh_D11G3346|evm.TU.Gh_D12G0337|evm.TU.Gh_D12G1407|…	34	evm.TU.Gh_A01G1063|evm.TU.Gh_A06G0601|evm.TU.Gh_A06G2028|evm.TU.Gh_A07G1666|evm.TU.Gh_A07G1874|evm.TU.Gh_A09G0294|evm.TU.Gh_A12G0328|evm.TU.Gh_A12G1557|evm.TU.Gh_A13G0346|evm.TU.Gh_D01G1125|evm.TU.Gh_D06G0681|evm.TU.Gh_D07G1878|evm.TU.Gh_D07G2086|evm.TU.Gh_D09G0298|evm.TU.Gh_D11G3346|evm.TU.Gh_D12G0337|evm.TU.Gh_D12G1407|evm.TU.Gh_D12G1684|evm.TU.Gh_D13G0388	19	evm.TU.Gh_A05G0197|evm.TU.Gh_A05G1339|evm.TU.Gh_A13G1527|evm.TU.Gh_D05G1508	4	http://amigo.geneontology.org/cgi-bin/amigo/term_details?term=GO:0010332	yes

## Sheet: YZ_PEC-VS-YZ_NEC. BP
Description	GO	p	FDR	Significant	Gene_in_de	Annotated	Up_Gene	Up_Count	Down_Gene	Down_Count	Links	Result
response to stimulus	GO:0050896	1e-30	0	5573	evm.TU.Gh_A01G0045|evm.TU.Gh_A01G0054|evm.TU.Gh_A01G0057|evm.TU.Gh_A01G0075|evm.TU.Gh_A01G0078|evm.TU.Gh_A01G0119|evm.TU.Gh_A01G0120|evm.TU.Gh_A01G0123|evm.TU.Gh_A01G0124|evm.TU.Gh_A01G0125|evm.TU.Gh_A01G0126|evm.TU.Gh_A01G0127|evm.TU.Gh_A01G0129|evm.TU.Gh_A01G0153|evm.TU.Gh_A01G0159|evm.TU.Gh_A01G0167|evm.TU.Gh_A01G0208|evm.TU.Gh_A01G0212|evm.TU.Gh_A01G0217|evm.TU.Gh_A01G0265|evm.TU.Gh_A01G0267|…	14775	evm.TU.Gh_A01G0045|evm.TU.Gh_A01G0054|evm.TU.Gh_A01G0057|evm.TU.Gh_A01G0123|evm.TU.Gh_A01G0153|evm.TU.Gh_A01G0313|evm.TU.Gh_A01G0357|evm.TU.Gh_A01G0372|evm.TU.Gh_A01G0380|evm.TU.Gh_A01G0437|evm.TU.Gh_A01G0449|evm.TU.Gh_A01G0453|evm.TU.Gh_A01G0456|evm.TU.Gh_A01G0491|evm.TU.Gh_A01G0522|evm.TU.Gh_A01G0605|evm.TU.Gh_A01G0662|evm.TU.Gh_A01G0668|evm.TU.Gh_A01G0760|evm.TU.Gh_A01G0805|evm.TU.Gh_A01G0810|…	2438	evm.TU.Gh_A01G0075|evm.TU.Gh_A01G0078|evm.TU.Gh_A01G0119|evm.TU.Gh_A01G0120|evm.TU.Gh_A01G0124|evm.TU.Gh_A01G0125|evm.TU.Gh_A01G0126|evm.TU.Gh_A01G0127|evm.TU.Gh_A01G0129|evm.TU.Gh_A01G0159|evm.TU.Gh_A01G0167|evm.TU.Gh_A01G0208|evm.TU.Gh_A01G0212|evm.TU.Gh_A01G0217|evm.TU.Gh_A01G0265|evm.TU.Gh_A01G0267|evm.TU.Gh_A01G0289|evm.TU.Gh_A01G0363|evm.TU.Gh_A01G0383|evm.TU.Gh_A01G0384|evm.TU.Gh_A01G0412|…	3135	http://amigo.geneontology.org/cgi-bin/amigo/term_details?term=GO:0050896	yes
response to stress	GO:0006950	1.2e-19	8.5776e-16	3121	evm.TU.Gh_A01G0045|evm.TU.Gh_A01G0054|evm.TU.Gh_A01G0057|evm.TU.Gh_A01G0119|evm.TU.Gh_A01G0120|evm.TU.Gh_A01G0123|evm.TU.Gh_A01G0124|evm.TU.Gh_A01G0125|evm.TU.Gh_A01G0126|evm.TU.Gh_A01G0127|evm.TU.Gh_A01G0129|evm.TU.Gh_A01G0153|evm.TU.Gh_A01G0159|evm.TU.Gh_A01G0167|evm.TU.Gh_A01G0212|evm.TU.Gh_A01G0265|evm.TU.Gh_A01G0267|evm.TU.Gh_A01G0289|evm.TU.Gh_A01G0357|evm.TU.Gh_A01G0372|evm.TU.Gh_A01G0380|…	8192	evm.TU.Gh_A01G0045|evm.TU.Gh_A01G0054|evm.TU.Gh_A01G0057|evm.TU.Gh_A01G0123|evm.TU.Gh_A01G0153|evm.TU.Gh_A01G0357|evm.TU.Gh_A01G0372|evm.TU.Gh_A01G0380|evm.TU.Gh_A01G0437|evm.TU.Gh_A01G0522|evm.TU.Gh_A01G0605|evm.TU.Gh_A01G0668|evm.TU.Gh_A01G0760|evm.TU.Gh_A01G0805|evm.TU.Gh_A01G0816|evm.TU.Gh_A01G0880|evm.TU.Gh_A01G0889|evm.TU.Gh_A01G0894|evm.TU.Gh_A01G0916|evm.TU.Gh_A01G0922|evm.TU.Gh_A01G0943|…	1301	evm.TU.Gh_A01G0119|evm.TU.Gh_A01G0120|evm.TU.Gh_A01G0124|evm.TU.Gh_A01G0125|evm.TU.Gh_A01G0126|evm.TU.Gh_A01G0127|evm.TU.Gh_A01G0129|evm.TU.Gh_A01G0159|evm.TU.Gh_A01G0167|evm.TU.Gh_A01G0212|evm.TU.Gh_A01G0265|evm.TU.Gh_A01G0267|evm.TU.Gh_A01G0289|evm.TU.Gh_A01G0412|evm.TU.Gh_A01G0475|evm.TU.Gh_A01G0520|evm.TU.Gh_A01G0525|evm.TU.Gh_A01G0526|evm.TU.Gh_A01G0542|evm.TU.Gh_A01G0553|evm.TU.Gh_A01G0565|…	1820	http://amigo.geneontology.org/cgi-bin/amigo/term_details?term=GO:0006950	yes
single-organism cellular process	GO:0044763	3.9e-18	1.39386e-14	7389	evm.TU.Gh_A01G0001|evm.TU.Gh_A01G0039|evm.TU.Gh_A01G0045|evm.TU.Gh_A01G0057|evm.TU.Gh_A01G0075|evm.TU.Gh_A01G0078|evm.TU.Gh_A01G0099|evm.TU.Gh_A01G0102|evm.TU.Gh_A01G0119|evm.TU.Gh_A01G0123|evm.TU.Gh_A01G0124|evm.TU.Gh_A01G0133|evm.TU.Gh_A01G0141|evm.TU.Gh_A01G0153|evm.TU.Gh_A01G0159|evm.TU.Gh_A01G0167|evm.TU.Gh_A01G0180|evm.TU.Gh_A01G0186|evm.TU.Gh_A01G0189|evm.TU.Gh_A01G0208|evm.TU.Gh_A01G0217|…	20615	evm.TU.Gh_A01G0001|evm.TU.Gh_A01G0045|evm.TU.Gh_A01G0057|evm.TU.Gh_A01G0123|evm.TU.Gh_A01G0133|evm.TU.Gh_A01G0153|evm.TU.Gh_A01G0180|evm.TU.Gh_A01G0189|evm.TU.Gh_A01G0245|evm.TU.Gh_A01G0271|evm.TU.Gh_A01G0313|evm.TU.Gh_A01G0321|evm.TU.Gh_A01G0357|evm.TU.Gh_A01G0380|evm.TU.Gh_A01G0390|evm.TU.Gh_A01G0406|evm.TU.Gh_A01G0437|evm.TU.Gh_A01G0449|evm.TU.Gh_A01G0491|evm.TU.Gh_A01G0503|evm.TU.Gh_A01G0518|…	3578	evm.TU.Gh_A01G0039|evm.TU.Gh_A01G0075|evm.TU.Gh_A01G0078|evm.TU.Gh_A01G0099|evm.TU.Gh_A01G0102|evm.TU.Gh_A01G0119|evm.TU.Gh_A01G0124|evm.TU.Gh_A01G0141|evm.TU.Gh_A01G0159|evm.TU.Gh_A01G0167|evm.TU.Gh_A01G0186|evm.TU.Gh_A01G0208|evm.TU.Gh_A01G0217|evm.TU.Gh_A01G0254|evm.TU.Gh_A01G0255|evm.TU.Gh_A01G0265|evm.TU.Gh_A01G0267|evm.TU.Gh_A01G0275|evm.TU.Gh_A01G0282|evm.TU.Gh_A01G0345|evm.TU.Gh_A01G0351|…	3811	http://amigo.geneontology.org/cgi-bin/amigo/term_details?term=GO:0044763	yes
response to chemical	GO:0042221	7.3e-18	1.73935e-14	3008	evm.TU.Gh_A01G0057|evm.TU.Gh_A01G0078|evm.TU.Gh_A01G0119|evm.TU.Gh_A01G0120|evm.TU.Gh_A01G0153|evm.TU.Gh_A01G0167|evm.TU.Gh_A01G0212|evm.TU.Gh_A01G0217|evm.TU.Gh_A01G0313|evm.TU.Gh_A01G0363|evm.TU.Gh_A01G0383|evm.TU.Gh_A01G0384|evm.TU.Gh_A01G0412|evm.TU.Gh_A01G0437|evm.TU.Gh_A01G0449|evm.TU.Gh_A01G0453|evm.TU.Gh_A01G0456|evm.TU.Gh_A01G0491|evm.TU.Gh_A01G0526|evm.TU.Gh_A01G0547|evm.TU.Gh_A01G0553|…	7923	evm.TU.Gh_A01G0057|evm.TU.Gh_A01G0153|evm.TU.Gh_A01G0313|evm.TU.Gh_A01G0437|evm.TU.Gh_A01G0449|evm.TU.Gh_A01G0453|evm.TU.Gh_A01G0456|evm.TU.Gh_A01G0491|evm.TU.Gh_A01G0760|evm.TU.Gh_A01G0880|evm.TU.Gh_A01G0922|evm.TU.Gh_A01G1100|evm.TU.Gh_A01G1271|evm.TU.Gh_A01G1286|evm.TU.Gh_A01G1358|evm.TU.Gh_A01G1374|evm.TU.Gh_A01G1382|evm.TU.Gh_A01G1383|evm.TU.Gh_A01G1404|evm.TU.Gh_A01G1487|evm.TU.Gh_A01G1500|…	1231	evm.TU.Gh_A01G0078|evm.TU.Gh_A01G0119|evm.TU.Gh_A01G0120|evm.TU.Gh_A01G0167|evm.TU.Gh_A01G0212|evm.TU.Gh_A01G0217|evm.TU.Gh_A01G0363|evm.TU.Gh_A01G0383|evm.TU.Gh_A01G0384|evm.TU.Gh_A01G0412|evm.TU.Gh_A01G0526|evm.TU.Gh_A01G0547|evm.TU.Gh_A01G0553|evm.TU.Gh_A01G0565|evm.TU.Gh_A01G0639|evm.TU.Gh_A01G0646|evm.TU.Gh_A01G0667|evm.TU.Gh_A01G0678|evm.TU.Gh_A01G0700|evm.TU.Gh_A01G0723|evm.TU.Gh_A01G0730|…	1777	http://amigo.geneontology.org/cgi-bin/amigo/term_details?term=GO:0042221	yes
response to organic substance	GO:0010033	1.5e-17	2.6805e-14	2349	evm.TU.Gh_A01G0057|evm.TU.Gh_A01G0078|evm.TU.Gh_A01G0119|evm.TU.Gh_A01G0120|evm.TU.Gh_A01G0153|evm.TU.Gh_A01G0212|evm.TU.Gh_A01G0217|evm.TU.Gh_A01G0313|evm.TU.Gh_A01G0363|evm.TU.Gh_A01G0383|evm.TU.Gh_A01G0384|evm.TU.Gh_A01G0412|evm.TU.Gh_A01G0437|evm.TU.Gh_A01G0449|evm.TU.Gh_A01G0456|evm.TU.Gh_A01G0491|evm.TU.Gh_A01G0526|evm.TU.Gh_A01G0547|evm.TU.Gh_A01G0639|evm.TU.Gh_A01G0646|evm.TU.Gh_A01G0667|…	6079	evm.TU.Gh_A01G0057|evm.TU.Gh_A01G0153|evm.TU.Gh_A01G0313|evm.TU.Gh_A01G0437|evm.TU.Gh_A01G0449|evm.TU.Gh_A01G0456|evm.TU.Gh_A01G0491|evm.TU.Gh_A01G0760|evm.TU.Gh_A01G0880|evm.TU.Gh_A01G0922|evm.TU.Gh_A01G1100|evm.TU.Gh_A01G1358|evm.TU.Gh_A01G1374|evm.TU.Gh_A01G1382|evm.TU.Gh_A01G1383|evm.TU.Gh_A01G1404|evm.TU.Gh_A01G1574|evm.TU.Gh_A01G1719|evm.TU.Gh_A01G1852|evm.TU.Gh_A02G0069|evm.TU.Gh_A02G0303|…	960	evm.TU.Gh_A01G0078|evm.TU.Gh_A01G0119|evm.TU.Gh_A01G0120|evm.TU.Gh_A01G0212|evm.TU.Gh_A01G0217|evm.TU.Gh_A01G0363|evm.TU.Gh_A01G0383|evm.TU.Gh_A01G0384|evm.TU.Gh_A01G0412|evm.TU.Gh_A01G0526|evm.TU.Gh_A01G0547|evm.TU.Gh_A01G0639|evm.TU.Gh_A01G0646|evm.TU.Gh_A01G0667|evm.TU.Gh_A01G0678|evm.TU.Gh_A01G0723|evm.TU.Gh_A01G0730|evm.TU.Gh_A01G0762|evm.TU.Gh_A01G0763|evm.TU.Gh_A01G0769|evm.TU.Gh_A01G0821|…	1389	http://amigo.geneontology.org/cgi-bin/amigo/term_details?term=GO:0010033	yes
response to endogenous stimulus	GO:0009719	8.8e-17	1.25805e-13	2154	evm.TU.Gh_A01G0057|evm.TU.Gh_A01G0078|evm.TU.Gh_A01G0119|evm.TU.Gh_A01G0120|evm.TU.Gh_A01G0153|evm.TU.Gh_A01G0212|evm.TU.Gh_A01G0217|evm.TU.Gh_A01G0363|evm.TU.Gh_A01G0383|evm.TU.Gh_A01G0384|evm.TU.Gh_A01G0412|evm.TU.Gh_A01G0437|evm.TU.Gh_A01G0449|evm.TU.Gh_A01G0456|evm.TU.Gh_A01G0491|evm.TU.Gh_A01G0526|evm.TU.Gh_A01G0547|evm.TU.Gh_A01G0639|evm.TU.Gh_A01G0646|evm.TU.Gh_A01G0678|evm.TU.Gh_A01G0730|…	5555	evm.TU.Gh_A01G0057|evm.TU.Gh_A01G0153|evm.TU.Gh_A01G0437|evm.TU.Gh_A01G0449|evm.TU.Gh_A01G0456|evm.TU.Gh_A01G0491|evm.TU.Gh_A01G0760|evm.TU.Gh_A01G0880|evm.TU.Gh_A01G0922|evm.TU.Gh_A01G1358|evm.TU.Gh_A01G1374|evm.TU.Gh_A01G1382|evm.TU.Gh_A01G1383|evm.TU.Gh_A01G1404|evm.TU.Gh_A01G1574|evm.TU.Gh_A01G1719|evm.TU.Gh_A01G1852|evm.TU.Gh_A02G0069|evm.TU.Gh_A02G0340|evm.TU.Gh_A02G0341|evm.TU.Gh_A02G0541|…	872	evm.TU.Gh_A01G0078|evm.TU.Gh_A01G0119|evm.TU.Gh_A01G0120|evm.TU.Gh_A01G0212|evm.TU.Gh_A01G0217|evm.TU.Gh_A01G0363|evm.TU.Gh_A01G0383|evm.TU.Gh_A01G0384|evm.TU.Gh_A01G0412|evm.TU.Gh_A01G0526|evm.TU.Gh_A01G0547|evm.TU.Gh_A01G0639|evm.TU.Gh_A01G0646|evm.TU.Gh_A01G0678|evm.TU.Gh_A01G0730|evm.TU.Gh_A01G0762|evm.TU.Gh_A01G0763|evm.TU.Gh_A01G0769|evm.TU.Gh_A01G0821|evm.TU.Gh_A01G0871|evm.TU.Gh_A01G0891|…	1282	http://amigo.geneontology.org/cgi-bin/amigo/term_details?term=GO:0009719	yes
defense response	GO:0006952	1.2e-15	1.22537e-12	1428	evm.TU.Gh_A01G0057|evm.TU.Gh_A01G0124|evm.TU.Gh_A01G0125|evm.TU.Gh_A01G0126|evm.TU.Gh_A01G0127|evm.TU.Gh_A01G0129|evm.TU.Gh_A01G0153|evm.TU.Gh_A01G0159|evm.TU.Gh_A01G0212|evm.TU.Gh_A01G0265|evm.TU.Gh_A01G0372|evm.TU.Gh_A01G0412|evm.TU.Gh_A01G0475|evm.TU.Gh_A01G0520|evm.TU.Gh_A01G0525|evm.TU.Gh_A01G0542|evm.TU.Gh_A01G0646|evm.TU.Gh_A01G0667|evm.TU.Gh_A01G0723|evm.TU.Gh_A01G0816|evm.TU.Gh_A01G0821|…	3576	evm.TU.Gh_A01G0057|evm.TU.Gh_A01G0153|evm.TU.Gh_A01G0372|evm.TU.Gh_A01G0816|evm.TU.Gh_A01G0889|evm.TU.Gh_A01G0922|evm.TU.Gh_A01G0943|evm.TU.Gh_A01G1100|evm.TU.Gh_A01G1227|evm.TU.Gh_A01G1283|evm.TU.Gh_A01G1457|evm.TU.Gh_A01G1489|evm.TU.Gh_A01G1500|evm.TU.Gh_A01G1514|evm.TU.Gh_A01G1527|evm.TU.Gh_A01G1552|evm.TU.Gh_A01G2102|evm.TU.Gh_A02G0303|evm.TU.Gh_A02G0541|evm.TU.Gh_A02G0566|evm.TU.Gh_A02G0612|…	453	evm.TU.Gh_A01G0124|evm.TU.Gh_A01G0125|evm.TU.Gh_A01G0126|evm.TU.Gh_A01G0127|evm.TU.Gh_A01G0129|evm.TU.Gh_A01G0159|evm.TU.Gh_A01G0212|evm.TU.Gh_A01G0265|evm.TU.Gh_A01G0412|evm.TU.Gh_A01G0475|evm.TU.Gh_A01G0520|evm.TU.Gh_A01G0525|evm.TU.Gh_A01G0542|evm.TU.Gh_A01G0646|evm.TU.Gh_A01G0667|evm.TU.Gh_A01G0723|evm.TU.Gh_A01G0821|evm.TU.Gh_A01G0828|evm.TU.Gh_A01G0964|evm.TU.Gh_A01G0993|evm.TU.Gh_A01G1117|…	975	http://amigo.geneontology.org/cgi-bin/amigo/term_details?term=GO:0006952	yes
single-organism process	GO:0044699	1.2e-15	1.22537e-12	9029	evm.TU.Gh_A01G0001|evm.TU.Gh_A01G0039|evm.TU.Gh_A01G0044|evm.TU.Gh_A01G0045|evm.TU.Gh_A01G0054|evm.TU.Gh_A01G0055|evm.TU.Gh_A01G0057|evm.TU.Gh_A01G0075|evm.TU.Gh_A01G0078|evm.TU.Gh_A01G0099|evm.TU.Gh_A01G0102|evm.TU.Gh_A01G0119|evm.TU.Gh_A01G0123|evm.TU.Gh_A01G0124|evm.TU.Gh_A01G0133|evm.TU.Gh_A01G0135|evm.TU.Gh_A01G0136|evm.TU.Gh_A01G0139|evm.TU.Gh_A01G0141|evm.TU.Gh_A01G0153|evm.TU.Gh_A01G0159|…	25600	evm.TU.Gh_A01G0001|evm.TU.Gh_A01G0044|evm.TU.Gh_A01G0045|evm.TU.Gh_A01G0054|evm.TU.Gh_A01G0057|evm.TU.Gh_A01G0123|evm.TU.Gh_A01G0133|evm.TU.Gh_A01G0135|evm.TU.Gh_A01G0136|evm.TU.Gh_A01G0153|evm.TU.Gh_A01G0180|evm.TU.Gh_A01G0189|evm.TU.Gh_A01G0224|evm.TU.Gh_A01G0245|evm.TU.Gh_A01G0271|evm.TU.Gh_A01G0313|evm.TU.Gh_A01G0321|evm.TU.Gh_A01G0357|evm.TU.Gh_A01G0380|evm.TU.Gh_A01G0390|evm.TU.Gh_A01G0406|…	4362	evm.TU.Gh_A01G0039|evm.TU.Gh_A01G0055|evm.TU.Gh_A01G0075|evm.TU.Gh_A01G0078|evm.TU.Gh_A01G0099|evm.TU.Gh_A01G0102|evm.TU.Gh_A01G0119|evm.TU.Gh_A01G0124|evm.TU.Gh_A01G0139|evm.TU.Gh_A01G0141|evm.TU.Gh_A01G0159|evm.TU.Gh_A01G0167|evm.TU.Gh_A01G0186|evm.TU.Gh_A01G0208|evm.TU.Gh_A01G0213|evm.TU.Gh_A01G0217|evm.TU.Gh_A01G0229|evm.TU.Gh_A01G0254|evm.TU.Gh_A01G0255|evm.TU.Gh_A01G0265|evm.TU.Gh_A01G0267|…	4667	http://amigo.geneontology.org/cgi-bin/amigo/term_details?term=GO:0044699	yes
response to hormone	GO:0009725	1e-14	8.935e-12	2006	evm.TU.Gh_A01G0057|evm.TU.Gh_A01G0078|evm.TU.Gh_A01G0119|evm.TU.Gh_A01G0120|evm.TU.Gh_A01G0153|evm.TU.Gh_A01G0217|evm.TU.Gh_A01G0363|evm.TU.Gh_A01G0383|evm.TU.Gh_A01G0384|evm.TU.Gh_A01G0412|evm.TU.Gh_A01G0437|evm.TU.Gh_A01G0449|evm.TU.Gh_A01G0456|evm.TU.Gh_A01G0491|evm.TU.Gh_A01G0526|evm.TU.Gh_A01G0547|evm.TU.Gh_A01G0639|evm.TU.Gh_A01G0646|evm.TU.Gh_A01G0678|evm.TU.Gh_A01G0730|evm.TU.Gh_A01G0760|…	5196	evm.TU.Gh_A01G0057|evm.TU.Gh_A01G0153|evm.TU.Gh_A01G0437|evm.TU.Gh_A01G0449|evm.TU.Gh_A01G0456|evm.TU.Gh_A01G0491|evm.TU.Gh_A01G0760|evm.TU.Gh_A01G0880|evm.TU.Gh_A01G0922|evm.TU.Gh_A01G1374|evm.TU.Gh_A01G1382|evm.TU.Gh_A01G1383|evm.TU.Gh_A01G1404|evm.TU.Gh_A01G1574|evm.TU.Gh_A01G1719|evm.TU.Gh_A01G1852|evm.TU.Gh_A02G0069|evm.TU.Gh_A02G0340|evm.TU.Gh_A02G0341|evm.TU.Gh_A02G0715|evm.TU.Gh_A02G0748|…	831	evm.TU.Gh_A01G0078|evm.TU.Gh_A01G0119|evm.TU.Gh_A01G0120|evm.TU.Gh_A01G0217|evm.TU.Gh_A01G0363|evm.TU.Gh_A01G0383|evm.TU.Gh_A01G0384|evm.TU.Gh_A01G0412|evm.TU.Gh_A01G0526|evm.TU.Gh_A01G0547|evm.TU.Gh_A01G0639|evm.TU.Gh_A01G0646|evm.TU.Gh_A01G0678|evm.TU.Gh_A01G0730|evm.TU.Gh_A01G0762|evm.TU.Gh_A01G0763|evm.TU.Gh_A01G0769|evm.TU.Gh_A01G0871|evm.TU.Gh_A01G0891|evm.TU.Gh_A01G0972|evm.TU.Gh_A01G0984|…	1175	http://amigo.geneontology.org/cgi-bin/amigo/term_details?term=GO:0009725	yes
response to abiotic stimulus	GO:0009628	2.8e-14	2.22382e-11	1725	evm.TU.Gh_A01G0045|evm.TU.Gh_A01G0054|evm.TU.Gh_A01G0057|evm.TU.Gh_A01G0119|evm.TU.Gh_A01G0120|evm.TU.Gh_A01G0167|evm.TU.Gh_A01G0267|evm.TU.Gh_A01G0289|evm.TU.Gh_A01G0357|evm.TU.Gh_A01G0439|evm.TU.Gh_A01G0522|evm.TU.Gh_A01G0526|evm.TU.Gh_A01G0553|evm.TU.Gh_A01G0599|evm.TU.Gh_A01G0646|evm.TU.Gh_A01G0662|evm.TU.Gh_A01G0668|evm.TU.Gh_A01G0760|evm.TU.Gh_A01G0762|evm.TU.Gh_A01G0763|evm.TU.Gh_A01G0799|…	4426	evm.TU.Gh_A01G0045|evm.TU.Gh_A01G0054|evm.TU.Gh_A01G0057|evm.TU.Gh_A01G0357|evm.TU.Gh_A01G0522|evm.TU.Gh_A01G0662|evm.TU.Gh_A01G0668|evm.TU.Gh_A01G0760|evm.TU.Gh_A01G0816|evm.TU.Gh_A01G0880|evm.TU.Gh_A01G0943|evm.TU.Gh_A01G1063|evm.TU.Gh_A01G1271|evm.TU.Gh_A01G1286|evm.TU.Gh_A01G1370|evm.TU.Gh_A01G1382|evm.TU.Gh_A01G1383|evm.TU.Gh_A01G1500|evm.TU.Gh_A01G1563|evm.TU.Gh_A01G1617|evm.TU.Gh_A02G0069|…	794	evm.TU.Gh_A01G0119|evm.TU.Gh_A01G0120|evm.TU.Gh_A01G0167|evm.TU.Gh_A01G0267|evm.TU.Gh_A01G0289|evm.TU.Gh_A01G0439|evm.TU.Gh_A01G0526|evm.TU.Gh_A01G0553|evm.TU.Gh_A01G0599|evm.TU.Gh_A01G0646|evm.TU.Gh_A01G0762|evm.TU.Gh_A01G0763|evm.TU.Gh_A01G0799|evm.TU.Gh_A01G0871|evm.TU.Gh_A01G0953|evm.TU.Gh_A01G0984|evm.TU.Gh_A01G1088|evm.TU.Gh_A01G1089|evm.TU.Gh_A01G1254|evm.TU.Gh_A01G1278|evm.TU.Gh_A01G1309|…	931	http://amigo.geneontology.org/cgi-bin/amigo/term_details?term=GO:0009628	yes
DNA conformation change	GO:0071103	9.3e-13	6.64764e-10	154	evm.TU.Gh_A01G1890|evm.TU.Gh_A02G0490|evm.TU.Gh_A02G1138|evm.TU.Gh_A02G1276|evm.TU.Gh_A02G1361|evm.TU.Gh_A03G0310|evm.TU.Gh_A03G0342|evm.TU.Gh_A03G0513|evm.TU.Gh_A03G0582|evm.TU.Gh_A03G0611|evm.TU.Gh_A03G0737|evm.TU.Gh_A03G1741|evm.TU.Gh_A03G1940|evm.TU.Gh_A04G0698|evm.TU.Gh_A04G1416|evm.TU.Gh_A05G0401|evm.TU.Gh_A05G0846|evm.TU.Gh_A05G1384|evm.TU.Gh_A05G1482|evm.TU.Gh_A05G2218|evm.TU.Gh_A05G2910|…	283	evm.TU.Gh_A01G1890|evm.TU.Gh_A02G0490|evm.TU.Gh_A02G1138|evm.TU.Gh_A02G1276|evm.TU.Gh_A02G1361|evm.TU.Gh_A03G0310|evm.TU.Gh_A03G0342|evm.TU.Gh_A03G0513|evm.TU.Gh_A03G0582|evm.TU.Gh_A03G0611|evm.TU.Gh_A03G0737|evm.TU.Gh_A03G1741|evm.TU.Gh_A03G1940|evm.TU.Gh_A04G0698|evm.TU.Gh_A04G1416|evm.TU.Gh_A05G0846|evm.TU.Gh_A05G1384|evm.TU.Gh_A05G1482|evm.TU.Gh_A05G2218|evm.TU.Gh_A05G2910|evm.TU.Gh_A05G3876|…	143	evm.TU.Gh_A05G0401|evm.TU.Gh_A06G1100|evm.TU.Gh_A08G2038|evm.TU.Gh_A13G1875|evm.TU.Gh_D03G0265|evm.TU.Gh_D06G1350|evm.TU.Gh_D08G2429|evm.TU.Gh_D08G2430|evm.TU.Gh_D09G1167|evm.TU.Gh_D09G2109|evm.TU.Gh_D11G1733	11	http://amigo.geneontology.org/cgi-bin/amigo/term_details?term=GO:0071103	yes
DNA packaging	GO:0006323	1.5e-12	9.74727e-10	103	evm.TU.Gh_A01G1890|evm.TU.Gh_A02G0490|evm.TU.Gh_A02G1138|evm.TU.Gh_A02G1276|evm.TU.Gh_A02G1361|evm.TU.Gh_A03G0310|evm.TU.Gh_A03G0342|evm.TU.Gh_A03G0513|evm.TU.Gh_A03G0582|evm.TU.Gh_A03G1741|evm.TU.Gh_A04G0698|evm.TU.Gh_A05G0846|evm.TU.Gh_A05G1482|evm.TU.Gh_A05G2218|evm.TU.Gh_A07G0118|evm.TU.Gh_A07G0359|evm.TU.Gh_A07G0712|evm.TU.Gh_A07G0759|evm.TU.Gh_A07G1672|evm.TU.Gh_A07G2178|evm.TU.Gh_A08G0011|…	171	evm.TU.Gh_A01G1890|evm.TU.Gh_A02G0490|evm.TU.Gh_A02G1138|evm.TU.Gh_A02G1276|evm.TU.Gh_A02G1361|evm.TU.Gh_A03G0310|evm.TU.Gh_A03G0342|evm.TU.Gh_A03G0513|evm.TU.Gh_A03G0582|evm.TU.Gh_A03G1741|evm.TU.Gh_A04G0698|evm.TU.Gh_A05G0846|evm.TU.Gh_A05G1482|evm.TU.Gh_A05G2218|evm.TU.Gh_A07G0118|evm.TU.Gh_A07G0359|evm.TU.Gh_A07G0712|evm.TU.Gh_A07G0759|evm.TU.Gh_A07G1672|evm.TU.Gh_A07G2178|evm.TU.Gh_A08G0011|…	98	evm.TU.Gh_A08G2038|evm.TU.Gh_A13G1875|evm.TU.Gh_D03G0265|evm.TU.Gh_D08G2429|evm.TU.Gh_D08G2430	5	http://amigo.geneontology.org/cgi-bin/amigo/term_details?term=GO:0006323	yes
hormone-mediated signaling pathway	GO:0009755	7e-12	4.16967e-09	1408	evm.TU.Gh_A01G0057|evm.TU.Gh_A01G0078|evm.TU.Gh_A01G0119|evm.TU.Gh_A01G0153|evm.TU.Gh_A01G0217|evm.TU.Gh_A01G0363|evm.TU.Gh_A01G0383|evm.TU.Gh_A01G0384|evm.TU.Gh_A01G0412|evm.TU.Gh_A01G0437|evm.TU.Gh_A01G0449|evm.TU.Gh_A01G0491|evm.TU.Gh_A01G0547|evm.TU.Gh_A01G0639|evm.TU.Gh_A01G0678|evm.TU.Gh_A01G0730|evm.TU.Gh_A01G0769|evm.TU.Gh_A01G0880|evm.TU.Gh_A01G0891|evm.TU.Gh_A01G0922|evm.TU.Gh_A01G0972|…	3609	evm.TU.Gh_A01G0057|evm.TU.Gh_A01G0153|evm.TU.Gh_A01G0437|evm.TU.Gh_A01G0449|evm.TU.Gh_A01G0491|evm.TU.Gh_A01G0880|evm.TU.Gh_A01G0922|evm.TU.Gh_A01G1374|evm.TU.Gh_A01G1404|evm.TU.Gh_A01G1719|evm.TU.Gh_A01G1852|evm.TU.Gh_A02G0340|evm.TU.Gh_A02G0341|evm.TU.Gh_A02G0715|evm.TU.Gh_A02G0748|evm.TU.Gh_A02G0857|evm.TU.Gh_A02G0979|evm.TU.Gh_A02G1005|evm.TU.Gh_A02G1065|evm.TU.Gh_A02G1156|evm.TU.Gh_A02G1256|…	589	evm.TU.Gh_A01G0078|evm.TU.Gh_A01G0119|evm.TU.Gh_A01G0217|evm.TU.Gh_A01G0363|evm.TU.Gh_A01G0383|evm.TU.Gh_A01G0384|evm.TU.Gh_A01G0412|evm.TU.Gh_A01G0547|evm.TU.Gh_A01G0639|evm.TU.Gh_A01G0678|evm.TU.Gh_A01G0730|evm.TU.Gh_A01G0769|evm.TU.Gh_A01G0891|evm.TU.Gh_A01G0972|evm.TU.Gh_A01G1254|evm.TU.Gh_A01G1278|evm.TU.Gh_A01G1280|evm.TU.Gh_A01G1472|evm.TU.Gh_A01G1507|evm.TU.Gh_A01G1620|evm.TU.Gh_A01G1644|…	819	http://amigo.geneontology.org/cgi-bin/amigo/term_details?term=GO:0009755	yes
chromatin assembly	GO:0031497	1.2e-11	6.59815e-09	76	evm.TU.Gh_A01G1890|evm.TU.Gh_A02G1138|evm.TU.Gh_A02G1361|evm.TU.Gh_A03G0310|evm.TU.Gh_A03G0342|evm.TU.Gh_A03G0582|evm.TU.Gh_A03G1741|evm.TU.Gh_A04G0698|evm.TU.Gh_A05G0846|evm.TU.Gh_A05G1482|evm.TU.Gh_A07G0118|evm.TU.Gh_A07G0712|evm.TU.Gh_A07G2178|evm.TU.Gh_A08G0011|evm.TU.Gh_A08G0014|evm.TU.Gh_A08G0565|evm.TU.Gh_A08G2038|evm.TU.Gh_A08G2531|evm.TU.Gh_A08G2533|evm.TU.Gh_A08G2548|evm.TU.Gh_A09G1577|…	118	evm.TU.Gh_A01G1890|evm.TU.Gh_A02G1138|evm.TU.Gh_A02G1361|evm.TU.Gh_A03G0310|evm.TU.Gh_A03G0342|evm.TU.Gh_A03G0582|evm.TU.Gh_A03G1741|evm.TU.Gh_A04G0698|evm.TU.Gh_A05G0846|evm.TU.Gh_A05G1482|evm.TU.Gh_A07G0118|evm.TU.Gh_A07G0712|evm.TU.Gh_A07G2178|evm.TU.Gh_A08G0011|evm.TU.Gh_A08G0014|evm.TU.Gh_A08G0565|evm.TU.Gh_A08G2531|evm.TU.Gh_A08G2533|evm.TU.Gh_A08G2548|evm.TU.Gh_A09G1577|evm.TU.Gh_A10G0449|…	72	evm.TU.Gh_A08G2038|evm.TU.Gh_D03G0265|evm.TU.Gh_D08G2429|evm.TU.Gh_D08G2430	4	http://amigo.geneontology.org/cgi-bin/amigo/term_details?term=GO:0031497	yes
cellular response to hormone stimulus	GO:0032870	3.8e-11	1.94017e-08	1440	evm.TU.Gh_A01G0057|evm.TU.Gh_A01G0078|evm.TU.Gh_A01G0119|evm.TU.Gh_A01G0153|evm.TU.Gh_A01G0217|evm.TU.Gh_A01G0363|evm.TU.Gh_A01G0383|evm.TU.Gh_A01G0384|evm.TU.Gh_A01G0412|evm.TU.Gh_A01G0437|evm.TU.Gh_A01G0449|evm.TU.Gh_A01G0491|evm.TU.Gh_A01G0547|evm.TU.Gh_A01G0639|evm.TU.Gh_A01G0678|evm.TU.Gh_A01G0730|evm.TU.Gh_A01G0769|evm.TU.Gh_A01G0880|evm.TU.Gh_A01G0891|evm.TU.Gh_A01G0922|evm.TU.Gh_A01G0972|…	3717	evm.TU.Gh_A01G0057|evm.TU.Gh_A01G0153|evm.TU.Gh_A01G0437|evm.TU.Gh_A01G0449|evm.TU.Gh_A01G0491|evm.TU.Gh_A01G0880|evm.TU.Gh_A01G0922|evm.TU.Gh_A01G1374|evm.TU.Gh_A01G1404|evm.TU.Gh_A01G1719|evm.TU.Gh_A01G1852|evm.TU.Gh_A02G0340|evm.TU.Gh_A02G0341|evm.TU.Gh_A02G0715|evm.TU.Gh_A02G0748|evm.TU.Gh_A02G0857|evm.TU.Gh_A02G0979|evm.TU.Gh_A02G1005|evm.TU.Gh_A02G1065|evm.TU.Gh_A02G1156|evm.TU.Gh_A02G1256|…	600	evm.TU.Gh_A01G0078|evm.TU.Gh_A01G0119|evm.TU.Gh_A01G0217|evm.TU.Gh_A01G0363|evm.TU.Gh_A01G0383|evm.TU.Gh_A01G0384|evm.TU.Gh_A01G0412|evm.TU.Gh_A01G0547|evm.TU.Gh_A01G0639|evm.TU.Gh_A01G0678|evm.TU.Gh_A01G0730|evm.TU.Gh_A01G0769|evm.TU.Gh_A01G0891|evm.TU.Gh_A01G0972|evm.TU.Gh_A01G1254|evm.TU.Gh_A01G1278|evm.TU.Gh_A01G1280|evm.TU.Gh_A01G1472|evm.TU.Gh_A01G1507|evm.TU.Gh_A01G1620|evm.TU.Gh_A01G1644|…	840	http://amigo.geneontology.org/cgi-bin/amigo/term_details?term=GO:0032870	yes
chromatin assembly or disassembly	GO:0006333	4.6e-11	2.19205e-08	84	evm.TU.Gh_A01G1890|evm.TU.Gh_A01G1971|evm.TU.Gh_A02G0873|evm.TU.Gh_A02G1138|evm.TU.Gh_A02G1361|evm.TU.Gh_A03G0310|evm.TU.Gh_A03G0342|evm.TU.Gh_A03G0582|evm.TU.Gh_A03G1741|evm.TU.Gh_A04G0698|evm.TU.Gh_A05G0846|evm.TU.Gh_A05G1482|evm.TU.Gh_A07G0118|evm.TU.Gh_A07G0712|evm.TU.Gh_A07G1559|evm.TU.Gh_A07G2178|evm.TU.Gh_A08G0011|evm.TU.Gh_A08G0014|evm.TU.Gh_A08G0565|evm.TU.Gh_A08G2038|evm.TU.Gh_A08G2531|…	137	evm.TU.Gh_A01G1890|evm.TU.Gh_A01G1971|evm.TU.Gh_A02G0873|evm.TU.Gh_A02G1138|evm.TU.Gh_A02G1361|evm.TU.Gh_A03G0310|evm.TU.Gh_A03G0342|evm.TU.Gh_A03G0582|evm.TU.Gh_A03G1741|evm.TU.Gh_A04G0698|evm.TU.Gh_A05G0846|evm.TU.Gh_A05G1482|evm.TU.Gh_A07G0118|evm.TU.Gh_A07G0712|evm.TU.Gh_A07G1559|evm.TU.Gh_A07G2178|evm.TU.Gh_A08G0011|evm.TU.Gh_A08G0014|evm.TU.Gh_A08G0565|evm.TU.Gh_A08G2531|evm.TU.Gh_A08G2533|…	80	evm.TU.Gh_A08G2038|evm.TU.Gh_D03G0265|evm.TU.Gh_D08G2429|evm.TU.Gh_D08G2430	4	http://amigo.geneontology.org/cgi-bin/amigo/term_details?term=GO:0006333	yes
nucleosome assembly	GO:0006334	2.1e-10	9.38175e-08	64	evm.TU.Gh_A01G1890|evm.TU.Gh_A02G1361|evm.TU.Gh_A03G0310|evm.TU.Gh_A03G0342|evm.TU.Gh_A03G0582|evm.TU.Gh_A04G0698|evm.TU.Gh_A05G0846|evm.TU.Gh_A07G0118|evm.TU.Gh_A07G0712|evm.TU.Gh_A07G2178|evm.TU.Gh_A08G0011|evm.TU.Gh_A08G0014|evm.TU.Gh_A08G0565|evm.TU.Gh_A08G2531|evm.TU.Gh_A08G2533|evm.TU.Gh_A08G2548|evm.TU.Gh_A10G0449|evm.TU.Gh_A11G0280|evm.TU.Gh_A11G1016|evm.TU.Gh_A11G1173|evm.TU.Gh_A11G1632|…	98	evm.TU.Gh_A01G1890|evm.TU.Gh_A02G1361|evm.TU.Gh_A03G0310|evm.TU.Gh_A03G0342|evm.TU.Gh_A03G0582|evm.TU.Gh_A04G0698|evm.TU.Gh_A05G0846|evm.TU.Gh_A07G0118|evm.TU.Gh_A07G0712|evm.TU.Gh_A07G2178|evm.TU.Gh_A08G0011|evm.TU.Gh_A08G0014|evm.TU.Gh_A08G0565|evm.TU.Gh_A08G2531|evm.TU.Gh_A08G2533|evm.TU.Gh_A08G2548|evm.TU.Gh_A10G0449|evm.TU.Gh_A11G0280|evm.TU.Gh_A11G1016|evm.TU.Gh_A11G1173|evm.TU.Gh_A11G1632|…	63	evm.TU.Gh_D03G0265	1	http://amigo.geneontology.org/cgi-bin/amigo/term_details?term=GO:0006334	yes
response to chitin	GO:0010200	4.9e-10	2.06031e-07	228	evm.TU.Gh_A01G0212|evm.TU.Gh_A01G0639|evm.TU.Gh_A01G0760|evm.TU.Gh_A01G0762|evm.TU.Gh_A01G0763|evm.TU.Gh_A01G0821|evm.TU.Gh_A01G0984|evm.TU.Gh_A01G1153|evm.TU.Gh_A01G1263|evm.TU.Gh_A01G1714|evm.TU.Gh_A02G0044|evm.TU.Gh_A02G0541|evm.TU.Gh_A02G0671|evm.TU.Gh_A02G0836|evm.TU.Gh_A03G0066|evm.TU.Gh_A03G0210|evm.TU.Gh_A03G0291|evm.TU.Gh_A03G0524|evm.TU.Gh_A03G1063|evm.TU.Gh_A03G1426|evm.TU.Gh_A03G1611|…	481	evm.TU.Gh_A01G0760|evm.TU.Gh_A02G0541|evm.TU.Gh_A03G1426|evm.TU.Gh_A04G0209|evm.TU.Gh_A04G1024|evm.TU.Gh_A05G0528|evm.TU.Gh_A05G0638|evm.TU.Gh_A05G0908|evm.TU.Gh_A05G2194|evm.TU.Gh_A06G0188|evm.TU.Gh_A06G1585|evm.TU.Gh_A07G0772|evm.TU.Gh_A08G1501|evm.TU.Gh_A08G1879|evm.TU.Gh_A09G0944|evm.TU.Gh_A09G2455|evm.TU.Gh_A10G2052|evm.TU.Gh_A11G0833|evm.TU.Gh_A11G1372|evm.TU.Gh_A11G2677|evm.TU.Gh_A12G1944|…	51	evm.TU.Gh_A01G0212|evm.TU.Gh_A01G0639|evm.TU.Gh_A01G0762|evm.TU.Gh_A01G0763|evm.TU.Gh_A01G0821|evm.TU.Gh_A01G0984|evm.TU.Gh_A01G1153|evm.TU.Gh_A01G1263|evm.TU.Gh_A01G1714|evm.TU.Gh_A02G0044|evm.TU.Gh_A02G0671|evm.TU.Gh_A02G0836|evm.TU.Gh_A03G0066|evm.TU.Gh_A03G0210|evm.TU.Gh_A03G0291|evm.TU.Gh_A03G0524|evm.TU.Gh_A03G1063|evm.TU.Gh_A03G1611|evm.TU.Gh_A03G2115|evm.TU.Gh_A04G0980|evm.TU.Gh_A05G0483|…	177	http://amigo.geneontology.org/cgi-bin/amigo/term_details?term=GO:0010200	yes
cellular response to endogenous stimulus	GO:0071495	7.3e-10	2.89891e-07	1458	evm.TU.Gh_A01G0057|evm.TU.Gh_A01G0078|evm.TU.Gh_A01G0119|evm.TU.Gh_A01G0153|evm.TU.Gh_A01G0217|evm.TU.Gh_A01G0363|evm.TU.Gh_A01G0383|evm.TU.Gh_A01G0384|evm.TU.Gh_A01G0412|evm.TU.Gh_A01G0437|evm.TU.Gh_A01G0449|evm.TU.Gh_A01G0491|evm.TU.Gh_A01G0547|evm.TU.Gh_A01G0639|evm.TU.Gh_A01G0678|evm.TU.Gh_A01G0730|evm.TU.Gh_A01G0769|evm.TU.Gh_A01G0880|evm.TU.Gh_A01G0891|evm.TU.Gh_A01G0922|evm.TU.Gh_A01G0972|…	3803	evm.TU.Gh_A01G0057|evm.TU.Gh_A01G0153|evm.TU.Gh_A01G0437|evm.TU.Gh_A01G0449|evm.TU.Gh_A01G0491|evm.TU.Gh_A01G0880|evm.TU.Gh_A01G0922|evm.TU.Gh_A01G1358|evm.TU.Gh_A01G1374|evm.TU.Gh_A01G1404|evm.TU.Gh_A01G1719|evm.TU.Gh_A01G1852|evm.TU.Gh_A02G0340|evm.TU.Gh_A02G0341|evm.TU.Gh_A02G0715|evm.TU.Gh_A02G0748|evm.TU.Gh_A02G0857|evm.TU.Gh_A02G0979|evm.TU.Gh_A02G1005|evm.TU.Gh_A02G1065|evm.TU.Gh_A02G1156|…	608	evm.TU.Gh_A01G0078|evm.TU.Gh_A01G0119|evm.TU.Gh_A01G0217|evm.TU.Gh_A01G0363|evm.TU.Gh_A01G0383|evm.TU.Gh_A01G0384|evm.TU.Gh_A01G0412|evm.TU.Gh_A01G0547|evm.TU.Gh_A01G0639|evm.TU.Gh_A01G0678|evm.TU.Gh_A01G0730|evm.TU.Gh_A01G0769|evm.TU.Gh_A01G0891|evm.TU.Gh_A01G0972|evm.TU.Gh_A01G1254|evm.TU.Gh_A01G1278|evm.TU.Gh_A01G1280|evm.TU.Gh_A01G1472|evm.TU.Gh_A01G1507|evm.TU.Gh_A01G1620|evm.TU.Gh_A01G1644|…	850	http://amigo.geneontology.org/cgi-bin/amigo/term_details?term=GO:0071495	yes
cellular response to organic substance	GO:0071310	1.2e-09	4.51453e-07	1570	evm.TU.Gh_A01G0057|evm.TU.Gh_A01G0078|evm.TU.Gh_A01G0119|evm.TU.Gh_A01G0153|evm.TU.Gh_A01G0217|evm.TU.Gh_A01G0313|evm.TU.Gh_A01G0363|evm.TU.Gh_A01G0383|evm.TU.Gh_A01G0384|evm.TU.Gh_A01G0412|evm.TU.Gh_A01G0437|evm.TU.Gh_A01G0449|evm.TU.Gh_A01G0491|evm.TU.Gh_A01G0547|evm.TU.Gh_A01G0639|evm.TU.Gh_A01G0667|evm.TU.Gh_A01G0678|evm.TU.Gh_A01G0730|evm.TU.Gh_A01G0769|evm.TU.Gh_A01G0880|evm.TU.Gh_A01G0891|…	4122	evm.TU.Gh_A01G0057|evm.TU.Gh_A01G0153|evm.TU.Gh_A01G0313|evm.TU.Gh_A01G0437|evm.TU.Gh_A01G0449|evm.TU.Gh_A01G0491|evm.TU.Gh_A01G0880|evm.TU.Gh_A01G0922|evm.TU.Gh_A01G1100|evm.TU.Gh_A01G1358|evm.TU.Gh_A01G1374|evm.TU.Gh_A01G1404|evm.TU.Gh_A01G1719|evm.TU.Gh_A01G1852|evm.TU.Gh_A02G0303|evm.TU.Gh_A02G0340|evm.TU.Gh_A02G0341|evm.TU.Gh_A02G0715|evm.TU.Gh_A02G0748|evm.TU.Gh_A02G0857|evm.TU.Gh_A02G0979|…	672	evm.TU.Gh_A01G0078|evm.TU.Gh_A01G0119|evm.TU.Gh_A01G0217|evm.TU.Gh_A01G0363|evm.TU.Gh_A01G0383|evm.TU.Gh_A01G0384|evm.TU.Gh_A01G0412|evm.TU.Gh_A01G0547|evm.TU.Gh_A01G0639|evm.TU.Gh_A01G0667|evm.TU.Gh_A01G0678|evm.TU.Gh_A01G0730|evm.TU.Gh_A01G0769|evm.TU.Gh_A01G0891|evm.TU.Gh_A01G0972|evm.TU.Gh_A01G1254|evm.TU.Gh_A01G1278|evm.TU.Gh_A01G1280|evm.TU.Gh_A01G1472|evm.TU.Gh_A01G1507|evm.TU.Gh_A01G1620|…	898	http://amigo.geneontology.org/cgi-bin/amigo/term_details?term=GO:0071310	yes
response to oxygen-containing compound	GO:1901700	2e-09	7.148e-07	1581	evm.TU.Gh_A01G0057|evm.TU.Gh_A01G0119|evm.TU.Gh_A01G0120|evm.TU.Gh_A01G0153|evm.TU.Gh_A01G0167|evm.TU.Gh_A01G0212|evm.TU.Gh_A01G0313|evm.TU.Gh_A01G0491|evm.TU.Gh_A01G0526|evm.TU.Gh_A01G0553|evm.TU.Gh_A01G0639|evm.TU.Gh_A01G0646|evm.TU.Gh_A01G0667|evm.TU.Gh_A01G0760|evm.TU.Gh_A01G0762|evm.TU.Gh_A01G0763|evm.TU.Gh_A01G0821|evm.TU.Gh_A01G0845|evm.TU.Gh_A01G0871|evm.TU.Gh_A01G0880|evm.TU.Gh_A01G0972|…	4160	evm.TU.Gh_A01G0057|evm.TU.Gh_A01G0153|evm.TU.Gh_A01G0313|evm.TU.Gh_A01G0491|evm.TU.Gh_A01G0760|evm.TU.Gh_A01G0880|evm.TU.Gh_A01G1271|evm.TU.Gh_A01G1286|evm.TU.Gh_A01G1382|evm.TU.Gh_A01G1383|evm.TU.Gh_A01G1487|evm.TU.Gh_A02G0069|evm.TU.Gh_A02G0189|evm.TU.Gh_A02G0303|evm.TU.Gh_A02G0541|evm.TU.Gh_A02G0645|evm.TU.Gh_A02G0748|evm.TU.Gh_A02G0927|evm.TU.Gh_A02G1138|evm.TU.Gh_A02G1257|evm.TU.Gh_A02G1473|…	581	evm.TU.Gh_A01G0119|evm.TU.Gh_A01G0120|evm.TU.Gh_A01G0167|evm.TU.Gh_A01G0212|evm.TU.Gh_A01G0526|evm.TU.Gh_A01G0553|evm.TU.Gh_A01G0639|evm.TU.Gh_A01G0646|evm.TU.Gh_A01G0667|evm.TU.Gh_A01G0762|evm.TU.Gh_A01G0763|evm.TU.Gh_A01G0821|evm.TU.Gh_A01G0845|evm.TU.Gh_A01G0871|evm.TU.Gh_A01G0972|evm.TU.Gh_A01G0984|evm.TU.Gh_A01G1117|evm.TU.Gh_A01G1153|evm.TU.Gh_A01G1263|evm.TU.Gh_A01G1278|evm.TU.Gh_A01G1388|…	1000	http://amigo.geneontology.org/cgi-bin/amigo/term_details?term=GO:1901700	yes
mitotic nuclear division	GO:0007067	2.6e-09	8.8499e-07	211	evm.TU.Gh_A01G0133|evm.TU.Gh_A01G0564|evm.TU.Gh_A01G0595|evm.TU.Gh_A01G0658|evm.TU.Gh_A01G0813|evm.TU.Gh_A01G1287|evm.TU.Gh_A01G1462|evm.TU.Gh_A01G1479|evm.TU.Gh_A01G1480|evm.TU.Gh_A01G1595|evm.TU.Gh_A01G1818|evm.TU.Gh_A02G0395|evm.TU.Gh_A02G0828|evm.TU.Gh_A02G1145|evm.TU.Gh_A02G1482|evm.TU.Gh_A02G1591|evm.TU.Gh_A02G1696|evm.TU.Gh_A03G0429|evm.TU.Gh_A03G0513|evm.TU.Gh_A03G0578|evm.TU.Gh_A03G1129|…	446	evm.TU.Gh_A01G0133|evm.TU.Gh_A01G0564|evm.TU.Gh_A01G0658|evm.TU.Gh_A01G0813|evm.TU.Gh_A01G1287|evm.TU.Gh_A01G1462|evm.TU.Gh_A01G1479|evm.TU.Gh_A01G1480|evm.TU.Gh_A01G1595|evm.TU.Gh_A01G1818|evm.TU.Gh_A02G0395|evm.TU.Gh_A02G0828|evm.TU.Gh_A02G1482|evm.TU.Gh_A02G1591|evm.TU.Gh_A02G1696|evm.TU.Gh_A03G0429|evm.TU.Gh_A03G0513|evm.TU.Gh_A03G0578|evm.TU.Gh_A03G1129|evm.TU.Gh_A03G1378|evm.TU.Gh_A03G1609|…	187	evm.TU.Gh_A01G0595|evm.TU.Gh_A02G1145|evm.TU.Gh_A03G1152|evm.TU.Gh_A03G1424|evm.TU.Gh_A05G0380|evm.TU.Gh_A05G3581|evm.TU.Gh_A06G1506|evm.TU.Gh_A08G2038|evm.TU.Gh_A09G2376|evm.TU.Gh_A11G1259|evm.TU.Gh_A11G3102|evm.TU.Gh_A12G2047|evm.TU.Gh_A13G1152|evm.TU.Gh_D01G0605|evm.TU.Gh_D02G1527|evm.TU.Gh_D05G2734|evm.TU.Gh_D07G0229|evm.TU.Gh_D08G2429|evm.TU.Gh_D08G2430|evm.TU.Gh_D09G1932|evm.TU.Gh_D11G1408|…	24	http://amigo.geneontology.org/cgi-bin/amigo/term_details?term=GO:0007067	yes
microtubule-based movement	GO:0007018	4.2e-09	1.36462e-06	107	evm.TU.Gh_A01G0245|evm.TU.Gh_A01G0564|evm.TU.Gh_A01G1637|evm.TU.Gh_A01G1752|evm.TU.Gh_A02G0395|evm.TU.Gh_A02G0828|evm.TU.Gh_A02G1492|evm.TU.Gh_A03G0132|evm.TU.Gh_A03G0303|evm.TU.Gh_A03G0657|evm.TU.Gh_A03G1683|evm.TU.Gh_A04G0192|evm.TU.Gh_A04G0682|evm.TU.Gh_A04G0704|evm.TU.Gh_A05G0163|evm.TU.Gh_A05G0631|evm.TU.Gh_A05G0850|evm.TU.Gh_A05G1427|evm.TU.Gh_A05G1874|evm.TU.Gh_A05G2004|evm.TU.Gh_A05G2862|…	198	evm.TU.Gh_A01G0245|evm.TU.Gh_A01G0564|evm.TU.Gh_A01G1637|evm.TU.Gh_A01G1752|evm.TU.Gh_A02G0395|evm.TU.Gh_A02G0828|evm.TU.Gh_A02G1492|evm.TU.Gh_A03G0132|evm.TU.Gh_A03G0303|evm.TU.Gh_A03G0657|evm.TU.Gh_A03G1683|evm.TU.Gh_A04G0192|evm.TU.Gh_A04G0682|evm.TU.Gh_A04G0704|evm.TU.Gh_A05G0163|evm.TU.Gh_A05G0631|evm.TU.Gh_A05G0850|evm.TU.Gh_A05G1427|evm.TU.Gh_A05G1874|evm.TU.Gh_A05G2004|evm.TU.Gh_A05G2862|…	98	evm.TU.Gh_A06G0178|evm.TU.Gh_A06G0918|evm.TU.Gh_A11G1639|evm.TU.Gh_A13G2211|evm.TU.Gh_D01G0765|evm.TU.Gh_D04G1635|evm.TU.Gh_D05G3699|evm.TU.Gh_D06G0172|evm.TU.Gh_Sca005084G01	9	http://amigo.geneontology.org/cgi-bin/amigo/term_details?term=GO:0007018	yes
cellular response to stimulus	GO:0051716	5.5e-09	1.66787e-06	2916	evm.TU.Gh_A01G0057|evm.TU.Gh_A01G0075|evm.TU.Gh_A01G0078|evm.TU.Gh_A01G0119|evm.TU.Gh_A01G0123|evm.TU.Gh_A01G0124|evm.TU.Gh_A01G0153|evm.TU.Gh_A01G0208|evm.TU.Gh_A01G0217|evm.TU.Gh_A01G0313|evm.TU.Gh_A01G0357|evm.TU.Gh_A01G0363|evm.TU.Gh_A01G0380|evm.TU.Gh_A01G0383|evm.TU.Gh_A01G0384|evm.TU.Gh_A01G0412|evm.TU.Gh_A01G0437|evm.TU.Gh_A01G0449|evm.TU.Gh_A01G0475|evm.TU.Gh_A01G0491|evm.TU.Gh_A01G0505|…	7967	evm.TU.Gh_A01G0057|evm.TU.Gh_A01G0123|evm.TU.Gh_A01G0153|evm.TU.Gh_A01G0313|evm.TU.Gh_A01G0357|evm.TU.Gh_A01G0380|evm.TU.Gh_A01G0437|evm.TU.Gh_A01G0449|evm.TU.Gh_A01G0491|evm.TU.Gh_A01G0605|evm.TU.Gh_A01G0805|evm.TU.Gh_A01G0880|evm.TU.Gh_A01G0916|evm.TU.Gh_A01G0922|evm.TU.Gh_A01G0943|evm.TU.Gh_A01G1059|evm.TU.Gh_A01G1063|evm.TU.Gh_A01G1065|evm.TU.Gh_A01G1068|evm.TU.Gh_A01G1100|evm.TU.Gh_A01G1286|…	1325	evm.TU.Gh_A01G0075|evm.TU.Gh_A01G0078|evm.TU.Gh_A01G0119|evm.TU.Gh_A01G0124|evm.TU.Gh_A01G0208|evm.TU.Gh_A01G0217|evm.TU.Gh_A01G0363|evm.TU.Gh_A01G0383|evm.TU.Gh_A01G0384|evm.TU.Gh_A01G0412|evm.TU.Gh_A01G0475|evm.TU.Gh_A01G0505|evm.TU.Gh_A01G0520|evm.TU.Gh_A01G0525|evm.TU.Gh_A01G0542|evm.TU.Gh_A01G0547|evm.TU.Gh_A01G0553|evm.TU.Gh_A01G0565|evm.TU.Gh_A01G0595|evm.TU.Gh_A01G0639|evm.TU.Gh_A01G0646|…	1591	http://amigo.geneontology.org/cgi-bin/amigo/term_details?term=GO:0051716	yes
nucleosome organization	GO:0034728	5.6e-09	1.66787e-06	68	evm.TU.Gh_A01G1890|evm.TU.Gh_A02G1138|evm.TU.Gh_A02G1361|evm.TU.Gh_A03G0310|evm.TU.Gh_A03G0342|evm.TU.Gh_A03G0582|evm.TU.Gh_A04G0698|evm.TU.Gh_A05G0846|evm.TU.Gh_A07G0118|evm.TU.Gh_A07G0712|evm.TU.Gh_A07G0948|evm.TU.Gh_A07G1109|evm.TU.Gh_A07G1110|evm.TU.Gh_A07G2178|evm.TU.Gh_A08G0011|evm.TU.Gh_A08G0014|evm.TU.Gh_A08G0565|evm.TU.Gh_A08G2531|evm.TU.Gh_A08G2533|evm.TU.Gh_A08G2548|evm.TU.Gh_A10G0449|…	112	evm.TU.Gh_A01G1890|evm.TU.Gh_A02G1138|evm.TU.Gh_A02G1361|evm.TU.Gh_A03G0310|evm.TU.Gh_A03G0342|evm.TU.Gh_A03G0582|evm.TU.Gh_A04G0698|evm.TU.Gh_A05G0846|evm.TU.Gh_A07G0118|evm.TU.Gh_A07G0712|evm.TU.Gh_A07G0948|evm.TU.Gh_A07G1109|evm.TU.Gh_A07G1110|evm.TU.Gh_A07G2178|evm.TU.Gh_A08G0011|evm.TU.Gh_A08G0014|evm.TU.Gh_A08G0565|evm.TU.Gh_A08G2531|evm.TU.Gh_A08G2533|evm.TU.Gh_A08G2548|evm.TU.Gh_A10G0449|…	67	evm.TU.Gh_D03G0265	1	http://amigo.geneontology.org/cgi-bin/amigo/term_details?term=GO:0034728	yes
response to water	GO:0009415	7.4e-09	2.11581e-06	374	evm.TU.Gh_A01G0057|evm.TU.Gh_A01G0119|evm.TU.Gh_A01G0120|evm.TU.Gh_A01G0553|evm.TU.Gh_A01G0871|evm.TU.Gh_A01G0984|evm.TU.Gh_A01G1271|evm.TU.Gh_A01G1278|evm.TU.Gh_A01G1286|evm.TU.Gh_A01G1701|evm.TU.Gh_A01G1714|evm.TU.Gh_A02G0189|evm.TU.Gh_A02G0384|evm.TU.Gh_A02G0495|evm.TU.Gh_A02G0751|evm.TU.Gh_A02G0836|evm.TU.Gh_A02G0874|evm.TU.Gh_A02G0934|evm.TU.Gh_A02G0949|evm.TU.Gh_A02G1237|evm.TU.Gh_A02G1426|…	868	evm.TU.Gh_A01G0057|evm.TU.Gh_A01G1271|evm.TU.Gh_A01G1286|evm.TU.Gh_A02G0189|evm.TU.Gh_A03G0043|evm.TU.Gh_A03G0876|evm.TU.Gh_A03G1280|evm.TU.Gh_A03G1362|evm.TU.Gh_A03G1559|evm.TU.Gh_A03G1733|evm.TU.Gh_A04G1024|evm.TU.Gh_A04G1232|evm.TU.Gh_A04G1398|evm.TU.Gh_A05G0510|evm.TU.Gh_A05G0611|evm.TU.Gh_A05G0638|evm.TU.Gh_A05G0999|evm.TU.Gh_A05G1363|evm.TU.Gh_A05G2405|evm.TU.Gh_A05G3030|evm.TU.Gh_A05G3311|…	150	evm.TU.Gh_A01G0119|evm.TU.Gh_A01G0120|evm.TU.Gh_A01G0553|evm.TU.Gh_A01G0871|evm.TU.Gh_A01G0984|evm.TU.Gh_A01G1278|evm.TU.Gh_A01G1701|evm.TU.Gh_A01G1714|evm.TU.Gh_A02G0384|evm.TU.Gh_A02G0495|evm.TU.Gh_A02G0751|evm.TU.Gh_A02G0836|evm.TU.Gh_A02G0874|evm.TU.Gh_A02G0934|evm.TU.Gh_A02G0949|evm.TU.Gh_A02G1237|evm.TU.Gh_A02G1426|evm.TU.Gh_A02G1646|evm.TU.Gh_A03G0097|evm.TU.Gh_A03G0210|evm.TU.Gh_A03G0960|…	224	http://amigo.geneontology.org/cgi-bin/amigo/term_details?term=GO:0009415	yes
response to acid chemical	GO:0001101	1.2e-08	3.29908e-06	1143	evm.TU.Gh_A01G0057|evm.TU.Gh_A01G0119|evm.TU.Gh_A01G0120|evm.TU.Gh_A01G0153|evm.TU.Gh_A01G0167|evm.TU.Gh_A01G0491|evm.TU.Gh_A01G0526|evm.TU.Gh_A01G0553|evm.TU.Gh_A01G0646|evm.TU.Gh_A01G0667|evm.TU.Gh_A01G0760|evm.TU.Gh_A01G0762|evm.TU.Gh_A01G0763|evm.TU.Gh_A01G0871|evm.TU.Gh_A01G0880|evm.TU.Gh_A01G0984|evm.TU.Gh_A01G1117|evm.TU.Gh_A01G1271|evm.TU.Gh_A01G1278|evm.TU.Gh_A01G1286|evm.TU.Gh_A01G1382|…	2961	evm.TU.Gh_A01G0057|evm.TU.Gh_A01G0153|evm.TU.Gh_A01G0491|evm.TU.Gh_A01G0760|evm.TU.Gh_A01G0880|evm.TU.Gh_A01G1271|evm.TU.Gh_A01G1286|evm.TU.Gh_A01G1382|evm.TU.Gh_A01G1383|evm.TU.Gh_A02G0069|evm.TU.Gh_A02G0189|evm.TU.Gh_A02G0303|evm.TU.Gh_A02G0748|evm.TU.Gh_A02G1257|evm.TU.Gh_A02G1473|evm.TU.Gh_A02G1614|evm.TU.Gh_A02G1692|evm.TU.Gh_A02G1796|evm.TU.Gh_A03G0043|evm.TU.Gh_A03G0163|evm.TU.Gh_A03G0189|…	437	evm.TU.Gh_A01G0119|evm.TU.Gh_A01G0120|evm.TU.Gh_A01G0167|evm.TU.Gh_A01G0526|evm.TU.Gh_A01G0553|evm.TU.Gh_A01G0646|evm.TU.Gh_A01G0667|evm.TU.Gh_A01G0762|evm.TU.Gh_A01G0763|evm.TU.Gh_A01G0871|evm.TU.Gh_A01G0984|evm.TU.Gh_A01G1117|evm.TU.Gh_A01G1278|evm.TU.Gh_A01G1472|evm.TU.Gh_A01G1644|evm.TU.Gh_A01G1701|evm.TU.Gh_A01G1714|evm.TU.Gh_A01G1715|evm.TU.Gh_A01G1828|evm.TU.Gh_A02G0104|evm.TU.Gh_A02G0259|…	706	http://amigo.geneontology.org/cgi-bin/amigo/term_details?term=GO:0001101	yes
signal transduction	GO:0007165	1.9e-08	5.03007e-06	2110	evm.TU.Gh_A01G0057|evm.TU.Gh_A01G0075|evm.TU.Gh_A01G0078|evm.TU.Gh_A01G0119|evm.TU.Gh_A01G0124|evm.TU.Gh_A01G0153|evm.TU.Gh_A01G0208|evm.TU.Gh_A01G0217|evm.TU.Gh_A01G0313|evm.TU.Gh_A01G0363|evm.TU.Gh_A01G0383|evm.TU.Gh_A01G0384|evm.TU.Gh_A01G0412|evm.TU.Gh_A01G0437|evm.TU.Gh_A01G0449|evm.TU.Gh_A01G0475|evm.TU.Gh_A01G0491|evm.TU.Gh_A01G0505|evm.TU.Gh_A01G0525|evm.TU.Gh_A01G0547|evm.TU.Gh_A01G0595|…	5688	evm.TU.Gh_A01G0057|evm.TU.Gh_A01G0153|evm.TU.Gh_A01G0313|evm.TU.Gh_A01G0437|evm.TU.Gh_A01G0449|evm.TU.Gh_A01G0491|evm.TU.Gh_A01G0880|evm.TU.Gh_A01G0922|evm.TU.Gh_A01G0943|evm.TU.Gh_A01G1065|evm.TU.Gh_A01G1340|evm.TU.Gh_A01G1358|evm.TU.Gh_A01G1374|evm.TU.Gh_A01G1382|evm.TU.Gh_A01G1383|evm.TU.Gh_A01G1404|evm.TU.Gh_A01G1617|evm.TU.Gh_A01G1719|evm.TU.Gh_A01G1754|evm.TU.Gh_A01G1818|evm.TU.Gh_A01G1852|…	902	evm.TU.Gh_A01G0075|evm.TU.Gh_A01G0078|evm.TU.Gh_A01G0119|evm.TU.Gh_A01G0124|evm.TU.Gh_A01G0208|evm.TU.Gh_A01G0217|evm.TU.Gh_A01G0363|evm.TU.Gh_A01G0383|evm.TU.Gh_A01G0384|evm.TU.Gh_A01G0412|evm.TU.Gh_A01G0475|evm.TU.Gh_A01G0505|evm.TU.Gh_A01G0525|evm.TU.Gh_A01G0547|evm.TU.Gh_A01G0595|evm.TU.Gh_A01G0639|evm.TU.Gh_A01G0667|evm.TU.Gh_A01G0678|evm.TU.Gh_A01G0723|evm.TU.Gh_A01G0730|evm.TU.Gh_A01G0769|…	1208	http://amigo.geneontology.org/cgi-bin/amigo/term_details?term=GO:0007165	yes
cell communication	GO:0007154	2.9e-08	7.148e-06	2320	evm.TU.Gh_A01G0057|evm.TU.Gh_A01G0075|evm.TU.Gh_A01G0078|evm.TU.Gh_A01G0119|evm.TU.Gh_A01G0124|evm.TU.Gh_A01G0153|evm.TU.Gh_A01G0208|evm.TU.Gh_A01G0217|evm.TU.Gh_A01G0254|evm.TU.Gh_A01G0255|evm.TU.Gh_A01G0313|evm.TU.Gh_A01G0363|evm.TU.Gh_A01G0383|evm.TU.Gh_A01G0384|evm.TU.Gh_A01G0412|evm.TU.Gh_A01G0437|evm.TU.Gh_A01G0449|evm.TU.Gh_A01G0460|evm.TU.Gh_A01G0475|evm.TU.Gh_A01G0491|evm.TU.Gh_A01G0505|…	6293	evm.TU.Gh_A01G0057|evm.TU.Gh_A01G0153|evm.TU.Gh_A01G0313|evm.TU.Gh_A01G0437|evm.TU.Gh_A01G0449|evm.TU.Gh_A01G0491|evm.TU.Gh_A01G0534|evm.TU.Gh_A01G0880|evm.TU.Gh_A01G0922|evm.TU.Gh_A01G0943|evm.TU.Gh_A01G1065|evm.TU.Gh_A01G1286|evm.TU.Gh_A01G1340|evm.TU.Gh_A01G1358|evm.TU.Gh_A01G1374|evm.TU.Gh_A01G1382|evm.TU.Gh_A01G1383|evm.TU.Gh_A01G1404|evm.TU.Gh_A01G1617|evm.TU.Gh_A01G1719|evm.TU.Gh_A01G1754|…	973	evm.TU.Gh_A01G0075|evm.TU.Gh_A01G0078|evm.TU.Gh_A01G0119|evm.TU.Gh_A01G0124|evm.TU.Gh_A01G0208|evm.TU.Gh_A01G0217|evm.TU.Gh_A01G0254|evm.TU.Gh_A01G0255|evm.TU.Gh_A01G0363|evm.TU.Gh_A01G0383|evm.TU.Gh_A01G0384|evm.TU.Gh_A01G0412|evm.TU.Gh_A01G0460|evm.TU.Gh_A01G0475|evm.TU.Gh_A01G0505|evm.TU.Gh_A01G0525|evm.TU.Gh_A01G0535|evm.TU.Gh_A01G0536|evm.TU.Gh_A01G0547|evm.TU.Gh_A01G0553|evm.TU.Gh_A01G0595|…	1347	http://amigo.geneontology.org/cgi-bin/amigo/term_details?term=GO:0007154	yes
monocarboxylic acid metabolic process	GO:0032787	2.9e-08	7.148e-06	704	evm.TU.Gh_A01G0045|evm.TU.Gh_A01G0057|evm.TU.Gh_A01G0141|evm.TU.Gh_A01G0159|evm.TU.Gh_A01G0167|evm.TU.Gh_A01G0180|evm.TU.Gh_A01G0186|evm.TU.Gh_A01G0189|evm.TU.Gh_A01G0395|evm.TU.Gh_A01G0420|evm.TU.Gh_A01G0450|evm.TU.Gh_A01G0502|evm.TU.Gh_A01G0760|evm.TU.Gh_A01G0762|evm.TU.Gh_A01G0763|evm.TU.Gh_A01G0774|evm.TU.Gh_A01G0775|evm.TU.Gh_A01G0785|evm.TU.Gh_A01G0799|evm.TU.Gh_A01G0870|evm.TU.Gh_A01G1047|…	1762	evm.TU.Gh_A01G0045|evm.TU.Gh_A01G0057|evm.TU.Gh_A01G0180|evm.TU.Gh_A01G0189|evm.TU.Gh_A01G0760|evm.TU.Gh_A01G0774|evm.TU.Gh_A01G0785|evm.TU.Gh_A01G1047|evm.TU.Gh_A01G1063|evm.TU.Gh_A01G1527|evm.TU.Gh_A01G1563|evm.TU.Gh_A01G1574|evm.TU.Gh_A01G1961|evm.TU.Gh_A01G2000|evm.TU.Gh_A01G2091|evm.TU.Gh_A01G2094|evm.TU.Gh_A01G2158|evm.TU.Gh_A02G0517|evm.TU.Gh_A02G1259|evm.TU.Gh_A02G1525|evm.TU.Gh_A02G1561|…	335	evm.TU.Gh_A01G0141|evm.TU.Gh_A01G0159|evm.TU.Gh_A01G0167|evm.TU.Gh_A01G0186|evm.TU.Gh_A01G0395|evm.TU.Gh_A01G0420|evm.TU.Gh_A01G0450|evm.TU.Gh_A01G0502|evm.TU.Gh_A01G0762|evm.TU.Gh_A01G0763|evm.TU.Gh_A01G0775|evm.TU.Gh_A01G0799|evm.TU.Gh_A01G0870|evm.TU.Gh_A01G1251|evm.TU.Gh_A01G1355|evm.TU.Gh_A01G1505|evm.TU.Gh_A01G2104|evm.TU.Gh_A02G0067|evm.TU.Gh_A02G0491|evm.TU.Gh_A02G0867|evm.TU.Gh_A02G1034|…	369	http://amigo.geneontology.org/cgi-bin/amigo/term_details?term=GO:0032787	yes
organic cyclic compound biosynthetic process	GO:1901362	3.8e-08	9.05413e-06	3371	evm.TU.Gh_A01G0013|evm.TU.Gh_A01G0028|evm.TU.Gh_A01G0039|evm.TU.Gh_A01G0054|evm.TU.Gh_A01G0064|evm.TU.Gh_A01G0119|evm.TU.Gh_A01G0135|evm.TU.Gh_A01G0136|evm.TU.Gh_A01G0139|evm.TU.Gh_A01G0153|evm.TU.Gh_A01G0217|evm.TU.Gh_A01G0219|evm.TU.Gh_A01G0267|evm.TU.Gh_A01G0275|evm.TU.Gh_A01G0320|evm.TU.Gh_A01G0360|evm.TU.Gh_A01G0380|evm.TU.Gh_A01G0386|evm.TU.Gh_A01G0401|evm.TU.Gh_A01G0406|evm.TU.Gh_A01G0439|…	9314	evm.TU.Gh_A01G0054|evm.TU.Gh_A01G0064|evm.TU.Gh_A01G0135|evm.TU.Gh_A01G0136|evm.TU.Gh_A01G0153|evm.TU.Gh_A01G0219|evm.TU.Gh_A01G0320|evm.TU.Gh_A01G0380|evm.TU.Gh_A01G0406|evm.TU.Gh_A01G0440|evm.TU.Gh_A01G0444|evm.TU.Gh_A01G0515|evm.TU.Gh_A01G0556|evm.TU.Gh_A01G0631|evm.TU.Gh_A01G0772|evm.TU.Gh_A01G0796|evm.TU.Gh_A01G0805|evm.TU.Gh_A01G0814|evm.TU.Gh_A01G0816|evm.TU.Gh_A01G0916|evm.TU.Gh_A01G0922|…	1722	evm.TU.Gh_A01G0013|evm.TU.Gh_A01G0028|evm.TU.Gh_A01G0039|evm.TU.Gh_A01G0119|evm.TU.Gh_A01G0139|evm.TU.Gh_A01G0217|evm.TU.Gh_A01G0267|evm.TU.Gh_A01G0275|evm.TU.Gh_A01G0360|evm.TU.Gh_A01G0386|evm.TU.Gh_A01G0401|evm.TU.Gh_A01G0439|evm.TU.Gh_A01G0497|evm.TU.Gh_A01G0502|evm.TU.Gh_A01G0526|evm.TU.Gh_A01G0566|evm.TU.Gh_A01G0626|evm.TU.Gh_A01G0639|evm.TU.Gh_A01G0720|evm.TU.Gh_A01G0738|evm.TU.Gh_A01G0770|…	1649	http://amigo.geneontology.org/cgi-bin/amigo/term_details?term=GO:1901362	yes
response to water deprivation	GO:0009414	4.5e-08	1.03761e-05	363	evm.TU.Gh_A01G0057|evm.TU.Gh_A01G0119|evm.TU.Gh_A01G0120|evm.TU.Gh_A01G0553|evm.TU.Gh_A01G0871|evm.TU.Gh_A01G0984|evm.TU.Gh_A01G1271|evm.TU.Gh_A01G1278|evm.TU.Gh_A01G1286|evm.TU.Gh_A01G1701|evm.TU.Gh_A01G1714|evm.TU.Gh_A02G0189|evm.TU.Gh_A02G0384|evm.TU.Gh_A02G0495|evm.TU.Gh_A02G0751|evm.TU.Gh_A02G0836|evm.TU.Gh_A02G0874|evm.TU.Gh_A02G0934|evm.TU.Gh_A02G0949|evm.TU.Gh_A02G1237|evm.TU.Gh_A02G1426|…	851	evm.TU.Gh_A01G0057|evm.TU.Gh_A01G1271|evm.TU.Gh_A01G1286|evm.TU.Gh_A02G0189|evm.TU.Gh_A03G0043|evm.TU.Gh_A03G0876|evm.TU.Gh_A03G1280|evm.TU.Gh_A03G1362|evm.TU.Gh_A03G1559|evm.TU.Gh_A04G1024|evm.TU.Gh_A04G1232|evm.TU.Gh_A04G1398|evm.TU.Gh_A05G0510|evm.TU.Gh_A05G0611|evm.TU.Gh_A05G0638|evm.TU.Gh_A05G0999|evm.TU.Gh_A05G1363|evm.TU.Gh_A05G2405|evm.TU.Gh_A05G3030|evm.TU.Gh_A05G3311|evm.TU.Gh_A06G0188|…	140	evm.TU.Gh_A01G0119|evm.TU.Gh_A01G0120|evm.TU.Gh_A01G0553|evm.TU.Gh_A01G0871|evm.TU.Gh_A01G0984|evm.TU.Gh_A01G1278|evm.TU.Gh_A01G1701|evm.TU.Gh_A01G1714|evm.TU.Gh_A02G0384|evm.TU.Gh_A02G0495|evm.TU.Gh_A02G0751|evm.TU.Gh_A02G0836|evm.TU.Gh_A02G0874|evm.TU.Gh_A02G0934|evm.TU.Gh_A02G0949|evm.TU.Gh_A02G1237|evm.TU.Gh_A02G1426|evm.TU.Gh_A02G1646|evm.TU.Gh_A03G0097|evm.TU.Gh_A03G0210|evm.TU.Gh_A03G0960|…	223	http://amigo.geneontology.org/cgi-bin/amigo/term_details?term=GO:0009414	yes
mitotic cell cycle process	GO:1903047	5e-08	1.11688e-05	313	evm.TU.Gh_A01G0133|evm.TU.Gh_A01G0564|evm.TU.Gh_A01G0595|evm.TU.Gh_A01G0658|evm.TU.Gh_A01G0813|evm.TU.Gh_A01G1287|evm.TU.Gh_A01G1462|evm.TU.Gh_A01G1479|evm.TU.Gh_A01G1480|evm.TU.Gh_A01G1595|evm.TU.Gh_A01G1818|evm.TU.Gh_A02G0395|evm.TU.Gh_A02G0828|evm.TU.Gh_A02G1145|evm.TU.Gh_A02G1482|evm.TU.Gh_A02G1591|evm.TU.Gh_A02G1633|evm.TU.Gh_A02G1696|evm.TU.Gh_A03G0163|evm.TU.Gh_A03G0429|evm.TU.Gh_A03G0513|…	721	evm.TU.Gh_A01G0133|evm.TU.Gh_A01G0564|evm.TU.Gh_A01G0658|evm.TU.Gh_A01G0813|evm.TU.Gh_A01G1287|evm.TU.Gh_A01G1462|evm.TU.Gh_A01G1479|evm.TU.Gh_A01G1480|evm.TU.Gh_A01G1595|evm.TU.Gh_A01G1818|evm.TU.Gh_A02G0395|evm.TU.Gh_A02G0828|evm.TU.Gh_A02G1482|evm.TU.Gh_A02G1591|evm.TU.Gh_A02G1633|evm.TU.Gh_A02G1696|evm.TU.Gh_A03G0163|evm.TU.Gh_A03G0429|evm.TU.Gh_A03G0513|evm.TU.Gh_A03G0578|evm.TU.Gh_A03G0737|…	259	evm.TU.Gh_A01G0595|evm.TU.Gh_A02G1145|evm.TU.Gh_A03G0718|evm.TU.Gh_A03G0880|evm.TU.Gh_A03G1152|evm.TU.Gh_A03G1424|evm.TU.Gh_A05G0380|evm.TU.Gh_A05G0401|evm.TU.Gh_A05G3581|evm.TU.Gh_A05G3825|evm.TU.Gh_A06G1506|evm.TU.Gh_A08G1183|evm.TU.Gh_A08G2038|evm.TU.Gh_A08G2235|evm.TU.Gh_A08G2284|evm.TU.Gh_A09G2376|evm.TU.Gh_A11G1259|evm.TU.Gh_A11G1639|evm.TU.Gh_A11G3102|evm.TU.Gh_A12G0416|evm.TU.Gh_A12G1642|…	54	http://amigo.geneontology.org/cgi-bin/amigo/term_details?term=GO:1903047	yes
response to alcohol	GO:0097305	5.5e-08	1.19133e-05	673	evm.TU.Gh_A01G0057|evm.TU.Gh_A01G0491|evm.TU.Gh_A01G0526|evm.TU.Gh_A01G0871|evm.TU.Gh_A01G0880|evm.TU.Gh_A01G0972|evm.TU.Gh_A01G0984|evm.TU.Gh_A01G1117|evm.TU.Gh_A01G1278|evm.TU.Gh_A01G1382|evm.TU.Gh_A01G1383|evm.TU.Gh_A01G1472|evm.TU.Gh_A01G1715|evm.TU.Gh_A01G1828|evm.TU.Gh_A02G0104|evm.TU.Gh_A02G0406|evm.TU.Gh_A02G0748|evm.TU.Gh_A02G0751|evm.TU.Gh_A02G0788|evm.TU.Gh_A02G0789|evm.TU.Gh_A02G0836|…	1684	evm.TU.Gh_A01G0057|evm.TU.Gh_A01G0491|evm.TU.Gh_A01G0880|evm.TU.Gh_A01G1382|evm.TU.Gh_A01G1383|evm.TU.Gh_A02G0748|evm.TU.Gh_A02G1257|evm.TU.Gh_A02G1796|evm.TU.Gh_A03G0043|evm.TU.Gh_A03G0163|evm.TU.Gh_A03G0189|evm.TU.Gh_A03G0274|evm.TU.Gh_A03G0577|evm.TU.Gh_A03G0786|evm.TU.Gh_A03G1186|evm.TU.Gh_A03G1253|evm.TU.Gh_A03G1280|evm.TU.Gh_A03G1559|evm.TU.Gh_A03G1709|evm.TU.Gh_A03G1760|evm.TU.Gh_A03G1807|…	296	evm.TU.Gh_A01G0526|evm.TU.Gh_A01G0871|evm.TU.Gh_A01G0972|evm.TU.Gh_A01G0984|evm.TU.Gh_A01G1117|evm.TU.Gh_A01G1278|evm.TU.Gh_A01G1472|evm.TU.Gh_A01G1715|evm.TU.Gh_A01G1828|evm.TU.Gh_A02G0104|evm.TU.Gh_A02G0406|evm.TU.Gh_A02G0751|evm.TU.Gh_A02G0788|evm.TU.Gh_A02G0789|evm.TU.Gh_A02G0836|evm.TU.Gh_A02G0874|evm.TU.Gh_A02G1226|evm.TU.Gh_A02G1237|evm.TU.Gh_A02G1278|evm.TU.Gh_A02G1635|evm.TU.Gh_A02G1646|…	377	http://amigo.geneontology.org/cgi-bin/amigo/term_details?term=GO:0097305	yes
cellular response to chemical stimulus	GO:0070887	5.7e-08	1.19834e-05	1764	evm.TU.Gh_A01G0057|evm.TU.Gh_A01G0078|evm.TU.Gh_A01G0119|evm.TU.Gh_A01G0153|evm.TU.Gh_A01G0217|evm.TU.Gh_A01G0313|evm.TU.Gh_A01G0363|evm.TU.Gh_A01G0383|evm.TU.Gh_A01G0384|evm.TU.Gh_A01G0412|evm.TU.Gh_A01G0437|evm.TU.Gh_A01G0449|evm.TU.Gh_A01G0491|evm.TU.Gh_A01G0547|evm.TU.Gh_A01G0553|evm.TU.Gh_A01G0565|evm.TU.Gh_A01G0639|evm.TU.Gh_A01G0667|evm.TU.Gh_A01G0678|evm.TU.Gh_A01G0730|evm.TU.Gh_A01G0769|…	4725	evm.TU.Gh_A01G0057|evm.TU.Gh_A01G0153|evm.TU.Gh_A01G0313|evm.TU.Gh_A01G0437|evm.TU.Gh_A01G0449|evm.TU.Gh_A01G0491|evm.TU.Gh_A01G0880|evm.TU.Gh_A01G0922|evm.TU.Gh_A01G1100|evm.TU.Gh_A01G1286|evm.TU.Gh_A01G1358|evm.TU.Gh_A01G1374|evm.TU.Gh_A01G1404|evm.TU.Gh_A01G1487|evm.TU.Gh_A01G1719|evm.TU.Gh_A01G1852|evm.TU.Gh_A02G0303|evm.TU.Gh_A02G0340|evm.TU.Gh_A02G0341|evm.TU.Gh_A02G0715|evm.TU.Gh_A02G0748|…	722	evm.TU.Gh_A01G0078|evm.TU.Gh_A01G0119|evm.TU.Gh_A01G0217|evm.TU.Gh_A01G0363|evm.TU.Gh_A01G0383|evm.TU.Gh_A01G0384|evm.TU.Gh_A01G0412|evm.TU.Gh_A01G0547|evm.TU.Gh_A01G0553|evm.TU.Gh_A01G0565|evm.TU.Gh_A01G0639|evm.TU.Gh_A01G0667|evm.TU.Gh_A01G0678|evm.TU.Gh_A01G0730|evm.TU.Gh_A01G0769|evm.TU.Gh_A01G0845|evm.TU.Gh_A01G0891|evm.TU.Gh_A01G0972|evm.TU.Gh_A01G1254|evm.TU.Gh_A01G1278|evm.TU.Gh_A01G1280|…	1042	http://amigo.geneontology.org/cgi-bin/amigo/term_details?term=GO:0070887	yes
signaling	GO:0023052	9.7e-08	1.98102e-05	2150	evm.TU.Gh_A01G0057|evm.TU.Gh_A01G0075|evm.TU.Gh_A01G0078|evm.TU.Gh_A01G0119|evm.TU.Gh_A01G0124|evm.TU.Gh_A01G0153|evm.TU.Gh_A01G0208|evm.TU.Gh_A01G0217|evm.TU.Gh_A01G0313|evm.TU.Gh_A01G0363|evm.TU.Gh_A01G0383|evm.TU.Gh_A01G0384|evm.TU.Gh_A01G0412|evm.TU.Gh_A01G0437|evm.TU.Gh_A01G0449|evm.TU.Gh_A01G0475|evm.TU.Gh_A01G0491|evm.TU.Gh_A01G0505|evm.TU.Gh_A01G0525|evm.TU.Gh_A01G0547|evm.TU.Gh_A01G0595|…	5830	evm.TU.Gh_A01G0057|evm.TU.Gh_A01G0153|evm.TU.Gh_A01G0313|evm.TU.Gh_A01G0437|evm.TU.Gh_A01G0449|evm.TU.Gh_A01G0491|evm.TU.Gh_A01G0880|evm.TU.Gh_A01G0922|evm.TU.Gh_A01G0943|evm.TU.Gh_A01G1065|evm.TU.Gh_A01G1340|evm.TU.Gh_A01G1358|evm.TU.Gh_A01G1374|evm.TU.Gh_A01G1382|evm.TU.Gh_A01G1383|evm.TU.Gh_A01G1404|evm.TU.Gh_A01G1617|evm.TU.Gh_A01G1719|evm.TU.Gh_A01G1754|evm.TU.Gh_A01G1818|evm.TU.Gh_A01G1852|…	924	evm.TU.Gh_A01G0075|evm.TU.Gh_A01G0078|evm.TU.Gh_A01G0119|evm.TU.Gh_A01G0124|evm.TU.Gh_A01G0208|evm.TU.Gh_A01G0217|evm.TU.Gh_A01G0363|evm.TU.Gh_A01G0383|evm.TU.Gh_A01G0384|evm.TU.Gh_A01G0412|evm.TU.Gh_A01G0475|evm.TU.Gh_A01G0505|evm.TU.Gh_A01G0525|evm.TU.Gh_A01G0547|evm.TU.Gh_A01G0595|evm.TU.Gh_A01G0639|evm.TU.Gh_A01G0667|evm.TU.Gh_A01G0678|evm.TU.Gh_A01G0723|evm.TU.Gh_A01G0730|evm.TU.Gh_A01G0769|…	1226	http://amigo.geneontology.org/cgi-bin/amigo/term_details?term=GO:0023052	yes
single organism signaling	GO:0044700	1.2e-07	2.38267e-05	2147	evm.TU.Gh_A01G0057|evm.TU.Gh_A01G0075|evm.TU.Gh_A01G0078|evm.TU.Gh_A01G0119|evm.TU.Gh_A01G0124|evm.TU.Gh_A01G0153|evm.TU.Gh_A01G0208|evm.TU.Gh_A01G0217|evm.TU.Gh_A01G0313|evm.TU.Gh_A01G0363|evm.TU.Gh_A01G0383|evm.TU.Gh_A01G0384|evm.TU.Gh_A01G0412|evm.TU.Gh_A01G0437|evm.TU.Gh_A01G0449|evm.TU.Gh_A01G0475|evm.TU.Gh_A01G0491|evm.TU.Gh_A01G0505|evm.TU.Gh_A01G0525|evm.TU.Gh_A01G0547|evm.TU.Gh_A01G0595|…	5825	evm.TU.Gh_A01G0057|evm.TU.Gh_A01G0153|evm.TU.Gh_A01G0313|evm.TU.Gh_A01G0437|evm.TU.Gh_A01G0449|evm.TU.Gh_A01G0491|evm.TU.Gh_A01G0880|evm.TU.Gh_A01G0922|evm.TU.Gh_A01G0943|evm.TU.Gh_A01G1065|evm.TU.Gh_A01G1340|evm.TU.Gh_A01G1358|evm.TU.Gh_A01G1374|evm.TU.Gh_A01G1382|evm.TU.Gh_A01G1383|evm.TU.Gh_A01G1404|evm.TU.Gh_A01G1617|evm.TU.Gh_A01G1719|evm.TU.Gh_A01G1754|evm.TU.Gh_A01G1818|evm.TU.Gh_A01G1852|…	924	evm.TU.Gh_A01G0075|evm.TU.Gh_A01G0078|evm.TU.Gh_A01G0119|evm.TU.Gh_A01G0124|evm.TU.Gh_A01G0208|evm.TU.Gh_A01G0217|evm.TU.Gh_A01G0363|evm.TU.Gh_A01G0383|evm.TU.Gh_A01G0384|evm.TU.Gh_A01G0412|evm.TU.Gh_A01G0475|evm.TU.Gh_A01G0505|evm.TU.Gh_A01G0525|evm.TU.Gh_A01G0547|evm.TU.Gh_A01G0595|evm.TU.Gh_A01G0639|evm.TU.Gh_A01G0667|evm.TU.Gh_A01G0678|evm.TU.Gh_A01G0723|evm.TU.Gh_A01G0730|evm.TU.Gh_A01G0769|…	1223	http://amigo.geneontology.org/cgi-bin/amigo/term_details?term=GO:0044700	yes
DNA replication	GO:0006260	1.4e-07	2.70465e-05	208	evm.TU.Gh_A01G0437|evm.TU.Gh_A01G0605|evm.TU.Gh_A01G1391|evm.TU.Gh_A01G1595|evm.TU.Gh_A01G1818|evm.TU.Gh_A02G0799|evm.TU.Gh_A02G0934|evm.TU.Gh_A02G1204|evm.TU.Gh_A02G1313|evm.TU.Gh_A02G1591|evm.TU.Gh_A03G0240|evm.TU.Gh_A03G0403|evm.TU.Gh_A03G0412|evm.TU.Gh_A03G0429|evm.TU.Gh_A03G0611|evm.TU.Gh_A03G0625|evm.TU.Gh_A03G0737|evm.TU.Gh_A03G0880|evm.TU.Gh_A03G1152|evm.TU.Gh_A03G1940|evm.TU.Gh_A03G2037|…	457	evm.TU.Gh_A01G0437|evm.TU.Gh_A01G0605|evm.TU.Gh_A01G1391|evm.TU.Gh_A01G1595|evm.TU.Gh_A01G1818|evm.TU.Gh_A02G0799|evm.TU.Gh_A02G1204|evm.TU.Gh_A02G1313|evm.TU.Gh_A02G1591|evm.TU.Gh_A03G0240|evm.TU.Gh_A03G0403|evm.TU.Gh_A03G0412|evm.TU.Gh_A03G0429|evm.TU.Gh_A03G0611|evm.TU.Gh_A03G0625|evm.TU.Gh_A03G0737|evm.TU.Gh_A03G1940|evm.TU.Gh_A03G2037|evm.TU.Gh_A05G0271|evm.TU.Gh_A05G0687|evm.TU.Gh_A05G1413|…	176	evm.TU.Gh_A02G0934|evm.TU.Gh_A03G0880|evm.TU.Gh_A03G1152|evm.TU.Gh_A05G0401|evm.TU.Gh_A05G2169|evm.TU.Gh_A09G0276|evm.TU.Gh_A11G2405|evm.TU.Gh_A12G0130|evm.TU.Gh_A12G1522|evm.TU.Gh_A12G2047|evm.TU.Gh_A12G2206|evm.TU.Gh_A13G0648|evm.TU.Gh_A13G1568|evm.TU.Gh_A13G1875|evm.TU.Gh_D01G1303|evm.TU.Gh_D02G0343|evm.TU.Gh_D03G0831|evm.TU.Gh_D05G2329|evm.TU.Gh_D05G2425|evm.TU.Gh_D05G3646|evm.TU.Gh_D09G0277|…	32	http://amigo.geneontology.org/cgi-bin/amigo/term_details?term=GO:0006260	yes
protein-DNA complex assembly	GO:0065004	1.7e-07	3.19779e-05	90	evm.TU.Gh_A01G1890|evm.TU.Gh_A02G0828|evm.TU.Gh_A02G1361|evm.TU.Gh_A03G0310|evm.TU.Gh_A03G0342|evm.TU.Gh_A03G0582|evm.TU.Gh_A04G0698|evm.TU.Gh_A05G0125|evm.TU.Gh_A05G0668|evm.TU.Gh_A05G0846|evm.TU.Gh_A06G0212|evm.TU.Gh_A06G1443|evm.TU.Gh_A07G0118|evm.TU.Gh_A07G0712|evm.TU.Gh_A07G1821|evm.TU.Gh_A07G2178|evm.TU.Gh_A08G0011|evm.TU.Gh_A08G0014|evm.TU.Gh_A08G0565|evm.TU.Gh_A08G2038|evm.TU.Gh_A08G2531|…	169	evm.TU.Gh_A01G1890|evm.TU.Gh_A02G0828|evm.TU.Gh_A02G1361|evm.TU.Gh_A03G0310|evm.TU.Gh_A03G0342|evm.TU.Gh_A03G0582|evm.TU.Gh_A04G0698|evm.TU.Gh_A05G0668|evm.TU.Gh_A05G0846|evm.TU.Gh_A06G0212|evm.TU.Gh_A06G1443|evm.TU.Gh_A07G0118|evm.TU.Gh_A07G0712|evm.TU.Gh_A07G1821|evm.TU.Gh_A07G2178|evm.TU.Gh_A08G0011|evm.TU.Gh_A08G0014|evm.TU.Gh_A08G0565|evm.TU.Gh_A08G2531|evm.TU.Gh_A08G2533|evm.TU.Gh_A08G2548|…	83	evm.TU.Gh_A05G0125|evm.TU.Gh_A08G2038|evm.TU.Gh_D03G0265|evm.TU.Gh_D08G2429|evm.TU.Gh_D08G2430|evm.TU.Gh_D09G1619|evm.TU.Gh_D11G1869	7	http://amigo.geneontology.org/cgi-bin/amigo/term_details?term=GO:0065004	yes
DNA replication initiation	GO:0006270	2.1e-07	3.84892e-05	37	evm.TU.Gh_A01G1391|evm.TU.Gh_A03G0429|evm.TU.Gh_A03G0737|evm.TU.Gh_A03G1940|evm.TU.Gh_A05G0401|evm.TU.Gh_A05G2701|evm.TU.Gh_A06G1443|evm.TU.Gh_A07G1821|evm.TU.Gh_A08G0123|evm.TU.Gh_A09G0025|evm.TU.Gh_A10G0368|evm.TU.Gh_A10G1969|evm.TU.Gh_A11G0807|evm.TU.Gh_A11G1779|evm.TU.Gh_A11G3071|evm.TU.Gh_A13G0003|evm.TU.Gh_A13G0286|evm.TU.Gh_A13G1632|evm.TU.Gh_D01G1635|evm.TU.Gh_D02G1057|evm.TU.Gh_D02G2379|…	54	evm.TU.Gh_A01G1391|evm.TU.Gh_A03G0429|evm.TU.Gh_A03G0737|evm.TU.Gh_A03G1940|evm.TU.Gh_A05G2701|evm.TU.Gh_A06G1443|evm.TU.Gh_A07G1821|evm.TU.Gh_A08G0123|evm.TU.Gh_A09G0025|evm.TU.Gh_A10G0368|evm.TU.Gh_A10G1969|evm.TU.Gh_A11G0807|evm.TU.Gh_A11G1779|evm.TU.Gh_A11G3071|evm.TU.Gh_A13G0003|evm.TU.Gh_A13G0286|evm.TU.Gh_A13G1632|evm.TU.Gh_D01G1635|evm.TU.Gh_D02G1057|evm.TU.Gh_D02G2379|evm.TU.Gh_D03G1115|…	35	evm.TU.Gh_A05G0401|evm.TU.Gh_D09G1126	2	http://amigo.geneontology.org/cgi-bin/amigo/term_details?term=GO:0006270	yes
nuclear division	GO:0000280	3.5e-07	6.2545e-05	263	evm.TU.Gh_A01G0133|evm.TU.Gh_A01G0564|evm.TU.Gh_A01G0595|evm.TU.Gh_A01G0658|evm.TU.Gh_A01G0813|evm.TU.Gh_A01G1287|evm.TU.Gh_A01G1462|evm.TU.Gh_A01G1479|evm.TU.Gh_A01G1480|evm.TU.Gh_A01G1595|evm.TU.Gh_A01G1818|evm.TU.Gh_A02G0395|evm.TU.Gh_A02G0828|evm.TU.Gh_A02G1075|evm.TU.Gh_A02G1145|evm.TU.Gh_A02G1482|evm.TU.Gh_A02G1591|evm.TU.Gh_A02G1696|evm.TU.Gh_A03G0429|evm.TU.Gh_A03G0513|evm.TU.Gh_A03G0578|…	603	evm.TU.Gh_A01G0133|evm.TU.Gh_A01G0564|evm.TU.Gh_A01G0658|evm.TU.Gh_A01G0813|evm.TU.Gh_A01G1287|evm.TU.Gh_A01G1462|evm.TU.Gh_A01G1479|evm.TU.Gh_A01G1480|evm.TU.Gh_A01G1595|evm.TU.Gh_A01G1818|evm.TU.Gh_A02G0395|evm.TU.Gh_A02G0828|evm.TU.Gh_A02G1075|evm.TU.Gh_A02G1482|evm.TU.Gh_A02G1591|evm.TU.Gh_A02G1696|evm.TU.Gh_A03G0429|evm.TU.Gh_A03G0513|evm.TU.Gh_A03G0578|evm.TU.Gh_A03G1099|evm.TU.Gh_A03G1129|…	231	evm.TU.Gh_A01G0595|evm.TU.Gh_A02G1145|evm.TU.Gh_A03G1152|evm.TU.Gh_A03G1424|evm.TU.Gh_A04G1242|evm.TU.Gh_A05G0380|evm.TU.Gh_A05G1339|evm.TU.Gh_A05G1556|evm.TU.Gh_A05G3581|evm.TU.Gh_A06G1506|evm.TU.Gh_A08G2038|evm.TU.Gh_A09G2376|evm.TU.Gh_A11G1259|evm.TU.Gh_A11G3102|evm.TU.Gh_A12G2047|evm.TU.Gh_A13G1152|evm.TU.Gh_D01G0605|evm.TU.Gh_D02G1527|evm.TU.Gh_D04G1865|evm.TU.Gh_D05G1508|evm.TU.Gh_D05G1731|…	32	http://amigo.geneontology.org/cgi-bin/amigo/term_details?term=GO:0000280	yes
auxin-activated signaling pathway	GO:0009734	3.6e-07	6.27629e-05	304	evm.TU.Gh_A01G0547|evm.TU.Gh_A01G0678|evm.TU.Gh_A01G0730|evm.TU.Gh_A01G0769|evm.TU.Gh_A01G0922|evm.TU.Gh_A01G1254|evm.TU.Gh_A01G1280|evm.TU.Gh_A01G1374|evm.TU.Gh_A01G1404|evm.TU.Gh_A01G1829|evm.TU.Gh_A01G1955|evm.TU.Gh_A02G0261|evm.TU.Gh_A02G0340|evm.TU.Gh_A02G0341|evm.TU.Gh_A02G0472|evm.TU.Gh_A02G0857|evm.TU.Gh_A02G0979|evm.TU.Gh_A02G1156|evm.TU.Gh_A02G1406|evm.TU.Gh_A02G1614|evm.TU.Gh_A03G0097|…	710	evm.TU.Gh_A01G0922|evm.TU.Gh_A01G1374|evm.TU.Gh_A01G1404|evm.TU.Gh_A02G0340|evm.TU.Gh_A02G0341|evm.TU.Gh_A02G0857|evm.TU.Gh_A02G0979|evm.TU.Gh_A02G1156|evm.TU.Gh_A02G1406|evm.TU.Gh_A02G1614|evm.TU.Gh_A03G0274|evm.TU.Gh_A03G0715|evm.TU.Gh_A03G1429|evm.TU.Gh_A03G1482|evm.TU.Gh_A03G1804|evm.TU.Gh_A03G1835|evm.TU.Gh_A03G1978|evm.TU.Gh_A05G0014|evm.TU.Gh_A05G1076|evm.TU.Gh_A05G1225|evm.TU.Gh_A05G1603|…	174	evm.TU.Gh_A01G0547|evm.TU.Gh_A01G0678|evm.TU.Gh_A01G0730|evm.TU.Gh_A01G0769|evm.TU.Gh_A01G1254|evm.TU.Gh_A01G1280|evm.TU.Gh_A01G1829|evm.TU.Gh_A01G1955|evm.TU.Gh_A02G0261|evm.TU.Gh_A02G0472|evm.TU.Gh_A03G0097|evm.TU.Gh_A03G1090|evm.TU.Gh_A03G1930|evm.TU.Gh_A03G1990|evm.TU.Gh_A04G0043|evm.TU.Gh_A04G0375|evm.TU.Gh_A04G0409|evm.TU.Gh_A04G0412|evm.TU.Gh_A04G0422|evm.TU.Gh_A04G1051|evm.TU.Gh_A05G0356|…	130	http://amigo.geneontology.org/cgi-bin/amigo/term_details?term=GO:0009734	yes
cellular response to auxin stimulus	GO:0071365	3.8e-07	6.35378e-05	313	evm.TU.Gh_A01G0547|evm.TU.Gh_A01G0678|evm.TU.Gh_A01G0730|evm.TU.Gh_A01G0769|evm.TU.Gh_A01G0922|evm.TU.Gh_A01G1254|evm.TU.Gh_A01G1280|evm.TU.Gh_A01G1374|evm.TU.Gh_A01G1404|evm.TU.Gh_A01G1829|evm.TU.Gh_A01G1955|evm.TU.Gh_A02G0261|evm.TU.Gh_A02G0340|evm.TU.Gh_A02G0341|evm.TU.Gh_A02G0472|evm.TU.Gh_A02G0857|evm.TU.Gh_A02G0979|evm.TU.Gh_A02G1156|evm.TU.Gh_A02G1406|evm.TU.Gh_A02G1614|evm.TU.Gh_A03G0097|…	734	evm.TU.Gh_A01G0922|evm.TU.Gh_A01G1374|evm.TU.Gh_A01G1404|evm.TU.Gh_A02G0340|evm.TU.Gh_A02G0341|evm.TU.Gh_A02G0857|evm.TU.Gh_A02G0979|evm.TU.Gh_A02G1156|evm.TU.Gh_A02G1406|evm.TU.Gh_A02G1614|evm.TU.Gh_A03G0274|evm.TU.Gh_A03G0715|evm.TU.Gh_A03G1429|evm.TU.Gh_A03G1482|evm.TU.Gh_A03G1804|evm.TU.Gh_A03G1835|evm.TU.Gh_A03G1978|evm.TU.Gh_A05G0014|evm.TU.Gh_A05G1076|evm.TU.Gh_A05G1225|evm.TU.Gh_A05G1603|…	177	evm.TU.Gh_A01G0547|evm.TU.Gh_A01G0678|evm.TU.Gh_A01G0730|evm.TU.Gh_A01G0769|evm.TU.Gh_A01G1254|evm.TU.Gh_A01G1280|evm.TU.Gh_A01G1829|evm.TU.Gh_A01G1955|evm.TU.Gh_A02G0261|evm.TU.Gh_A02G0472|evm.TU.Gh_A03G0097|evm.TU.Gh_A03G1090|evm.TU.Gh_A03G1930|evm.TU.Gh_A03G1990|evm.TU.Gh_A04G0043|evm.TU.Gh_A04G0375|evm.TU.Gh_A04G0409|evm.TU.Gh_A04G0412|evm.TU.Gh_A04G0422|evm.TU.Gh_A04G1051|evm.TU.Gh_A05G0356|…	136	http://amigo.geneontology.org/cgi-bin/amigo/term_details?term=GO:0071365	yes
fatty acid metabolic process	GO:0006631	3.9e-07	6.35378e-05	381	evm.TU.Gh_A01G0045|evm.TU.Gh_A01G0057|evm.TU.Gh_A01G0141|evm.TU.Gh_A01G0167|evm.TU.Gh_A01G0180|evm.TU.Gh_A01G0186|evm.TU.Gh_A01G0189|evm.TU.Gh_A01G0450|evm.TU.Gh_A01G1047|evm.TU.Gh_A01G1063|evm.TU.Gh_A01G1251|evm.TU.Gh_A01G1527|evm.TU.Gh_A01G1563|evm.TU.Gh_A01G1574|evm.TU.Gh_A01G1961|evm.TU.Gh_A01G2000|evm.TU.Gh_A01G2091|evm.TU.Gh_A01G2094|evm.TU.Gh_A02G0491|evm.TU.Gh_A02G0517|evm.TU.Gh_A02G0867|…	914	evm.TU.Gh_A01G0045|evm.TU.Gh_A01G0057|evm.TU.Gh_A01G0180|evm.TU.Gh_A01G0189|evm.TU.Gh_A01G1047|evm.TU.Gh_A01G1063|evm.TU.Gh_A01G1527|evm.TU.Gh_A01G1563|evm.TU.Gh_A01G1574|evm.TU.Gh_A01G1961|evm.TU.Gh_A01G2000|evm.TU.Gh_A01G2091|evm.TU.Gh_A01G2094|evm.TU.Gh_A02G0517|evm.TU.Gh_A02G1525|evm.TU.Gh_A02G1788|evm.TU.Gh_A03G0169|evm.TU.Gh_A03G0374|evm.TU.Gh_A03G0869|evm.TU.Gh_A03G1143|evm.TU.Gh_A03G1283|…	216	evm.TU.Gh_A01G0141|evm.TU.Gh_A01G0167|evm.TU.Gh_A01G0186|evm.TU.Gh_A01G0450|evm.TU.Gh_A01G1251|evm.TU.Gh_A02G0491|evm.TU.Gh_A02G0867|evm.TU.Gh_A03G0249|evm.TU.Gh_A03G0701|evm.TU.Gh_A03G0871|evm.TU.Gh_A03G1114|evm.TU.Gh_A04G0783|evm.TU.Gh_A05G0127|evm.TU.Gh_A05G0378|evm.TU.Gh_A05G0763|evm.TU.Gh_A05G0878|evm.TU.Gh_A05G1167|evm.TU.Gh_A05G1657|evm.TU.Gh_A05G1699|evm.TU.Gh_A05G1728|evm.TU.Gh_A05G2167|…	165	http://amigo.geneontology.org/cgi-bin/amigo/term_details?term=GO:0006631	yes
transcription, DNA-templated	GO:0006351	4e-07	6.35378e-05	2708	evm.TU.Gh_A01G0013|evm.TU.Gh_A01G0028|evm.TU.Gh_A01G0054|evm.TU.Gh_A01G0064|evm.TU.Gh_A01G0119|evm.TU.Gh_A01G0135|evm.TU.Gh_A01G0136|evm.TU.Gh_A01G0139|evm.TU.Gh_A01G0153|evm.TU.Gh_A01G0217|evm.TU.Gh_A01G0219|evm.TU.Gh_A01G0267|evm.TU.Gh_A01G0320|evm.TU.Gh_A01G0360|evm.TU.Gh_A01G0380|evm.TU.Gh_A01G0386|evm.TU.Gh_A01G0401|evm.TU.Gh_A01G0406|evm.TU.Gh_A01G0439|evm.TU.Gh_A01G0440|evm.TU.Gh_A01G0444|…	7454	evm.TU.Gh_A01G0054|evm.TU.Gh_A01G0064|evm.TU.Gh_A01G0135|evm.TU.Gh_A01G0136|evm.TU.Gh_A01G0153|evm.TU.Gh_A01G0219|evm.TU.Gh_A01G0320|evm.TU.Gh_A01G0380|evm.TU.Gh_A01G0406|evm.TU.Gh_A01G0440|evm.TU.Gh_A01G0444|evm.TU.Gh_A01G0515|evm.TU.Gh_A01G0556|evm.TU.Gh_A01G0631|evm.TU.Gh_A01G0772|evm.TU.Gh_A01G0796|evm.TU.Gh_A01G0814|evm.TU.Gh_A01G0816|evm.TU.Gh_A01G0916|evm.TU.Gh_A01G0938|evm.TU.Gh_A01G0971|…	1445	evm.TU.Gh_A01G0013|evm.TU.Gh_A01G0028|evm.TU.Gh_A01G0119|evm.TU.Gh_A01G0139|evm.TU.Gh_A01G0217|evm.TU.Gh_A01G0267|evm.TU.Gh_A01G0360|evm.TU.Gh_A01G0386|evm.TU.Gh_A01G0401|evm.TU.Gh_A01G0439|evm.TU.Gh_A01G0497|evm.TU.Gh_A01G0526|evm.TU.Gh_A01G0566|evm.TU.Gh_A01G0639|evm.TU.Gh_A01G0720|evm.TU.Gh_A01G0770|evm.TU.Gh_A01G0806|evm.TU.Gh_A01G0844|evm.TU.Gh_A01G0984|evm.TU.Gh_A01G1034|evm.TU.Gh_A01G1089|…	1263	http://amigo.geneontology.org/cgi-bin/amigo/term_details?term=GO:0006351	yes
response to radiation	GO:0009314	4e-07	6.35378e-05	642	evm.TU.Gh_A01G0045|evm.TU.Gh_A01G0439|evm.TU.Gh_A01G0662|evm.TU.Gh_A01G0799|evm.TU.Gh_A01G0816|evm.TU.Gh_A01G0953|evm.TU.Gh_A01G0984|evm.TU.Gh_A01G1063|evm.TU.Gh_A01G1254|evm.TU.Gh_A01G1309|evm.TU.Gh_A01G1377|evm.TU.Gh_A01G1563|evm.TU.Gh_A01G1598|evm.TU.Gh_A01G1617|evm.TU.Gh_A01G1643|evm.TU.Gh_A01G1715|evm.TU.Gh_A01G1828|evm.TU.Gh_A01G1829|evm.TU.Gh_A01G1972|evm.TU.Gh_A01G2032|evm.TU.Gh_A02G0359|…	1619	evm.TU.Gh_A01G0045|evm.TU.Gh_A01G0662|evm.TU.Gh_A01G0816|evm.TU.Gh_A01G1063|evm.TU.Gh_A01G1563|evm.TU.Gh_A01G1617|evm.TU.Gh_A02G0645|evm.TU.Gh_A03G0230|evm.TU.Gh_A03G0611|evm.TU.Gh_A03G0625|evm.TU.Gh_A03G0794|evm.TU.Gh_A03G0869|evm.TU.Gh_A03G1194|evm.TU.Gh_A03G1280|evm.TU.Gh_A03G1286|evm.TU.Gh_A03G1362|evm.TU.Gh_A03G1426|evm.TU.Gh_A03G1482|evm.TU.Gh_A03G1494|evm.TU.Gh_A03G1624|evm.TU.Gh_A03G1831|…	307	evm.TU.Gh_A01G0439|evm.TU.Gh_A01G0799|evm.TU.Gh_A01G0953|evm.TU.Gh_A01G0984|evm.TU.Gh_A01G1254|evm.TU.Gh_A01G1309|evm.TU.Gh_A01G1377|evm.TU.Gh_A01G1598|evm.TU.Gh_A01G1643|evm.TU.Gh_A01G1715|evm.TU.Gh_A01G1828|evm.TU.Gh_A01G1829|evm.TU.Gh_A01G1972|evm.TU.Gh_A01G2032|evm.TU.Gh_A02G0359|evm.TU.Gh_A02G0384|evm.TU.Gh_A02G0807|evm.TU.Gh_A02G0836|evm.TU.Gh_A02G1509|evm.TU.Gh_A02G1568|evm.TU.Gh_A03G0019|…	335	http://amigo.geneontology.org/cgi-bin/amigo/term_details?term=GO:0009314	yes
immune system process	GO:0002376	4.2e-07	6.52643e-05	499	evm.TU.Gh_A01G0124|evm.TU.Gh_A01G0153|evm.TU.Gh_A01G0412|evm.TU.Gh_A01G0475|evm.TU.Gh_A01G0520|evm.TU.Gh_A01G0542|evm.TU.Gh_A01G0667|evm.TU.Gh_A01G0723|evm.TU.Gh_A01G0816|evm.TU.Gh_A01G1100|evm.TU.Gh_A01G1377|evm.TU.Gh_A01G1489|evm.TU.Gh_A01G1552|evm.TU.Gh_A01G1553|evm.TU.Gh_A01G1644|evm.TU.Gh_A01G1725|evm.TU.Gh_A01G1726|evm.TU.Gh_A02G0110|evm.TU.Gh_A02G0303|evm.TU.Gh_A02G0359|evm.TU.Gh_A02G0580|…	1231	evm.TU.Gh_A01G0153|evm.TU.Gh_A01G0816|evm.TU.Gh_A01G1100|evm.TU.Gh_A01G1489|evm.TU.Gh_A01G1552|evm.TU.Gh_A02G0303|evm.TU.Gh_A02G0828|evm.TU.Gh_A02G1138|evm.TU.Gh_A02G1276|evm.TU.Gh_A02G1393|evm.TU.Gh_A02G1427|evm.TU.Gh_A02G1525|evm.TU.Gh_A03G0163|evm.TU.Gh_A03G1225|evm.TU.Gh_A03G1362|evm.TU.Gh_A03G1490|evm.TU.Gh_A03G1494|evm.TU.Gh_A04G0090|evm.TU.Gh_A04G0311|evm.TU.Gh_A04G0557|evm.TU.Gh_A04G0763|…	185	evm.TU.Gh_A01G0124|evm.TU.Gh_A01G0412|evm.TU.Gh_A01G0475|evm.TU.Gh_A01G0520|evm.TU.Gh_A01G0542|evm.TU.Gh_A01G0667|evm.TU.Gh_A01G0723|evm.TU.Gh_A01G1377|evm.TU.Gh_A01G1553|evm.TU.Gh_A01G1644|evm.TU.Gh_A01G1725|evm.TU.Gh_A01G1726|evm.TU.Gh_A02G0110|evm.TU.Gh_A02G0359|evm.TU.Gh_A02G0580|evm.TU.Gh_A02G0770|evm.TU.Gh_A02G0807|evm.TU.Gh_A02G1051|evm.TU.Gh_A02G1509|evm.TU.Gh_A02G1713|evm.TU.Gh_A02G1714|…	314	http://amigo.geneontology.org/cgi-bin/amigo/term_details?term=GO:0002376	yes
small molecule biosynthetic process	GO:0044283	4.9e-07	7.45217e-05	764	evm.TU.Gh_A01G0045|evm.TU.Gh_A01G0057|evm.TU.Gh_A01G0186|evm.TU.Gh_A01G0189|evm.TU.Gh_A01G0267|evm.TU.Gh_A01G0395|evm.TU.Gh_A01G0457|evm.TU.Gh_A01G0502|evm.TU.Gh_A01G0646|evm.TU.Gh_A01G0700|evm.TU.Gh_A01G0729|evm.TU.Gh_A01G0738|evm.TU.Gh_A01G0760|evm.TU.Gh_A01G0762|evm.TU.Gh_A01G0763|evm.TU.Gh_A01G0805|evm.TU.Gh_A01G0870|evm.TU.Gh_A01G0922|evm.TU.Gh_A01G0972|evm.TU.Gh_A01G1047|evm.TU.Gh_A01G1055|…	1956	evm.TU.Gh_A01G0045|evm.TU.Gh_A01G0057|evm.TU.Gh_A01G0189|evm.TU.Gh_A01G0729|evm.TU.Gh_A01G0760|evm.TU.Gh_A01G0805|evm.TU.Gh_A01G0922|evm.TU.Gh_A01G1047|evm.TU.Gh_A01G1055|evm.TU.Gh_A01G1063|evm.TU.Gh_A01G1513|evm.TU.Gh_A01G1563|evm.TU.Gh_A01G1574|evm.TU.Gh_A01G1961|evm.TU.Gh_A01G2000|evm.TU.Gh_A01G2091|evm.TU.Gh_A01G2094|evm.TU.Gh_A01G2158|evm.TU.Gh_A02G1268|evm.TU.Gh_A02G1525|evm.TU.Gh_A02G1576|…	365	evm.TU.Gh_A01G0186|evm.TU.Gh_A01G0267|evm.TU.Gh_A01G0395|evm.TU.Gh_A01G0457|evm.TU.Gh_A01G0502|evm.TU.Gh_A01G0646|evm.TU.Gh_A01G0700|evm.TU.Gh_A01G0738|evm.TU.Gh_A01G0762|evm.TU.Gh_A01G0763|evm.TU.Gh_A01G0870|evm.TU.Gh_A01G0972|evm.TU.Gh_A01G1508|evm.TU.Gh_A01G1643|evm.TU.Gh_A01G1899|evm.TU.Gh_A02G0064|evm.TU.Gh_A02G0121|evm.TU.Gh_A02G0242|evm.TU.Gh_A02G0329|evm.TU.Gh_A02G1113|evm.TU.Gh_A02G1180|…	399	http://amigo.geneontology.org/cgi-bin/amigo/term_details?term=GO:0044283	yes
RNA biosynthetic process	GO:0032774	5.8e-07	8.63717e-05	2708	evm.TU.Gh_A01G0013|evm.TU.Gh_A01G0028|evm.TU.Gh_A01G0054|evm.TU.Gh_A01G0064|evm.TU.Gh_A01G0119|evm.TU.Gh_A01G0135|evm.TU.Gh_A01G0136|evm.TU.Gh_A01G0139|evm.TU.Gh_A01G0153|evm.TU.Gh_A01G0217|evm.TU.Gh_A01G0219|evm.TU.Gh_A01G0267|evm.TU.Gh_A01G0320|evm.TU.Gh_A01G0360|evm.TU.Gh_A01G0380|evm.TU.Gh_A01G0386|evm.TU.Gh_A01G0401|evm.TU.Gh_A01G0406|evm.TU.Gh_A01G0439|evm.TU.Gh_A01G0440|evm.TU.Gh_A01G0444|…	7462	evm.TU.Gh_A01G0054|evm.TU.Gh_A01G0064|evm.TU.Gh_A01G0135|evm.TU.Gh_A01G0136|evm.TU.Gh_A01G0153|evm.TU.Gh_A01G0219|evm.TU.Gh_A01G0320|evm.TU.Gh_A01G0380|evm.TU.Gh_A01G0406|evm.TU.Gh_A01G0440|evm.TU.Gh_A01G0444|evm.TU.Gh_A01G0515|evm.TU.Gh_A01G0556|evm.TU.Gh_A01G0631|evm.TU.Gh_A01G0772|evm.TU.Gh_A01G0796|evm.TU.Gh_A01G0814|evm.TU.Gh_A01G0816|evm.TU.Gh_A01G0916|evm.TU.Gh_A01G0938|evm.TU.Gh_A01G0971|…	1445	evm.TU.Gh_A01G0013|evm.TU.Gh_A01G0028|evm.TU.Gh_A01G0119|evm.TU.Gh_A01G0139|evm.TU.Gh_A01G0217|evm.TU.Gh_A01G0267|evm.TU.Gh_A01G0360|evm.TU.Gh_A01G0386|evm.TU.Gh_A01G0401|evm.TU.Gh_A01G0439|evm.TU.Gh_A01G0497|evm.TU.Gh_A01G0526|evm.TU.Gh_A01G0566|evm.TU.Gh_A01G0639|evm.TU.Gh_A01G0720|evm.TU.Gh_A01G0770|evm.TU.Gh_A01G0806|evm.TU.Gh_A01G0844|evm.TU.Gh_A01G0984|evm.TU.Gh_A01G1034|evm.TU.Gh_A01G1089|…	1263	http://amigo.geneontology.org/cgi-bin/amigo/term_details?term=GO:0032774	yes
immune response	GO:0006955	6.4e-07	9.33616e-05	426	evm.TU.Gh_A01G0124|evm.TU.Gh_A01G0153|evm.TU.Gh_A01G0412|evm.TU.Gh_A01G0475|evm.TU.Gh_A01G0520|evm.TU.Gh_A01G0542|evm.TU.Gh_A01G0667|evm.TU.Gh_A01G0723|evm.TU.Gh_A01G0816|evm.TU.Gh_A01G1377|evm.TU.Gh_A01G1552|evm.TU.Gh_A01G1553|evm.TU.Gh_A01G1644|evm.TU.Gh_A02G0110|evm.TU.Gh_A02G0303|evm.TU.Gh_A02G0359|evm.TU.Gh_A02G0580|evm.TU.Gh_A02G0770|evm.TU.Gh_A02G0807|evm.TU.Gh_A02G1051|evm.TU.Gh_A02G1393|…	1038	evm.TU.Gh_A01G0153|evm.TU.Gh_A01G0816|evm.TU.Gh_A01G1552|evm.TU.Gh_A02G0303|evm.TU.Gh_A02G1393|evm.TU.Gh_A02G1525|evm.TU.Gh_A03G0163|evm.TU.Gh_A03G1225|evm.TU.Gh_A03G1362|evm.TU.Gh_A03G1490|evm.TU.Gh_A03G1494|evm.TU.Gh_A04G0090|evm.TU.Gh_A04G0557|evm.TU.Gh_A04G0763|evm.TU.Gh_A04G0892|evm.TU.Gh_A05G0510|evm.TU.Gh_A05G0652|evm.TU.Gh_A05G0873|evm.TU.Gh_A05G0908|evm.TU.Gh_A05G2018|evm.TU.Gh_A06G0365|…	143	evm.TU.Gh_A01G0124|evm.TU.Gh_A01G0412|evm.TU.Gh_A01G0475|evm.TU.Gh_A01G0520|evm.TU.Gh_A01G0542|evm.TU.Gh_A01G0667|evm.TU.Gh_A01G0723|evm.TU.Gh_A01G1377|evm.TU.Gh_A01G1553|evm.TU.Gh_A01G1644|evm.TU.Gh_A02G0110|evm.TU.Gh_A02G0359|evm.TU.Gh_A02G0580|evm.TU.Gh_A02G0770|evm.TU.Gh_A02G0807|evm.TU.Gh_A02G1051|evm.TU.Gh_A02G1509|evm.TU.Gh_A02G1713|evm.TU.Gh_A02G1714|evm.TU.Gh_A02G1715|evm.TU.Gh_A02G1786|…	283	http://amigo.geneontology.org/cgi-bin/amigo/term_details?term=GO:0006955	yes
protein-DNA complex subunit organization	GO:0071824	7.9e-07	0.000112938	94	evm.TU.Gh_A01G1890|evm.TU.Gh_A02G0828|evm.TU.Gh_A02G1138|evm.TU.Gh_A02G1361|evm.TU.Gh_A03G0310|evm.TU.Gh_A03G0342|evm.TU.Gh_A03G0582|evm.TU.Gh_A04G0698|evm.TU.Gh_A05G0125|evm.TU.Gh_A05G0668|evm.TU.Gh_A05G0846|evm.TU.Gh_A06G0212|evm.TU.Gh_A06G1443|evm.TU.Gh_A07G0118|evm.TU.Gh_A07G0712|evm.TU.Gh_A07G0948|evm.TU.Gh_A07G1109|evm.TU.Gh_A07G1110|evm.TU.Gh_A07G1821|evm.TU.Gh_A07G2178|evm.TU.Gh_A08G0011|…	183	evm.TU.Gh_A01G1890|evm.TU.Gh_A02G0828|evm.TU.Gh_A02G1138|evm.TU.Gh_A02G1361|evm.TU.Gh_A03G0310|evm.TU.Gh_A03G0342|evm.TU.Gh_A03G0582|evm.TU.Gh_A04G0698|evm.TU.Gh_A05G0668|evm.TU.Gh_A05G0846|evm.TU.Gh_A06G0212|evm.TU.Gh_A06G1443|evm.TU.Gh_A07G0118|evm.TU.Gh_A07G0712|evm.TU.Gh_A07G0948|evm.TU.Gh_A07G1109|evm.TU.Gh_A07G1110|evm.TU.Gh_A07G1821|evm.TU.Gh_A07G2178|evm.TU.Gh_A08G0011|evm.TU.Gh_A08G0014|…	87	evm.TU.Gh_A05G0125|evm.TU.Gh_A08G2038|evm.TU.Gh_D03G0265|evm.TU.Gh_D08G2429|evm.TU.Gh_D08G2430|evm.TU.Gh_D09G1619|evm.TU.Gh_D11G1869	7	http://amigo.geneontology.org/cgi-bin/amigo/term_details?term=GO:0071824	yes
regulation of immune response	GO:0050776	9.3e-07	0.000130346	162	evm.TU.Gh_A01G0153|evm.TU.Gh_A01G0412|evm.TU.Gh_A01G0723|evm.TU.Gh_A01G0816|evm.TU.Gh_A01G1644|evm.TU.Gh_A02G0110|evm.TU.Gh_A02G0303|evm.TU.Gh_A02G0359|evm.TU.Gh_A02G0807|evm.TU.Gh_A02G1051|evm.TU.Gh_A02G1713|evm.TU.Gh_A02G1786|evm.TU.Gh_A03G0019|evm.TU.Gh_A03G0105|evm.TU.Gh_A03G0880|evm.TU.Gh_A03G1140|evm.TU.Gh_A03G1225|evm.TU.Gh_A03G1389|evm.TU.Gh_A03G1494|evm.TU.Gh_A04G0557|evm.TU.Gh_A04G0892|…	350	evm.TU.Gh_A01G0153|evm.TU.Gh_A01G0816|evm.TU.Gh_A02G0303|evm.TU.Gh_A03G1225|evm.TU.Gh_A03G1494|evm.TU.Gh_A04G0557|evm.TU.Gh_A04G0892|evm.TU.Gh_A05G2018|evm.TU.Gh_A06G1521|evm.TU.Gh_A06G1585|evm.TU.Gh_A07G0263|evm.TU.Gh_A07G0353|evm.TU.Gh_A07G0772|evm.TU.Gh_A07G1109|evm.TU.Gh_A07G1110|evm.TU.Gh_A07G1349|evm.TU.Gh_A07G1808|evm.TU.Gh_A08G0653|evm.TU.Gh_A08G1204|evm.TU.Gh_A08G2384|evm.TU.Gh_A09G0371|…	64	evm.TU.Gh_A01G0412|evm.TU.Gh_A01G0723|evm.TU.Gh_A01G1644|evm.TU.Gh_A02G0110|evm.TU.Gh_A02G0359|evm.TU.Gh_A02G0807|evm.TU.Gh_A02G1051|evm.TU.Gh_A02G1713|evm.TU.Gh_A02G1786|evm.TU.Gh_A03G0019|evm.TU.Gh_A03G0105|evm.TU.Gh_A03G0880|evm.TU.Gh_A03G1140|evm.TU.Gh_A03G1389|evm.TU.Gh_A04G1423|evm.TU.Gh_A05G0372|evm.TU.Gh_A05G0478|evm.TU.Gh_A05G1171|evm.TU.Gh_A05G1172|evm.TU.Gh_A05G1530|evm.TU.Gh_A05G1881|…	98	http://amigo.geneontology.org/cgi-bin/amigo/term_details?term=GO:0050776	yes
response to abscisic acid	GO:0009737	1.1e-06	0.000148355	596	evm.TU.Gh_A01G0057|evm.TU.Gh_A01G0491|evm.TU.Gh_A01G0526|evm.TU.Gh_A01G0871|evm.TU.Gh_A01G0880|evm.TU.Gh_A01G0984|evm.TU.Gh_A01G1117|evm.TU.Gh_A01G1278|evm.TU.Gh_A01G1382|evm.TU.Gh_A01G1383|evm.TU.Gh_A01G1472|evm.TU.Gh_A01G1715|evm.TU.Gh_A01G1828|evm.TU.Gh_A02G0104|evm.TU.Gh_A02G0406|evm.TU.Gh_A02G0748|evm.TU.Gh_A02G0751|evm.TU.Gh_A02G0789|evm.TU.Gh_A02G0836|evm.TU.Gh_A02G0874|evm.TU.Gh_A02G1226|…	1504	evm.TU.Gh_A01G0057|evm.TU.Gh_A01G0491|evm.TU.Gh_A01G0880|evm.TU.Gh_A01G1382|evm.TU.Gh_A01G1383|evm.TU.Gh_A02G0748|evm.TU.Gh_A02G1257|evm.TU.Gh_A02G1796|evm.TU.Gh_A03G0043|evm.TU.Gh_A03G0163|evm.TU.Gh_A03G0189|evm.TU.Gh_A03G0274|evm.TU.Gh_A03G0786|evm.TU.Gh_A03G1186|evm.TU.Gh_A03G1253|evm.TU.Gh_A03G1280|evm.TU.Gh_A03G1559|evm.TU.Gh_A03G1709|evm.TU.Gh_A03G1760|evm.TU.Gh_A03G1807|evm.TU.Gh_A04G0847|…	262	evm.TU.Gh_A01G0526|evm.TU.Gh_A01G0871|evm.TU.Gh_A01G0984|evm.TU.Gh_A01G1117|evm.TU.Gh_A01G1278|evm.TU.Gh_A01G1472|evm.TU.Gh_A01G1715|evm.TU.Gh_A01G1828|evm.TU.Gh_A02G0104|evm.TU.Gh_A02G0406|evm.TU.Gh_A02G0751|evm.TU.Gh_A02G0789|evm.TU.Gh_A02G0836|evm.TU.Gh_A02G0874|evm.TU.Gh_A02G1226|evm.TU.Gh_A02G1237|evm.TU.Gh_A02G1278|evm.TU.Gh_A02G1635|evm.TU.Gh_A02G1646|evm.TU.Gh_A02G1674|evm.TU.Gh_A03G0236|…	334	http://amigo.geneontology.org/cgi-bin/amigo/term_details?term=GO:0009737	yes
mitotic cell cycle	GO:0000278	1.1e-06	0.000148355	349	evm.TU.Gh_A01G0133|evm.TU.Gh_A01G0406|evm.TU.Gh_A01G0437|evm.TU.Gh_A01G0564|evm.TU.Gh_A01G0595|evm.TU.Gh_A01G0658|evm.TU.Gh_A01G0813|evm.TU.Gh_A01G1287|evm.TU.Gh_A01G1462|evm.TU.Gh_A01G1479|evm.TU.Gh_A01G1480|evm.TU.Gh_A01G1595|evm.TU.Gh_A01G1818|evm.TU.Gh_A02G0395|evm.TU.Gh_A02G0828|evm.TU.Gh_A02G1145|evm.TU.Gh_A02G1453|evm.TU.Gh_A02G1482|evm.TU.Gh_A02G1591|evm.TU.Gh_A02G1633|evm.TU.Gh_A02G1696|…	837	evm.TU.Gh_A01G0133|evm.TU.Gh_A01G0406|evm.TU.Gh_A01G0437|evm.TU.Gh_A01G0564|evm.TU.Gh_A01G0658|evm.TU.Gh_A01G0813|evm.TU.Gh_A01G1287|evm.TU.Gh_A01G1462|evm.TU.Gh_A01G1479|evm.TU.Gh_A01G1480|evm.TU.Gh_A01G1595|evm.TU.Gh_A01G1818|evm.TU.Gh_A02G0395|evm.TU.Gh_A02G0828|evm.TU.Gh_A02G1453|evm.TU.Gh_A02G1482|evm.TU.Gh_A02G1591|evm.TU.Gh_A02G1633|evm.TU.Gh_A02G1696|evm.TU.Gh_A03G0163|evm.TU.Gh_A03G0429|…	290	evm.TU.Gh_A01G0595|evm.TU.Gh_A02G1145|evm.TU.Gh_A03G0718|evm.TU.Gh_A03G0880|evm.TU.Gh_A03G1152|evm.TU.Gh_A03G1424|evm.TU.Gh_A05G0380|evm.TU.Gh_A05G0401|evm.TU.Gh_A05G1720|evm.TU.Gh_A05G3581|evm.TU.Gh_A05G3825|evm.TU.Gh_A06G1506|evm.TU.Gh_A08G1183|evm.TU.Gh_A08G2038|evm.TU.Gh_A08G2235|evm.TU.Gh_A08G2284|evm.TU.Gh_A09G2376|evm.TU.Gh_A11G1259|evm.TU.Gh_A11G1639|evm.TU.Gh_A11G3102|evm.TU.Gh_A12G0416|…	59	http://amigo.geneontology.org/cgi-bin/amigo/term_details?term=GO:0000278	yes
regulation of immune system process	GO:0002682	1.2e-06	0.000155956	192	evm.TU.Gh_A01G0153|evm.TU.Gh_A01G0412|evm.TU.Gh_A01G0723|evm.TU.Gh_A01G0816|evm.TU.Gh_A01G1489|evm.TU.Gh_A01G1644|evm.TU.Gh_A02G0110|evm.TU.Gh_A02G0303|evm.TU.Gh_A02G0359|evm.TU.Gh_A02G0807|evm.TU.Gh_A02G1051|evm.TU.Gh_A02G1138|evm.TU.Gh_A02G1276|evm.TU.Gh_A02G1427|evm.TU.Gh_A02G1713|evm.TU.Gh_A02G1786|evm.TU.Gh_A03G0019|evm.TU.Gh_A03G0105|evm.TU.Gh_A03G0880|evm.TU.Gh_A03G1140|evm.TU.Gh_A03G1225|…	427	evm.TU.Gh_A01G0153|evm.TU.Gh_A01G0816|evm.TU.Gh_A01G1489|evm.TU.Gh_A02G0303|evm.TU.Gh_A02G1138|evm.TU.Gh_A02G1276|evm.TU.Gh_A02G1427|evm.TU.Gh_A03G1225|evm.TU.Gh_A03G1494|evm.TU.Gh_A04G0557|evm.TU.Gh_A04G0892|evm.TU.Gh_A05G2018|evm.TU.Gh_A06G1521|evm.TU.Gh_A06G1585|evm.TU.Gh_A07G0263|evm.TU.Gh_A07G0353|evm.TU.Gh_A07G0772|evm.TU.Gh_A07G1109|evm.TU.Gh_A07G1110|evm.TU.Gh_A07G1349|evm.TU.Gh_A07G1808|…	85	evm.TU.Gh_A01G0412|evm.TU.Gh_A01G0723|evm.TU.Gh_A01G1644|evm.TU.Gh_A02G0110|evm.TU.Gh_A02G0359|evm.TU.Gh_A02G0807|evm.TU.Gh_A02G1051|evm.TU.Gh_A02G1713|evm.TU.Gh_A02G1786|evm.TU.Gh_A03G0019|evm.TU.Gh_A03G0105|evm.TU.Gh_A03G0880|evm.TU.Gh_A03G1140|evm.TU.Gh_A03G1389|evm.TU.Gh_A04G1423|evm.TU.Gh_A05G0034|evm.TU.Gh_A05G0372|evm.TU.Gh_A05G0478|evm.TU.Gh_A05G1171|evm.TU.Gh_A05G1172|evm.TU.Gh_A05G1530|…	107	http://amigo.geneontology.org/cgi-bin/amigo/term_details?term=GO:0002682	yes
cellular nitrogen compound biosynthetic process	GO:0044271	1.2e-06	0.000155956	3119	evm.TU.Gh_A01G0013|evm.TU.Gh_A01G0028|evm.TU.Gh_A01G0039|evm.TU.Gh_A01G0054|evm.TU.Gh_A01G0064|evm.TU.Gh_A01G0119|evm.TU.Gh_A01G0135|evm.TU.Gh_A01G0136|evm.TU.Gh_A01G0139|evm.TU.Gh_A01G0153|evm.TU.Gh_A01G0217|evm.TU.Gh_A01G0219|evm.TU.Gh_A01G0267|evm.TU.Gh_A01G0275|evm.TU.Gh_A01G0320|evm.TU.Gh_A01G0360|evm.TU.Gh_A01G0380|evm.TU.Gh_A01G0386|evm.TU.Gh_A01G0401|evm.TU.Gh_A01G0406|evm.TU.Gh_A01G0439|…	8662	evm.TU.Gh_A01G0054|evm.TU.Gh_A01G0064|evm.TU.Gh_A01G0135|evm.TU.Gh_A01G0136|evm.TU.Gh_A01G0153|evm.TU.Gh_A01G0219|evm.TU.Gh_A01G0320|evm.TU.Gh_A01G0380|evm.TU.Gh_A01G0406|evm.TU.Gh_A01G0440|evm.TU.Gh_A01G0444|evm.TU.Gh_A01G0515|evm.TU.Gh_A01G0556|evm.TU.Gh_A01G0631|evm.TU.Gh_A01G0772|evm.TU.Gh_A01G0796|evm.TU.Gh_A01G0805|evm.TU.Gh_A01G0814|evm.TU.Gh_A01G0816|evm.TU.Gh_A01G0916|evm.TU.Gh_A01G0922|…	1630	evm.TU.Gh_A01G0013|evm.TU.Gh_A01G0028|evm.TU.Gh_A01G0039|evm.TU.Gh_A01G0119|evm.TU.Gh_A01G0139|evm.TU.Gh_A01G0217|evm.TU.Gh_A01G0267|evm.TU.Gh_A01G0275|evm.TU.Gh_A01G0360|evm.TU.Gh_A01G0386|evm.TU.Gh_A01G0401|evm.TU.Gh_A01G0439|evm.TU.Gh_A01G0497|evm.TU.Gh_A01G0502|evm.TU.Gh_A01G0526|evm.TU.Gh_A01G0566|evm.TU.Gh_A01G0626|evm.TU.Gh_A01G0639|evm.TU.Gh_A01G0720|evm.TU.Gh_A01G0770|evm.TU.Gh_A01G0806|…	1489	http://amigo.geneontology.org/cgi-bin/amigo/term_details?term=GO:0044271	yes
DNA-dependent DNA replication	GO:0006261	1.3e-06	0.000163025	90	evm.TU.Gh_A01G0437|evm.TU.Gh_A01G0605|evm.TU.Gh_A01G1391|evm.TU.Gh_A02G0934|evm.TU.Gh_A02G1591|evm.TU.Gh_A03G0240|evm.TU.Gh_A03G0429|evm.TU.Gh_A03G0611|evm.TU.Gh_A03G0737|evm.TU.Gh_A03G1940|evm.TU.Gh_A03G2037|evm.TU.Gh_A05G0271|evm.TU.Gh_A05G0401|evm.TU.Gh_A05G1566|evm.TU.Gh_A05G2169|evm.TU.Gh_A05G2701|evm.TU.Gh_A05G2910|evm.TU.Gh_A05G4010|evm.TU.Gh_A06G0753|evm.TU.Gh_A06G1443|evm.TU.Gh_A07G0408|…	175	evm.TU.Gh_A01G0437|evm.TU.Gh_A01G0605|evm.TU.Gh_A01G1391|evm.TU.Gh_A02G1591|evm.TU.Gh_A03G0240|evm.TU.Gh_A03G0429|evm.TU.Gh_A03G0611|evm.TU.Gh_A03G0737|evm.TU.Gh_A03G1940|evm.TU.Gh_A03G2037|evm.TU.Gh_A05G0271|evm.TU.Gh_A05G1566|evm.TU.Gh_A05G2701|evm.TU.Gh_A05G2910|evm.TU.Gh_A05G4010|evm.TU.Gh_A06G0753|evm.TU.Gh_A06G1443|evm.TU.Gh_A07G0408|evm.TU.Gh_A07G1821|evm.TU.Gh_A08G0123|evm.TU.Gh_A08G0857|…	78	evm.TU.Gh_A02G0934|evm.TU.Gh_A05G0401|evm.TU.Gh_A05G2169|evm.TU.Gh_A12G2206|evm.TU.Gh_D03G0831|evm.TU.Gh_D05G2425|evm.TU.Gh_D05G3646|evm.TU.Gh_D09G1126|evm.TU.Gh_D09G1685|evm.TU.Gh_D11G2856|evm.TU.Gh_D11G3491|evm.TU.Gh_D12G2385	12	http://amigo.geneontology.org/cgi-bin/amigo/term_details?term=GO:0006261	yes
response to karrikin	GO:0080167	1.3e-06	0.000163025	103	evm.TU.Gh_A01G0599|evm.TU.Gh_A01G1088|evm.TU.Gh_A01G1598|evm.TU.Gh_A02G0645|evm.TU.Gh_A02G1119|evm.TU.Gh_A02G1256|evm.TU.Gh_A03G0001|evm.TU.Gh_A03G0570|evm.TU.Gh_A03G1564|evm.TU.Gh_A03G1760|evm.TU.Gh_A03G1930|evm.TU.Gh_A04G0832|evm.TU.Gh_A05G0055|evm.TU.Gh_A05G0297|evm.TU.Gh_A05G0577|evm.TU.Gh_A05G2474|evm.TU.Gh_A05G3167|evm.TU.Gh_A05G3491|evm.TU.Gh_A06G0779|evm.TU.Gh_A06G1442|evm.TU.Gh_A06G2087|…	206	evm.TU.Gh_A02G0645|evm.TU.Gh_A02G1256|evm.TU.Gh_A03G1760|evm.TU.Gh_A05G0297|evm.TU.Gh_A05G0577|evm.TU.Gh_A07G0594|evm.TU.Gh_A07G0882|evm.TU.Gh_A08G0781|evm.TU.Gh_A09G0437|evm.TU.Gh_A09G2229|evm.TU.Gh_A09G2314|evm.TU.Gh_A11G3130|evm.TU.Gh_A12G0824|evm.TU.Gh_A12G2234|evm.TU.Gh_A12G2636|evm.TU.Gh_A12G2638|evm.TU.Gh_A13G1665|evm.TU.Gh_A13G1983|evm.TU.Gh_D02G1474|evm.TU.Gh_D03G0964|evm.TU.Gh_D04G0070|…	38	evm.TU.Gh_A01G0599|evm.TU.Gh_A01G1088|evm.TU.Gh_A01G1598|evm.TU.Gh_A02G1119|evm.TU.Gh_A03G0001|evm.TU.Gh_A03G0570|evm.TU.Gh_A03G1564|evm.TU.Gh_A03G1930|evm.TU.Gh_A04G0832|evm.TU.Gh_A05G0055|evm.TU.Gh_A05G2474|evm.TU.Gh_A05G3167|evm.TU.Gh_A05G3491|evm.TU.Gh_A06G0779|evm.TU.Gh_A06G1442|evm.TU.Gh_A06G2087|evm.TU.Gh_A06G2100|evm.TU.Gh_A07G1289|evm.TU.Gh_A07G1792|evm.TU.Gh_A08G2307|evm.TU.Gh_A09G0334|…	65	http://amigo.geneontology.org/cgi-bin/amigo/term_details?term=GO:0080167	yes
heterocycle biosynthetic process	GO:0018130	1.4e-06	0.000169614	3151	evm.TU.Gh_A01G0013|evm.TU.Gh_A01G0028|evm.TU.Gh_A01G0039|evm.TU.Gh_A01G0054|evm.TU.Gh_A01G0064|evm.TU.Gh_A01G0119|evm.TU.Gh_A01G0135|evm.TU.Gh_A01G0136|evm.TU.Gh_A01G0139|evm.TU.Gh_A01G0153|evm.TU.Gh_A01G0217|evm.TU.Gh_A01G0219|evm.TU.Gh_A01G0267|evm.TU.Gh_A01G0275|evm.TU.Gh_A01G0320|evm.TU.Gh_A01G0360|evm.TU.Gh_A01G0380|evm.TU.Gh_A01G0386|evm.TU.Gh_A01G0401|evm.TU.Gh_A01G0406|evm.TU.Gh_A01G0439|…	8758	evm.TU.Gh_A01G0054|evm.TU.Gh_A01G0064|evm.TU.Gh_A01G0135|evm.TU.Gh_A01G0136|evm.TU.Gh_A01G0153|evm.TU.Gh_A01G0219|evm.TU.Gh_A01G0320|evm.TU.Gh_A01G0380|evm.TU.Gh_A01G0406|evm.TU.Gh_A01G0440|evm.TU.Gh_A01G0444|evm.TU.Gh_A01G0515|evm.TU.Gh_A01G0556|evm.TU.Gh_A01G0631|evm.TU.Gh_A01G0772|evm.TU.Gh_A01G0796|evm.TU.Gh_A01G0805|evm.TU.Gh_A01G0814|evm.TU.Gh_A01G0816|evm.TU.Gh_A01G0916|evm.TU.Gh_A01G0922|…	1642	evm.TU.Gh_A01G0013|evm.TU.Gh_A01G0028|evm.TU.Gh_A01G0039|evm.TU.Gh_A01G0119|evm.TU.Gh_A01G0139|evm.TU.Gh_A01G0217|evm.TU.Gh_A01G0267|evm.TU.Gh_A01G0275|evm.TU.Gh_A01G0360|evm.TU.Gh_A01G0386|evm.TU.Gh_A01G0401|evm.TU.Gh_A01G0439|evm.TU.Gh_A01G0497|evm.TU.Gh_A01G0502|evm.TU.Gh_A01G0526|evm.TU.Gh_A01G0566|evm.TU.Gh_A01G0626|evm.TU.Gh_A01G0639|evm.TU.Gh_A01G0720|evm.TU.Gh_A01G0770|evm.TU.Gh_A01G0806|…	1509	http://amigo.geneontology.org/cgi-bin/amigo/term_details?term=GO:0018130	yes
DNA metabolic process	GO:0006259	1.4e-06	0.000169614	618	evm.TU.Gh_A01G0123|evm.TU.Gh_A01G0357|evm.TU.Gh_A01G0380|evm.TU.Gh_A01G0437|evm.TU.Gh_A01G0605|evm.TU.Gh_A01G0805|evm.TU.Gh_A01G0916|evm.TU.Gh_A01G1059|evm.TU.Gh_A01G1063|evm.TU.Gh_A01G1068|evm.TU.Gh_A01G1100|evm.TU.Gh_A01G1222|evm.TU.Gh_A01G1286|evm.TU.Gh_A01G1391|evm.TU.Gh_A01G1404|evm.TU.Gh_A01G1476|evm.TU.Gh_A01G1595|evm.TU.Gh_A01G1818|evm.TU.Gh_A01G1837|evm.TU.Gh_A01G1890|evm.TU.Gh_A02G0384|…	1566	evm.TU.Gh_A01G0123|evm.TU.Gh_A01G0357|evm.TU.Gh_A01G0380|evm.TU.Gh_A01G0437|evm.TU.Gh_A01G0605|evm.TU.Gh_A01G0805|evm.TU.Gh_A01G0916|evm.TU.Gh_A01G1059|evm.TU.Gh_A01G1063|evm.TU.Gh_A01G1068|evm.TU.Gh_A01G1100|evm.TU.Gh_A01G1286|evm.TU.Gh_A01G1391|evm.TU.Gh_A01G1404|evm.TU.Gh_A01G1595|evm.TU.Gh_A01G1818|evm.TU.Gh_A01G1837|evm.TU.Gh_A01G1890|evm.TU.Gh_A02G0490|evm.TU.Gh_A02G0566|evm.TU.Gh_A02G0799|…	525	evm.TU.Gh_A01G1222|evm.TU.Gh_A01G1476|evm.TU.Gh_A02G0384|evm.TU.Gh_A02G0559|evm.TU.Gh_A02G0934|evm.TU.Gh_A03G0120|evm.TU.Gh_A03G0880|evm.TU.Gh_A03G1152|evm.TU.Gh_A04G0340|evm.TU.Gh_A04G0592|evm.TU.Gh_A04G0850|evm.TU.Gh_A04G1242|evm.TU.Gh_A05G0401|evm.TU.Gh_A05G1824|evm.TU.Gh_A05G1941|evm.TU.Gh_A05G2169|evm.TU.Gh_A06G1100|evm.TU.Gh_A06G1410|evm.TU.Gh_A06G1467|evm.TU.Gh_A07G0626|evm.TU.Gh_A08G2038|…	93	http://amigo.geneontology.org/cgi-bin/amigo/term_details?term=GO:0006259	yes
cellular carbohydrate metabolic process	GO:0044262	1.8e-06	0.00021444	506	evm.TU.Gh_A01G0057|evm.TU.Gh_A01G0224|evm.TU.Gh_A01G0229|evm.TU.Gh_A01G0267|evm.TU.Gh_A01G0313|evm.TU.Gh_A01G0725|evm.TU.Gh_A01G0726|evm.TU.Gh_A01G0957|evm.TU.Gh_A01G1070|evm.TU.Gh_A01G1131|evm.TU.Gh_A01G1505|evm.TU.Gh_A01G1615|evm.TU.Gh_A01G1778|evm.TU.Gh_A02G0303|evm.TU.Gh_A02G0347|evm.TU.Gh_A02G0348|evm.TU.Gh_A02G0479|evm.TU.Gh_A02G0517|evm.TU.Gh_A02G0530|evm.TU.Gh_A02G0626|evm.TU.Gh_A02G0866|…	1263	evm.TU.Gh_A01G0057|evm.TU.Gh_A01G0224|evm.TU.Gh_A01G0313|evm.TU.Gh_A01G1615|evm.TU.Gh_A01G1778|evm.TU.Gh_A02G0303|evm.TU.Gh_A02G0517|evm.TU.Gh_A02G0530|evm.TU.Gh_A02G1000|evm.TU.Gh_A02G1066|evm.TU.Gh_A02G1242|evm.TU.Gh_A02G1257|evm.TU.Gh_A02G1268|evm.TU.Gh_A03G0553|evm.TU.Gh_A03G1043|evm.TU.Gh_A03G1652|evm.TU.Gh_A03G1983|evm.TU.Gh_A04G0374|evm.TU.Gh_A04G0541|evm.TU.Gh_A04G0892|evm.TU.Gh_A04G1282|…	224	evm.TU.Gh_A01G0229|evm.TU.Gh_A01G0267|evm.TU.Gh_A01G0725|evm.TU.Gh_A01G0726|evm.TU.Gh_A01G0957|evm.TU.Gh_A01G1070|evm.TU.Gh_A01G1131|evm.TU.Gh_A01G1505|evm.TU.Gh_A02G0347|evm.TU.Gh_A02G0348|evm.TU.Gh_A02G0479|evm.TU.Gh_A02G0626|evm.TU.Gh_A02G0866|evm.TU.Gh_A02G0955|evm.TU.Gh_A02G1269|evm.TU.Gh_A02G1426|evm.TU.Gh_A02G1486|evm.TU.Gh_A02G1668|evm.TU.Gh_A02G1729|evm.TU.Gh_A02G1739|evm.TU.Gh_A03G0243|…	282	http://amigo.geneontology.org/cgi-bin/amigo/term_details?term=GO:0044262	yes
aromatic compound biosynthetic process	GO:0019438	1.9e-06	0.000222643	3232	evm.TU.Gh_A01G0013|evm.TU.Gh_A01G0028|evm.TU.Gh_A01G0039|evm.TU.Gh_A01G0054|evm.TU.Gh_A01G0064|evm.TU.Gh_A01G0119|evm.TU.Gh_A01G0135|evm.TU.Gh_A01G0136|evm.TU.Gh_A01G0139|evm.TU.Gh_A01G0153|evm.TU.Gh_A01G0217|evm.TU.Gh_A01G0219|evm.TU.Gh_A01G0267|evm.TU.Gh_A01G0275|evm.TU.Gh_A01G0320|evm.TU.Gh_A01G0360|evm.TU.Gh_A01G0380|evm.TU.Gh_A01G0386|evm.TU.Gh_A01G0401|evm.TU.Gh_A01G0406|evm.TU.Gh_A01G0439|…	9000	evm.TU.Gh_A01G0054|evm.TU.Gh_A01G0064|evm.TU.Gh_A01G0135|evm.TU.Gh_A01G0136|evm.TU.Gh_A01G0153|evm.TU.Gh_A01G0219|evm.TU.Gh_A01G0320|evm.TU.Gh_A01G0380|evm.TU.Gh_A01G0406|evm.TU.Gh_A01G0440|evm.TU.Gh_A01G0444|evm.TU.Gh_A01G0515|evm.TU.Gh_A01G0556|evm.TU.Gh_A01G0631|evm.TU.Gh_A01G0772|evm.TU.Gh_A01G0796|evm.TU.Gh_A01G0805|evm.TU.Gh_A01G0814|evm.TU.Gh_A01G0816|evm.TU.Gh_A01G0916|evm.TU.Gh_A01G0922|…	1665	evm.TU.Gh_A01G0013|evm.TU.Gh_A01G0028|evm.TU.Gh_A01G0039|evm.TU.Gh_A01G0119|evm.TU.Gh_A01G0139|evm.TU.Gh_A01G0217|evm.TU.Gh_A01G0267|evm.TU.Gh_A01G0275|evm.TU.Gh_A01G0360|evm.TU.Gh_A01G0386|evm.TU.Gh_A01G0401|evm.TU.Gh_A01G0439|evm.TU.Gh_A01G0497|evm.TU.Gh_A01G0526|evm.TU.Gh_A01G0566|evm.TU.Gh_A01G0626|evm.TU.Gh_A01G0639|evm.TU.Gh_A01G0720|evm.TU.Gh_A01G0770|evm.TU.Gh_A01G0806|evm.TU.Gh_A01G0844|…	1567	http://amigo.geneontology.org/cgi-bin/amigo/term_details?term=GO:0019438	yes
response to organonitrogen compound	GO:0010243	2e-06	0.000230581	276	evm.TU.Gh_A01G0212|evm.TU.Gh_A01G0639|evm.TU.Gh_A01G0760|evm.TU.Gh_A01G0762|evm.TU.Gh_A01G0763|evm.TU.Gh_A01G0821|evm.TU.Gh_A01G0984|evm.TU.Gh_A01G1153|evm.TU.Gh_A01G1263|evm.TU.Gh_A01G1714|evm.TU.Gh_A02G0044|evm.TU.Gh_A02G0406|evm.TU.Gh_A02G0541|evm.TU.Gh_A02G0671|evm.TU.Gh_A02G0770|evm.TU.Gh_A02G0836|evm.TU.Gh_A02G1505|evm.TU.Gh_A02G1713|evm.TU.Gh_A03G0066|evm.TU.Gh_A03G0210|evm.TU.Gh_A03G0291|…	648	evm.TU.Gh_A01G0760|evm.TU.Gh_A02G0541|evm.TU.Gh_A03G1426|evm.TU.Gh_A04G0209|evm.TU.Gh_A04G1024|evm.TU.Gh_A05G0528|evm.TU.Gh_A05G0638|evm.TU.Gh_A05G0908|evm.TU.Gh_A05G1363|evm.TU.Gh_A05G2194|evm.TU.Gh_A06G0188|evm.TU.Gh_A06G1585|evm.TU.Gh_A07G0772|evm.TU.Gh_A07G1779|evm.TU.Gh_A08G0330|evm.TU.Gh_A08G1501|evm.TU.Gh_A08G1879|evm.TU.Gh_A09G0944|evm.TU.Gh_A09G2455|evm.TU.Gh_A10G2052|evm.TU.Gh_A11G0833|…	69	evm.TU.Gh_A01G0212|evm.TU.Gh_A01G0639|evm.TU.Gh_A01G0762|evm.TU.Gh_A01G0763|evm.TU.Gh_A01G0821|evm.TU.Gh_A01G0984|evm.TU.Gh_A01G1153|evm.TU.Gh_A01G1263|evm.TU.Gh_A01G1714|evm.TU.Gh_A02G0044|evm.TU.Gh_A02G0406|evm.TU.Gh_A02G0671|evm.TU.Gh_A02G0770|evm.TU.Gh_A02G0836|evm.TU.Gh_A02G1505|evm.TU.Gh_A02G1713|evm.TU.Gh_A03G0066|evm.TU.Gh_A03G0210|evm.TU.Gh_A03G0291|evm.TU.Gh_A03G0420|evm.TU.Gh_A03G0524|…	207	http://amigo.geneontology.org/cgi-bin/amigo/term_details?term=GO:0010243	yes
response to lipid	GO:0033993	2.1e-06	0.000234544	742	evm.TU.Gh_A01G0057|evm.TU.Gh_A01G0491|evm.TU.Gh_A01G0526|evm.TU.Gh_A01G0760|evm.TU.Gh_A01G0762|evm.TU.Gh_A01G0763|evm.TU.Gh_A01G0871|evm.TU.Gh_A01G0880|evm.TU.Gh_A01G0972|evm.TU.Gh_A01G0984|evm.TU.Gh_A01G1117|evm.TU.Gh_A01G1278|evm.TU.Gh_A01G1382|evm.TU.Gh_A01G1383|evm.TU.Gh_A01G1472|evm.TU.Gh_A01G1715|evm.TU.Gh_A01G1828|evm.TU.Gh_A02G0104|evm.TU.Gh_A02G0406|evm.TU.Gh_A02G0748|evm.TU.Gh_A02G0751|…	1912	evm.TU.Gh_A01G0057|evm.TU.Gh_A01G0491|evm.TU.Gh_A01G0760|evm.TU.Gh_A01G0880|evm.TU.Gh_A01G1382|evm.TU.Gh_A01G1383|evm.TU.Gh_A02G0748|evm.TU.Gh_A02G1138|evm.TU.Gh_A02G1257|evm.TU.Gh_A02G1473|evm.TU.Gh_A02G1614|evm.TU.Gh_A02G1796|evm.TU.Gh_A03G0043|evm.TU.Gh_A03G0163|evm.TU.Gh_A03G0189|evm.TU.Gh_A03G0274|evm.TU.Gh_A03G0577|evm.TU.Gh_A03G0715|evm.TU.Gh_A03G0786|evm.TU.Gh_A03G1175|evm.TU.Gh_A03G1186|…	325	evm.TU.Gh_A01G0526|evm.TU.Gh_A01G0762|evm.TU.Gh_A01G0763|evm.TU.Gh_A01G0871|evm.TU.Gh_A01G0972|evm.TU.Gh_A01G0984|evm.TU.Gh_A01G1117|evm.TU.Gh_A01G1278|evm.TU.Gh_A01G1472|evm.TU.Gh_A01G1715|evm.TU.Gh_A01G1828|evm.TU.Gh_A02G0104|evm.TU.Gh_A02G0406|evm.TU.Gh_A02G0751|evm.TU.Gh_A02G0788|evm.TU.Gh_A02G0789|evm.TU.Gh_A02G0836|evm.TU.Gh_A02G0874|evm.TU.Gh_A02G1226|evm.TU.Gh_A02G1237|evm.TU.Gh_A02G1278|…	417	http://amigo.geneontology.org/cgi-bin/amigo/term_details?term=GO:0033993	yes
response to continuous far red light stimulus by the high-irradiance response system	GO:0010201	2.1e-06	0.000234544	16	evm.TU.Gh_A01G1715|evm.TU.Gh_A04G0478|evm.TU.Gh_A05G0639|evm.TU.Gh_A07G1033|evm.TU.Gh_A09G0940|evm.TU.Gh_A09G1263|evm.TU.Gh_A11G2372|evm.TU.Gh_D01G1966|evm.TU.Gh_D04G0880|evm.TU.Gh_D05G0788|evm.TU.Gh_D07G1112|evm.TU.Gh_D09G0967|evm.TU.Gh_D09G1263|evm.TU.Gh_D11G2686|evm.TU.Gh_D13G1851|evm.TU.Gh_Sca046959G01	18	.	0	evm.TU.Gh_A01G1715|evm.TU.Gh_A04G0478|evm.TU.Gh_A05G0639|evm.TU.Gh_A07G1033|evm.TU.Gh_A09G0940|evm.TU.Gh_A09G1263|evm.TU.Gh_A11G2372|evm.TU.Gh_D01G1966|evm.TU.Gh_D04G0880|evm.TU.Gh_D05G0788|evm.TU.Gh_D07G1112|evm.TU.Gh_D09G0967|evm.TU.Gh_D09G1263|evm.TU.Gh_D11G2686|evm.TU.Gh_D13G1851|evm.TU.Gh_Sca046959G01	16	http://amigo.geneontology.org/cgi-bin/amigo/term_details?term=GO:0010201	yes
response to external stimulus	GO:0009605	2.4e-06	0.000263926	1242	evm.TU.Gh_A01G0057|evm.TU.Gh_A01G0124|evm.TU.Gh_A01G0153|evm.TU.Gh_A01G0159|evm.TU.Gh_A01G0412|evm.TU.Gh_A01G0542|evm.TU.Gh_A01G0553|evm.TU.Gh_A01G0639|evm.TU.Gh_A01G0646|evm.TU.Gh_A01G0667|evm.TU.Gh_A01G0723|evm.TU.Gh_A01G0810|evm.TU.Gh_A01G0943|evm.TU.Gh_A01G0964|evm.TU.Gh_A01G0993|evm.TU.Gh_A01G1100|evm.TU.Gh_A01G1117|evm.TU.Gh_A01G1254|evm.TU.Gh_A01G1273|evm.TU.Gh_A01G1278|evm.TU.Gh_A01G1283|…	3311	evm.TU.Gh_A01G0057|evm.TU.Gh_A01G0153|evm.TU.Gh_A01G0810|evm.TU.Gh_A01G0943|evm.TU.Gh_A01G1100|evm.TU.Gh_A01G1283|evm.TU.Gh_A01G1286|evm.TU.Gh_A01G1489|evm.TU.Gh_A01G1500|evm.TU.Gh_A01G1527|evm.TU.Gh_A01G1969|evm.TU.Gh_A02G0303|evm.TU.Gh_A02G0541|evm.TU.Gh_A02G0566|evm.TU.Gh_A02G0645|evm.TU.Gh_A02G0857|evm.TU.Gh_A02G1138|evm.TU.Gh_A02G1276|evm.TU.Gh_A02G1307|evm.TU.Gh_A02G1393|evm.TU.Gh_A02G1427|…	462	evm.TU.Gh_A01G0124|evm.TU.Gh_A01G0159|evm.TU.Gh_A01G0412|evm.TU.Gh_A01G0542|evm.TU.Gh_A01G0553|evm.TU.Gh_A01G0639|evm.TU.Gh_A01G0646|evm.TU.Gh_A01G0667|evm.TU.Gh_A01G0723|evm.TU.Gh_A01G0964|evm.TU.Gh_A01G0993|evm.TU.Gh_A01G1117|evm.TU.Gh_A01G1254|evm.TU.Gh_A01G1273|evm.TU.Gh_A01G1278|evm.TU.Gh_A01G1377|evm.TU.Gh_A01G1418|evm.TU.Gh_A01G1578|evm.TU.Gh_A01G1621|evm.TU.Gh_A01G1644|evm.TU.Gh_A01G1715|…	780	http://amigo.geneontology.org/cgi-bin/amigo/term_details?term=GO:0009605	yes
response to osmotic stress	GO:0006970	5.3e-06	0.000574006	509	evm.TU.Gh_A01G0057|evm.TU.Gh_A01G0119|evm.TU.Gh_A01G0120|evm.TU.Gh_A01G0167|evm.TU.Gh_A01G0267|evm.TU.Gh_A01G0289|evm.TU.Gh_A01G0522|evm.TU.Gh_A01G0526|evm.TU.Gh_A01G0668|evm.TU.Gh_A01G0760|evm.TU.Gh_A01G0762|evm.TU.Gh_A01G0763|evm.TU.Gh_A01G0943|evm.TU.Gh_A01G0984|evm.TU.Gh_A01G1278|evm.TU.Gh_A01G1309|evm.TU.Gh_A01G1382|evm.TU.Gh_A01G1383|evm.TU.Gh_A01G1500|evm.TU.Gh_A01G1605|evm.TU.Gh_A02G0069|…	1282	evm.TU.Gh_A01G0057|evm.TU.Gh_A01G0522|evm.TU.Gh_A01G0668|evm.TU.Gh_A01G0760|evm.TU.Gh_A01G0943|evm.TU.Gh_A01G1382|evm.TU.Gh_A01G1383|evm.TU.Gh_A01G1500|evm.TU.Gh_A02G0069|evm.TU.Gh_A02G0189|evm.TU.Gh_A02G0984|evm.TU.Gh_A02G1655|evm.TU.Gh_A02G1796|evm.TU.Gh_A03G0043|evm.TU.Gh_A03G0163|evm.TU.Gh_A03G0396|evm.TU.Gh_A03G0786|evm.TU.Gh_A03G1487|evm.TU.Gh_A03G1559|evm.TU.Gh_A03G1760|evm.TU.Gh_A03G1807|…	226	evm.TU.Gh_A01G0119|evm.TU.Gh_A01G0120|evm.TU.Gh_A01G0167|evm.TU.Gh_A01G0267|evm.TU.Gh_A01G0289|evm.TU.Gh_A01G0526|evm.TU.Gh_A01G0762|evm.TU.Gh_A01G0763|evm.TU.Gh_A01G0984|evm.TU.Gh_A01G1278|evm.TU.Gh_A01G1309|evm.TU.Gh_A01G1605|evm.TU.Gh_A02G0406|evm.TU.Gh_A02G0452|evm.TU.Gh_A02G0682|evm.TU.Gh_A02G0751|evm.TU.Gh_A02G0770|evm.TU.Gh_A02G0836|evm.TU.Gh_A02G0874|evm.TU.Gh_A02G1278|evm.TU.Gh_A02G1459|…	283	http://amigo.geneontology.org/cgi-bin/amigo/term_details?term=GO:0006970	yes
innate immune response	GO:0045087	5.7e-06	0.000608113	406	evm.TU.Gh_A01G0124|evm.TU.Gh_A01G0153|evm.TU.Gh_A01G0412|evm.TU.Gh_A01G0475|evm.TU.Gh_A01G0520|evm.TU.Gh_A01G0542|evm.TU.Gh_A01G0667|evm.TU.Gh_A01G0723|evm.TU.Gh_A01G0816|evm.TU.Gh_A01G1377|evm.TU.Gh_A01G1552|evm.TU.Gh_A01G1553|evm.TU.Gh_A01G1644|evm.TU.Gh_A02G0110|evm.TU.Gh_A02G0303|evm.TU.Gh_A02G0359|evm.TU.Gh_A02G0580|evm.TU.Gh_A02G0770|evm.TU.Gh_A02G0807|evm.TU.Gh_A02G1051|evm.TU.Gh_A02G1393|…	1003	evm.TU.Gh_A01G0153|evm.TU.Gh_A01G0816|evm.TU.Gh_A01G1552|evm.TU.Gh_A02G0303|evm.TU.Gh_A02G1393|evm.TU.Gh_A02G1525|evm.TU.Gh_A03G0163|evm.TU.Gh_A03G1225|evm.TU.Gh_A03G1362|evm.TU.Gh_A03G1490|evm.TU.Gh_A03G1494|evm.TU.Gh_A04G0090|evm.TU.Gh_A04G0557|evm.TU.Gh_A04G0763|evm.TU.Gh_A04G0892|evm.TU.Gh_A05G0510|evm.TU.Gh_A05G0652|evm.TU.Gh_A05G0873|evm.TU.Gh_A05G0908|evm.TU.Gh_A05G2018|evm.TU.Gh_A06G1061|…	128	evm.TU.Gh_A01G0124|evm.TU.Gh_A01G0412|evm.TU.Gh_A01G0475|evm.TU.Gh_A01G0520|evm.TU.Gh_A01G0542|evm.TU.Gh_A01G0667|evm.TU.Gh_A01G0723|evm.TU.Gh_A01G1377|evm.TU.Gh_A01G1553|evm.TU.Gh_A01G1644|evm.TU.Gh_A02G0110|evm.TU.Gh_A02G0359|evm.TU.Gh_A02G0580|evm.TU.Gh_A02G0770|evm.TU.Gh_A02G0807|evm.TU.Gh_A02G1051|evm.TU.Gh_A02G1509|evm.TU.Gh_A02G1713|evm.TU.Gh_A02G1714|evm.TU.Gh_A02G1715|evm.TU.Gh_A02G1786|…	278	http://amigo.geneontology.org/cgi-bin/amigo/term_details?term=GO:0045087	yes
microtubule-based process	GO:0007017	5.8e-06	0.000609682	266	evm.TU.Gh_A01G0245|evm.TU.Gh_A01G0564|evm.TU.Gh_A01G0658|evm.TU.Gh_A01G0662|evm.TU.Gh_A01G0900|evm.TU.Gh_A01G1231|evm.TU.Gh_A01G1404|evm.TU.Gh_A01G1479|evm.TU.Gh_A01G1637|evm.TU.Gh_A01G1666|evm.TU.Gh_A01G1752|evm.TU.Gh_A01G1818|evm.TU.Gh_A01G2019|evm.TU.Gh_A02G0395|evm.TU.Gh_A02G0819|evm.TU.Gh_A02G0828|evm.TU.Gh_A02G1031|evm.TU.Gh_A02G1342|evm.TU.Gh_A02G1492|evm.TU.Gh_A03G0127|evm.TU.Gh_A03G0129|…	629	evm.TU.Gh_A01G0245|evm.TU.Gh_A01G0564|evm.TU.Gh_A01G0658|evm.TU.Gh_A01G0662|evm.TU.Gh_A01G1231|evm.TU.Gh_A01G1404|evm.TU.Gh_A01G1479|evm.TU.Gh_A01G1637|evm.TU.Gh_A01G1666|evm.TU.Gh_A01G1752|evm.TU.Gh_A01G1818|evm.TU.Gh_A01G2019|evm.TU.Gh_A02G0395|evm.TU.Gh_A02G0828|evm.TU.Gh_A02G1031|evm.TU.Gh_A02G1342|evm.TU.Gh_A02G1492|evm.TU.Gh_A03G0132|evm.TU.Gh_A03G0163|evm.TU.Gh_A03G0303|evm.TU.Gh_A03G0396|…	198	evm.TU.Gh_A01G0900|evm.TU.Gh_A02G0819|evm.TU.Gh_A03G0127|evm.TU.Gh_A03G0129|evm.TU.Gh_A03G0694|evm.TU.Gh_A03G1263|evm.TU.Gh_A05G0641|evm.TU.Gh_A05G3694|evm.TU.Gh_A05G3802|evm.TU.Gh_A06G0038|evm.TU.Gh_A06G0178|evm.TU.Gh_A06G0545|evm.TU.Gh_A06G0918|evm.TU.Gh_A06G0984|evm.TU.Gh_A06G1017|evm.TU.Gh_A06G2111|evm.TU.Gh_A08G1183|evm.TU.Gh_A08G2381|evm.TU.Gh_A11G0689|evm.TU.Gh_A11G1639|evm.TU.Gh_A11G2095|…	68	http://amigo.geneontology.org/cgi-bin/amigo/term_details?term=GO:0007017	yes
response to light stimulus	GO:0009416	7.2e-06	0.000745878	603	evm.TU.Gh_A01G0045|evm.TU.Gh_A01G0439|evm.TU.Gh_A01G0662|evm.TU.Gh_A01G0799|evm.TU.Gh_A01G0816|evm.TU.Gh_A01G0953|evm.TU.Gh_A01G0984|evm.TU.Gh_A01G1254|evm.TU.Gh_A01G1309|evm.TU.Gh_A01G1377|evm.TU.Gh_A01G1563|evm.TU.Gh_A01G1598|evm.TU.Gh_A01G1617|evm.TU.Gh_A01G1643|evm.TU.Gh_A01G1715|evm.TU.Gh_A01G1828|evm.TU.Gh_A01G1829|evm.TU.Gh_A01G1972|evm.TU.Gh_A01G2032|evm.TU.Gh_A02G0359|evm.TU.Gh_A02G0384|…	1543	evm.TU.Gh_A01G0045|evm.TU.Gh_A01G0662|evm.TU.Gh_A01G0816|evm.TU.Gh_A01G1563|evm.TU.Gh_A01G1617|evm.TU.Gh_A02G0645|evm.TU.Gh_A03G0230|evm.TU.Gh_A03G0611|evm.TU.Gh_A03G0625|evm.TU.Gh_A03G0794|evm.TU.Gh_A03G0869|evm.TU.Gh_A03G1194|evm.TU.Gh_A03G1280|evm.TU.Gh_A03G1286|evm.TU.Gh_A03G1362|evm.TU.Gh_A03G1426|evm.TU.Gh_A03G1482|evm.TU.Gh_A03G1494|evm.TU.Gh_A03G1624|evm.TU.Gh_A03G1831|evm.TU.Gh_A04G0209|…	272	evm.TU.Gh_A01G0439|evm.TU.Gh_A01G0799|evm.TU.Gh_A01G0953|evm.TU.Gh_A01G0984|evm.TU.Gh_A01G1254|evm.TU.Gh_A01G1309|evm.TU.Gh_A01G1377|evm.TU.Gh_A01G1598|evm.TU.Gh_A01G1643|evm.TU.Gh_A01G1715|evm.TU.Gh_A01G1828|evm.TU.Gh_A01G1829|evm.TU.Gh_A01G1972|evm.TU.Gh_A01G2032|evm.TU.Gh_A02G0359|evm.TU.Gh_A02G0384|evm.TU.Gh_A02G0807|evm.TU.Gh_A02G0836|evm.TU.Gh_A02G1509|evm.TU.Gh_A02G1568|evm.TU.Gh_A03G0019|…	331	http://amigo.geneontology.org/cgi-bin/amigo/term_details?term=GO:0009416	yes
steroid metabolic process	GO:0008202	7.6e-06	0.000776069	121	evm.TU.Gh_A01G0738|evm.TU.Gh_A01G0972|evm.TU.Gh_A02G0842|evm.TU.Gh_A02G1576|evm.TU.Gh_A03G0374|evm.TU.Gh_A03G0467|evm.TU.Gh_A03G0762|evm.TU.Gh_A03G2022|evm.TU.Gh_A04G0582|evm.TU.Gh_A05G0122|evm.TU.Gh_A05G1566|evm.TU.Gh_A05G1738|evm.TU.Gh_A05G1803|evm.TU.Gh_A05G2020|evm.TU.Gh_A05G2169|evm.TU.Gh_A05G2841|evm.TU.Gh_A05G3085|evm.TU.Gh_A06G0725|evm.TU.Gh_A06G1446|evm.TU.Gh_A06G1867|evm.TU.Gh_A06G1918|…	257	evm.TU.Gh_A02G0842|evm.TU.Gh_A02G1576|evm.TU.Gh_A03G0374|evm.TU.Gh_A03G0467|evm.TU.Gh_A03G0762|evm.TU.Gh_A05G0122|evm.TU.Gh_A05G1566|evm.TU.Gh_A05G2020|evm.TU.Gh_A07G0435|evm.TU.Gh_A08G0504|evm.TU.Gh_A08G1572|evm.TU.Gh_A08G1982|evm.TU.Gh_A08G2123|evm.TU.Gh_A09G0022|evm.TU.Gh_A09G2194|evm.TU.Gh_A10G2109|evm.TU.Gh_A11G2448|evm.TU.Gh_A12G0293|evm.TU.Gh_A12G1644|evm.TU.Gh_A12G2024|evm.TU.Gh_A13G0746|…	50	evm.TU.Gh_A01G0738|evm.TU.Gh_A01G0972|evm.TU.Gh_A03G2022|evm.TU.Gh_A04G0582|evm.TU.Gh_A05G1738|evm.TU.Gh_A05G1803|evm.TU.Gh_A05G2169|evm.TU.Gh_A05G2841|evm.TU.Gh_A05G3085|evm.TU.Gh_A06G0725|evm.TU.Gh_A06G1446|evm.TU.Gh_A06G1867|evm.TU.Gh_A06G1918|evm.TU.Gh_A07G0021|evm.TU.Gh_A07G0525|evm.TU.Gh_A07G0526|evm.TU.Gh_A09G0627|evm.TU.Gh_A10G1742|evm.TU.Gh_A11G0076|evm.TU.Gh_A11G1667|evm.TU.Gh_A11G1917|…	71	http://amigo.geneontology.org/cgi-bin/amigo/term_details?term=GO:0008202	yes
nucleobase-containing compound biosynthetic process	GO:0034654	8.8e-06	0.000885949	2929	evm.TU.Gh_A01G0013|evm.TU.Gh_A01G0028|evm.TU.Gh_A01G0039|evm.TU.Gh_A01G0054|evm.TU.Gh_A01G0064|evm.TU.Gh_A01G0119|evm.TU.Gh_A01G0135|evm.TU.Gh_A01G0136|evm.TU.Gh_A01G0139|evm.TU.Gh_A01G0153|evm.TU.Gh_A01G0217|evm.TU.Gh_A01G0219|evm.TU.Gh_A01G0267|evm.TU.Gh_A01G0275|evm.TU.Gh_A01G0320|evm.TU.Gh_A01G0360|evm.TU.Gh_A01G0380|evm.TU.Gh_A01G0386|evm.TU.Gh_A01G0401|evm.TU.Gh_A01G0406|evm.TU.Gh_A01G0439|…	8161	evm.TU.Gh_A01G0054|evm.TU.Gh_A01G0064|evm.TU.Gh_A01G0135|evm.TU.Gh_A01G0136|evm.TU.Gh_A01G0153|evm.TU.Gh_A01G0219|evm.TU.Gh_A01G0320|evm.TU.Gh_A01G0380|evm.TU.Gh_A01G0406|evm.TU.Gh_A01G0440|evm.TU.Gh_A01G0444|evm.TU.Gh_A01G0515|evm.TU.Gh_A01G0556|evm.TU.Gh_A01G0631|evm.TU.Gh_A01G0772|evm.TU.Gh_A01G0796|evm.TU.Gh_A01G0805|evm.TU.Gh_A01G0814|evm.TU.Gh_A01G0816|evm.TU.Gh_A01G0916|evm.TU.Gh_A01G0938|…	1560	evm.TU.Gh_A01G0013|evm.TU.Gh_A01G0028|evm.TU.Gh_A01G0039|evm.TU.Gh_A01G0119|evm.TU.Gh_A01G0139|evm.TU.Gh_A01G0217|evm.TU.Gh_A01G0267|evm.TU.Gh_A01G0275|evm.TU.Gh_A01G0360|evm.TU.Gh_A01G0386|evm.TU.Gh_A01G0401|evm.TU.Gh_A01G0439|evm.TU.Gh_A01G0497|evm.TU.Gh_A01G0526|evm.TU.Gh_A01G0566|evm.TU.Gh_A01G0626|evm.TU.Gh_A01G0639|evm.TU.Gh_A01G0720|evm.TU.Gh_A01G0770|evm.TU.Gh_A01G0806|evm.TU.Gh_A01G0844|…	1369	http://amigo.geneontology.org/cgi-bin/amigo/term_details?term=GO:0034654	yes
glucan metabolic process	GO:0044042	1e-05	0.000965946	257	evm.TU.Gh_A01G0725|evm.TU.Gh_A01G0726|evm.TU.Gh_A01G1131|evm.TU.Gh_A01G1615|evm.TU.Gh_A01G1778|evm.TU.Gh_A02G0303|evm.TU.Gh_A02G0347|evm.TU.Gh_A02G0348|evm.TU.Gh_A02G0479|evm.TU.Gh_A02G0866|evm.TU.Gh_A02G1000|evm.TU.Gh_A02G1066|evm.TU.Gh_A02G1242|evm.TU.Gh_A02G1426|evm.TU.Gh_A02G1729|evm.TU.Gh_A02G1739|evm.TU.Gh_A03G0243|evm.TU.Gh_A03G0553|evm.TU.Gh_A03G1043|evm.TU.Gh_A03G1243|evm.TU.Gh_A03G1389|…	609	evm.TU.Gh_A01G1615|evm.TU.Gh_A01G1778|evm.TU.Gh_A02G0303|evm.TU.Gh_A02G1000|evm.TU.Gh_A02G1066|evm.TU.Gh_A02G1242|evm.TU.Gh_A03G0553|evm.TU.Gh_A03G1043|evm.TU.Gh_A04G0541|evm.TU.Gh_A04G0892|evm.TU.Gh_A04G1282|evm.TU.Gh_A05G0625|evm.TU.Gh_A05G1344|evm.TU.Gh_A05G1887|evm.TU.Gh_A05G1912|evm.TU.Gh_A05G1967|evm.TU.Gh_A05G3287|evm.TU.Gh_A05G3603|evm.TU.Gh_A05G3678|evm.TU.Gh_A07G0591|evm.TU.Gh_A07G0609|…	120	evm.TU.Gh_A01G0725|evm.TU.Gh_A01G0726|evm.TU.Gh_A01G1131|evm.TU.Gh_A02G0347|evm.TU.Gh_A02G0348|evm.TU.Gh_A02G0479|evm.TU.Gh_A02G0866|evm.TU.Gh_A02G1426|evm.TU.Gh_A02G1729|evm.TU.Gh_A02G1739|evm.TU.Gh_A03G0243|evm.TU.Gh_A03G1243|evm.TU.Gh_A03G1389|evm.TU.Gh_A03G1922|evm.TU.Gh_A04G0088|evm.TU.Gh_A04G1346|evm.TU.Gh_A05G2482|evm.TU.Gh_A05G2724|evm.TU.Gh_A05G3404|evm.TU.Gh_A05G3694|evm.TU.Gh_A05G3959|…	137	http://amigo.geneontology.org/cgi-bin/amigo/term_details?term=GO:0044042	yes
cellular glucan metabolic process	GO:0006073	1e-05	0.000965946	257	evm.TU.Gh_A01G0725|evm.TU.Gh_A01G0726|evm.TU.Gh_A01G1131|evm.TU.Gh_A01G1615|evm.TU.Gh_A01G1778|evm.TU.Gh_A02G0303|evm.TU.Gh_A02G0347|evm.TU.Gh_A02G0348|evm.TU.Gh_A02G0479|evm.TU.Gh_A02G0866|evm.TU.Gh_A02G1000|evm.TU.Gh_A02G1066|evm.TU.Gh_A02G1242|evm.TU.Gh_A02G1426|evm.TU.Gh_A02G1729|evm.TU.Gh_A02G1739|evm.TU.Gh_A03G0243|evm.TU.Gh_A03G0553|evm.TU.Gh_A03G1043|evm.TU.Gh_A03G1243|evm.TU.Gh_A03G1389|…	609	evm.TU.Gh_A01G1615|evm.TU.Gh_A01G1778|evm.TU.Gh_A02G0303|evm.TU.Gh_A02G1000|evm.TU.Gh_A02G1066|evm.TU.Gh_A02G1242|evm.TU.Gh_A03G0553|evm.TU.Gh_A03G1043|evm.TU.Gh_A04G0541|evm.TU.Gh_A04G0892|evm.TU.Gh_A04G1282|evm.TU.Gh_A05G0625|evm.TU.Gh_A05G1344|evm.TU.Gh_A05G1887|evm.TU.Gh_A05G1912|evm.TU.Gh_A05G1967|evm.TU.Gh_A05G3287|evm.TU.Gh_A05G3603|evm.TU.Gh_A05G3678|evm.TU.Gh_A07G0591|evm.TU.Gh_A07G0609|…	120	evm.TU.Gh_A01G0725|evm.TU.Gh_A01G0726|evm.TU.Gh_A01G1131|evm.TU.Gh_A02G0347|evm.TU.Gh_A02G0348|evm.TU.Gh_A02G0479|evm.TU.Gh_A02G0866|evm.TU.Gh_A02G1426|evm.TU.Gh_A02G1729|evm.TU.Gh_A02G1739|evm.TU.Gh_A03G0243|evm.TU.Gh_A03G1243|evm.TU.Gh_A03G1389|evm.TU.Gh_A03G1922|evm.TU.Gh_A04G0088|evm.TU.Gh_A04G1346|evm.TU.Gh_A05G2482|evm.TU.Gh_A05G2724|evm.TU.Gh_A05G3404|evm.TU.Gh_A05G3694|evm.TU.Gh_A05G3959|…	137	http://amigo.geneontology.org/cgi-bin/amigo/term_details?term=GO:0006073	yes
alcohol metabolic process	GO:0006066	1e-05	0.000965946	260	evm.TU.Gh_A01G0729|evm.TU.Gh_A01G0738|evm.TU.Gh_A01G0760|evm.TU.Gh_A01G0762|evm.TU.Gh_A01G0763|evm.TU.Gh_A01G0880|evm.TU.Gh_A01G0972|evm.TU.Gh_A01G1315|evm.TU.Gh_A01G1685|evm.TU.Gh_A02G1257|evm.TU.Gh_A02G1268|evm.TU.Gh_A02G1576|evm.TU.Gh_A02G1674|evm.TU.Gh_A03G0374|evm.TU.Gh_A03G0762|evm.TU.Gh_A03G0991|evm.TU.Gh_A03G1331|evm.TU.Gh_A03G1583|evm.TU.Gh_A03G2022|evm.TU.Gh_A04G0088|evm.TU.Gh_A04G0582|…	617	evm.TU.Gh_A01G0729|evm.TU.Gh_A01G0760|evm.TU.Gh_A01G0880|evm.TU.Gh_A01G1685|evm.TU.Gh_A02G1257|evm.TU.Gh_A02G1268|evm.TU.Gh_A02G1576|evm.TU.Gh_A03G0374|evm.TU.Gh_A03G0762|evm.TU.Gh_A03G1583|evm.TU.Gh_A05G0122|evm.TU.Gh_A05G1244|evm.TU.Gh_A05G1566|evm.TU.Gh_A05G2063|evm.TU.Gh_A05G2256|evm.TU.Gh_A05G3166|evm.TU.Gh_A05G3567|evm.TU.Gh_A05G3792|evm.TU.Gh_A05G3900|evm.TU.Gh_A06G0608|evm.TU.Gh_A06G1515|…	118	evm.TU.Gh_A01G0738|evm.TU.Gh_A01G0762|evm.TU.Gh_A01G0763|evm.TU.Gh_A01G0972|evm.TU.Gh_A01G1315|evm.TU.Gh_A02G1674|evm.TU.Gh_A03G0991|evm.TU.Gh_A03G1331|evm.TU.Gh_A03G2022|evm.TU.Gh_A04G0088|evm.TU.Gh_A04G0582|evm.TU.Gh_A05G0763|evm.TU.Gh_A05G1738|evm.TU.Gh_A05G1745|evm.TU.Gh_A05G1810|evm.TU.Gh_A05G1865|evm.TU.Gh_A05G2169|evm.TU.Gh_A05G2478|evm.TU.Gh_A05G2841|evm.TU.Gh_A05G3085|evm.TU.Gh_A05G3546|…	142	http://amigo.geneontology.org/cgi-bin/amigo/term_details?term=GO:0006066	yes
response to mechanical stimulus	GO:0009612	1.1e-05	0.00104837	35	evm.TU.Gh_A02G1482|evm.TU.Gh_A02G1655|evm.TU.Gh_A03G0578|evm.TU.Gh_A05G0296|evm.TU.Gh_A05G0297|evm.TU.Gh_A05G2724|evm.TU.Gh_A06G0674|evm.TU.Gh_A07G0521|evm.TU.Gh_A07G0711|evm.TU.Gh_A07G2339|evm.TU.Gh_A08G0195|evm.TU.Gh_A11G0437|evm.TU.Gh_A11G0940|evm.TU.Gh_A11G1235|evm.TU.Gh_A11G1592|evm.TU.Gh_A12G1642|evm.TU.Gh_A13G0780|evm.TU.Gh_D02G0992|evm.TU.Gh_D03G0067|evm.TU.Gh_D03G0232|evm.TU.Gh_D03G0483|…	56	evm.TU.Gh_A02G1482|evm.TU.Gh_A02G1655|evm.TU.Gh_A03G0578|evm.TU.Gh_A05G0296|evm.TU.Gh_A05G0297|evm.TU.Gh_A07G0521|evm.TU.Gh_A07G0711|evm.TU.Gh_A07G2339|evm.TU.Gh_A08G0195|evm.TU.Gh_A11G1235|evm.TU.Gh_A11G1592|evm.TU.Gh_D03G0067|evm.TU.Gh_D03G0232|evm.TU.Gh_D03G0860|evm.TU.Gh_D03G0924|evm.TU.Gh_D05G0398|evm.TU.Gh_D06G0890|evm.TU.Gh_D07G0694|evm.TU.Gh_D08G0272|evm.TU.Gh_D11G1382|evm.TU.Gh_D11G1750|…	23	evm.TU.Gh_A05G2724|evm.TU.Gh_A06G0674|evm.TU.Gh_A11G0437|evm.TU.Gh_A11G0940|evm.TU.Gh_A12G1642|evm.TU.Gh_A13G0780|evm.TU.Gh_D02G0992|evm.TU.Gh_D03G0483|evm.TU.Gh_D05G3030|evm.TU.Gh_D06G0768|evm.TU.Gh_D11G1083|evm.TU.Gh_D12G1785	12	http://amigo.geneontology.org/cgi-bin/amigo/term_details?term=GO:0009612	yes
anion transport	GO:0006820	1.2e-05	0.00109969	333	evm.TU.Gh_A01G0057|evm.TU.Gh_A01G0412|evm.TU.Gh_A01G0729|evm.TU.Gh_A01G1374|evm.TU.Gh_A01G1436|evm.TU.Gh_A01G1625|evm.TU.Gh_A01G1697|evm.TU.Gh_A01G1955|evm.TU.Gh_A01G1981|evm.TU.Gh_A01G2032|evm.TU.Gh_A02G0202|evm.TU.Gh_A02G0203|evm.TU.Gh_A02G0704|evm.TU.Gh_A02G0705|evm.TU.Gh_A02G0758|evm.TU.Gh_A02G1003|evm.TU.Gh_A02G1080|evm.TU.Gh_A02G1188|evm.TU.Gh_A02G1307|evm.TU.Gh_A02G1576|evm.TU.Gh_A02G1711|…	813	evm.TU.Gh_A01G0057|evm.TU.Gh_A01G0729|evm.TU.Gh_A01G1374|evm.TU.Gh_A02G0202|evm.TU.Gh_A02G0203|evm.TU.Gh_A02G0758|evm.TU.Gh_A02G1003|evm.TU.Gh_A02G1080|evm.TU.Gh_A02G1307|evm.TU.Gh_A02G1576|evm.TU.Gh_A03G0427|evm.TU.Gh_A03G0546|evm.TU.Gh_A03G0762|evm.TU.Gh_A03G0786|evm.TU.Gh_A03G1804|evm.TU.Gh_A04G0170|evm.TU.Gh_A04G0836|evm.TU.Gh_A05G0092|evm.TU.Gh_A05G0153|evm.TU.Gh_A05G0296|evm.TU.Gh_A05G2356|…	157	evm.TU.Gh_A01G0412|evm.TU.Gh_A01G1436|evm.TU.Gh_A01G1625|evm.TU.Gh_A01G1697|evm.TU.Gh_A01G1955|evm.TU.Gh_A01G1981|evm.TU.Gh_A01G2032|evm.TU.Gh_A02G0704|evm.TU.Gh_A02G0705|evm.TU.Gh_A02G1188|evm.TU.Gh_A02G1711|evm.TU.Gh_A02G1778|evm.TU.Gh_A03G0097|evm.TU.Gh_A03G0296|evm.TU.Gh_A03G0512|evm.TU.Gh_A03G0835|evm.TU.Gh_A03G0889|evm.TU.Gh_A03G0983|evm.TU.Gh_A03G0984|evm.TU.Gh_A03G1508|evm.TU.Gh_A03G1509|…	176	http://amigo.geneontology.org/cgi-bin/amigo/term_details?term=GO:0006820	yes
regulation of innate immune response	GO:0045088	1.2e-05	0.00109969	150	evm.TU.Gh_A01G0153|evm.TU.Gh_A01G0412|evm.TU.Gh_A01G0723|evm.TU.Gh_A01G0816|evm.TU.Gh_A01G1644|evm.TU.Gh_A02G0110|evm.TU.Gh_A02G0303|evm.TU.Gh_A02G0359|evm.TU.Gh_A02G0807|evm.TU.Gh_A02G1051|evm.TU.Gh_A02G1713|evm.TU.Gh_A02G1786|evm.TU.Gh_A03G0019|evm.TU.Gh_A03G0105|evm.TU.Gh_A03G0880|evm.TU.Gh_A03G1140|evm.TU.Gh_A03G1225|evm.TU.Gh_A03G1389|evm.TU.Gh_A03G1494|evm.TU.Gh_A04G0557|evm.TU.Gh_A04G0892|…	332	evm.TU.Gh_A01G0153|evm.TU.Gh_A01G0816|evm.TU.Gh_A02G0303|evm.TU.Gh_A03G1225|evm.TU.Gh_A03G1494|evm.TU.Gh_A04G0557|evm.TU.Gh_A04G0892|evm.TU.Gh_A05G2018|evm.TU.Gh_A06G1585|evm.TU.Gh_A07G0353|evm.TU.Gh_A07G0772|evm.TU.Gh_A07G1109|evm.TU.Gh_A07G1110|evm.TU.Gh_A07G1349|evm.TU.Gh_A07G1808|evm.TU.Gh_A08G1204|evm.TU.Gh_A08G2384|evm.TU.Gh_A09G0371|evm.TU.Gh_A09G0919|evm.TU.Gh_A09G2093|evm.TU.Gh_A10G0614|…	54	evm.TU.Gh_A01G0412|evm.TU.Gh_A01G0723|evm.TU.Gh_A01G1644|evm.TU.Gh_A02G0110|evm.TU.Gh_A02G0359|evm.TU.Gh_A02G0807|evm.TU.Gh_A02G1051|evm.TU.Gh_A02G1713|evm.TU.Gh_A02G1786|evm.TU.Gh_A03G0019|evm.TU.Gh_A03G0105|evm.TU.Gh_A03G0880|evm.TU.Gh_A03G1140|evm.TU.Gh_A03G1389|evm.TU.Gh_A04G1423|evm.TU.Gh_A05G0372|evm.TU.Gh_A05G0478|evm.TU.Gh_A05G1171|evm.TU.Gh_A05G1172|evm.TU.Gh_A05G1530|evm.TU.Gh_A05G1881|…	96	http://amigo.geneontology.org/cgi-bin/amigo/term_details?term=GO:0045088	yes
response to nitrogen compound	GO:1901698	1.2e-05	0.00109969	348	evm.TU.Gh_A01G0212|evm.TU.Gh_A01G0639|evm.TU.Gh_A01G0760|evm.TU.Gh_A01G0762|evm.TU.Gh_A01G0763|evm.TU.Gh_A01G0821|evm.TU.Gh_A01G0984|evm.TU.Gh_A01G1100|evm.TU.Gh_A01G1153|evm.TU.Gh_A01G1263|evm.TU.Gh_A01G1714|evm.TU.Gh_A02G0044|evm.TU.Gh_A02G0406|evm.TU.Gh_A02G0541|evm.TU.Gh_A02G0671|evm.TU.Gh_A02G0770|evm.TU.Gh_A02G0836|evm.TU.Gh_A02G0949|evm.TU.Gh_A02G1505|evm.TU.Gh_A02G1713|evm.TU.Gh_A03G0066|…	853	evm.TU.Gh_A01G0760|evm.TU.Gh_A01G1100|evm.TU.Gh_A02G0541|evm.TU.Gh_A03G0277|evm.TU.Gh_A03G1426|evm.TU.Gh_A04G0115|evm.TU.Gh_A04G0209|evm.TU.Gh_A04G0311|evm.TU.Gh_A04G1024|evm.TU.Gh_A05G0519|evm.TU.Gh_A05G0528|evm.TU.Gh_A05G0638|evm.TU.Gh_A05G0908|evm.TU.Gh_A05G1363|evm.TU.Gh_A05G2194|evm.TU.Gh_A06G0188|evm.TU.Gh_A06G1061|evm.TU.Gh_A06G1549|evm.TU.Gh_A06G1585|evm.TU.Gh_A07G0263|evm.TU.Gh_A07G0772|…	106	evm.TU.Gh_A01G0212|evm.TU.Gh_A01G0639|evm.TU.Gh_A01G0762|evm.TU.Gh_A01G0763|evm.TU.Gh_A01G0821|evm.TU.Gh_A01G0984|evm.TU.Gh_A01G1153|evm.TU.Gh_A01G1263|evm.TU.Gh_A01G1714|evm.TU.Gh_A02G0044|evm.TU.Gh_A02G0406|evm.TU.Gh_A02G0671|evm.TU.Gh_A02G0770|evm.TU.Gh_A02G0836|evm.TU.Gh_A02G0949|evm.TU.Gh_A02G1505|evm.TU.Gh_A02G1713|evm.TU.Gh_A03G0066|evm.TU.Gh_A03G0097|evm.TU.Gh_A03G0210|evm.TU.Gh_A03G0291|…	242	http://amigo.geneontology.org/cgi-bin/amigo/term_details?term=GO:1901698	yes
sulfur compound biosynthetic process	GO:0044272	1.3e-05	0.00117625	174	evm.TU.Gh_A01G0159|evm.TU.Gh_A01G0267|evm.TU.Gh_A01G0457|evm.TU.Gh_A01G0502|evm.TU.Gh_A01G0700|evm.TU.Gh_A01G1508|evm.TU.Gh_A01G1513|evm.TU.Gh_A01G1574|evm.TU.Gh_A01G2104|evm.TU.Gh_A01G2158|evm.TU.Gh_A02G0329|evm.TU.Gh_A02G0333|evm.TU.Gh_A02G0439|evm.TU.Gh_A02G1180|evm.TU.Gh_A02G1455|evm.TU.Gh_A02G1509|evm.TU.Gh_A03G0169|evm.TU.Gh_A03G0210|evm.TU.Gh_A03G0291|evm.TU.Gh_A03G0420|evm.TU.Gh_A03G0946|…	394	evm.TU.Gh_A01G1513|evm.TU.Gh_A01G1574|evm.TU.Gh_A01G2158|evm.TU.Gh_A02G0439|evm.TU.Gh_A03G0169|evm.TU.Gh_A03G1487|evm.TU.Gh_A05G1096|evm.TU.Gh_A05G1432|evm.TU.Gh_A05G2495|evm.TU.Gh_A05G2791|evm.TU.Gh_A05G3180|evm.TU.Gh_A07G0038|evm.TU.Gh_A08G2461|evm.TU.Gh_A09G1891|evm.TU.Gh_A09G2061|evm.TU.Gh_A09G2065|evm.TU.Gh_A09G2311|evm.TU.Gh_A10G0687|evm.TU.Gh_A10G1724|evm.TU.Gh_A12G1429|evm.TU.Gh_A13G0458|…	44	evm.TU.Gh_A01G0159|evm.TU.Gh_A01G0267|evm.TU.Gh_A01G0457|evm.TU.Gh_A01G0502|evm.TU.Gh_A01G0700|evm.TU.Gh_A01G1508|evm.TU.Gh_A01G2104|evm.TU.Gh_A02G0329|evm.TU.Gh_A02G0333|evm.TU.Gh_A02G1180|evm.TU.Gh_A02G1455|evm.TU.Gh_A02G1509|evm.TU.Gh_A03G0210|evm.TU.Gh_A03G0291|evm.TU.Gh_A03G0420|evm.TU.Gh_A03G0946|evm.TU.Gh_A03G1334|evm.TU.Gh_A04G1421|evm.TU.Gh_A05G0864|evm.TU.Gh_A05G1699|evm.TU.Gh_A05G2745|…	130	http://amigo.geneontology.org/cgi-bin/amigo/term_details?term=GO:0044272	yes
response to auxin	GO:0009733	1.4e-05	0.00123546	471	evm.TU.Gh_A01G0456|evm.TU.Gh_A01G0547|evm.TU.Gh_A01G0678|evm.TU.Gh_A01G0730|evm.TU.Gh_A01G0769|evm.TU.Gh_A01G0922|evm.TU.Gh_A01G1254|evm.TU.Gh_A01G1280|evm.TU.Gh_A01G1374|evm.TU.Gh_A01G1382|evm.TU.Gh_A01G1383|evm.TU.Gh_A01G1404|evm.TU.Gh_A01G1829|evm.TU.Gh_A01G1955|evm.TU.Gh_A02G0261|evm.TU.Gh_A02G0340|evm.TU.Gh_A02G0341|evm.TU.Gh_A02G0472|evm.TU.Gh_A02G0857|evm.TU.Gh_A02G0979|evm.TU.Gh_A02G1145|…	1188	evm.TU.Gh_A01G0456|evm.TU.Gh_A01G0922|evm.TU.Gh_A01G1374|evm.TU.Gh_A01G1382|evm.TU.Gh_A01G1383|evm.TU.Gh_A01G1404|evm.TU.Gh_A02G0340|evm.TU.Gh_A02G0341|evm.TU.Gh_A02G0857|evm.TU.Gh_A02G0979|evm.TU.Gh_A02G1156|evm.TU.Gh_A02G1332|evm.TU.Gh_A02G1406|evm.TU.Gh_A02G1614|evm.TU.Gh_A02G1724|evm.TU.Gh_A03G0274|evm.TU.Gh_A03G0715|evm.TU.Gh_A03G1175|evm.TU.Gh_A03G1429|evm.TU.Gh_A03G1482|evm.TU.Gh_A03G1783|…	251	evm.TU.Gh_A01G0547|evm.TU.Gh_A01G0678|evm.TU.Gh_A01G0730|evm.TU.Gh_A01G0769|evm.TU.Gh_A01G1254|evm.TU.Gh_A01G1280|evm.TU.Gh_A01G1829|evm.TU.Gh_A01G1955|evm.TU.Gh_A02G0261|evm.TU.Gh_A02G0472|evm.TU.Gh_A02G1145|evm.TU.Gh_A02G1459|evm.TU.Gh_A03G0097|evm.TU.Gh_A03G1090|evm.TU.Gh_A03G1628|evm.TU.Gh_A03G1930|evm.TU.Gh_A03G1990|evm.TU.Gh_A03G2006|evm.TU.Gh_A04G0002|evm.TU.Gh_A04G0043|evm.TU.Gh_A04G0281|…	220	http://amigo.geneontology.org/cgi-bin/amigo/term_details?term=GO:0009733	yes
small molecule metabolic process	GO:0044281	1.4e-05	0.00123546	1863	evm.TU.Gh_A01G0039|evm.TU.Gh_A01G0045|evm.TU.Gh_A01G0057|evm.TU.Gh_A01G0141|evm.TU.Gh_A01G0159|evm.TU.Gh_A01G0167|evm.TU.Gh_A01G0180|evm.TU.Gh_A01G0186|evm.TU.Gh_A01G0189|evm.TU.Gh_A01G0267|evm.TU.Gh_A01G0275|evm.TU.Gh_A01G0351|evm.TU.Gh_A01G0395|evm.TU.Gh_A01G0420|evm.TU.Gh_A01G0450|evm.TU.Gh_A01G0457|evm.TU.Gh_A01G0502|evm.TU.Gh_A01G0565|evm.TU.Gh_A01G0626|evm.TU.Gh_A01G0646|evm.TU.Gh_A01G0700|…	5106	evm.TU.Gh_A01G0045|evm.TU.Gh_A01G0057|evm.TU.Gh_A01G0180|evm.TU.Gh_A01G0189|evm.TU.Gh_A01G0729|evm.TU.Gh_A01G0760|evm.TU.Gh_A01G0774|evm.TU.Gh_A01G0785|evm.TU.Gh_A01G0805|evm.TU.Gh_A01G0880|evm.TU.Gh_A01G0922|evm.TU.Gh_A01G1047|evm.TU.Gh_A01G1055|evm.TU.Gh_A01G1063|evm.TU.Gh_A01G1065|evm.TU.Gh_A01G1192|evm.TU.Gh_A01G1270|evm.TU.Gh_A01G1513|evm.TU.Gh_A01G1527|evm.TU.Gh_A01G1559|evm.TU.Gh_A01G1563|…	804	evm.TU.Gh_A01G0039|evm.TU.Gh_A01G0141|evm.TU.Gh_A01G0159|evm.TU.Gh_A01G0167|evm.TU.Gh_A01G0186|evm.TU.Gh_A01G0267|evm.TU.Gh_A01G0275|evm.TU.Gh_A01G0351|evm.TU.Gh_A01G0395|evm.TU.Gh_A01G0420|evm.TU.Gh_A01G0450|evm.TU.Gh_A01G0457|evm.TU.Gh_A01G0502|evm.TU.Gh_A01G0565|evm.TU.Gh_A01G0626|evm.TU.Gh_A01G0646|evm.TU.Gh_A01G0700|evm.TU.Gh_A01G0738|evm.TU.Gh_A01G0762|evm.TU.Gh_A01G0763|evm.TU.Gh_A01G0775|…	1059	http://amigo.geneontology.org/cgi-bin/amigo/term_details?term=GO:0044281	yes
response to cold	GO:0009409	1.5e-05	0.00130756	339	evm.TU.Gh_A01G0045|evm.TU.Gh_A01G0054|evm.TU.Gh_A01G0120|evm.TU.Gh_A01G0871|evm.TU.Gh_A01G0880|evm.TU.Gh_A01G0984|evm.TU.Gh_A01G1278|evm.TU.Gh_A01G1370|evm.TU.Gh_A01G1563|evm.TU.Gh_A02G0069|evm.TU.Gh_A02G0189|evm.TU.Gh_A02G0339|evm.TU.Gh_A02G0645|evm.TU.Gh_A02G0770|evm.TU.Gh_A02G0836|evm.TU.Gh_A02G0874|evm.TU.Gh_A02G1219|evm.TU.Gh_A02G1221|evm.TU.Gh_A02G1224|evm.TU.Gh_A02G1258|evm.TU.Gh_A02G1527|…	831	evm.TU.Gh_A01G0045|evm.TU.Gh_A01G0054|evm.TU.Gh_A01G0880|evm.TU.Gh_A01G1370|evm.TU.Gh_A01G1563|evm.TU.Gh_A02G0069|evm.TU.Gh_A02G0189|evm.TU.Gh_A02G0645|evm.TU.Gh_A02G1219|evm.TU.Gh_A02G1224|evm.TU.Gh_A02G1258|evm.TU.Gh_A02G1527|evm.TU.Gh_A03G0043|evm.TU.Gh_A03G0163|evm.TU.Gh_A03G0623|evm.TU.Gh_A03G1286|evm.TU.Gh_A03G1362|evm.TU.Gh_A03G1559|evm.TU.Gh_A03G1696|evm.TU.Gh_A03G1760|evm.TU.Gh_A04G1398|…	155	evm.TU.Gh_A01G0120|evm.TU.Gh_A01G0871|evm.TU.Gh_A01G0984|evm.TU.Gh_A01G1278|evm.TU.Gh_A02G0339|evm.TU.Gh_A02G0770|evm.TU.Gh_A02G0836|evm.TU.Gh_A02G0874|evm.TU.Gh_A02G1221|evm.TU.Gh_A02G1674|evm.TU.Gh_A03G0066|evm.TU.Gh_A03G0210|evm.TU.Gh_A03G0291|evm.TU.Gh_A03G0430|evm.TU.Gh_A03G0960|evm.TU.Gh_A03G1219|evm.TU.Gh_A03G1349|evm.TU.Gh_A03G1611|evm.TU.Gh_A03G1960|evm.TU.Gh_A03G2017|evm.TU.Gh_A03G2136|…	184	http://amigo.geneontology.org/cgi-bin/amigo/term_details?term=GO:0009409	yes
response to salt stress	GO:0009651	1.7e-05	0.00139674	452	evm.TU.Gh_A01G0057|evm.TU.Gh_A01G0119|evm.TU.Gh_A01G0167|evm.TU.Gh_A01G0267|evm.TU.Gh_A01G0289|evm.TU.Gh_A01G0526|evm.TU.Gh_A01G0668|evm.TU.Gh_A01G0760|evm.TU.Gh_A01G0762|evm.TU.Gh_A01G0763|evm.TU.Gh_A01G0984|evm.TU.Gh_A01G1278|evm.TU.Gh_A01G1309|evm.TU.Gh_A01G1382|evm.TU.Gh_A01G1383|evm.TU.Gh_A01G1500|evm.TU.Gh_A01G1605|evm.TU.Gh_A02G0069|evm.TU.Gh_A02G0189|evm.TU.Gh_A02G0406|evm.TU.Gh_A02G0452|…	1138	evm.TU.Gh_A01G0057|evm.TU.Gh_A01G0668|evm.TU.Gh_A01G0760|evm.TU.Gh_A01G1382|evm.TU.Gh_A01G1383|evm.TU.Gh_A01G1500|evm.TU.Gh_A02G0069|evm.TU.Gh_A02G0189|evm.TU.Gh_A02G0984|evm.TU.Gh_A02G1796|evm.TU.Gh_A03G0043|evm.TU.Gh_A03G0163|evm.TU.Gh_A03G0396|evm.TU.Gh_A03G0786|evm.TU.Gh_A03G1487|evm.TU.Gh_A03G1559|evm.TU.Gh_A03G1760|evm.TU.Gh_A03G1807|evm.TU.Gh_A04G1024|evm.TU.Gh_A04G1166|evm.TU.Gh_A04G1398|…	201	evm.TU.Gh_A01G0119|evm.TU.Gh_A01G0167|evm.TU.Gh_A01G0267|evm.TU.Gh_A01G0289|evm.TU.Gh_A01G0526|evm.TU.Gh_A01G0762|evm.TU.Gh_A01G0763|evm.TU.Gh_A01G0984|evm.TU.Gh_A01G1278|evm.TU.Gh_A01G1309|evm.TU.Gh_A01G1605|evm.TU.Gh_A02G0406|evm.TU.Gh_A02G0452|evm.TU.Gh_A02G0682|evm.TU.Gh_A02G0751|evm.TU.Gh_A02G0770|evm.TU.Gh_A02G0836|evm.TU.Gh_A02G0874|evm.TU.Gh_A02G1278|evm.TU.Gh_A02G1459|evm.TU.Gh_A02G1466|…	251	http://amigo.geneontology.org/cgi-bin/amigo/term_details?term=GO:0009651	yes
chromosome organization	GO:0051276	1.7e-05	0.00139674	482	evm.TU.Gh_A01G0357|evm.TU.Gh_A01G0564|evm.TU.Gh_A01G0816|evm.TU.Gh_A01G0916|evm.TU.Gh_A01G1063|evm.TU.Gh_A01G1480|evm.TU.Gh_A01G1545|evm.TU.Gh_A01G1547|evm.TU.Gh_A01G1599|evm.TU.Gh_A01G1818|evm.TU.Gh_A01G1837|evm.TU.Gh_A01G1890|evm.TU.Gh_A01G1971|evm.TU.Gh_A02G0359|evm.TU.Gh_A02G0384|evm.TU.Gh_A02G0395|evm.TU.Gh_A02G0490|evm.TU.Gh_A02G0566|evm.TU.Gh_A02G0807|evm.TU.Gh_A02G0828|evm.TU.Gh_A02G0873|…	1220	evm.TU.Gh_A01G0357|evm.TU.Gh_A01G0564|evm.TU.Gh_A01G0816|evm.TU.Gh_A01G0916|evm.TU.Gh_A01G1063|evm.TU.Gh_A01G1480|evm.TU.Gh_A01G1545|evm.TU.Gh_A01G1547|evm.TU.Gh_A01G1818|evm.TU.Gh_A01G1837|evm.TU.Gh_A01G1890|evm.TU.Gh_A01G1971|evm.TU.Gh_A02G0395|evm.TU.Gh_A02G0490|evm.TU.Gh_A02G0566|evm.TU.Gh_A02G0828|evm.TU.Gh_A02G0873|evm.TU.Gh_A02G1138|evm.TU.Gh_A02G1276|evm.TU.Gh_A02G1322|evm.TU.Gh_A02G1361|…	420	evm.TU.Gh_A01G1599|evm.TU.Gh_A02G0359|evm.TU.Gh_A02G0384|evm.TU.Gh_A02G0807|evm.TU.Gh_A03G0019|evm.TU.Gh_A03G0032|evm.TU.Gh_A03G0105|evm.TU.Gh_A04G1423|evm.TU.Gh_A05G0401|evm.TU.Gh_A05G1556|evm.TU.Gh_A05G1881|evm.TU.Gh_A05G1882|evm.TU.Gh_A06G1100|evm.TU.Gh_A06G1467|evm.TU.Gh_A06G1884|evm.TU.Gh_A08G1420|evm.TU.Gh_A08G1576|evm.TU.Gh_A08G2038|evm.TU.Gh_A09G0661|evm.TU.Gh_A09G1844|evm.TU.Gh_A09G2012|…	62	http://amigo.geneontology.org/cgi-bin/amigo/term_details?term=GO:0051276	yes
cuticle development	GO:0042335	1.7e-05	0.00139674	43	evm.TU.Gh_A01G1271|evm.TU.Gh_A01G1283|evm.TU.Gh_A04G1489|evm.TU.Gh_A05G0141|evm.TU.Gh_A05G1123|evm.TU.Gh_A06G0509|evm.TU.Gh_A07G0108|evm.TU.Gh_A07G1176|evm.TU.Gh_A07G1332|evm.TU.Gh_A07G1444|evm.TU.Gh_A08G1705|evm.TU.Gh_A08G2083|evm.TU.Gh_A08G2453|evm.TU.Gh_A08G2454|evm.TU.Gh_A09G0391|evm.TU.Gh_A11G0284|evm.TU.Gh_A11G0777|evm.TU.Gh_A11G3069|evm.TU.Gh_A12G1515|evm.TU.Gh_A12G2601|evm.TU.Gh_A13G0660|…	74	evm.TU.Gh_A01G1271|evm.TU.Gh_A01G1283|evm.TU.Gh_A04G1489|evm.TU.Gh_A05G0141|evm.TU.Gh_A06G0509|evm.TU.Gh_A07G0108|evm.TU.Gh_A07G1176|evm.TU.Gh_A07G1332|evm.TU.Gh_A07G1444|evm.TU.Gh_A08G1705|evm.TU.Gh_A08G2083|evm.TU.Gh_A08G2453|evm.TU.Gh_A08G2454|evm.TU.Gh_A09G0391|evm.TU.Gh_A11G0777|evm.TU.Gh_A12G2601|evm.TU.Gh_A13G1813|evm.TU.Gh_A13G1920|evm.TU.Gh_D01G1489|evm.TU.Gh_D01G1505|evm.TU.Gh_D04G1824|…	36	evm.TU.Gh_A05G1123|evm.TU.Gh_A11G0284|evm.TU.Gh_A11G3069|evm.TU.Gh_A12G1515|evm.TU.Gh_A13G0660|evm.TU.Gh_D11G1152|evm.TU.Gh_D12G2771	7	http://amigo.geneontology.org/cgi-bin/amigo/term_details?term=GO:0042335	yes
DNA unwinding involved in DNA replication	GO:0006268	1.7e-05	0.00139674	18	evm.TU.Gh_A03G0737|evm.TU.Gh_A03G1940|evm.TU.Gh_A05G0401|evm.TU.Gh_A09G0025|evm.TU.Gh_A10G0368|evm.TU.Gh_A10G1970|evm.TU.Gh_A11G3071|evm.TU.Gh_A13G0286|evm.TU.Gh_A13G1632|evm.TU.Gh_D02G1057|evm.TU.Gh_D02G2379|evm.TU.Gh_D05G1424|evm.TU.Gh_D09G0023|evm.TU.Gh_D10G0376|evm.TU.Gh_D10G2253|evm.TU.Gh_D11G1150|evm.TU.Gh_D13G0305|evm.TU.Gh_D13G1997	23	evm.TU.Gh_A03G0737|evm.TU.Gh_A03G1940|evm.TU.Gh_A09G0025|evm.TU.Gh_A10G0368|evm.TU.Gh_A10G1970|evm.TU.Gh_A11G3071|evm.TU.Gh_A13G0286|evm.TU.Gh_A13G1632|evm.TU.Gh_D02G1057|evm.TU.Gh_D02G2379|evm.TU.Gh_D05G1424|evm.TU.Gh_D09G0023|evm.TU.Gh_D10G0376|evm.TU.Gh_D10G2253|evm.TU.Gh_D11G1150|evm.TU.Gh_D13G0305|evm.TU.Gh_D13G1997	17	evm.TU.Gh_A05G0401	1	http://amigo.geneontology.org/cgi-bin/amigo/term_details?term=GO:0006268	yes
xylem and phloem pattern formation	GO:0010051	1.7e-05	0.00139674	97	evm.TU.Gh_A01G0678|evm.TU.Gh_A01G0957|evm.TU.Gh_A01G1280|evm.TU.Gh_A01G1374|evm.TU.Gh_A01G1895|evm.TU.Gh_A01G1944|evm.TU.Gh_A02G0842|evm.TU.Gh_A02G1257|evm.TU.Gh_A03G0786|evm.TU.Gh_A03G0991|evm.TU.Gh_A03G1090|evm.TU.Gh_A03G1804|evm.TU.Gh_A04G0732|evm.TU.Gh_A04G0757|evm.TU.Gh_A05G0237|evm.TU.Gh_A05G0761|evm.TU.Gh_A05G1566|evm.TU.Gh_A05G1690|evm.TU.Gh_A05G1803|evm.TU.Gh_A05G2169|evm.TU.Gh_A06G0591|…	201	evm.TU.Gh_A01G1374|evm.TU.Gh_A02G0842|evm.TU.Gh_A02G1257|evm.TU.Gh_A03G0786|evm.TU.Gh_A03G1804|evm.TU.Gh_A04G0757|evm.TU.Gh_A05G0761|evm.TU.Gh_A05G1566|evm.TU.Gh_A06G1061|evm.TU.Gh_A06G1515|evm.TU.Gh_A07G0534|evm.TU.Gh_A07G0801|evm.TU.Gh_A07G0933|evm.TU.Gh_A07G1985|evm.TU.Gh_A08G0598|evm.TU.Gh_A08G1074|evm.TU.Gh_A08G1663|evm.TU.Gh_A08G1965|evm.TU.Gh_A09G0014|evm.TU.Gh_A09G1557|evm.TU.Gh_A09G1910|…	48	evm.TU.Gh_A01G0678|evm.TU.Gh_A01G0957|evm.TU.Gh_A01G1280|evm.TU.Gh_A01G1895|evm.TU.Gh_A01G1944|evm.TU.Gh_A03G0991|evm.TU.Gh_A03G1090|evm.TU.Gh_A04G0732|evm.TU.Gh_A05G0237|evm.TU.Gh_A05G1690|evm.TU.Gh_A05G1803|evm.TU.Gh_A05G2169|evm.TU.Gh_A06G0591|evm.TU.Gh_A06G0660|evm.TU.Gh_A06G1377|evm.TU.Gh_A07G0124|evm.TU.Gh_A08G1407|evm.TU.Gh_A08G1408|evm.TU.Gh_A09G0627|evm.TU.Gh_A09G1484|evm.TU.Gh_A11G1852|…	49	http://amigo.geneontology.org/cgi-bin/amigo/term_details?term=GO:0010051	yes
amino acid transport	GO:0006865	1.8e-05	0.00146209	101	evm.TU.Gh_A01G1374|evm.TU.Gh_A01G1436|evm.TU.Gh_A01G1625|evm.TU.Gh_A01G1697|evm.TU.Gh_A01G1955|evm.TU.Gh_A02G1003|evm.TU.Gh_A02G1080|evm.TU.Gh_A02G1188|evm.TU.Gh_A02G1711|evm.TU.Gh_A02G1778|evm.TU.Gh_A03G1509|evm.TU.Gh_A03G1804|evm.TU.Gh_A05G0153|evm.TU.Gh_A05G2016|evm.TU.Gh_A05G2531|evm.TU.Gh_A05G2618|evm.TU.Gh_A05G2898|evm.TU.Gh_A05G3167|evm.TU.Gh_A05G3406|evm.TU.Gh_A05G3646|evm.TU.Gh_A05G3787|…	211	evm.TU.Gh_A01G1374|evm.TU.Gh_A02G1003|evm.TU.Gh_A02G1080|evm.TU.Gh_A03G1804|evm.TU.Gh_A05G0153|evm.TU.Gh_A05G3646|evm.TU.Gh_A05G3787|evm.TU.Gh_A06G0944|evm.TU.Gh_A07G0280|evm.TU.Gh_A07G0706|evm.TU.Gh_A08G0778|evm.TU.Gh_A09G0061|evm.TU.Gh_A09G1530|evm.TU.Gh_A09G2063|evm.TU.Gh_A10G1046|evm.TU.Gh_A10G1524|evm.TU.Gh_A10G1766|evm.TU.Gh_A10G2096|evm.TU.Gh_A12G0618|evm.TU.Gh_A13G0082|evm.TU.Gh_A13G0149|…	45	evm.TU.Gh_A01G1436|evm.TU.Gh_A01G1625|evm.TU.Gh_A01G1697|evm.TU.Gh_A01G1955|evm.TU.Gh_A02G1188|evm.TU.Gh_A02G1711|evm.TU.Gh_A02G1778|evm.TU.Gh_A03G1509|evm.TU.Gh_A05G2016|evm.TU.Gh_A05G2531|evm.TU.Gh_A05G2618|evm.TU.Gh_A05G2898|evm.TU.Gh_A05G3167|evm.TU.Gh_A05G3406|evm.TU.Gh_A06G0225|evm.TU.Gh_A06G1403|evm.TU.Gh_A06G1404|evm.TU.Gh_A07G1599|evm.TU.Gh_A07G1604|evm.TU.Gh_A07G1911|evm.TU.Gh_A09G0334|…	56	http://amigo.geneontology.org/cgi-bin/amigo/term_details?term=GO:0006865	yes
pigment accumulation in response to UV light	GO:0043478	2.5e-05	0.00194239	21	evm.TU.Gh_A01G1829|evm.TU.Gh_A03G1482|evm.TU.Gh_A07G1332|evm.TU.Gh_A07G1963|evm.TU.Gh_A08G2453|evm.TU.Gh_A09G0191|evm.TU.Gh_A09G0391|evm.TU.Gh_A09G1372|evm.TU.Gh_A10G0693|evm.TU.Gh_A10G2231|evm.TU.Gh_A11G0777|evm.TU.Gh_A12G2601|evm.TU.Gh_D01G2067|evm.TU.Gh_D07G1441|evm.TU.Gh_D07G2181|evm.TU.Gh_D09G0181|evm.TU.Gh_D09G1373|evm.TU.Gh_D10G0694|evm.TU.Gh_D11G0906|evm.TU.Gh_D12G1049|evm.TU.Gh_Sca007830…	29	evm.TU.Gh_A03G1482|evm.TU.Gh_A07G1332|evm.TU.Gh_A07G1963|evm.TU.Gh_A08G2453|evm.TU.Gh_A09G0191|evm.TU.Gh_A09G0391|evm.TU.Gh_A11G0777|evm.TU.Gh_A12G2601|evm.TU.Gh_D07G1441|evm.TU.Gh_D07G2181|evm.TU.Gh_D09G0181|evm.TU.Gh_D11G0906|evm.TU.Gh_D12G1049|evm.TU.Gh_Sca007830G01	14	evm.TU.Gh_A01G1829|evm.TU.Gh_A09G1372|evm.TU.Gh_A10G0693|evm.TU.Gh_A10G2231|evm.TU.Gh_D01G2067|evm.TU.Gh_D09G1373|evm.TU.Gh_D10G0694	7	http://amigo.geneontology.org/cgi-bin/amigo/term_details?term=GO:0043478	yes
pigment accumulation in tissues in response to UV light	GO:0043479	2.5e-05	0.00194239	21	evm.TU.Gh_A01G1829|evm.TU.Gh_A03G1482|evm.TU.Gh_A07G1332|evm.TU.Gh_A07G1963|evm.TU.Gh_A08G2453|evm.TU.Gh_A09G0191|evm.TU.Gh_A09G0391|evm.TU.Gh_A09G1372|evm.TU.Gh_A10G0693|evm.TU.Gh_A10G2231|evm.TU.Gh_A11G0777|evm.TU.Gh_A12G2601|evm.TU.Gh_D01G2067|evm.TU.Gh_D07G1441|evm.TU.Gh_D07G2181|evm.TU.Gh_D09G0181|evm.TU.Gh_D09G1373|evm.TU.Gh_D10G0694|evm.TU.Gh_D11G0906|evm.TU.Gh_D12G1049|evm.TU.Gh_Sca007830…	29	evm.TU.Gh_A03G1482|evm.TU.Gh_A07G1332|evm.TU.Gh_A07G1963|evm.TU.Gh_A08G2453|evm.TU.Gh_A09G0191|evm.TU.Gh_A09G0391|evm.TU.Gh_A11G0777|evm.TU.Gh_A12G2601|evm.TU.Gh_D07G1441|evm.TU.Gh_D07G2181|evm.TU.Gh_D09G0181|evm.TU.Gh_D11G0906|evm.TU.Gh_D12G1049|evm.TU.Gh_Sca007830G01	14	evm.TU.Gh_A01G1829|evm.TU.Gh_A09G1372|evm.TU.Gh_A10G0693|evm.TU.Gh_A10G2231|evm.TU.Gh_D01G2067|evm.TU.Gh_D09G1373|evm.TU.Gh_D10G0694	7	http://amigo.geneontology.org/cgi-bin/amigo/term_details?term=GO:0043479	yes
anthocyanin accumulation in tissues in response to UV light	GO:0043481	2.5e-05	0.00194239	21	evm.TU.Gh_A01G1829|evm.TU.Gh_A03G1482|evm.TU.Gh_A07G1332|evm.TU.Gh_A07G1963|evm.TU.Gh_A08G2453|evm.TU.Gh_A09G0191|evm.TU.Gh_A09G0391|evm.TU.Gh_A09G1372|evm.TU.Gh_A10G0693|evm.TU.Gh_A10G2231|evm.TU.Gh_A11G0777|evm.TU.Gh_A12G2601|evm.TU.Gh_D01G2067|evm.TU.Gh_D07G1441|evm.TU.Gh_D07G2181|evm.TU.Gh_D09G0181|evm.TU.Gh_D09G1373|evm.TU.Gh_D10G0694|evm.TU.Gh_D11G0906|evm.TU.Gh_D12G1049|evm.TU.Gh_Sca007830…	29	evm.TU.Gh_A03G1482|evm.TU.Gh_A07G1332|evm.TU.Gh_A07G1963|evm.TU.Gh_A08G2453|evm.TU.Gh_A09G0191|evm.TU.Gh_A09G0391|evm.TU.Gh_A11G0777|evm.TU.Gh_A12G2601|evm.TU.Gh_D07G1441|evm.TU.Gh_D07G2181|evm.TU.Gh_D09G0181|evm.TU.Gh_D11G0906|evm.TU.Gh_D12G1049|evm.TU.Gh_Sca007830G01	14	evm.TU.Gh_A01G1829|evm.TU.Gh_A09G1372|evm.TU.Gh_A10G0693|evm.TU.Gh_A10G2231|evm.TU.Gh_D01G2067|evm.TU.Gh_D09G1373|evm.TU.Gh_D10G0694	7	http://amigo.geneontology.org/cgi-bin/amigo/term_details?term=GO:0043481	yes
pigment accumulation in tissues	GO:0043480	2.5e-05	0.00194239	21	evm.TU.Gh_A01G1829|evm.TU.Gh_A03G1482|evm.TU.Gh_A07G1332|evm.TU.Gh_A07G1963|evm.TU.Gh_A08G2453|evm.TU.Gh_A09G0191|evm.TU.Gh_A09G0391|evm.TU.Gh_A09G1372|evm.TU.Gh_A10G0693|evm.TU.Gh_A10G2231|evm.TU.Gh_A11G0777|evm.TU.Gh_A12G2601|evm.TU.Gh_D01G2067|evm.TU.Gh_D07G1441|evm.TU.Gh_D07G2181|evm.TU.Gh_D09G0181|evm.TU.Gh_D09G1373|evm.TU.Gh_D10G0694|evm.TU.Gh_D11G0906|evm.TU.Gh_D12G1049|evm.TU.Gh_Sca007830…	29	evm.TU.Gh_A03G1482|evm.TU.Gh_A07G1332|evm.TU.Gh_A07G1963|evm.TU.Gh_A08G2453|evm.TU.Gh_A09G0191|evm.TU.Gh_A09G0391|evm.TU.Gh_A11G0777|evm.TU.Gh_A12G2601|evm.TU.Gh_D07G1441|evm.TU.Gh_D07G2181|evm.TU.Gh_D09G0181|evm.TU.Gh_D11G0906|evm.TU.Gh_D12G1049|evm.TU.Gh_Sca007830G01	14	evm.TU.Gh_A01G1829|evm.TU.Gh_A09G1372|evm.TU.Gh_A10G0693|evm.TU.Gh_A10G2231|evm.TU.Gh_D01G2067|evm.TU.Gh_D09G1373|evm.TU.Gh_D10G0694	7	http://amigo.geneontology.org/cgi-bin/amigo/term_details?term=GO:0043480	yes
organic hydroxy compound metabolic process	GO:1901615	2.6e-05	0.00197711	347	evm.TU.Gh_A01G0395|evm.TU.Gh_A01G0420|evm.TU.Gh_A01G0729|evm.TU.Gh_A01G0738|evm.TU.Gh_A01G0760|evm.TU.Gh_A01G0762|evm.TU.Gh_A01G0763|evm.TU.Gh_A01G0880|evm.TU.Gh_A01G0972|evm.TU.Gh_A01G1315|evm.TU.Gh_A01G1685|evm.TU.Gh_A02G0067|evm.TU.Gh_A02G1113|evm.TU.Gh_A02G1257|evm.TU.Gh_A02G1268|evm.TU.Gh_A02G1576|evm.TU.Gh_A02G1674|evm.TU.Gh_A03G0225|evm.TU.Gh_A03G0374|evm.TU.Gh_A03G0591|evm.TU.Gh_A03G0762|…	857	evm.TU.Gh_A01G0729|evm.TU.Gh_A01G0760|evm.TU.Gh_A01G0880|evm.TU.Gh_A01G1685|evm.TU.Gh_A02G1257|evm.TU.Gh_A02G1268|evm.TU.Gh_A02G1576|evm.TU.Gh_A03G0374|evm.TU.Gh_A03G0591|evm.TU.Gh_A03G0762|evm.TU.Gh_A03G1186|evm.TU.Gh_A03G1583|evm.TU.Gh_A05G0122|evm.TU.Gh_A05G1244|evm.TU.Gh_A05G1566|evm.TU.Gh_A05G2063|evm.TU.Gh_A05G2256|evm.TU.Gh_A05G3166|evm.TU.Gh_A05G3567|evm.TU.Gh_A05G3792|evm.TU.Gh_A05G3900|…	137	evm.TU.Gh_A01G0395|evm.TU.Gh_A01G0420|evm.TU.Gh_A01G0738|evm.TU.Gh_A01G0762|evm.TU.Gh_A01G0763|evm.TU.Gh_A01G0972|evm.TU.Gh_A01G1315|evm.TU.Gh_A02G0067|evm.TU.Gh_A02G1113|evm.TU.Gh_A02G1674|evm.TU.Gh_A03G0225|evm.TU.Gh_A03G0955|evm.TU.Gh_A03G0991|evm.TU.Gh_A03G1331|evm.TU.Gh_A03G2022|evm.TU.Gh_A04G0088|evm.TU.Gh_A04G0375|evm.TU.Gh_A04G0420|evm.TU.Gh_A04G0582|evm.TU.Gh_A05G0378|evm.TU.Gh_A05G0763|…	210	http://amigo.geneontology.org/cgi-bin/amigo/term_details?term=GO:1901615	yes
mitotic sister chromatid segregation	GO:0000070	2.6e-05	0.00197711	51	evm.TU.Gh_A01G0564|evm.TU.Gh_A01G1480|evm.TU.Gh_A02G0395|evm.TU.Gh_A02G0828|evm.TU.Gh_A03G0513|evm.TU.Gh_A04G0192|evm.TU.Gh_A05G1427|evm.TU.Gh_A05G2218|evm.TU.Gh_A06G0212|evm.TU.Gh_A07G0257|evm.TU.Gh_A07G0359|evm.TU.Gh_A07G0759|evm.TU.Gh_A07G1672|evm.TU.Gh_A09G0095|evm.TU.Gh_A09G0152|evm.TU.Gh_A09G1268|evm.TU.Gh_A10G0985|evm.TU.Gh_A10G1460|evm.TU.Gh_A10G2187|evm.TU.Gh_A10G2194|evm.TU.Gh_A11G2759|…	93	evm.TU.Gh_A01G0564|evm.TU.Gh_A01G1480|evm.TU.Gh_A02G0395|evm.TU.Gh_A02G0828|evm.TU.Gh_A03G0513|evm.TU.Gh_A04G0192|evm.TU.Gh_A05G1427|evm.TU.Gh_A05G2218|evm.TU.Gh_A06G0212|evm.TU.Gh_A07G0257|evm.TU.Gh_A07G0359|evm.TU.Gh_A07G0759|evm.TU.Gh_A07G1672|evm.TU.Gh_A09G0095|evm.TU.Gh_A09G0152|evm.TU.Gh_A09G1268|evm.TU.Gh_A10G0985|evm.TU.Gh_A10G1460|evm.TU.Gh_A10G2187|evm.TU.Gh_A10G2194|evm.TU.Gh_A11G2759|…	50	evm.TU.Gh_D05G2734	1	http://amigo.geneontology.org/cgi-bin/amigo/term_details?term=GO:0000070	yes
regulation of response to stress	GO:0080134	2.9e-05	0.00218202	364	evm.TU.Gh_A01G0119|evm.TU.Gh_A01G0153|evm.TU.Gh_A01G0265|evm.TU.Gh_A01G0412|evm.TU.Gh_A01G0723|evm.TU.Gh_A01G0816|evm.TU.Gh_A01G1117|evm.TU.Gh_A01G1489|evm.TU.Gh_A01G1644|evm.TU.Gh_A02G0049|evm.TU.Gh_A02G0110|evm.TU.Gh_A02G0303|evm.TU.Gh_A02G0359|evm.TU.Gh_A02G0490|evm.TU.Gh_A02G0636|evm.TU.Gh_A02G0807|evm.TU.Gh_A02G1051|evm.TU.Gh_A02G1224|evm.TU.Gh_A02G1276|evm.TU.Gh_A02G1278|evm.TU.Gh_A02G1427|…	904	evm.TU.Gh_A01G0153|evm.TU.Gh_A01G0816|evm.TU.Gh_A01G1489|evm.TU.Gh_A02G0303|evm.TU.Gh_A02G0490|evm.TU.Gh_A02G0636|evm.TU.Gh_A02G1224|evm.TU.Gh_A02G1276|evm.TU.Gh_A02G1427|evm.TU.Gh_A02G1703|evm.TU.Gh_A03G0035|evm.TU.Gh_A03G1225|evm.TU.Gh_A03G1494|evm.TU.Gh_A03G1814|evm.TU.Gh_A03G2060|evm.TU.Gh_A04G0557|evm.TU.Gh_A04G0892|evm.TU.Gh_A05G0092|evm.TU.Gh_A05G0837|evm.TU.Gh_A05G2018|evm.TU.Gh_A06G0024|…	150	evm.TU.Gh_A01G0119|evm.TU.Gh_A01G0265|evm.TU.Gh_A01G0412|evm.TU.Gh_A01G0723|evm.TU.Gh_A01G1117|evm.TU.Gh_A01G1644|evm.TU.Gh_A02G0049|evm.TU.Gh_A02G0110|evm.TU.Gh_A02G0359|evm.TU.Gh_A02G0807|evm.TU.Gh_A02G1051|evm.TU.Gh_A02G1278|evm.TU.Gh_A02G1713|evm.TU.Gh_A02G1786|evm.TU.Gh_A03G0019|evm.TU.Gh_A03G0105|evm.TU.Gh_A03G0291|evm.TU.Gh_A03G0563|evm.TU.Gh_A03G0880|evm.TU.Gh_A03G1140|evm.TU.Gh_A03G1152|…	214	http://amigo.geneontology.org/cgi-bin/amigo/term_details?term=GO:0080134	yes
monocarboxylic acid biosynthetic process	GO:0072330	3.1e-05	0.00230821	349	evm.TU.Gh_A01G0045|evm.TU.Gh_A01G0057|evm.TU.Gh_A01G0186|evm.TU.Gh_A01G0189|evm.TU.Gh_A01G0395|evm.TU.Gh_A01G0502|evm.TU.Gh_A01G0760|evm.TU.Gh_A01G0762|evm.TU.Gh_A01G0763|evm.TU.Gh_A01G0870|evm.TU.Gh_A01G1047|evm.TU.Gh_A01G1063|evm.TU.Gh_A01G1563|evm.TU.Gh_A01G1574|evm.TU.Gh_A01G1961|evm.TU.Gh_A01G2000|evm.TU.Gh_A01G2091|evm.TU.Gh_A01G2094|evm.TU.Gh_A01G2158|evm.TU.Gh_A02G1509|evm.TU.Gh_A02G1525|…	864	evm.TU.Gh_A01G0045|evm.TU.Gh_A01G0057|evm.TU.Gh_A01G0189|evm.TU.Gh_A01G0760|evm.TU.Gh_A01G1047|evm.TU.Gh_A01G1063|evm.TU.Gh_A01G1563|evm.TU.Gh_A01G1574|evm.TU.Gh_A01G1961|evm.TU.Gh_A01G2000|evm.TU.Gh_A01G2091|evm.TU.Gh_A01G2094|evm.TU.Gh_A01G2158|evm.TU.Gh_A02G1525|evm.TU.Gh_A02G1788|evm.TU.Gh_A03G0169|evm.TU.Gh_A03G0374|evm.TU.Gh_A03G0869|evm.TU.Gh_A03G1143|evm.TU.Gh_A03G1194|evm.TU.Gh_A03G1283|…	199	evm.TU.Gh_A01G0186|evm.TU.Gh_A01G0395|evm.TU.Gh_A01G0502|evm.TU.Gh_A01G0762|evm.TU.Gh_A01G0763|evm.TU.Gh_A01G0870|evm.TU.Gh_A02G1509|evm.TU.Gh_A03G0249|evm.TU.Gh_A03G0701|evm.TU.Gh_A03G0871|evm.TU.Gh_A03G1114|evm.TU.Gh_A04G0310|evm.TU.Gh_A04G0420|evm.TU.Gh_A04G0620|evm.TU.Gh_A04G0783|evm.TU.Gh_A05G0127|evm.TU.Gh_A05G0763|evm.TU.Gh_A05G0878|evm.TU.Gh_A05G1167|evm.TU.Gh_A05G1657|evm.TU.Gh_A05G1699|…	150	http://amigo.geneontology.org/cgi-bin/amigo/term_details?term=GO:0072330	yes
sister chromatid segregation	GO:0000819	3.2e-05	0.0023581	56	evm.TU.Gh_A01G0564|evm.TU.Gh_A01G1480|evm.TU.Gh_A02G0395|evm.TU.Gh_A02G0828|evm.TU.Gh_A03G0513|evm.TU.Gh_A03G1099|evm.TU.Gh_A04G0192|evm.TU.Gh_A05G1427|evm.TU.Gh_A05G2218|evm.TU.Gh_A06G0212|evm.TU.Gh_A07G0257|evm.TU.Gh_A07G0359|evm.TU.Gh_A07G0759|evm.TU.Gh_A07G1672|evm.TU.Gh_A09G0095|evm.TU.Gh_A09G0152|evm.TU.Gh_A09G1268|evm.TU.Gh_A10G0985|evm.TU.Gh_A10G1460|evm.TU.Gh_A10G1970|evm.TU.Gh_A10G2187|…	105	evm.TU.Gh_A01G0564|evm.TU.Gh_A01G1480|evm.TU.Gh_A02G0395|evm.TU.Gh_A02G0828|evm.TU.Gh_A03G0513|evm.TU.Gh_A03G1099|evm.TU.Gh_A04G0192|evm.TU.Gh_A05G1427|evm.TU.Gh_A05G2218|evm.TU.Gh_A06G0212|evm.TU.Gh_A07G0257|evm.TU.Gh_A07G0359|evm.TU.Gh_A07G0759|evm.TU.Gh_A07G1672|evm.TU.Gh_A09G0095|evm.TU.Gh_A09G0152|evm.TU.Gh_A09G1268|evm.TU.Gh_A10G0985|evm.TU.Gh_A10G1460|evm.TU.Gh_A10G1970|evm.TU.Gh_A10G2187|…	55	evm.TU.Gh_D05G2734	1	http://amigo.geneontology.org/cgi-bin/amigo/term_details?term=GO:0000819	yes
defense response to bacterium	GO:0042742	3.5e-05	0.00255286	370	evm.TU.Gh_A01G0057|evm.TU.Gh_A01G0124|evm.TU.Gh_A01G0159|evm.TU.Gh_A01G0542|evm.TU.Gh_A01G0646|evm.TU.Gh_A01G0723|evm.TU.Gh_A01G0964|evm.TU.Gh_A01G1278|evm.TU.Gh_A01G1500|evm.TU.Gh_A01G1578|evm.TU.Gh_A01G1644|evm.TU.Gh_A01G2104|evm.TU.Gh_A02G0110|evm.TU.Gh_A02G0303|evm.TU.Gh_A02G0406|evm.TU.Gh_A02G0541|evm.TU.Gh_A02G0704|evm.TU.Gh_A02G0705|evm.TU.Gh_A02G0775|evm.TU.Gh_A02G1051|evm.TU.Gh_A02G1477|…	922	evm.TU.Gh_A01G0057|evm.TU.Gh_A01G1500|evm.TU.Gh_A02G0303|evm.TU.Gh_A02G0541|evm.TU.Gh_A03G0553|evm.TU.Gh_A03G0632|evm.TU.Gh_A03G1194|evm.TU.Gh_A03G1362|evm.TU.Gh_A04G0892|evm.TU.Gh_A04G1024|evm.TU.Gh_A04G1043|evm.TU.Gh_A04G1176|evm.TU.Gh_A04G1177|evm.TU.Gh_A05G0477|evm.TU.Gh_A05G0528|evm.TU.Gh_A05G0837|evm.TU.Gh_A05G0873|evm.TU.Gh_A05G2791|evm.TU.Gh_A05G3252|evm.TU.Gh_A05G3792|evm.TU.Gh_A06G0188|…	111	evm.TU.Gh_A01G0124|evm.TU.Gh_A01G0159|evm.TU.Gh_A01G0542|evm.TU.Gh_A01G0646|evm.TU.Gh_A01G0723|evm.TU.Gh_A01G0964|evm.TU.Gh_A01G1278|evm.TU.Gh_A01G1578|evm.TU.Gh_A01G1644|evm.TU.Gh_A01G2104|evm.TU.Gh_A02G0110|evm.TU.Gh_A02G0406|evm.TU.Gh_A02G0704|evm.TU.Gh_A02G0705|evm.TU.Gh_A02G0775|evm.TU.Gh_A02G1051|evm.TU.Gh_A02G1477|evm.TU.Gh_A02G1509|evm.TU.Gh_A02G1713|evm.TU.Gh_A02G1714|evm.TU.Gh_A02G1715|…	259	http://amigo.geneontology.org/cgi-bin/amigo/term_details?term=GO:0042742	yes
indole-containing compound metabolic process	GO:0042430	3.6e-05	0.00259927	79	evm.TU.Gh_A01G0267|evm.TU.Gh_A01G0922|evm.TU.Gh_A02G1509|evm.TU.Gh_A03G0188|evm.TU.Gh_A03G0210|evm.TU.Gh_A03G0291|evm.TU.Gh_A03G0987|evm.TU.Gh_A03G1194|evm.TU.Gh_A04G1176|evm.TU.Gh_A04G1177|evm.TU.Gh_A04G1178|evm.TU.Gh_A05G0864|evm.TU.Gh_A05G1089|evm.TU.Gh_A05G1621|evm.TU.Gh_A05G2377|evm.TU.Gh_A05G2624|evm.TU.Gh_A05G3304|evm.TU.Gh_A06G1226|evm.TU.Gh_A07G1481|evm.TU.Gh_A10G0583|evm.TU.Gh_A10G1307|…	160	evm.TU.Gh_A01G0922|evm.TU.Gh_A03G0987|evm.TU.Gh_A03G1194|evm.TU.Gh_A04G1176|evm.TU.Gh_A04G1177|evm.TU.Gh_A04G1178|evm.TU.Gh_A05G1621|evm.TU.Gh_A05G2624|evm.TU.Gh_A10G1724|evm.TU.Gh_A11G1375|evm.TU.Gh_A13G0701|evm.TU.Gh_D01G0964|evm.TU.Gh_D02G1372|evm.TU.Gh_D02G1629|evm.TU.Gh_D04G0530|evm.TU.Gh_D04G1786|evm.TU.Gh_D05G2914|evm.TU.Gh_D08G2669|evm.TU.Gh_D11G0595|evm.TU.Gh_D11G1440|evm.TU.Gh_D13G0823	21	evm.TU.Gh_A01G0267|evm.TU.Gh_A02G1509|evm.TU.Gh_A03G0188|evm.TU.Gh_A03G0210|evm.TU.Gh_A03G0291|evm.TU.Gh_A05G0864|evm.TU.Gh_A05G1089|evm.TU.Gh_A05G2377|evm.TU.Gh_A05G3304|evm.TU.Gh_A06G1226|evm.TU.Gh_A07G1481|evm.TU.Gh_A10G0583|evm.TU.Gh_A10G1307|evm.TU.Gh_A10G1722|evm.TU.Gh_A10G1723|evm.TU.Gh_A10G1726|evm.TU.Gh_A11G1745|evm.TU.Gh_A11G1997|evm.TU.Gh_A11G2395|evm.TU.Gh_A12G0198|evm.TU.Gh_A12G0265|…	58	http://amigo.geneontology.org/cgi-bin/amigo/term_details?term=GO:0042430	yes
negative regulation of cellular process	GO:0048523	3.9e-05	0.00278772	740	evm.TU.Gh_A01G0437|evm.TU.Gh_A01G0639|evm.TU.Gh_A01G0723|evm.TU.Gh_A01G0943|evm.TU.Gh_A01G0972|evm.TU.Gh_A01G0984|evm.TU.Gh_A01G1063|evm.TU.Gh_A01G1083|evm.TU.Gh_A01G1089|evm.TU.Gh_A01G1104|evm.TU.Gh_A01G1273|evm.TU.Gh_A01G1278|evm.TU.Gh_A01G1287|evm.TU.Gh_A01G1309|evm.TU.Gh_A01G1404|evm.TU.Gh_A01G1595|evm.TU.Gh_A01G1617|evm.TU.Gh_A01G1666|evm.TU.Gh_A01G1731|evm.TU.Gh_A01G1895|evm.TU.Gh_A01G1900|…	1944	evm.TU.Gh_A01G0437|evm.TU.Gh_A01G0943|evm.TU.Gh_A01G1063|evm.TU.Gh_A01G1083|evm.TU.Gh_A01G1104|evm.TU.Gh_A01G1287|evm.TU.Gh_A01G1404|evm.TU.Gh_A01G1595|evm.TU.Gh_A01G1617|evm.TU.Gh_A01G1666|evm.TU.Gh_A01G1731|evm.TU.Gh_A02G0341|evm.TU.Gh_A02G0566|evm.TU.Gh_A02G0636|evm.TU.Gh_A02G0835|evm.TU.Gh_A02G0958|evm.TU.Gh_A02G1138|evm.TU.Gh_A02G1173|evm.TU.Gh_A02G1224|evm.TU.Gh_A02G1276|evm.TU.Gh_A02G1342|…	394	evm.TU.Gh_A01G0639|evm.TU.Gh_A01G0723|evm.TU.Gh_A01G0972|evm.TU.Gh_A01G0984|evm.TU.Gh_A01G1089|evm.TU.Gh_A01G1273|evm.TU.Gh_A01G1278|evm.TU.Gh_A01G1309|evm.TU.Gh_A01G1895|evm.TU.Gh_A01G1900|evm.TU.Gh_A01G1914|evm.TU.Gh_A02G0049|evm.TU.Gh_A02G0104|evm.TU.Gh_A02G0152|evm.TU.Gh_A02G0358|evm.TU.Gh_A02G0836|evm.TU.Gh_A02G0934|evm.TU.Gh_A02G1060|evm.TU.Gh_A02G1237|evm.TU.Gh_A02G1373|evm.TU.Gh_A02G1562|…	346	http://amigo.geneontology.org/cgi-bin/amigo/term_details?term=GO:0048523	yes
sulfur compound metabolic process	GO:0006790	4.6e-05	0.00325552	279	evm.TU.Gh_A01G0159|evm.TU.Gh_A01G0267|evm.TU.Gh_A01G0457|evm.TU.Gh_A01G0502|evm.TU.Gh_A01G0503|evm.TU.Gh_A01G0565|evm.TU.Gh_A01G0700|evm.TU.Gh_A01G1508|evm.TU.Gh_A01G1513|evm.TU.Gh_A01G1574|evm.TU.Gh_A01G1666|evm.TU.Gh_A01G2104|evm.TU.Gh_A01G2158|evm.TU.Gh_A02G0329|evm.TU.Gh_A02G0333|evm.TU.Gh_A02G0439|evm.TU.Gh_A02G1180|evm.TU.Gh_A02G1455|evm.TU.Gh_A02G1509|evm.TU.Gh_A03G0169|evm.TU.Gh_A03G0210|…	679	evm.TU.Gh_A01G0503|evm.TU.Gh_A01G1513|evm.TU.Gh_A01G1574|evm.TU.Gh_A01G1666|evm.TU.Gh_A01G2158|evm.TU.Gh_A02G0439|evm.TU.Gh_A03G0169|evm.TU.Gh_A03G0737|evm.TU.Gh_A03G1487|evm.TU.Gh_A05G0554|evm.TU.Gh_A05G1096|evm.TU.Gh_A05G1432|evm.TU.Gh_A05G2495|evm.TU.Gh_A05G2791|evm.TU.Gh_A05G3180|evm.TU.Gh_A06G1147|evm.TU.Gh_A06G1825|evm.TU.Gh_A07G0038|evm.TU.Gh_A07G2098|evm.TU.Gh_A08G0044|evm.TU.Gh_A08G2461|…	75	evm.TU.Gh_A01G0159|evm.TU.Gh_A01G0267|evm.TU.Gh_A01G0457|evm.TU.Gh_A01G0502|evm.TU.Gh_A01G0565|evm.TU.Gh_A01G0700|evm.TU.Gh_A01G1508|evm.TU.Gh_A01G2104|evm.TU.Gh_A02G0329|evm.TU.Gh_A02G0333|evm.TU.Gh_A02G1180|evm.TU.Gh_A02G1455|evm.TU.Gh_A02G1509|evm.TU.Gh_A03G0210|evm.TU.Gh_A03G0291|evm.TU.Gh_A03G0420|evm.TU.Gh_A03G0946|evm.TU.Gh_A03G1334|evm.TU.Gh_A03G2022|evm.TU.Gh_A04G0254|evm.TU.Gh_A04G0832|…	204	http://amigo.geneontology.org/cgi-bin/amigo/term_details?term=GO:0006790	yes
regulation of cellular process	GO:0050794	4.9e-05	0.00343384	4496	evm.TU.Gh_A01G0013|evm.TU.Gh_A01G0028|evm.TU.Gh_A01G0054|evm.TU.Gh_A01G0057|evm.TU.Gh_A01G0064|evm.TU.Gh_A01G0075|evm.TU.Gh_A01G0078|evm.TU.Gh_A01G0119|evm.TU.Gh_A01G0124|evm.TU.Gh_A01G0135|evm.TU.Gh_A01G0136|evm.TU.Gh_A01G0139|evm.TU.Gh_A01G0153|evm.TU.Gh_A01G0208|evm.TU.Gh_A01G0217|evm.TU.Gh_A01G0265|evm.TU.Gh_A01G0271|evm.TU.Gh_A01G0282|evm.TU.Gh_A01G0313|evm.TU.Gh_A01G0320|evm.TU.Gh_A01G0360|…	12764	evm.TU.Gh_A01G0054|evm.TU.Gh_A01G0057|evm.TU.Gh_A01G0064|evm.TU.Gh_A01G0135|evm.TU.Gh_A01G0136|evm.TU.Gh_A01G0153|evm.TU.Gh_A01G0271|evm.TU.Gh_A01G0313|evm.TU.Gh_A01G0320|evm.TU.Gh_A01G0380|evm.TU.Gh_A01G0406|evm.TU.Gh_A01G0437|evm.TU.Gh_A01G0444|evm.TU.Gh_A01G0449|evm.TU.Gh_A01G0491|evm.TU.Gh_A01G0515|evm.TU.Gh_A01G0556|evm.TU.Gh_A01G0580|evm.TU.Gh_A01G0631|evm.TU.Gh_A01G0772|evm.TU.Gh_A01G0796|…	2286	evm.TU.Gh_A01G0013|evm.TU.Gh_A01G0028|evm.TU.Gh_A01G0075|evm.TU.Gh_A01G0078|evm.TU.Gh_A01G0119|evm.TU.Gh_A01G0124|evm.TU.Gh_A01G0139|evm.TU.Gh_A01G0208|evm.TU.Gh_A01G0217|evm.TU.Gh_A01G0265|evm.TU.Gh_A01G0282|evm.TU.Gh_A01G0360|evm.TU.Gh_A01G0363|evm.TU.Gh_A01G0383|evm.TU.Gh_A01G0384|evm.TU.Gh_A01G0386|evm.TU.Gh_A01G0401|evm.TU.Gh_A01G0412|evm.TU.Gh_A01G0475|evm.TU.Gh_A01G0497|evm.TU.Gh_A01G0505|…	2210	http://amigo.geneontology.org/cgi-bin/amigo/term_details?term=GO:0050794	yes
phytosteroid metabolic process	GO:0016128	5e-05	0.0034699	36	evm.TU.Gh_A01G0972|evm.TU.Gh_A02G1576|evm.TU.Gh_A04G0582|evm.TU.Gh_A05G0122|evm.TU.Gh_A05G1738|evm.TU.Gh_A05G3085|evm.TU.Gh_A06G1446|evm.TU.Gh_A06G1918|evm.TU.Gh_A07G0021|evm.TU.Gh_A07G0525|evm.TU.Gh_A07G0526|evm.TU.Gh_A08G0504|evm.TU.Gh_A08G2123|evm.TU.Gh_A10G2109|evm.TU.Gh_A11G0076|evm.TU.Gh_A13G0746|evm.TU.Gh_D01G0619|evm.TU.Gh_D01G1023|evm.TU.Gh_D03G0111|evm.TU.Gh_D03G0147|evm.TU.Gh_D04G0555|…	61	evm.TU.Gh_A02G1576|evm.TU.Gh_A05G0122|evm.TU.Gh_A08G0504|evm.TU.Gh_A08G2123|evm.TU.Gh_A10G2109|evm.TU.Gh_A13G0746|evm.TU.Gh_D01G0619|evm.TU.Gh_D03G0111|evm.TU.Gh_D03G0147|evm.TU.Gh_D04G1038|evm.TU.Gh_D05G0184|evm.TU.Gh_D06G0548|evm.TU.Gh_D08G2495|evm.TU.Gh_D10G2490|evm.TU.Gh_D11G1072|evm.TU.Gh_D11G1510	16	evm.TU.Gh_A01G0972|evm.TU.Gh_A04G0582|evm.TU.Gh_A05G1738|evm.TU.Gh_A05G3085|evm.TU.Gh_A06G1446|evm.TU.Gh_A06G1918|evm.TU.Gh_A07G0021|evm.TU.Gh_A07G0525|evm.TU.Gh_A07G0526|evm.TU.Gh_A11G0076|evm.TU.Gh_D01G1023|evm.TU.Gh_D04G0555|evm.TU.Gh_D05G1933|evm.TU.Gh_D06G1792|evm.TU.Gh_D07G0027|evm.TU.Gh_D08G1604|evm.TU.Gh_D10G2013|evm.TU.Gh_D11G1818|evm.TU.Gh_D11G1862|evm.TU.Gh_D12G2044	20	http://amigo.geneontology.org/cgi-bin/amigo/term_details?term=GO:0016128	yes
movement of cell or subcellular component	GO:0006928	5.1e-05	0.00350527	169	evm.TU.Gh_A01G0245|evm.TU.Gh_A01G0518|evm.TU.Gh_A01G0564|evm.TU.Gh_A01G1637|evm.TU.Gh_A01G1744|evm.TU.Gh_A01G1752|evm.TU.Gh_A02G0395|evm.TU.Gh_A02G0828|evm.TU.Gh_A02G1492|evm.TU.Gh_A03G0132|evm.TU.Gh_A03G0303|evm.TU.Gh_A03G0657|evm.TU.Gh_A03G1103|evm.TU.Gh_A03G1152|evm.TU.Gh_A03G1683|evm.TU.Gh_A04G0192|evm.TU.Gh_A04G0219|evm.TU.Gh_A04G0682|evm.TU.Gh_A04G0704|evm.TU.Gh_A05G0163|evm.TU.Gh_A05G0243|…	389	evm.TU.Gh_A01G0245|evm.TU.Gh_A01G0518|evm.TU.Gh_A01G0564|evm.TU.Gh_A01G1637|evm.TU.Gh_A01G1752|evm.TU.Gh_A02G0395|evm.TU.Gh_A02G0828|evm.TU.Gh_A02G1492|evm.TU.Gh_A03G0132|evm.TU.Gh_A03G0303|evm.TU.Gh_A03G0657|evm.TU.Gh_A03G1683|evm.TU.Gh_A04G0192|evm.TU.Gh_A04G0219|evm.TU.Gh_A04G0682|evm.TU.Gh_A04G0704|evm.TU.Gh_A05G0163|evm.TU.Gh_A05G0631|evm.TU.Gh_A05G0807|evm.TU.Gh_A05G0850|evm.TU.Gh_A05G1427|…	124	evm.TU.Gh_A01G1744|evm.TU.Gh_A03G1103|evm.TU.Gh_A03G1152|evm.TU.Gh_A05G0243|evm.TU.Gh_A05G2892|evm.TU.Gh_A05G3744|evm.TU.Gh_A06G0178|evm.TU.Gh_A06G0918|evm.TU.Gh_A07G0128|evm.TU.Gh_A08G1329|evm.TU.Gh_A08G2038|evm.TU.Gh_A08G2234|evm.TU.Gh_A08G2235|evm.TU.Gh_A08G2236|evm.TU.Gh_A09G0839|evm.TU.Gh_A09G1452|evm.TU.Gh_A11G1639|evm.TU.Gh_A13G0919|evm.TU.Gh_A13G1707|evm.TU.Gh_A13G2211|evm.TU.Gh_D01G0580|…	45	http://amigo.geneontology.org/cgi-bin/amigo/term_details?term=GO:0006928	yes
negative regulation of immune system process	GO:0002683	5.6e-05	0.00381227	68	evm.TU.Gh_A01G0723|evm.TU.Gh_A01G0816|evm.TU.Gh_A02G0359|evm.TU.Gh_A02G0807|evm.TU.Gh_A03G0019|evm.TU.Gh_A03G0105|evm.TU.Gh_A03G1140|evm.TU.Gh_A03G1494|evm.TU.Gh_A04G0557|evm.TU.Gh_A04G1423|evm.TU.Gh_A05G1881|evm.TU.Gh_A05G1882|evm.TU.Gh_A06G1884|evm.TU.Gh_A07G1109|evm.TU.Gh_A07G1110|evm.TU.Gh_A07G1349|evm.TU.Gh_A07G1822|evm.TU.Gh_A08G1204|evm.TU.Gh_A08G1420|evm.TU.Gh_A08G1576|evm.TU.Gh_A08G1738|…	135	evm.TU.Gh_A01G0816|evm.TU.Gh_A03G1494|evm.TU.Gh_A04G0557|evm.TU.Gh_A07G1109|evm.TU.Gh_A07G1110|evm.TU.Gh_A07G1349|evm.TU.Gh_A08G1204|evm.TU.Gh_A08G2384|evm.TU.Gh_A11G0739|evm.TU.Gh_A11G0743|evm.TU.Gh_A12G2031|evm.TU.Gh_A12G2087|evm.TU.Gh_A12G2390|evm.TU.Gh_A13G0042|evm.TU.Gh_A13G1111|evm.TU.Gh_D01G1264|evm.TU.Gh_D04G1014|evm.TU.Gh_D07G1189|evm.TU.Gh_D08G1480|evm.TU.Gh_D08G1488|evm.TU.Gh_D08G1957|…	31	evm.TU.Gh_A01G0723|evm.TU.Gh_A02G0359|evm.TU.Gh_A02G0807|evm.TU.Gh_A03G0019|evm.TU.Gh_A03G0105|evm.TU.Gh_A03G1140|evm.TU.Gh_A04G1423|evm.TU.Gh_A05G1881|evm.TU.Gh_A05G1882|evm.TU.Gh_A06G1884|evm.TU.Gh_A07G1822|evm.TU.Gh_A08G1420|evm.TU.Gh_A08G1576|evm.TU.Gh_A08G1738|evm.TU.Gh_A09G2336|evm.TU.Gh_A10G1993|evm.TU.Gh_A11G1377|evm.TU.Gh_A11G2502|evm.TU.Gh_A12G1904|evm.TU.Gh_D01G0608|evm.TU.Gh_D02G0418|…	37	http://amigo.geneontology.org/cgi-bin/amigo/term_details?term=GO:0002683	yes
negative regulation of innate immune response	GO:0045824	5.8e-05	0.00387462	65	evm.TU.Gh_A01G0723|evm.TU.Gh_A01G0816|evm.TU.Gh_A02G0359|evm.TU.Gh_A02G0807|evm.TU.Gh_A03G0019|evm.TU.Gh_A03G0105|evm.TU.Gh_A03G1140|evm.TU.Gh_A03G1494|evm.TU.Gh_A04G0557|evm.TU.Gh_A04G1423|evm.TU.Gh_A05G1881|evm.TU.Gh_A05G1882|evm.TU.Gh_A06G1884|evm.TU.Gh_A07G1109|evm.TU.Gh_A07G1110|evm.TU.Gh_A07G1349|evm.TU.Gh_A07G1822|evm.TU.Gh_A08G1204|evm.TU.Gh_A08G1420|evm.TU.Gh_A08G1576|evm.TU.Gh_A08G1738|…	128	evm.TU.Gh_A01G0816|evm.TU.Gh_A03G1494|evm.TU.Gh_A04G0557|evm.TU.Gh_A07G1109|evm.TU.Gh_A07G1110|evm.TU.Gh_A07G1349|evm.TU.Gh_A08G1204|evm.TU.Gh_A08G2384|evm.TU.Gh_A11G0739|evm.TU.Gh_A11G0743|evm.TU.Gh_A12G2031|evm.TU.Gh_A12G2087|evm.TU.Gh_A12G2390|evm.TU.Gh_A13G1111|evm.TU.Gh_D01G1264|evm.TU.Gh_D04G1014|evm.TU.Gh_D07G1189|evm.TU.Gh_D08G1480|evm.TU.Gh_D08G1488|evm.TU.Gh_D08G1957|evm.TU.Gh_D11G0195|…	29	evm.TU.Gh_A01G0723|evm.TU.Gh_A02G0359|evm.TU.Gh_A02G0807|evm.TU.Gh_A03G0019|evm.TU.Gh_A03G0105|evm.TU.Gh_A03G1140|evm.TU.Gh_A04G1423|evm.TU.Gh_A05G1881|evm.TU.Gh_A05G1882|evm.TU.Gh_A06G1884|evm.TU.Gh_A07G1822|evm.TU.Gh_A08G1420|evm.TU.Gh_A08G1576|evm.TU.Gh_A08G1738|evm.TU.Gh_A09G2336|evm.TU.Gh_A10G1993|evm.TU.Gh_A11G1377|evm.TU.Gh_A11G2502|evm.TU.Gh_A12G1904|evm.TU.Gh_D02G0418|evm.TU.Gh_D02G0859|…	36	http://amigo.geneontology.org/cgi-bin/amigo/term_details?term=GO:0045824	yes
negative regulation of immune response	GO:0050777	5.8e-05	0.00387462	65	evm.TU.Gh_A01G0723|evm.TU.Gh_A01G0816|evm.TU.Gh_A02G0359|evm.TU.Gh_A02G0807|evm.TU.Gh_A03G0019|evm.TU.Gh_A03G0105|evm.TU.Gh_A03G1140|evm.TU.Gh_A03G1494|evm.TU.Gh_A04G0557|evm.TU.Gh_A04G1423|evm.TU.Gh_A05G1881|evm.TU.Gh_A05G1882|evm.TU.Gh_A06G1884|evm.TU.Gh_A07G1109|evm.TU.Gh_A07G1110|evm.TU.Gh_A07G1349|evm.TU.Gh_A07G1822|evm.TU.Gh_A08G1204|evm.TU.Gh_A08G1420|evm.TU.Gh_A08G1576|evm.TU.Gh_A08G1738|…	128	evm.TU.Gh_A01G0816|evm.TU.Gh_A03G1494|evm.TU.Gh_A04G0557|evm.TU.Gh_A07G1109|evm.TU.Gh_A07G1110|evm.TU.Gh_A07G1349|evm.TU.Gh_A08G1204|evm.TU.Gh_A08G2384|evm.TU.Gh_A11G0739|evm.TU.Gh_A11G0743|evm.TU.Gh_A12G2031|evm.TU.Gh_A12G2087|evm.TU.Gh_A12G2390|evm.TU.Gh_A13G1111|evm.TU.Gh_D01G1264|evm.TU.Gh_D04G1014|evm.TU.Gh_D07G1189|evm.TU.Gh_D08G1480|evm.TU.Gh_D08G1488|evm.TU.Gh_D08G1957|evm.TU.Gh_D11G0195|…	29	evm.TU.Gh_A01G0723|evm.TU.Gh_A02G0359|evm.TU.Gh_A02G0807|evm.TU.Gh_A03G0019|evm.TU.Gh_A03G0105|evm.TU.Gh_A03G1140|evm.TU.Gh_A04G1423|evm.TU.Gh_A05G1881|evm.TU.Gh_A05G1882|evm.TU.Gh_A06G1884|evm.TU.Gh_A07G1822|evm.TU.Gh_A08G1420|evm.TU.Gh_A08G1576|evm.TU.Gh_A08G1738|evm.TU.Gh_A09G2336|evm.TU.Gh_A10G1993|evm.TU.Gh_A11G1377|evm.TU.Gh_A11G2502|evm.TU.Gh_A12G1904|evm.TU.Gh_D02G0418|evm.TU.Gh_D02G0859|…	36	http://amigo.geneontology.org/cgi-bin/amigo/term_details?term=GO:0050777	yes
regulation of steroid metabolic process	GO:0019218	5.9e-05	0.00389891	22	evm.TU.Gh_A01G0972|evm.TU.Gh_A05G1738|evm.TU.Gh_A11G1667|evm.TU.Gh_A11G2448|evm.TU.Gh_A13G0479|evm.TU.Gh_A13G1897|evm.TU.Gh_A13G1904|evm.TU.Gh_A13G1905|evm.TU.Gh_A13G1906|evm.TU.Gh_A13G1907|evm.TU.Gh_D01G1023|evm.TU.Gh_D05G1933|evm.TU.Gh_D09G0699|evm.TU.Gh_D09G1028|evm.TU.Gh_D11G1822|evm.TU.Gh_D11G2766|evm.TU.Gh_D13G0670|evm.TU.Gh_D13G2284|evm.TU.Gh_D13G2291|evm.TU.Gh_D13G2293|evm.TU.Gh_D13G2294|…	32	evm.TU.Gh_A11G2448|evm.TU.Gh_D11G2766	2	evm.TU.Gh_A01G0972|evm.TU.Gh_A05G1738|evm.TU.Gh_A11G1667|evm.TU.Gh_A13G0479|evm.TU.Gh_A13G1897|evm.TU.Gh_A13G1904|evm.TU.Gh_A13G1905|evm.TU.Gh_A13G1906|evm.TU.Gh_A13G1907|evm.TU.Gh_D01G1023|evm.TU.Gh_D05G1933|evm.TU.Gh_D09G0699|evm.TU.Gh_D09G1028|evm.TU.Gh_D11G1822|evm.TU.Gh_D13G0670|evm.TU.Gh_D13G2284|evm.TU.Gh_D13G2291|evm.TU.Gh_D13G2293|evm.TU.Gh_D13G2294|evm.TU.Gh_D13G2295	20	http://amigo.geneontology.org/cgi-bin/amigo/term_details?term=GO:0019218	yes
response to symbiont	GO:0009608	6e-05	0.00389891	23	evm.TU.Gh_A01G1715|evm.TU.Gh_A02G1393|evm.TU.Gh_A04G0478|evm.TU.Gh_A05G0639|evm.TU.Gh_A07G1033|evm.TU.Gh_A07G1412|evm.TU.Gh_A09G0940|evm.TU.Gh_A09G1263|evm.TU.Gh_A10G0389|evm.TU.Gh_A11G0463|evm.TU.Gh_A11G1870|evm.TU.Gh_A12G1569|evm.TU.Gh_D01G1966|evm.TU.Gh_D04G0880|evm.TU.Gh_D05G0788|evm.TU.Gh_D06G1869|evm.TU.Gh_D07G1112|evm.TU.Gh_D09G0967|evm.TU.Gh_D09G1263|evm.TU.Gh_D11G0535|evm.TU.Gh_D11G2105|…	34	evm.TU.Gh_A02G1393|evm.TU.Gh_A07G1412|evm.TU.Gh_A10G0389|evm.TU.Gh_A11G0463|evm.TU.Gh_A11G1870|evm.TU.Gh_A12G1569|evm.TU.Gh_D11G0535|evm.TU.Gh_D11G2105|evm.TU.Gh_D12G1700	9	evm.TU.Gh_A01G1715|evm.TU.Gh_A04G0478|evm.TU.Gh_A05G0639|evm.TU.Gh_A07G1033|evm.TU.Gh_A09G0940|evm.TU.Gh_A09G1263|evm.TU.Gh_D01G1966|evm.TU.Gh_D04G0880|evm.TU.Gh_D05G0788|evm.TU.Gh_D06G1869|evm.TU.Gh_D07G1112|evm.TU.Gh_D09G0967|evm.TU.Gh_D09G1263|evm.TU.Gh_Sca046959G01	14	http://amigo.geneontology.org/cgi-bin/amigo/term_details?term=GO:0009608	yes
aromatic amino acid family metabolic process	GO:0009072	6e-05	0.00389891	86	evm.TU.Gh_A01G0420|evm.TU.Gh_A01G0922|evm.TU.Gh_A02G0067|evm.TU.Gh_A02G1509|evm.TU.Gh_A03G0987|evm.TU.Gh_A03G1374|evm.TU.Gh_A04G0310|evm.TU.Gh_A04G0620|evm.TU.Gh_A04G1178|evm.TU.Gh_A05G0486|evm.TU.Gh_A05G1498|evm.TU.Gh_A05G1621|evm.TU.Gh_A05G2556|evm.TU.Gh_A05G2624|evm.TU.Gh_A07G0741|evm.TU.Gh_A07G1358|evm.TU.Gh_A07G1774|evm.TU.Gh_A08G0037|evm.TU.Gh_A08G1940|evm.TU.Gh_A09G0593|evm.TU.Gh_A09G0884|…	179	evm.TU.Gh_A01G0922|evm.TU.Gh_A03G0987|evm.TU.Gh_A04G1178|evm.TU.Gh_A05G0486|evm.TU.Gh_A05G1621|evm.TU.Gh_A05G2624|evm.TU.Gh_A10G1724|evm.TU.Gh_A11G1083|evm.TU.Gh_A11G1375|evm.TU.Gh_A12G2303|evm.TU.Gh_A13G0701|evm.TU.Gh_D01G0964|evm.TU.Gh_D02G1372|evm.TU.Gh_D04G0530|evm.TU.Gh_D05G1164|evm.TU.Gh_D05G2914|evm.TU.Gh_D08G2719|evm.TU.Gh_D10G2105|evm.TU.Gh_D10G2108|evm.TU.Gh_D11G0595|evm.TU.Gh_D11G0748|…	23	evm.TU.Gh_A01G0420|evm.TU.Gh_A02G0067|evm.TU.Gh_A02G1509|evm.TU.Gh_A03G1374|evm.TU.Gh_A04G0310|evm.TU.Gh_A04G0620|evm.TU.Gh_A05G1498|evm.TU.Gh_A05G2556|evm.TU.Gh_A07G0741|evm.TU.Gh_A07G1358|evm.TU.Gh_A07G1774|evm.TU.Gh_A08G0037|evm.TU.Gh_A08G1940|evm.TU.Gh_A09G0593|evm.TU.Gh_A09G0884|evm.TU.Gh_A09G1397|evm.TU.Gh_A09G1764|evm.TU.Gh_A10G1722|evm.TU.Gh_A10G1723|evm.TU.Gh_A10G1726|evm.TU.Gh_A10G1835|…	63	http://amigo.geneontology.org/cgi-bin/amigo/term_details?term=GO:0009072	yes
response to bacterium	GO:0009617	6.1e-05	0.00392818	427	evm.TU.Gh_A01G0057|evm.TU.Gh_A01G0124|evm.TU.Gh_A01G0159|evm.TU.Gh_A01G0412|evm.TU.Gh_A01G0542|evm.TU.Gh_A01G0646|evm.TU.Gh_A01G0723|evm.TU.Gh_A01G0964|evm.TU.Gh_A01G1278|evm.TU.Gh_A01G1500|evm.TU.Gh_A01G1578|evm.TU.Gh_A01G1644|evm.TU.Gh_A01G2104|evm.TU.Gh_A02G0110|evm.TU.Gh_A02G0303|evm.TU.Gh_A02G0406|evm.TU.Gh_A02G0541|evm.TU.Gh_A02G0704|evm.TU.Gh_A02G0705|evm.TU.Gh_A02G0775|evm.TU.Gh_A02G1051|…	1083	evm.TU.Gh_A01G0057|evm.TU.Gh_A01G1500|evm.TU.Gh_A02G0303|evm.TU.Gh_A02G0541|evm.TU.Gh_A02G1138|evm.TU.Gh_A03G0553|evm.TU.Gh_A03G0632|evm.TU.Gh_A03G1194|evm.TU.Gh_A03G1362|evm.TU.Gh_A04G0195|evm.TU.Gh_A04G0892|evm.TU.Gh_A04G1024|evm.TU.Gh_A04G1043|evm.TU.Gh_A04G1176|evm.TU.Gh_A04G1177|evm.TU.Gh_A05G0477|evm.TU.Gh_A05G0519|evm.TU.Gh_A05G0528|evm.TU.Gh_A05G0837|evm.TU.Gh_A05G0873|evm.TU.Gh_A05G0908|…	129	evm.TU.Gh_A01G0124|evm.TU.Gh_A01G0159|evm.TU.Gh_A01G0412|evm.TU.Gh_A01G0542|evm.TU.Gh_A01G0646|evm.TU.Gh_A01G0723|evm.TU.Gh_A01G0964|evm.TU.Gh_A01G1278|evm.TU.Gh_A01G1578|evm.TU.Gh_A01G1644|evm.TU.Gh_A01G2104|evm.TU.Gh_A02G0110|evm.TU.Gh_A02G0406|evm.TU.Gh_A02G0704|evm.TU.Gh_A02G0705|evm.TU.Gh_A02G0775|evm.TU.Gh_A02G1051|evm.TU.Gh_A02G1477|evm.TU.Gh_A02G1509|evm.TU.Gh_A02G1713|evm.TU.Gh_A02G1714|…	298	http://amigo.geneontology.org/cgi-bin/amigo/term_details?term=GO:0009617	yes
negative regulation of biological process	GO:0048519	6.3e-05	0.00402075	1017	evm.TU.Gh_A01G0135|evm.TU.Gh_A01G0136|evm.TU.Gh_A01G0139|evm.TU.Gh_A01G0267|evm.TU.Gh_A01G0437|evm.TU.Gh_A01G0639|evm.TU.Gh_A01G0723|evm.TU.Gh_A01G0816|evm.TU.Gh_A01G0943|evm.TU.Gh_A01G0972|evm.TU.Gh_A01G0984|evm.TU.Gh_A01G1063|evm.TU.Gh_A01G1083|evm.TU.Gh_A01G1089|evm.TU.Gh_A01G1100|evm.TU.Gh_A01G1104|evm.TU.Gh_A01G1117|evm.TU.Gh_A01G1153|evm.TU.Gh_A01G1273|evm.TU.Gh_A01G1278|evm.TU.Gh_A01G1287|…	2729	evm.TU.Gh_A01G0135|evm.TU.Gh_A01G0136|evm.TU.Gh_A01G0437|evm.TU.Gh_A01G0816|evm.TU.Gh_A01G0943|evm.TU.Gh_A01G1063|evm.TU.Gh_A01G1083|evm.TU.Gh_A01G1100|evm.TU.Gh_A01G1104|evm.TU.Gh_A01G1287|evm.TU.Gh_A01G1404|evm.TU.Gh_A01G1489|evm.TU.Gh_A01G1595|evm.TU.Gh_A01G1617|evm.TU.Gh_A01G1666|evm.TU.Gh_A01G1731|evm.TU.Gh_A02G0341|evm.TU.Gh_A02G0566|evm.TU.Gh_A02G0636|evm.TU.Gh_A02G0835|evm.TU.Gh_A02G0958|…	538	evm.TU.Gh_A01G0139|evm.TU.Gh_A01G0267|evm.TU.Gh_A01G0639|evm.TU.Gh_A01G0723|evm.TU.Gh_A01G0972|evm.TU.Gh_A01G0984|evm.TU.Gh_A01G1089|evm.TU.Gh_A01G1117|evm.TU.Gh_A01G1153|evm.TU.Gh_A01G1273|evm.TU.Gh_A01G1278|evm.TU.Gh_A01G1309|evm.TU.Gh_A01G1895|evm.TU.Gh_A01G1900|evm.TU.Gh_A01G1914|evm.TU.Gh_A02G0049|evm.TU.Gh_A02G0104|evm.TU.Gh_A02G0152|evm.TU.Gh_A02G0358|evm.TU.Gh_A02G0359|evm.TU.Gh_A02G0807|…	479	http://amigo.geneontology.org/cgi-bin/amigo/term_details?term=GO:0048519	yes
root system development	GO:0022622	6.4e-05	0.00404842	456	evm.TU.Gh_A01G0099|evm.TU.Gh_A01G0102|evm.TU.Gh_A01G0213|evm.TU.Gh_A01G0217|evm.TU.Gh_A01G0406|evm.TU.Gh_A01G0437|evm.TU.Gh_A01G0444|evm.TU.Gh_A01G0714|evm.TU.Gh_A01G0785|evm.TU.Gh_A01G0806|evm.TU.Gh_A01G1070|evm.TU.Gh_A01G1254|evm.TU.Gh_A01G1273|evm.TU.Gh_A01G1374|evm.TU.Gh_A01G1382|evm.TU.Gh_A01G1383|evm.TU.Gh_A01G1527|evm.TU.Gh_A01G1574|evm.TU.Gh_A01G1666|evm.TU.Gh_A01G1900|evm.TU.Gh_A01G1944|…	1163	evm.TU.Gh_A01G0406|evm.TU.Gh_A01G0437|evm.TU.Gh_A01G0444|evm.TU.Gh_A01G0714|evm.TU.Gh_A01G0785|evm.TU.Gh_A01G1374|evm.TU.Gh_A01G1382|evm.TU.Gh_A01G1383|evm.TU.Gh_A01G1527|evm.TU.Gh_A01G1574|evm.TU.Gh_A01G1666|evm.TU.Gh_A02G0341|evm.TU.Gh_A02G0958|evm.TU.Gh_A02G1005|evm.TU.Gh_A02G1419|evm.TU.Gh_A02G1438|evm.TU.Gh_A03G0274|evm.TU.Gh_A03G0577|evm.TU.Gh_A03G0737|evm.TU.Gh_A03G1136|evm.TU.Gh_A03G1194|…	238	evm.TU.Gh_A01G0099|evm.TU.Gh_A01G0102|evm.TU.Gh_A01G0213|evm.TU.Gh_A01G0217|evm.TU.Gh_A01G0806|evm.TU.Gh_A01G1070|evm.TU.Gh_A01G1254|evm.TU.Gh_A01G1273|evm.TU.Gh_A01G1900|evm.TU.Gh_A01G1944|evm.TU.Gh_A02G0152|evm.TU.Gh_A02G0770|evm.TU.Gh_A02G1145|evm.TU.Gh_A02G1509|evm.TU.Gh_A03G0093|evm.TU.Gh_A03G0201|evm.TU.Gh_A03G0388|evm.TU.Gh_A03G0389|evm.TU.Gh_A03G0739|evm.TU.Gh_A03G0835|evm.TU.Gh_A03G0840|…	218	http://amigo.geneontology.org/cgi-bin/amigo/term_details?term=GO:0022622	yes
response to biotic stimulus	GO:0009607	6.7e-05	0.00420102	913	evm.TU.Gh_A01G0057|evm.TU.Gh_A01G0124|evm.TU.Gh_A01G0153|evm.TU.Gh_A01G0159|evm.TU.Gh_A01G0372|evm.TU.Gh_A01G0412|evm.TU.Gh_A01G0542|evm.TU.Gh_A01G0646|evm.TU.Gh_A01G0667|evm.TU.Gh_A01G0723|evm.TU.Gh_A01G0943|evm.TU.Gh_A01G0964|evm.TU.Gh_A01G0993|evm.TU.Gh_A01G1100|evm.TU.Gh_A01G1117|evm.TU.Gh_A01G1247|evm.TU.Gh_A01G1278|evm.TU.Gh_A01G1283|evm.TU.Gh_A01G1377|evm.TU.Gh_A01G1489|evm.TU.Gh_A01G1500|…	2437	evm.TU.Gh_A01G0057|evm.TU.Gh_A01G0153|evm.TU.Gh_A01G0372|evm.TU.Gh_A01G0943|evm.TU.Gh_A01G1100|evm.TU.Gh_A01G1283|evm.TU.Gh_A01G1489|evm.TU.Gh_A01G1500|evm.TU.Gh_A01G1514|evm.TU.Gh_A01G1527|evm.TU.Gh_A01G1969|evm.TU.Gh_A01G2102|evm.TU.Gh_A02G0303|evm.TU.Gh_A02G0541|evm.TU.Gh_A02G0566|evm.TU.Gh_A02G1138|evm.TU.Gh_A02G1276|evm.TU.Gh_A02G1307|evm.TU.Gh_A02G1393|evm.TU.Gh_A02G1427|evm.TU.Gh_A02G1438|…	298	evm.TU.Gh_A01G0124|evm.TU.Gh_A01G0159|evm.TU.Gh_A01G0412|evm.TU.Gh_A01G0542|evm.TU.Gh_A01G0646|evm.TU.Gh_A01G0667|evm.TU.Gh_A01G0723|evm.TU.Gh_A01G0964|evm.TU.Gh_A01G0993|evm.TU.Gh_A01G1117|evm.TU.Gh_A01G1247|evm.TU.Gh_A01G1278|evm.TU.Gh_A01G1377|evm.TU.Gh_A01G1578|evm.TU.Gh_A01G1621|evm.TU.Gh_A01G1644|evm.TU.Gh_A01G1715|evm.TU.Gh_A01G1725|evm.TU.Gh_A01G1726|evm.TU.Gh_A01G1829|evm.TU.Gh_A01G1981|…	615	http://amigo.geneontology.org/cgi-bin/amigo/term_details?term=GO:0009607	yes
organelle fission	GO:0048285	6.9e-05	0.00427658	274	evm.TU.Gh_A01G0133|evm.TU.Gh_A01G0564|evm.TU.Gh_A01G0595|evm.TU.Gh_A01G0658|evm.TU.Gh_A01G0662|evm.TU.Gh_A01G0813|evm.TU.Gh_A01G1287|evm.TU.Gh_A01G1462|evm.TU.Gh_A01G1479|evm.TU.Gh_A01G1480|evm.TU.Gh_A01G1595|evm.TU.Gh_A01G1818|evm.TU.Gh_A02G0395|evm.TU.Gh_A02G0828|evm.TU.Gh_A02G1075|evm.TU.Gh_A02G1145|evm.TU.Gh_A02G1482|evm.TU.Gh_A02G1591|evm.TU.Gh_A02G1696|evm.TU.Gh_A03G0429|evm.TU.Gh_A03G0513|…	669	evm.TU.Gh_A01G0133|evm.TU.Gh_A01G0564|evm.TU.Gh_A01G0658|evm.TU.Gh_A01G0662|evm.TU.Gh_A01G0813|evm.TU.Gh_A01G1287|evm.TU.Gh_A01G1462|evm.TU.Gh_A01G1479|evm.TU.Gh_A01G1480|evm.TU.Gh_A01G1595|evm.TU.Gh_A01G1818|evm.TU.Gh_A02G0395|evm.TU.Gh_A02G0828|evm.TU.Gh_A02G1075|evm.TU.Gh_A02G1482|evm.TU.Gh_A02G1591|evm.TU.Gh_A02G1696|evm.TU.Gh_A03G0429|evm.TU.Gh_A03G0513|evm.TU.Gh_A03G0578|evm.TU.Gh_A03G1099|…	239	evm.TU.Gh_A01G0595|evm.TU.Gh_A02G1145|evm.TU.Gh_A03G1152|evm.TU.Gh_A03G1424|evm.TU.Gh_A04G1242|evm.TU.Gh_A05G0380|evm.TU.Gh_A05G1339|evm.TU.Gh_A05G1556|evm.TU.Gh_A05G3581|evm.TU.Gh_A06G1506|evm.TU.Gh_A08G2038|evm.TU.Gh_A09G2376|evm.TU.Gh_A11G1259|evm.TU.Gh_A11G3102|evm.TU.Gh_A12G2047|evm.TU.Gh_A13G1152|evm.TU.Gh_D01G0605|evm.TU.Gh_D02G1527|evm.TU.Gh_D03G0339|evm.TU.Gh_D04G0463|evm.TU.Gh_D04G1865|…	35	http://amigo.geneontology.org/cgi-bin/amigo/term_details?term=GO:0048285	yes
carboxylic acid biosynthetic process	GO:0046394	7e-05	0.00427658	622	evm.TU.Gh_A01G0045|evm.TU.Gh_A01G0057|evm.TU.Gh_A01G0186|evm.TU.Gh_A01G0189|evm.TU.Gh_A01G0267|evm.TU.Gh_A01G0395|evm.TU.Gh_A01G0457|evm.TU.Gh_A01G0502|evm.TU.Gh_A01G0646|evm.TU.Gh_A01G0700|evm.TU.Gh_A01G0760|evm.TU.Gh_A01G0762|evm.TU.Gh_A01G0763|evm.TU.Gh_A01G0805|evm.TU.Gh_A01G0870|evm.TU.Gh_A01G0922|evm.TU.Gh_A01G1047|evm.TU.Gh_A01G1055|evm.TU.Gh_A01G1063|evm.TU.Gh_A01G1508|evm.TU.Gh_A01G1513|…	1623	evm.TU.Gh_A01G0045|evm.TU.Gh_A01G0057|evm.TU.Gh_A01G0189|evm.TU.Gh_A01G0760|evm.TU.Gh_A01G0805|evm.TU.Gh_A01G0922|evm.TU.Gh_A01G1047|evm.TU.Gh_A01G1055|evm.TU.Gh_A01G1063|evm.TU.Gh_A01G1513|evm.TU.Gh_A01G1563|evm.TU.Gh_A01G1574|evm.TU.Gh_A01G1961|evm.TU.Gh_A01G2000|evm.TU.Gh_A01G2091|evm.TU.Gh_A01G2094|evm.TU.Gh_A01G2158|evm.TU.Gh_A02G1525|evm.TU.Gh_A02G1788|evm.TU.Gh_A03G0169|evm.TU.Gh_A03G0374|…	309	evm.TU.Gh_A01G0186|evm.TU.Gh_A01G0267|evm.TU.Gh_A01G0395|evm.TU.Gh_A01G0457|evm.TU.Gh_A01G0502|evm.TU.Gh_A01G0646|evm.TU.Gh_A01G0700|evm.TU.Gh_A01G0762|evm.TU.Gh_A01G0763|evm.TU.Gh_A01G0870|evm.TU.Gh_A01G1508|evm.TU.Gh_A01G1643|evm.TU.Gh_A01G1899|evm.TU.Gh_A02G0064|evm.TU.Gh_A02G0121|evm.TU.Gh_A02G0242|evm.TU.Gh_A02G0329|evm.TU.Gh_A02G1180|evm.TU.Gh_A02G1455|evm.TU.Gh_A02G1509|evm.TU.Gh_A03G0249|…	313	http://amigo.geneontology.org/cgi-bin/amigo/term_details?term=GO:0046394	yes
organic acid biosynthetic process	GO:0016053	7e-05	0.00427658	622	evm.TU.Gh_A01G0045|evm.TU.Gh_A01G0057|evm.TU.Gh_A01G0186|evm.TU.Gh_A01G0189|evm.TU.Gh_A01G0267|evm.TU.Gh_A01G0395|evm.TU.Gh_A01G0457|evm.TU.Gh_A01G0502|evm.TU.Gh_A01G0646|evm.TU.Gh_A01G0700|evm.TU.Gh_A01G0760|evm.TU.Gh_A01G0762|evm.TU.Gh_A01G0763|evm.TU.Gh_A01G0805|evm.TU.Gh_A01G0870|evm.TU.Gh_A01G0922|evm.TU.Gh_A01G1047|evm.TU.Gh_A01G1055|evm.TU.Gh_A01G1063|evm.TU.Gh_A01G1508|evm.TU.Gh_A01G1513|…	1623	evm.TU.Gh_A01G0045|evm.TU.Gh_A01G0057|evm.TU.Gh_A01G0189|evm.TU.Gh_A01G0760|evm.TU.Gh_A01G0805|evm.TU.Gh_A01G0922|evm.TU.Gh_A01G1047|evm.TU.Gh_A01G1055|evm.TU.Gh_A01G1063|evm.TU.Gh_A01G1513|evm.TU.Gh_A01G1563|evm.TU.Gh_A01G1574|evm.TU.Gh_A01G1961|evm.TU.Gh_A01G2000|evm.TU.Gh_A01G2091|evm.TU.Gh_A01G2094|evm.TU.Gh_A01G2158|evm.TU.Gh_A02G1525|evm.TU.Gh_A02G1788|evm.TU.Gh_A03G0169|evm.TU.Gh_A03G0374|…	309	evm.TU.Gh_A01G0186|evm.TU.Gh_A01G0267|evm.TU.Gh_A01G0395|evm.TU.Gh_A01G0457|evm.TU.Gh_A01G0502|evm.TU.Gh_A01G0646|evm.TU.Gh_A01G0700|evm.TU.Gh_A01G0762|evm.TU.Gh_A01G0763|evm.TU.Gh_A01G0870|evm.TU.Gh_A01G1508|evm.TU.Gh_A01G1643|evm.TU.Gh_A01G1899|evm.TU.Gh_A02G0064|evm.TU.Gh_A02G0121|evm.TU.Gh_A02G0242|evm.TU.Gh_A02G0329|evm.TU.Gh_A02G1180|evm.TU.Gh_A02G1455|evm.TU.Gh_A02G1509|evm.TU.Gh_A03G0249|…	313	http://amigo.geneontology.org/cgi-bin/amigo/term_details?term=GO:0016053	yes
DNA methylation or demethylation	GO:0044728	7.7e-05	0.00466437	60	evm.TU.Gh_A01G1059|evm.TU.Gh_A01G1068|evm.TU.Gh_A02G0566|evm.TU.Gh_A02G1181|evm.TU.Gh_A03G0240|evm.TU.Gh_A03G0737|evm.TU.Gh_A05G0401|evm.TU.Gh_A05G0700|evm.TU.Gh_A05G0873|evm.TU.Gh_A05G1954|evm.TU.Gh_A05G3114|evm.TU.Gh_A05G3224|evm.TU.Gh_A06G1471|evm.TU.Gh_A06G1549|evm.TU.Gh_A07G0263|evm.TU.Gh_A07G0385|evm.TU.Gh_A08G1371|evm.TU.Gh_A08G1752|evm.TU.Gh_A08G1789|evm.TU.Gh_A09G0025|evm.TU.Gh_A09G1577|…	117	evm.TU.Gh_A01G1059|evm.TU.Gh_A01G1068|evm.TU.Gh_A02G0566|evm.TU.Gh_A02G1181|evm.TU.Gh_A03G0240|evm.TU.Gh_A03G0737|evm.TU.Gh_A05G0700|evm.TU.Gh_A05G0873|evm.TU.Gh_A05G1954|evm.TU.Gh_A05G3114|evm.TU.Gh_A05G3224|evm.TU.Gh_A06G1471|evm.TU.Gh_A06G1549|evm.TU.Gh_A07G0263|evm.TU.Gh_A07G0385|evm.TU.Gh_A08G1371|evm.TU.Gh_A08G1752|evm.TU.Gh_A08G1789|evm.TU.Gh_A09G0025|evm.TU.Gh_A09G1577|evm.TU.Gh_A09G2457|…	58	evm.TU.Gh_A05G0401|evm.TU.Gh_D11G3491	2	http://amigo.geneontology.org/cgi-bin/amigo/term_details?term=GO:0044728	yes
animal organ development	GO:0048513	9e-05	0.00531669	1235	evm.TU.Gh_A01G0055|evm.TU.Gh_A01G0078|evm.TU.Gh_A01G0099|evm.TU.Gh_A01G0102|evm.TU.Gh_A01G0139|evm.TU.Gh_A01G0213|evm.TU.Gh_A01G0217|evm.TU.Gh_A01G0267|evm.TU.Gh_A01G0289|evm.TU.Gh_A01G0306|evm.TU.Gh_A01G0401|evm.TU.Gh_A01G0406|evm.TU.Gh_A01G0437|evm.TU.Gh_A01G0440|evm.TU.Gh_A01G0444|evm.TU.Gh_A01G0678|evm.TU.Gh_A01G0714|evm.TU.Gh_A01G0785|evm.TU.Gh_A01G0806|evm.TU.Gh_A01G0816|evm.TU.Gh_A01G1070|…	3353	evm.TU.Gh_A01G0406|evm.TU.Gh_A01G0437|evm.TU.Gh_A01G0440|evm.TU.Gh_A01G0444|evm.TU.Gh_A01G0714|evm.TU.Gh_A01G0785|evm.TU.Gh_A01G0816|evm.TU.Gh_A01G1374|evm.TU.Gh_A01G1382|evm.TU.Gh_A01G1383|evm.TU.Gh_A01G1480|evm.TU.Gh_A01G1527|evm.TU.Gh_A01G1574|evm.TU.Gh_A01G1666|evm.TU.Gh_A01G1867|evm.TU.Gh_A01G2095|evm.TU.Gh_A02G0303|evm.TU.Gh_A02G0341|evm.TU.Gh_A02G0439|evm.TU.Gh_A02G0748|evm.TU.Gh_A02G0958|…	648	evm.TU.Gh_A01G0055|evm.TU.Gh_A01G0078|evm.TU.Gh_A01G0099|evm.TU.Gh_A01G0102|evm.TU.Gh_A01G0139|evm.TU.Gh_A01G0213|evm.TU.Gh_A01G0217|evm.TU.Gh_A01G0267|evm.TU.Gh_A01G0289|evm.TU.Gh_A01G0306|evm.TU.Gh_A01G0401|evm.TU.Gh_A01G0678|evm.TU.Gh_A01G0806|evm.TU.Gh_A01G1070|evm.TU.Gh_A01G1153|evm.TU.Gh_A01G1254|evm.TU.Gh_A01G1273|evm.TU.Gh_A01G1278|evm.TU.Gh_A01G1280|evm.TU.Gh_A01G1507|evm.TU.Gh_A01G1644|…	587	http://amigo.geneontology.org/cgi-bin/amigo/term_details?term=GO:0048513	yes
heterochromatin organization	GO:0070828	9e-05	0.00531669	16	evm.TU.Gh_A03G1741|evm.TU.Gh_A05G1482|evm.TU.Gh_A08G2038|evm.TU.Gh_A09G1577|evm.TU.Gh_A11G0037|evm.TU.Gh_A12G2730|evm.TU.Gh_D03G0659|evm.TU.Gh_D08G2429|evm.TU.Gh_D08G2430|evm.TU.Gh_D09G1662|evm.TU.Gh_D11G0035|evm.TU.Gh_D11G2272|evm.TU.Gh_D12G2543|evm.TU.Gh_D13G2527|evm.TU.Gh_Sca005534G01|evm.TU.Gh_Sca006414G01	21	evm.TU.Gh_A03G1741|evm.TU.Gh_A05G1482|evm.TU.Gh_A09G1577|evm.TU.Gh_A11G0037|evm.TU.Gh_A12G2730|evm.TU.Gh_D03G0659|evm.TU.Gh_D09G1662|evm.TU.Gh_D11G0035|evm.TU.Gh_D11G2272|evm.TU.Gh_D12G2543|evm.TU.Gh_D13G2527|evm.TU.Gh_Sca005534G01|evm.TU.Gh_Sca006414G01	13	evm.TU.Gh_A08G2038|evm.TU.Gh_D08G2429|evm.TU.Gh_D08G2430	3	http://amigo.geneontology.org/cgi-bin/amigo/term_details?term=GO:0070828	yes
heterochromatin assembly	GO:0031507	9e-05	0.00531669	16	evm.TU.Gh_A03G1741|evm.TU.Gh_A05G1482|evm.TU.Gh_A08G2038|evm.TU.Gh_A09G1577|evm.TU.Gh_A11G0037|evm.TU.Gh_A12G2730|evm.TU.Gh_D03G0659|evm.TU.Gh_D08G2429|evm.TU.Gh_D08G2430|evm.TU.Gh_D09G1662|evm.TU.Gh_D11G0035|evm.TU.Gh_D11G2272|evm.TU.Gh_D12G2543|evm.TU.Gh_D13G2527|evm.TU.Gh_Sca005534G01|evm.TU.Gh_Sca006414G01	21	evm.TU.Gh_A03G1741|evm.TU.Gh_A05G1482|evm.TU.Gh_A09G1577|evm.TU.Gh_A11G0037|evm.TU.Gh_A12G2730|evm.TU.Gh_D03G0659|evm.TU.Gh_D09G1662|evm.TU.Gh_D11G0035|evm.TU.Gh_D11G2272|evm.TU.Gh_D12G2543|evm.TU.Gh_D13G2527|evm.TU.Gh_Sca005534G01|evm.TU.Gh_Sca006414G01	13	evm.TU.Gh_A08G2038|evm.TU.Gh_D08G2429|evm.TU.Gh_D08G2430	3	http://amigo.geneontology.org/cgi-bin/amigo/term_details?term=GO:0031507	yes
cellular amino acid biosynthetic process	GO:0008652	0.0001	0.00585902	253	evm.TU.Gh_A01G0267|evm.TU.Gh_A01G0457|evm.TU.Gh_A01G0700|evm.TU.Gh_A01G0805|evm.TU.Gh_A01G0922|evm.TU.Gh_A01G1055|evm.TU.Gh_A01G1508|evm.TU.Gh_A01G1513|evm.TU.Gh_A01G1643|evm.TU.Gh_A01G1899|evm.TU.Gh_A02G0064|evm.TU.Gh_A02G0121|evm.TU.Gh_A02G0242|evm.TU.Gh_A02G0329|evm.TU.Gh_A02G1455|evm.TU.Gh_A02G1509|evm.TU.Gh_A03G0987|evm.TU.Gh_A03G1487|evm.TU.Gh_A03G2100|evm.TU.Gh_A04G0310|evm.TU.Gh_A04G0509|…	616	evm.TU.Gh_A01G0805|evm.TU.Gh_A01G0922|evm.TU.Gh_A01G1055|evm.TU.Gh_A01G1513|evm.TU.Gh_A03G0987|evm.TU.Gh_A03G1487|evm.TU.Gh_A03G2100|evm.TU.Gh_A04G0509|evm.TU.Gh_A04G1178|evm.TU.Gh_A05G0443|evm.TU.Gh_A05G0486|evm.TU.Gh_A05G1018|evm.TU.Gh_A05G1621|evm.TU.Gh_A05G1682|evm.TU.Gh_A05G2624|evm.TU.Gh_A05G3180|evm.TU.Gh_A06G1864|evm.TU.Gh_A07G0461|evm.TU.Gh_A07G0619|evm.TU.Gh_A07G2180|evm.TU.Gh_A08G0278|…	100	evm.TU.Gh_A01G0267|evm.TU.Gh_A01G0457|evm.TU.Gh_A01G0700|evm.TU.Gh_A01G1508|evm.TU.Gh_A01G1643|evm.TU.Gh_A01G1899|evm.TU.Gh_A02G0064|evm.TU.Gh_A02G0121|evm.TU.Gh_A02G0242|evm.TU.Gh_A02G0329|evm.TU.Gh_A02G1455|evm.TU.Gh_A02G1509|evm.TU.Gh_A04G0310|evm.TU.Gh_A04G0928|evm.TU.Gh_A04G1125|evm.TU.Gh_A04G1396|evm.TU.Gh_A04G1421|evm.TU.Gh_A05G1855|evm.TU.Gh_A05G2255|evm.TU.Gh_A05G2556|evm.TU.Gh_A05G3546|…	153	http://amigo.geneontology.org/cgi-bin/amigo/term_details?term=GO:0008652	yes
organic acid metabolic process	GO:0006082	0.00011	0.00629024	1226	evm.TU.Gh_A01G0045|evm.TU.Gh_A01G0057|evm.TU.Gh_A01G0141|evm.TU.Gh_A01G0159|evm.TU.Gh_A01G0167|evm.TU.Gh_A01G0180|evm.TU.Gh_A01G0186|evm.TU.Gh_A01G0189|evm.TU.Gh_A01G0267|evm.TU.Gh_A01G0351|evm.TU.Gh_A01G0395|evm.TU.Gh_A01G0420|evm.TU.Gh_A01G0450|evm.TU.Gh_A01G0457|evm.TU.Gh_A01G0502|evm.TU.Gh_A01G0646|evm.TU.Gh_A01G0700|evm.TU.Gh_A01G0760|evm.TU.Gh_A01G0762|evm.TU.Gh_A01G0763|evm.TU.Gh_A01G0774|…	3331	evm.TU.Gh_A01G0045|evm.TU.Gh_A01G0057|evm.TU.Gh_A01G0180|evm.TU.Gh_A01G0189|evm.TU.Gh_A01G0760|evm.TU.Gh_A01G0774|evm.TU.Gh_A01G0785|evm.TU.Gh_A01G0805|evm.TU.Gh_A01G0922|evm.TU.Gh_A01G1047|evm.TU.Gh_A01G1055|evm.TU.Gh_A01G1063|evm.TU.Gh_A01G1192|evm.TU.Gh_A01G1513|evm.TU.Gh_A01G1527|evm.TU.Gh_A01G1563|evm.TU.Gh_A01G1574|evm.TU.Gh_A01G1666|evm.TU.Gh_A01G1685|evm.TU.Gh_A01G1961|evm.TU.Gh_A01G2000|…	529	evm.TU.Gh_A01G0141|evm.TU.Gh_A01G0159|evm.TU.Gh_A01G0167|evm.TU.Gh_A01G0186|evm.TU.Gh_A01G0267|evm.TU.Gh_A01G0351|evm.TU.Gh_A01G0395|evm.TU.Gh_A01G0420|evm.TU.Gh_A01G0450|evm.TU.Gh_A01G0457|evm.TU.Gh_A01G0502|evm.TU.Gh_A01G0646|evm.TU.Gh_A01G0700|evm.TU.Gh_A01G0762|evm.TU.Gh_A01G0763|evm.TU.Gh_A01G0775|evm.TU.Gh_A01G0799|evm.TU.Gh_A01G0870|evm.TU.Gh_A01G1251|evm.TU.Gh_A01G1272|evm.TU.Gh_A01G1355|…	697	http://amigo.geneontology.org/cgi-bin/amigo/term_details?term=GO:0006082	yes
chromosome separation	GO:0051304	0.00011	0.00629024	18	evm.TU.Gh_A01G1480|evm.TU.Gh_A05G3424|evm.TU.Gh_A07G0408|evm.TU.Gh_A07G0434|evm.TU.Gh_A07G1271|evm.TU.Gh_A10G1460|evm.TU.Gh_A10G1970|evm.TU.Gh_A11G0538|evm.TU.Gh_A12G1690|evm.TU.Gh_D01G1718|evm.TU.Gh_D04G0166|evm.TU.Gh_D05G2207|evm.TU.Gh_D07G0497|evm.TU.Gh_D10G1703|evm.TU.Gh_D10G2253|evm.TU.Gh_D11G0622|evm.TU.Gh_D12G1851|evm.TU.Gh_D13G2497	25	evm.TU.Gh_A01G1480|evm.TU.Gh_A05G3424|evm.TU.Gh_A07G0408|evm.TU.Gh_A07G0434|evm.TU.Gh_A07G1271|evm.TU.Gh_A10G1460|evm.TU.Gh_A10G1970|evm.TU.Gh_A11G0538|evm.TU.Gh_A12G1690|evm.TU.Gh_D01G1718|evm.TU.Gh_D04G0166|evm.TU.Gh_D05G2207|evm.TU.Gh_D07G0497|evm.TU.Gh_D10G1703|evm.TU.Gh_D10G2253|evm.TU.Gh_D11G0622|evm.TU.Gh_D12G1851|evm.TU.Gh_D13G2497	18	.	0	http://amigo.geneontology.org/cgi-bin/amigo/term_details?term=GO:0051304	yes
regulation of response to stimulus	GO:0048583	0.00011	0.00629024	722	evm.TU.Gh_A01G0119|evm.TU.Gh_A01G0153|evm.TU.Gh_A01G0217|evm.TU.Gh_A01G0265|evm.TU.Gh_A01G0412|evm.TU.Gh_A01G0437|evm.TU.Gh_A01G0491|evm.TU.Gh_A01G0723|evm.TU.Gh_A01G0816|evm.TU.Gh_A01G0880|evm.TU.Gh_A01G0922|evm.TU.Gh_A01G1117|evm.TU.Gh_A01G1254|evm.TU.Gh_A01G1273|evm.TU.Gh_A01G1278|evm.TU.Gh_A01G1280|evm.TU.Gh_A01G1309|evm.TU.Gh_A01G1489|evm.TU.Gh_A01G1644|evm.TU.Gh_A01G1818|evm.TU.Gh_A01G1829|…	1908	evm.TU.Gh_A01G0153|evm.TU.Gh_A01G0437|evm.TU.Gh_A01G0491|evm.TU.Gh_A01G0816|evm.TU.Gh_A01G0880|evm.TU.Gh_A01G0922|evm.TU.Gh_A01G1489|evm.TU.Gh_A01G1818|evm.TU.Gh_A02G0303|evm.TU.Gh_A02G0490|evm.TU.Gh_A02G0636|evm.TU.Gh_A02G0645|evm.TU.Gh_A02G0857|evm.TU.Gh_A02G1224|evm.TU.Gh_A02G1276|evm.TU.Gh_A02G1427|evm.TU.Gh_A02G1614|evm.TU.Gh_A02G1703|evm.TU.Gh_A03G0035|evm.TU.Gh_A03G0715|evm.TU.Gh_A03G1225|…	309	evm.TU.Gh_A01G0119|evm.TU.Gh_A01G0217|evm.TU.Gh_A01G0265|evm.TU.Gh_A01G0412|evm.TU.Gh_A01G0723|evm.TU.Gh_A01G1117|evm.TU.Gh_A01G1254|evm.TU.Gh_A01G1273|evm.TU.Gh_A01G1278|evm.TU.Gh_A01G1280|evm.TU.Gh_A01G1309|evm.TU.Gh_A01G1644|evm.TU.Gh_A01G1829|evm.TU.Gh_A01G1914|evm.TU.Gh_A02G0049|evm.TU.Gh_A02G0104|evm.TU.Gh_A02G0110|evm.TU.Gh_A02G0358|evm.TU.Gh_A02G0359|evm.TU.Gh_A02G0770|evm.TU.Gh_A02G0807|…	413	http://amigo.geneontology.org/cgi-bin/amigo/term_details?term=GO:0048583	yes
response to symbiotic fungus	GO:0009610	0.00012	0.00659815	22	evm.TU.Gh_A01G1715|evm.TU.Gh_A02G1393|evm.TU.Gh_A04G0478|evm.TU.Gh_A05G0639|evm.TU.Gh_A07G1033|evm.TU.Gh_A07G1412|evm.TU.Gh_A09G0940|evm.TU.Gh_A09G1263|evm.TU.Gh_A10G0389|evm.TU.Gh_A11G0463|evm.TU.Gh_A11G1870|evm.TU.Gh_A12G1569|evm.TU.Gh_D01G1966|evm.TU.Gh_D04G0880|evm.TU.Gh_D05G0788|evm.TU.Gh_D07G1112|evm.TU.Gh_D09G0967|evm.TU.Gh_D09G1263|evm.TU.Gh_D11G0535|evm.TU.Gh_D11G2105|evm.TU.Gh_D12G1700|…	33	evm.TU.Gh_A02G1393|evm.TU.Gh_A07G1412|evm.TU.Gh_A10G0389|evm.TU.Gh_A11G0463|evm.TU.Gh_A11G1870|evm.TU.Gh_A12G1569|evm.TU.Gh_D11G0535|evm.TU.Gh_D11G2105|evm.TU.Gh_D12G1700	9	evm.TU.Gh_A01G1715|evm.TU.Gh_A04G0478|evm.TU.Gh_A05G0639|evm.TU.Gh_A07G1033|evm.TU.Gh_A09G0940|evm.TU.Gh_A09G1263|evm.TU.Gh_D01G1966|evm.TU.Gh_D04G0880|evm.TU.Gh_D05G0788|evm.TU.Gh_D07G1112|evm.TU.Gh_D09G0967|evm.TU.Gh_D09G1263|evm.TU.Gh_Sca046959G01	13	http://amigo.geneontology.org/cgi-bin/amigo/term_details?term=GO:0009610	yes
polar nucleus fusion	GO:0010197	0.00012	0.00659815	22	evm.TU.Gh_A01G1715|evm.TU.Gh_A02G0178|evm.TU.Gh_A02G0179|evm.TU.Gh_A04G0478|evm.TU.Gh_A05G0639|evm.TU.Gh_A05G1561|evm.TU.Gh_A07G1033|evm.TU.Gh_A09G0940|evm.TU.Gh_A09G1263|evm.TU.Gh_A10G1144|evm.TU.Gh_A12G1213|evm.TU.Gh_D01G1966|evm.TU.Gh_D02G0241|evm.TU.Gh_D02G0242|evm.TU.Gh_D04G0880|evm.TU.Gh_D05G0788|evm.TU.Gh_D05G1738|evm.TU.Gh_D07G1112|evm.TU.Gh_D09G0967|evm.TU.Gh_D09G1263|evm.TU.Gh_D12G1336|…	33	evm.TU.Gh_A02G0179|evm.TU.Gh_A05G1561|evm.TU.Gh_A12G1213|evm.TU.Gh_D05G1738|evm.TU.Gh_D12G1336	5	evm.TU.Gh_A01G1715|evm.TU.Gh_A02G0178|evm.TU.Gh_A04G0478|evm.TU.Gh_A05G0639|evm.TU.Gh_A07G1033|evm.TU.Gh_A09G0940|evm.TU.Gh_A09G1263|evm.TU.Gh_A10G1144|evm.TU.Gh_D01G1966|evm.TU.Gh_D02G0241|evm.TU.Gh_D02G0242|evm.TU.Gh_D04G0880|evm.TU.Gh_D05G0788|evm.TU.Gh_D07G1112|evm.TU.Gh_D09G0967|evm.TU.Gh_D09G1263|evm.TU.Gh_Sca046959G01	17	http://amigo.geneontology.org/cgi-bin/amigo/term_details?term=GO:0010197	yes
negative regulation of gene silencing	GO:0060969	0.00012	0.00659815	20	evm.TU.Gh_A03G1459|evm.TU.Gh_A05G0700|evm.TU.Gh_A08G0185|evm.TU.Gh_A09G0661|evm.TU.Gh_A09G2457|evm.TU.Gh_A10G0216|evm.TU.Gh_A11G0882|evm.TU.Gh_A12G1217|evm.TU.Gh_A12G2509|evm.TU.Gh_A13G0523|evm.TU.Gh_A13G1066|evm.TU.Gh_D02G1919|evm.TU.Gh_D05G0847|evm.TU.Gh_D08G0263|evm.TU.Gh_D09G0665|evm.TU.Gh_D10G0196|evm.TU.Gh_D11G1028|evm.TU.Gh_D12G1340|evm.TU.Gh_D12G2636|evm.TU.Gh_D13G1332	29	evm.TU.Gh_A03G1459|evm.TU.Gh_A05G0700|evm.TU.Gh_A08G0185|evm.TU.Gh_A09G2457|evm.TU.Gh_A10G0216|evm.TU.Gh_A11G0882|evm.TU.Gh_A12G1217|evm.TU.Gh_A12G2509|evm.TU.Gh_A13G0523|evm.TU.Gh_A13G1066|evm.TU.Gh_D02G1919|evm.TU.Gh_D05G0847|evm.TU.Gh_D08G0263|evm.TU.Gh_D10G0196|evm.TU.Gh_D11G1028|evm.TU.Gh_D12G1340|evm.TU.Gh_D12G2636|evm.TU.Gh_D13G1332	18	evm.TU.Gh_A09G0661|evm.TU.Gh_D09G0665	2	http://amigo.geneontology.org/cgi-bin/amigo/term_details?term=GO:0060969	yes
transmembrane receptor protein serine/threonine kinase signaling pathway	GO:0007178	0.00012	0.00659815	406	evm.TU.Gh_A01G0078|evm.TU.Gh_A01G0412|evm.TU.Gh_A01G0449|evm.TU.Gh_A01G0505|evm.TU.Gh_A01G0891|evm.TU.Gh_A01G1507|evm.TU.Gh_A01G1620|evm.TU.Gh_A01G1719|evm.TU.Gh_A01G1852|evm.TU.Gh_A01G1928|evm.TU.Gh_A02G0159|evm.TU.Gh_A02G0704|evm.TU.Gh_A02G0705|evm.TU.Gh_A02G0715|evm.TU.Gh_A02G0724|evm.TU.Gh_A02G0727|evm.TU.Gh_A02G0816|evm.TU.Gh_A02G0870|evm.TU.Gh_A02G0910|evm.TU.Gh_A02G1100|evm.TU.Gh_A02G1393|…	1033	evm.TU.Gh_A01G0449|evm.TU.Gh_A01G1719|evm.TU.Gh_A01G1852|evm.TU.Gh_A02G0715|evm.TU.Gh_A02G1393|evm.TU.Gh_A02G1416|evm.TU.Gh_A03G0793|evm.TU.Gh_A03G1280|evm.TU.Gh_A03G1912|evm.TU.Gh_A04G0640|evm.TU.Gh_A05G0908|evm.TU.Gh_A05G0985|evm.TU.Gh_A05G2033|evm.TU.Gh_A05G2557|evm.TU.Gh_A05G3817|evm.TU.Gh_A06G0747|evm.TU.Gh_A06G0994|evm.TU.Gh_A06G1438|evm.TU.Gh_A06G1783|evm.TU.Gh_A06G1829|evm.TU.Gh_A06G2018|…	143	evm.TU.Gh_A01G0078|evm.TU.Gh_A01G0412|evm.TU.Gh_A01G0505|evm.TU.Gh_A01G0891|evm.TU.Gh_A01G1507|evm.TU.Gh_A01G1620|evm.TU.Gh_A01G1928|evm.TU.Gh_A02G0159|evm.TU.Gh_A02G0704|evm.TU.Gh_A02G0705|evm.TU.Gh_A02G0724|evm.TU.Gh_A02G0727|evm.TU.Gh_A02G0816|evm.TU.Gh_A02G0870|evm.TU.Gh_A02G0910|evm.TU.Gh_A02G1100|evm.TU.Gh_A03G0265|evm.TU.Gh_A03G0314|evm.TU.Gh_A03G0563|evm.TU.Gh_A03G0739|evm.TU.Gh_A03G0773|…	263	http://amigo.geneontology.org/cgi-bin/amigo/term_details?term=GO:0007178	yes
pigment accumulation	GO:0043476	0.00012	0.00659815	22	evm.TU.Gh_A01G1829|evm.TU.Gh_A01G2032|evm.TU.Gh_A03G1482|evm.TU.Gh_A07G1332|evm.TU.Gh_A07G1963|evm.TU.Gh_A08G2453|evm.TU.Gh_A09G0191|evm.TU.Gh_A09G0391|evm.TU.Gh_A09G1372|evm.TU.Gh_A10G0693|evm.TU.Gh_A10G2231|evm.TU.Gh_A11G0777|evm.TU.Gh_A12G2601|evm.TU.Gh_D01G2067|evm.TU.Gh_D07G1441|evm.TU.Gh_D07G2181|evm.TU.Gh_D09G0181|evm.TU.Gh_D09G1373|evm.TU.Gh_D10G0694|evm.TU.Gh_D11G0906|evm.TU.Gh_D12G1049|…	33	evm.TU.Gh_A03G1482|evm.TU.Gh_A07G1332|evm.TU.Gh_A07G1963|evm.TU.Gh_A08G2453|evm.TU.Gh_A09G0191|evm.TU.Gh_A09G0391|evm.TU.Gh_A11G0777|evm.TU.Gh_A12G2601|evm.TU.Gh_D07G1441|evm.TU.Gh_D07G2181|evm.TU.Gh_D09G0181|evm.TU.Gh_D11G0906|evm.TU.Gh_D12G1049|evm.TU.Gh_Sca007830G01	14	evm.TU.Gh_A01G1829|evm.TU.Gh_A01G2032|evm.TU.Gh_A09G1372|evm.TU.Gh_A10G0693|evm.TU.Gh_A10G2231|evm.TU.Gh_D01G2067|evm.TU.Gh_D09G1373|evm.TU.Gh_D10G0694	8	http://amigo.geneontology.org/cgi-bin/amigo/term_details?term=GO:0043476	yes
defense response to bacterium, incompatible interaction	GO:0009816	0.00013	0.00709344	77	evm.TU.Gh_A01G0124|evm.TU.Gh_A01G0723|evm.TU.Gh_A02G1714|evm.TU.Gh_A02G1715|evm.TU.Gh_A03G0164|evm.TU.Gh_A03G1140|evm.TU.Gh_A03G1362|evm.TU.Gh_A04G0269|evm.TU.Gh_A05G0873|evm.TU.Gh_A05G2623|evm.TU.Gh_A05G3304|evm.TU.Gh_A05G3462|evm.TU.Gh_A06G1626|evm.TU.Gh_A06G1687|evm.TU.Gh_A07G0953|evm.TU.Gh_A07G1822|evm.TU.Gh_A08G1600|evm.TU.Gh_A08G1738|evm.TU.Gh_A08G1752|evm.TU.Gh_A08G1879|evm.TU.Gh_A09G0371|…	160	evm.TU.Gh_A03G1362|evm.TU.Gh_A05G0873|evm.TU.Gh_A08G1752|evm.TU.Gh_A08G1879|evm.TU.Gh_A09G0371|evm.TU.Gh_A09G0736|evm.TU.Gh_A10G0427|evm.TU.Gh_A10G1372|evm.TU.Gh_A13G1111|evm.TU.Gh_D02G1802|evm.TU.Gh_D05G0957|evm.TU.Gh_D06G1989|evm.TU.Gh_D06G2199|evm.TU.Gh_D08G2707|evm.TU.Gh_D09G0393|evm.TU.Gh_D10G0142|evm.TU.Gh_D10G1093|evm.TU.Gh_D11G2136|evm.TU.Gh_D12G0531	19	evm.TU.Gh_A01G0124|evm.TU.Gh_A01G0723|evm.TU.Gh_A02G1714|evm.TU.Gh_A02G1715|evm.TU.Gh_A03G0164|evm.TU.Gh_A03G1140|evm.TU.Gh_A04G0269|evm.TU.Gh_A05G2623|evm.TU.Gh_A05G3304|evm.TU.Gh_A05G3462|evm.TU.Gh_A06G1626|evm.TU.Gh_A06G1687|evm.TU.Gh_A07G0953|evm.TU.Gh_A07G1822|evm.TU.Gh_A08G1600|evm.TU.Gh_A08G1738|evm.TU.Gh_A10G1428|evm.TU.Gh_A10G2093|evm.TU.Gh_A11G1377|evm.TU.Gh_A11G2387|evm.TU.Gh_A11G2502|…	58	http://amigo.geneontology.org/cgi-bin/amigo/term_details?term=GO:0009816	yes
regulation of hormone levels	GO:0010817	0.00014	0.00741274	215	evm.TU.Gh_A01G0678|evm.TU.Gh_A01G0730|evm.TU.Gh_A01G0922|evm.TU.Gh_A01G0972|evm.TU.Gh_A01G1254|evm.TU.Gh_A01G1728|evm.TU.Gh_A01G1829|evm.TU.Gh_A01G1842|evm.TU.Gh_A01G2105|evm.TU.Gh_A02G1453|evm.TU.Gh_A02G1509|evm.TU.Gh_A02G1614|evm.TU.Gh_A03G0188|evm.TU.Gh_A03G0267|evm.TU.Gh_A03G0715|evm.TU.Gh_A03G0987|evm.TU.Gh_A03G1194|evm.TU.Gh_A03G1482|evm.TU.Gh_A03G1930|evm.TU.Gh_A03G1978|evm.TU.Gh_A04G0043|…	517	evm.TU.Gh_A01G0922|evm.TU.Gh_A01G1728|evm.TU.Gh_A02G1453|evm.TU.Gh_A02G1614|evm.TU.Gh_A03G0267|evm.TU.Gh_A03G0715|evm.TU.Gh_A03G0987|evm.TU.Gh_A03G1194|evm.TU.Gh_A03G1482|evm.TU.Gh_A03G1978|evm.TU.Gh_A04G0624|evm.TU.Gh_A04G0981|evm.TU.Gh_A04G1176|evm.TU.Gh_A04G1177|evm.TU.Gh_A05G0014|evm.TU.Gh_A05G0035|evm.TU.Gh_A05G0122|evm.TU.Gh_A05G0488|evm.TU.Gh_A05G1621|evm.TU.Gh_A05G2624|evm.TU.Gh_A05G3152|…	98	evm.TU.Gh_A01G0678|evm.TU.Gh_A01G0730|evm.TU.Gh_A01G0972|evm.TU.Gh_A01G1254|evm.TU.Gh_A01G1829|evm.TU.Gh_A01G1842|evm.TU.Gh_A01G2105|evm.TU.Gh_A02G1509|evm.TU.Gh_A03G0188|evm.TU.Gh_A03G1930|evm.TU.Gh_A04G0043|evm.TU.Gh_A04G0375|evm.TU.Gh_A04G0582|evm.TU.Gh_A05G0237|evm.TU.Gh_A05G0319|evm.TU.Gh_A05G0418|evm.TU.Gh_A05G0591|evm.TU.Gh_A05G1337|evm.TU.Gh_A05G1600|evm.TU.Gh_A05G1619|evm.TU.Gh_A05G1738|…	117	http://amigo.geneontology.org/cgi-bin/amigo/term_details?term=GO:0010817	yes
regulation of defense response	GO:0031347	0.00014	0.00741274	280	evm.TU.Gh_A01G0153|evm.TU.Gh_A01G0265|evm.TU.Gh_A01G0412|evm.TU.Gh_A01G0723|evm.TU.Gh_A01G0816|evm.TU.Gh_A01G1117|evm.TU.Gh_A01G1489|evm.TU.Gh_A01G1644|evm.TU.Gh_A02G0110|evm.TU.Gh_A02G0303|evm.TU.Gh_A02G0359|evm.TU.Gh_A02G0807|evm.TU.Gh_A02G1051|evm.TU.Gh_A02G1276|evm.TU.Gh_A02G1427|evm.TU.Gh_A02G1713|evm.TU.Gh_A02G1786|evm.TU.Gh_A03G0019|evm.TU.Gh_A03G0035|evm.TU.Gh_A03G0105|evm.TU.Gh_A03G0563|…	691	evm.TU.Gh_A01G0153|evm.TU.Gh_A01G0816|evm.TU.Gh_A01G1489|evm.TU.Gh_A02G0303|evm.TU.Gh_A02G1276|evm.TU.Gh_A02G1427|evm.TU.Gh_A03G0035|evm.TU.Gh_A03G1225|evm.TU.Gh_A03G1494|evm.TU.Gh_A03G1814|evm.TU.Gh_A04G0557|evm.TU.Gh_A04G0892|evm.TU.Gh_A05G0837|evm.TU.Gh_A05G2018|evm.TU.Gh_A06G0024|evm.TU.Gh_A06G0801|evm.TU.Gh_A06G1585|evm.TU.Gh_A06G1963|evm.TU.Gh_A07G0166|evm.TU.Gh_A07G0353|evm.TU.Gh_A07G0772|…	108	evm.TU.Gh_A01G0265|evm.TU.Gh_A01G0412|evm.TU.Gh_A01G0723|evm.TU.Gh_A01G1117|evm.TU.Gh_A01G1644|evm.TU.Gh_A02G0110|evm.TU.Gh_A02G0359|evm.TU.Gh_A02G0807|evm.TU.Gh_A02G1051|evm.TU.Gh_A02G1713|evm.TU.Gh_A02G1786|evm.TU.Gh_A03G0019|evm.TU.Gh_A03G0105|evm.TU.Gh_A03G0563|evm.TU.Gh_A03G0880|evm.TU.Gh_A03G1140|evm.TU.Gh_A03G1389|evm.TU.Gh_A04G0460|evm.TU.Gh_A04G1269|evm.TU.Gh_A04G1423|evm.TU.Gh_A05G0034|…	172	http://amigo.geneontology.org/cgi-bin/amigo/term_details?term=GO:0031347	yes
oxoacid metabolic process	GO:0043436	0.00014	0.00741274	1220	evm.TU.Gh_A01G0045|evm.TU.Gh_A01G0057|evm.TU.Gh_A01G0141|evm.TU.Gh_A01G0159|evm.TU.Gh_A01G0167|evm.TU.Gh_A01G0180|evm.TU.Gh_A01G0186|evm.TU.Gh_A01G0189|evm.TU.Gh_A01G0267|evm.TU.Gh_A01G0351|evm.TU.Gh_A01G0395|evm.TU.Gh_A01G0420|evm.TU.Gh_A01G0450|evm.TU.Gh_A01G0457|evm.TU.Gh_A01G0502|evm.TU.Gh_A01G0646|evm.TU.Gh_A01G0700|evm.TU.Gh_A01G0760|evm.TU.Gh_A01G0762|evm.TU.Gh_A01G0763|evm.TU.Gh_A01G0774|…	3319	evm.TU.Gh_A01G0045|evm.TU.Gh_A01G0057|evm.TU.Gh_A01G0180|evm.TU.Gh_A01G0189|evm.TU.Gh_A01G0760|evm.TU.Gh_A01G0774|evm.TU.Gh_A01G0785|evm.TU.Gh_A01G0805|evm.TU.Gh_A01G0922|evm.TU.Gh_A01G1047|evm.TU.Gh_A01G1055|evm.TU.Gh_A01G1063|evm.TU.Gh_A01G1192|evm.TU.Gh_A01G1513|evm.TU.Gh_A01G1527|evm.TU.Gh_A01G1563|evm.TU.Gh_A01G1574|evm.TU.Gh_A01G1666|evm.TU.Gh_A01G1685|evm.TU.Gh_A01G1961|evm.TU.Gh_A01G2000|…	529	evm.TU.Gh_A01G0141|evm.TU.Gh_A01G0159|evm.TU.Gh_A01G0167|evm.TU.Gh_A01G0186|evm.TU.Gh_A01G0267|evm.TU.Gh_A01G0351|evm.TU.Gh_A01G0395|evm.TU.Gh_A01G0420|evm.TU.Gh_A01G0450|evm.TU.Gh_A01G0457|evm.TU.Gh_A01G0502|evm.TU.Gh_A01G0646|evm.TU.Gh_A01G0700|evm.TU.Gh_A01G0762|evm.TU.Gh_A01G0763|evm.TU.Gh_A01G0775|evm.TU.Gh_A01G0799|evm.TU.Gh_A01G0870|evm.TU.Gh_A01G1251|evm.TU.Gh_A01G1272|evm.TU.Gh_A01G1355|…	691	http://amigo.geneontology.org/cgi-bin/amigo/term_details?term=GO:0043436	yes
phospholipid dephosphorylation	GO:0046839	0.00014	0.00741274	52	evm.TU.Gh_A02G1192|evm.TU.Gh_A02G1257|evm.TU.Gh_A03G0991|evm.TU.Gh_A04G0901|evm.TU.Gh_A06G0105|evm.TU.Gh_A06G1515|evm.TU.Gh_A07G1985|evm.TU.Gh_A08G0598|evm.TU.Gh_A08G1438|evm.TU.Gh_A08G1663|evm.TU.Gh_A09G1484|evm.TU.Gh_A09G1910|evm.TU.Gh_A09G2345|evm.TU.Gh_A10G0691|evm.TU.Gh_A10G1049|evm.TU.Gh_A11G1667|evm.TU.Gh_A11G2448|evm.TU.Gh_A12G1916|evm.TU.Gh_A13G0479|evm.TU.Gh_A13G1897|evm.TU.Gh_A13G1904|…	100	evm.TU.Gh_A02G1192|evm.TU.Gh_A02G1257|evm.TU.Gh_A04G0901|evm.TU.Gh_A06G1515|evm.TU.Gh_A07G1985|evm.TU.Gh_A08G0598|evm.TU.Gh_A08G1663|evm.TU.Gh_A09G1910|evm.TU.Gh_A09G2345|evm.TU.Gh_A10G0691|evm.TU.Gh_A10G1049|evm.TU.Gh_A11G2448|evm.TU.Gh_D03G0595|evm.TU.Gh_D04G1149|evm.TU.Gh_D04G1413|evm.TU.Gh_D06G2390|evm.TU.Gh_D07G2205|evm.TU.Gh_D09G2107|evm.TU.Gh_D10G0696|evm.TU.Gh_D10G1470|evm.TU.Gh_D11G1298|…	23	evm.TU.Gh_A03G0991|evm.TU.Gh_A06G0105|evm.TU.Gh_A08G1438|evm.TU.Gh_A09G1484|evm.TU.Gh_A11G1667|evm.TU.Gh_A12G1916|evm.TU.Gh_A13G0479|evm.TU.Gh_A13G1897|evm.TU.Gh_A13G1904|evm.TU.Gh_A13G1905|evm.TU.Gh_A13G1906|evm.TU.Gh_A13G1907|evm.TU.Gh_D02G0689|evm.TU.Gh_D02G1378|evm.TU.Gh_D06G0078|evm.TU.Gh_D08G0815|evm.TU.Gh_D08G1732|evm.TU.Gh_D09G0699|evm.TU.Gh_D09G1028|evm.TU.Gh_D09G1494|evm.TU.Gh_D11G1822|…	29	http://amigo.geneontology.org/cgi-bin/amigo/term_details?term=GO:0046839	yes
recognition of pollen	GO:0048544	0.00015	0.00788382	69	evm.TU.Gh_A01G0254|evm.TU.Gh_A01G0255|evm.TU.Gh_A01G0460|evm.TU.Gh_A01G0534|evm.TU.Gh_A01G0535|evm.TU.Gh_A01G0536|evm.TU.Gh_A02G0630|evm.TU.Gh_A02G1773|evm.TU.Gh_A03G0397|evm.TU.Gh_A03G1422|evm.TU.Gh_A03G1427|evm.TU.Gh_A04G0203|evm.TU.Gh_A04G0204|evm.TU.Gh_A04G0207|evm.TU.Gh_A05G1787|evm.TU.Gh_A05G1788|evm.TU.Gh_A05G2243|evm.TU.Gh_A05G2390|evm.TU.Gh_A06G0189|evm.TU.Gh_A06G1398|evm.TU.Gh_A06G1786|…	141	evm.TU.Gh_A01G0534|evm.TU.Gh_A02G0630|evm.TU.Gh_A02G1773|evm.TU.Gh_A09G1587|evm.TU.Gh_D03G0586|evm.TU.Gh_D04G1207|evm.TU.Gh_D10G0184	7	evm.TU.Gh_A01G0254|evm.TU.Gh_A01G0255|evm.TU.Gh_A01G0460|evm.TU.Gh_A01G0535|evm.TU.Gh_A01G0536|evm.TU.Gh_A03G0397|evm.TU.Gh_A03G1422|evm.TU.Gh_A03G1427|evm.TU.Gh_A04G0203|evm.TU.Gh_A04G0204|evm.TU.Gh_A04G0207|evm.TU.Gh_A05G1787|evm.TU.Gh_A05G1788|evm.TU.Gh_A05G2243|evm.TU.Gh_A05G2390|evm.TU.Gh_A06G0189|evm.TU.Gh_A06G1398|evm.TU.Gh_A06G1786|evm.TU.Gh_A08G2301|evm.TU.Gh_A09G0676|evm.TU.Gh_A09G1432|…	62	http://amigo.geneontology.org/cgi-bin/amigo/term_details?term=GO:0048544	yes
indole-containing compound biosynthetic process	GO:0042435	0.00018	0.0092564	50	evm.TU.Gh_A01G0267|evm.TU.Gh_A01G0922|evm.TU.Gh_A02G1509|evm.TU.Gh_A03G0210|evm.TU.Gh_A03G0291|evm.TU.Gh_A03G0987|evm.TU.Gh_A03G1194|evm.TU.Gh_A04G1176|evm.TU.Gh_A04G1177|evm.TU.Gh_A04G1178|evm.TU.Gh_A05G0864|evm.TU.Gh_A05G1621|evm.TU.Gh_A05G2624|evm.TU.Gh_A05G3304|evm.TU.Gh_A06G1226|evm.TU.Gh_A10G1722|evm.TU.Gh_A10G1723|evm.TU.Gh_A10G1724|evm.TU.Gh_A10G1726|evm.TU.Gh_A11G1375|evm.TU.Gh_A11G2395|…	96	evm.TU.Gh_A01G0922|evm.TU.Gh_A03G0987|evm.TU.Gh_A03G1194|evm.TU.Gh_A04G1176|evm.TU.Gh_A04G1177|evm.TU.Gh_A04G1178|evm.TU.Gh_A05G1621|evm.TU.Gh_A05G2624|evm.TU.Gh_A10G1724|evm.TU.Gh_A11G1375|evm.TU.Gh_A13G0701|evm.TU.Gh_D01G0964|evm.TU.Gh_D02G1372|evm.TU.Gh_D02G1629|evm.TU.Gh_D04G0530|evm.TU.Gh_D04G1786|evm.TU.Gh_D05G2914|evm.TU.Gh_D08G2669|evm.TU.Gh_D11G0595|evm.TU.Gh_D13G0823	20	evm.TU.Gh_A01G0267|evm.TU.Gh_A02G1509|evm.TU.Gh_A03G0210|evm.TU.Gh_A03G0291|evm.TU.Gh_A05G0864|evm.TU.Gh_A05G3304|evm.TU.Gh_A06G1226|evm.TU.Gh_A10G1722|evm.TU.Gh_A10G1723|evm.TU.Gh_A10G1726|evm.TU.Gh_A11G2395|evm.TU.Gh_D01G0278|evm.TU.Gh_D03G0206|evm.TU.Gh_D03G1283|evm.TU.Gh_D03G1371|evm.TU.Gh_D04G1318|evm.TU.Gh_D05G3221|evm.TU.Gh_D05G3876|evm.TU.Gh_D06G1546|evm.TU.Gh_D06G2096|evm.TU.Gh_D07G0802|…	30	http://amigo.geneontology.org/cgi-bin/amigo/term_details?term=GO:0042435	yes
response to other organism	GO:0051707	0.00018	0.0092564	845	evm.TU.Gh_A01G0057|evm.TU.Gh_A01G0124|evm.TU.Gh_A01G0153|evm.TU.Gh_A01G0159|evm.TU.Gh_A01G0412|evm.TU.Gh_A01G0542|evm.TU.Gh_A01G0646|evm.TU.Gh_A01G0667|evm.TU.Gh_A01G0723|evm.TU.Gh_A01G0943|evm.TU.Gh_A01G0964|evm.TU.Gh_A01G0993|evm.TU.Gh_A01G1100|evm.TU.Gh_A01G1117|evm.TU.Gh_A01G1278|evm.TU.Gh_A01G1283|evm.TU.Gh_A01G1377|evm.TU.Gh_A01G1489|evm.TU.Gh_A01G1500|evm.TU.Gh_A01G1527|evm.TU.Gh_A01G1578|…	2261	evm.TU.Gh_A01G0057|evm.TU.Gh_A01G0153|evm.TU.Gh_A01G0943|evm.TU.Gh_A01G1100|evm.TU.Gh_A01G1283|evm.TU.Gh_A01G1489|evm.TU.Gh_A01G1500|evm.TU.Gh_A01G1527|evm.TU.Gh_A01G1969|evm.TU.Gh_A02G0303|evm.TU.Gh_A02G0541|evm.TU.Gh_A02G0566|evm.TU.Gh_A02G1138|evm.TU.Gh_A02G1276|evm.TU.Gh_A02G1307|evm.TU.Gh_A02G1393|evm.TU.Gh_A02G1427|evm.TU.Gh_A02G1438|evm.TU.Gh_A02G1525|evm.TU.Gh_A02G1692|evm.TU.Gh_A03G0163|…	279	evm.TU.Gh_A01G0124|evm.TU.Gh_A01G0159|evm.TU.Gh_A01G0412|evm.TU.Gh_A01G0542|evm.TU.Gh_A01G0646|evm.TU.Gh_A01G0667|evm.TU.Gh_A01G0723|evm.TU.Gh_A01G0964|evm.TU.Gh_A01G0993|evm.TU.Gh_A01G1117|evm.TU.Gh_A01G1278|evm.TU.Gh_A01G1377|evm.TU.Gh_A01G1578|evm.TU.Gh_A01G1621|evm.TU.Gh_A01G1644|evm.TU.Gh_A01G1715|evm.TU.Gh_A01G1725|evm.TU.Gh_A01G1726|evm.TU.Gh_A01G1829|evm.TU.Gh_A01G1981|evm.TU.Gh_A01G2104|…	566	http://amigo.geneontology.org/cgi-bin/amigo/term_details?term=GO:0051707	yes
response to external biotic stimulus	GO:0043207	0.00018	0.0092564	845	evm.TU.Gh_A01G0057|evm.TU.Gh_A01G0124|evm.TU.Gh_A01G0153|evm.TU.Gh_A01G0159|evm.TU.Gh_A01G0412|evm.TU.Gh_A01G0542|evm.TU.Gh_A01G0646|evm.TU.Gh_A01G0667|evm.TU.Gh_A01G0723|evm.TU.Gh_A01G0943|evm.TU.Gh_A01G0964|evm.TU.Gh_A01G0993|evm.TU.Gh_A01G1100|evm.TU.Gh_A01G1117|evm.TU.Gh_A01G1278|evm.TU.Gh_A01G1283|evm.TU.Gh_A01G1377|evm.TU.Gh_A01G1489|evm.TU.Gh_A01G1500|evm.TU.Gh_A01G1527|evm.TU.Gh_A01G1578|…	2261	evm.TU.Gh_A01G0057|evm.TU.Gh_A01G0153|evm.TU.Gh_A01G0943|evm.TU.Gh_A01G1100|evm.TU.Gh_A01G1283|evm.TU.Gh_A01G1489|evm.TU.Gh_A01G1500|evm.TU.Gh_A01G1527|evm.TU.Gh_A01G1969|evm.TU.Gh_A02G0303|evm.TU.Gh_A02G0541|evm.TU.Gh_A02G0566|evm.TU.Gh_A02G1138|evm.TU.Gh_A02G1276|evm.TU.Gh_A02G1307|evm.TU.Gh_A02G1393|evm.TU.Gh_A02G1427|evm.TU.Gh_A02G1438|evm.TU.Gh_A02G1525|evm.TU.Gh_A02G1692|evm.TU.Gh_A03G0163|…	279	evm.TU.Gh_A01G0124|evm.TU.Gh_A01G0159|evm.TU.Gh_A01G0412|evm.TU.Gh_A01G0542|evm.TU.Gh_A01G0646|evm.TU.Gh_A01G0667|evm.TU.Gh_A01G0723|evm.TU.Gh_A01G0964|evm.TU.Gh_A01G0993|evm.TU.Gh_A01G1117|evm.TU.Gh_A01G1278|evm.TU.Gh_A01G1377|evm.TU.Gh_A01G1578|evm.TU.Gh_A01G1621|evm.TU.Gh_A01G1644|evm.TU.Gh_A01G1715|evm.TU.Gh_A01G1725|evm.TU.Gh_A01G1726|evm.TU.Gh_A01G1829|evm.TU.Gh_A01G1981|evm.TU.Gh_A01G2104|…	566	http://amigo.geneontology.org/cgi-bin/amigo/term_details?term=GO:0043207	yes
cellular polysaccharide metabolic process	GO:0044264	0.00019	0.00970086	310	evm.TU.Gh_A01G0725|evm.TU.Gh_A01G0726|evm.TU.Gh_A01G0957|evm.TU.Gh_A01G1131|evm.TU.Gh_A01G1615|evm.TU.Gh_A01G1778|evm.TU.Gh_A02G0303|evm.TU.Gh_A02G0347|evm.TU.Gh_A02G0348|evm.TU.Gh_A02G0479|evm.TU.Gh_A02G0866|evm.TU.Gh_A02G1000|evm.TU.Gh_A02G1066|evm.TU.Gh_A02G1242|evm.TU.Gh_A02G1426|evm.TU.Gh_A02G1486|evm.TU.Gh_A02G1729|evm.TU.Gh_A02G1739|evm.TU.Gh_A03G0243|evm.TU.Gh_A03G0553|evm.TU.Gh_A03G1043|…	775	evm.TU.Gh_A01G1615|evm.TU.Gh_A01G1778|evm.TU.Gh_A02G0303|evm.TU.Gh_A02G1000|evm.TU.Gh_A02G1066|evm.TU.Gh_A02G1242|evm.TU.Gh_A03G0553|evm.TU.Gh_A03G1043|evm.TU.Gh_A03G1652|evm.TU.Gh_A04G0541|evm.TU.Gh_A04G0892|evm.TU.Gh_A04G1282|evm.TU.Gh_A05G0379|evm.TU.Gh_A05G0625|evm.TU.Gh_A05G1344|evm.TU.Gh_A05G1887|evm.TU.Gh_A05G1912|evm.TU.Gh_A05G1967|evm.TU.Gh_A05G3287|evm.TU.Gh_A05G3603|evm.TU.Gh_A05G3678|…	138	evm.TU.Gh_A01G0725|evm.TU.Gh_A01G0726|evm.TU.Gh_A01G0957|evm.TU.Gh_A01G1131|evm.TU.Gh_A02G0347|evm.TU.Gh_A02G0348|evm.TU.Gh_A02G0479|evm.TU.Gh_A02G0866|evm.TU.Gh_A02G1426|evm.TU.Gh_A02G1486|evm.TU.Gh_A02G1729|evm.TU.Gh_A02G1739|evm.TU.Gh_A03G0243|evm.TU.Gh_A03G1243|evm.TU.Gh_A03G1389|evm.TU.Gh_A03G1922|evm.TU.Gh_A04G0088|evm.TU.Gh_A04G1346|evm.TU.Gh_A05G1690|evm.TU.Gh_A05G2281|evm.TU.Gh_A05G2482|…	172	http://amigo.geneontology.org/cgi-bin/amigo/term_details?term=GO:0044264	yes
auxin metabolic process	GO:0009850	0.0002	0.0099972	80	evm.TU.Gh_A01G0922|evm.TU.Gh_A02G1509|evm.TU.Gh_A02G1614|evm.TU.Gh_A03G0188|evm.TU.Gh_A03G0715|evm.TU.Gh_A03G0987|evm.TU.Gh_A03G1194|evm.TU.Gh_A04G1176|evm.TU.Gh_A04G1177|evm.TU.Gh_A05G0035|evm.TU.Gh_A05G0591|evm.TU.Gh_A05G1337|evm.TU.Gh_A05G1619|evm.TU.Gh_A05G1621|evm.TU.Gh_A05G2377|evm.TU.Gh_A05G2624|evm.TU.Gh_A05G2710|evm.TU.Gh_A05G3087|evm.TU.Gh_A06G2038|evm.TU.Gh_A07G1091|evm.TU.Gh_A07G1653|…	169	evm.TU.Gh_A01G0922|evm.TU.Gh_A02G1614|evm.TU.Gh_A03G0715|evm.TU.Gh_A03G0987|evm.TU.Gh_A03G1194|evm.TU.Gh_A04G1176|evm.TU.Gh_A04G1177|evm.TU.Gh_A05G0035|evm.TU.Gh_A05G1621|evm.TU.Gh_A05G2624|evm.TU.Gh_A08G1707|evm.TU.Gh_A09G0695|evm.TU.Gh_A09G1024|evm.TU.Gh_A09G1557|evm.TU.Gh_A10G0266|evm.TU.Gh_A10G1724|evm.TU.Gh_A11G1652|evm.TU.Gh_A12G2469|evm.TU.Gh_D01G0964|evm.TU.Gh_D02G1372|evm.TU.Gh_D02G1629|…	33	evm.TU.Gh_A02G1509|evm.TU.Gh_A03G0188|evm.TU.Gh_A05G0591|evm.TU.Gh_A05G1337|evm.TU.Gh_A05G1619|evm.TU.Gh_A05G2377|evm.TU.Gh_A05G2710|evm.TU.Gh_A05G3087|evm.TU.Gh_A06G2038|evm.TU.Gh_A07G1091|evm.TU.Gh_A07G1653|evm.TU.Gh_A07G2064|evm.TU.Gh_A08G0657|evm.TU.Gh_A08G0721|evm.TU.Gh_A08G1012|evm.TU.Gh_A09G0970|evm.TU.Gh_A09G0971|evm.TU.Gh_A10G1307|evm.TU.Gh_A10G1722|evm.TU.Gh_A10G1723|evm.TU.Gh_A10G1726|…	47	http://amigo.geneontology.org/cgi-bin/amigo/term_details?term=GO:0009850	yes
meiotic cell cycle	GO:0051321	0.0002	0.0099972	147	evm.TU.Gh_A01G1480|evm.TU.Gh_A01G2098|evm.TU.Gh_A02G0395|evm.TU.Gh_A02G1075|evm.TU.Gh_A03G0163|evm.TU.Gh_A03G0497|evm.TU.Gh_A03G0513|evm.TU.Gh_A03G0630|evm.TU.Gh_A03G1099|evm.TU.Gh_A03G1609|evm.TU.Gh_A04G0217|evm.TU.Gh_A04G0816|evm.TU.Gh_A04G1242|evm.TU.Gh_A05G0929|evm.TU.Gh_A05G1339|evm.TU.Gh_A05G1427|evm.TU.Gh_A05G1556|evm.TU.Gh_A05G3109|evm.TU.Gh_A05G3424|evm.TU.Gh_A06G0524|evm.TU.Gh_A06G0601|…	340	evm.TU.Gh_A01G1480|evm.TU.Gh_A01G2098|evm.TU.Gh_A02G0395|evm.TU.Gh_A02G1075|evm.TU.Gh_A03G0163|evm.TU.Gh_A03G0497|evm.TU.Gh_A03G0513|evm.TU.Gh_A03G0630|evm.TU.Gh_A03G1099|evm.TU.Gh_A03G1609|evm.TU.Gh_A04G0217|evm.TU.Gh_A04G0816|evm.TU.Gh_A05G0929|evm.TU.Gh_A05G1427|evm.TU.Gh_A05G3109|evm.TU.Gh_A05G3424|evm.TU.Gh_A06G0524|evm.TU.Gh_A06G0601|evm.TU.Gh_A06G0994|evm.TU.Gh_A06G1482|evm.TU.Gh_A06G1496|…	126	evm.TU.Gh_A04G1242|evm.TU.Gh_A05G1339|evm.TU.Gh_A05G1556|evm.TU.Gh_A06G1785|evm.TU.Gh_A08G1183|evm.TU.Gh_A08G1407|evm.TU.Gh_A08G1408|evm.TU.Gh_D04G0523|evm.TU.Gh_D04G1865|evm.TU.Gh_D05G1508|evm.TU.Gh_D05G1731|evm.TU.Gh_D05G2332|evm.TU.Gh_D06G1199|evm.TU.Gh_D06G2194|evm.TU.Gh_D07G0094|evm.TU.Gh_D08G1467|evm.TU.Gh_D08G1702|evm.TU.Gh_D08G1703|evm.TU.Gh_D09G1050|evm.TU.Gh_D09G1626|evm.TU.Gh_D11G1089	21	http://amigo.geneontology.org/cgi-bin/amigo/term_details?term=GO:0051321	yes
meiotic chromosome separation	GO:0051307	0.0002	0.0099972	15	evm.TU.Gh_A01G1480|evm.TU.Gh_A05G3424|evm.TU.Gh_A07G0408|evm.TU.Gh_A07G0434|evm.TU.Gh_A07G1271|evm.TU.Gh_A10G1970|evm.TU.Gh_A11G0538|evm.TU.Gh_A12G1690|evm.TU.Gh_D01G1718|evm.TU.Gh_D04G0166|evm.TU.Gh_D07G0497|evm.TU.Gh_D10G2253|evm.TU.Gh_D11G0622|evm.TU.Gh_D12G1851|evm.TU.Gh_D13G2497	20	evm.TU.Gh_A01G1480|evm.TU.Gh_A05G3424|evm.TU.Gh_A07G0408|evm.TU.Gh_A07G0434|evm.TU.Gh_A07G1271|evm.TU.Gh_A10G1970|evm.TU.Gh_A11G0538|evm.TU.Gh_A12G1690|evm.TU.Gh_D01G1718|evm.TU.Gh_D04G0166|evm.TU.Gh_D07G0497|evm.TU.Gh_D10G2253|evm.TU.Gh_D11G0622|evm.TU.Gh_D12G1851|evm.TU.Gh_D13G2497	15	.	0	http://amigo.geneontology.org/cgi-bin/amigo/term_details?term=GO:0051307	yes
root development	GO:0048364	0.00021	0.0102114	447	evm.TU.Gh_A01G0099|evm.TU.Gh_A01G0102|evm.TU.Gh_A01G0213|evm.TU.Gh_A01G0217|evm.TU.Gh_A01G0406|evm.TU.Gh_A01G0437|evm.TU.Gh_A01G0444|evm.TU.Gh_A01G0714|evm.TU.Gh_A01G0785|evm.TU.Gh_A01G0806|evm.TU.Gh_A01G1070|evm.TU.Gh_A01G1254|evm.TU.Gh_A01G1273|evm.TU.Gh_A01G1374|evm.TU.Gh_A01G1382|evm.TU.Gh_A01G1383|evm.TU.Gh_A01G1527|evm.TU.Gh_A01G1574|evm.TU.Gh_A01G1666|evm.TU.Gh_A01G1900|evm.TU.Gh_A02G0152|…	1152	evm.TU.Gh_A01G0406|evm.TU.Gh_A01G0437|evm.TU.Gh_A01G0444|evm.TU.Gh_A01G0714|evm.TU.Gh_A01G0785|evm.TU.Gh_A01G1374|evm.TU.Gh_A01G1382|evm.TU.Gh_A01G1383|evm.TU.Gh_A01G1527|evm.TU.Gh_A01G1574|evm.TU.Gh_A01G1666|evm.TU.Gh_A02G0341|evm.TU.Gh_A02G0958|evm.TU.Gh_A02G1005|evm.TU.Gh_A02G1419|evm.TU.Gh_A02G1438|evm.TU.Gh_A03G0274|evm.TU.Gh_A03G0577|evm.TU.Gh_A03G0737|evm.TU.Gh_A03G1136|evm.TU.Gh_A03G1194|…	231	evm.TU.Gh_A01G0099|evm.TU.Gh_A01G0102|evm.TU.Gh_A01G0213|evm.TU.Gh_A01G0217|evm.TU.Gh_A01G0806|evm.TU.Gh_A01G1070|evm.TU.Gh_A01G1254|evm.TU.Gh_A01G1273|evm.TU.Gh_A01G1900|evm.TU.Gh_A02G0152|evm.TU.Gh_A02G0770|evm.TU.Gh_A02G1145|evm.TU.Gh_A02G1509|evm.TU.Gh_A03G0093|evm.TU.Gh_A03G0201|evm.TU.Gh_A03G0388|evm.TU.Gh_A03G0389|evm.TU.Gh_A03G0739|evm.TU.Gh_A03G0835|evm.TU.Gh_A03G0840|evm.TU.Gh_A03G0983|…	216	http://amigo.geneontology.org/cgi-bin/amigo/term_details?term=GO:0048364	yes
brassinosteroid metabolic process	GO:0016131	0.00021	0.0102114	31	evm.TU.Gh_A01G0972|evm.TU.Gh_A04G0582|evm.TU.Gh_A05G0122|evm.TU.Gh_A05G1738|evm.TU.Gh_A05G3085|evm.TU.Gh_A06G1446|evm.TU.Gh_A06G1918|evm.TU.Gh_A07G0021|evm.TU.Gh_A07G0525|evm.TU.Gh_A07G0526|evm.TU.Gh_A08G2123|evm.TU.Gh_A10G2109|evm.TU.Gh_A11G0076|evm.TU.Gh_A13G0746|evm.TU.Gh_D01G0619|evm.TU.Gh_D01G1023|evm.TU.Gh_D03G0111|evm.TU.Gh_D04G0555|evm.TU.Gh_D04G1038|evm.TU.Gh_D05G0184|evm.TU.Gh_D05G1933|…	53	evm.TU.Gh_A05G0122|evm.TU.Gh_A08G2123|evm.TU.Gh_A10G2109|evm.TU.Gh_A13G0746|evm.TU.Gh_D01G0619|evm.TU.Gh_D03G0111|evm.TU.Gh_D04G1038|evm.TU.Gh_D05G0184|evm.TU.Gh_D06G0548|evm.TU.Gh_D08G2495|evm.TU.Gh_D10G2490|evm.TU.Gh_D11G1510	12	evm.TU.Gh_A01G0972|evm.TU.Gh_A04G0582|evm.TU.Gh_A05G1738|evm.TU.Gh_A05G3085|evm.TU.Gh_A06G1446|evm.TU.Gh_A06G1918|evm.TU.Gh_A07G0021|evm.TU.Gh_A07G0525|evm.TU.Gh_A07G0526|evm.TU.Gh_A11G0076|evm.TU.Gh_D01G1023|evm.TU.Gh_D04G0555|evm.TU.Gh_D05G1933|evm.TU.Gh_D06G1792|evm.TU.Gh_D07G0027|evm.TU.Gh_D08G1604|evm.TU.Gh_D10G2013|evm.TU.Gh_D11G1818|evm.TU.Gh_D11G1862	19	http://amigo.geneontology.org/cgi-bin/amigo/term_details?term=GO:0016131	yes
meristem development	GO:0048507	0.00021	0.0102114	303	evm.TU.Gh_A01G0078|evm.TU.Gh_A01G0217|evm.TU.Gh_A01G0437|evm.TU.Gh_A01G0440|evm.TU.Gh_A01G0678|evm.TU.Gh_A01G1278|evm.TU.Gh_A01G1374|evm.TU.Gh_A01G1574|evm.TU.Gh_A01G1644|evm.TU.Gh_A01G1867|evm.TU.Gh_A01G1895|evm.TU.Gh_A01G1900|evm.TU.Gh_A02G0384|evm.TU.Gh_A02G0770|evm.TU.Gh_A02G0958|evm.TU.Gh_A02G1109|evm.TU.Gh_A02G1145|evm.TU.Gh_A02G1224|evm.TU.Gh_A02G1257|evm.TU.Gh_A02G1416|evm.TU.Gh_A02G1526|…	757	evm.TU.Gh_A01G0437|evm.TU.Gh_A01G0440|evm.TU.Gh_A01G1374|evm.TU.Gh_A01G1574|evm.TU.Gh_A01G1867|evm.TU.Gh_A02G0958|evm.TU.Gh_A02G1109|evm.TU.Gh_A02G1224|evm.TU.Gh_A02G1257|evm.TU.Gh_A02G1416|evm.TU.Gh_A02G1526|evm.TU.Gh_A03G0460|evm.TU.Gh_A03G0737|evm.TU.Gh_A03G1136|evm.TU.Gh_A03G1194|evm.TU.Gh_A03G1199|evm.TU.Gh_A03G1804|evm.TU.Gh_A03G1912|evm.TU.Gh_A03G1939|evm.TU.Gh_A04G0862|evm.TU.Gh_A04G1176|…	179	evm.TU.Gh_A01G0078|evm.TU.Gh_A01G0217|evm.TU.Gh_A01G0678|evm.TU.Gh_A01G1278|evm.TU.Gh_A01G1644|evm.TU.Gh_A01G1895|evm.TU.Gh_A01G1900|evm.TU.Gh_A02G0384|evm.TU.Gh_A02G0770|evm.TU.Gh_A02G1145|evm.TU.Gh_A02G1568|evm.TU.Gh_A03G0093|evm.TU.Gh_A03G0263|evm.TU.Gh_A03G0983|evm.TU.Gh_A03G0984|evm.TU.Gh_A03G0991|evm.TU.Gh_A03G1255|evm.TU.Gh_A04G0422|evm.TU.Gh_A04G0732|evm.TU.Gh_A05G0319|evm.TU.Gh_A05G0399|…	124	http://amigo.geneontology.org/cgi-bin/amigo/term_details?term=GO:0048507	yes
nucleobase metabolic process	GO:0009112	0.00021	0.0102114	54	evm.TU.Gh_A01G1410|evm.TU.Gh_A01G1559|evm.TU.Gh_A04G0112|evm.TU.Gh_A05G0450|evm.TU.Gh_A05G1816|evm.TU.Gh_A05G3557|evm.TU.Gh_A05G3873|evm.TU.Gh_A06G0894|evm.TU.Gh_A07G1085|evm.TU.Gh_A07G1158|evm.TU.Gh_A08G0006|evm.TU.Gh_A08G0363|evm.TU.Gh_A08G2528|evm.TU.Gh_A09G0555|evm.TU.Gh_A11G0511|evm.TU.Gh_A11G0561|evm.TU.Gh_A11G2314|evm.TU.Gh_A11G2919|evm.TU.Gh_A12G0408|evm.TU.Gh_A12G0453|evm.TU.Gh_A12G0470|…	106	evm.TU.Gh_A01G1559|evm.TU.Gh_A04G0112|evm.TU.Gh_A05G0450|evm.TU.Gh_A05G3557|evm.TU.Gh_A06G0894|evm.TU.Gh_A08G0006|evm.TU.Gh_A08G0363|evm.TU.Gh_A11G0511|evm.TU.Gh_A11G2314|evm.TU.Gh_A12G0408|evm.TU.Gh_A12G0453|evm.TU.Gh_A12G0470|evm.TU.Gh_A12G1998|evm.TU.Gh_D01G1813|evm.TU.Gh_D01G1814|evm.TU.Gh_D03G1184|evm.TU.Gh_D03G1185|evm.TU.Gh_D04G0048|evm.TU.Gh_D05G0570|evm.TU.Gh_D06G1054|evm.TU.Gh_D07G1307|…	26	evm.TU.Gh_A01G1410|evm.TU.Gh_A05G1816|evm.TU.Gh_A05G3873|evm.TU.Gh_A07G1085|evm.TU.Gh_A07G1158|evm.TU.Gh_A08G2528|evm.TU.Gh_A09G0555|evm.TU.Gh_A11G0561|evm.TU.Gh_A11G2919|evm.TU.Gh_A13G0727|evm.TU.Gh_D01G1652|evm.TU.Gh_D01G2168|evm.TU.Gh_D04G1655|evm.TU.Gh_D04G1947|evm.TU.Gh_D05G1169|evm.TU.Gh_D05G2012|evm.TU.Gh_D05G3477|evm.TU.Gh_D07G1183|evm.TU.Gh_D07G1206|evm.TU.Gh_D07G1257|evm.TU.Gh_D09G0554|…	28	http://amigo.geneontology.org/cgi-bin/amigo/term_details?term=GO:0009112	yes
somatic embryogenesis	GO:0010262	0.00024	0.0115914	21	evm.TU.Gh_A01G1104|evm.TU.Gh_A07G2123|evm.TU.Gh_A08G0216|evm.TU.Gh_A08G1275|evm.TU.Gh_A09G0695|evm.TU.Gh_A11G0956|evm.TU.Gh_A12G0910|evm.TU.Gh_A12G1083|evm.TU.Gh_A13G1116|evm.TU.Gh_A13G1874|evm.TU.Gh_D01G1179|evm.TU.Gh_D03G0606|evm.TU.Gh_D07G1301|evm.TU.Gh_D07G2332|evm.TU.Gh_D08G0296|evm.TU.Gh_D08G1355|evm.TU.Gh_D08G1567|evm.TU.Gh_D11G1104|evm.TU.Gh_D12G1206|evm.TU.Gh_D13G1387|evm.TU.Gh_D13G2262	32	evm.TU.Gh_A01G1104|evm.TU.Gh_A07G2123|evm.TU.Gh_A08G0216|evm.TU.Gh_A08G1275|evm.TU.Gh_A09G0695|evm.TU.Gh_A11G0956|evm.TU.Gh_A12G0910|evm.TU.Gh_A12G1083|evm.TU.Gh_A13G1116|evm.TU.Gh_A13G1874|evm.TU.Gh_D01G1179|evm.TU.Gh_D03G0606|evm.TU.Gh_D07G1301|evm.TU.Gh_D07G2332|evm.TU.Gh_D08G0296|evm.TU.Gh_D08G1355|evm.TU.Gh_D08G1567|evm.TU.Gh_D11G1104|evm.TU.Gh_D12G1206|evm.TU.Gh_D13G1387|evm.TU.Gh_D13G2262	21	.	0	http://amigo.geneontology.org/cgi-bin/amigo/term_details?term=GO:0010262	yes
UDP-L-arabinose metabolic process	GO:0033356	0.00025	0.0117566	11	evm.TU.Gh_A06G1051|evm.TU.Gh_A06G1599|evm.TU.Gh_A08G1623|evm.TU.Gh_A10G0052|evm.TU.Gh_A11G1471|evm.TU.Gh_A12G2067|evm.TU.Gh_D06G1275|evm.TU.Gh_D08G1936|evm.TU.Gh_D10G0059|evm.TU.Gh_D11G1628|evm.TU.Gh_D12G2244	13	evm.TU.Gh_A06G1051|evm.TU.Gh_A10G0052|evm.TU.Gh_D06G1275|evm.TU.Gh_D10G0059	4	evm.TU.Gh_A06G1599|evm.TU.Gh_A08G1623|evm.TU.Gh_A11G1471|evm.TU.Gh_A12G2067|evm.TU.Gh_D08G1936|evm.TU.Gh_D11G1628|evm.TU.Gh_D12G2244	7	http://amigo.geneontology.org/cgi-bin/amigo/term_details?term=GO:0033356	yes
mitotic chromosome condensation	GO:0007076	0.00025	0.0117566	19	evm.TU.Gh_A03G0513|evm.TU.Gh_A05G2218|evm.TU.Gh_A07G0359|evm.TU.Gh_A07G0759|evm.TU.Gh_A07G1672|evm.TU.Gh_A09G0152|evm.TU.Gh_A10G1460|evm.TU.Gh_A11G2759|evm.TU.Gh_A11G3093|evm.TU.Gh_D03G1013|evm.TU.Gh_D05G1878|evm.TU.Gh_D05G2478|evm.TU.Gh_D06G1535|evm.TU.Gh_D07G0314|evm.TU.Gh_D07G0421|evm.TU.Gh_D07G0827|evm.TU.Gh_D09G0142|evm.TU.Gh_D10G1703|evm.TU.Gh_D11G3087	28	evm.TU.Gh_A03G0513|evm.TU.Gh_A05G2218|evm.TU.Gh_A07G0359|evm.TU.Gh_A07G0759|evm.TU.Gh_A07G1672|evm.TU.Gh_A09G0152|evm.TU.Gh_A10G1460|evm.TU.Gh_A11G2759|evm.TU.Gh_A11G3093|evm.TU.Gh_D03G1013|evm.TU.Gh_D05G1878|evm.TU.Gh_D05G2478|evm.TU.Gh_D06G1535|evm.TU.Gh_D07G0314|evm.TU.Gh_D07G0421|evm.TU.Gh_D07G0827|evm.TU.Gh_D09G0142|evm.TU.Gh_D10G1703|evm.TU.Gh_D11G3087	19	.	0	http://amigo.geneontology.org/cgi-bin/amigo/term_details?term=GO:0007076	yes
negative regulation of biosynthetic process	GO:0009890	0.00025	0.0117566	299	evm.TU.Gh_A01G0437|evm.TU.Gh_A01G0639|evm.TU.Gh_A01G0972|evm.TU.Gh_A01G0984|evm.TU.Gh_A01G1063|evm.TU.Gh_A01G1089|evm.TU.Gh_A01G1104|evm.TU.Gh_A01G1273|evm.TU.Gh_A01G1595|evm.TU.Gh_A01G1617|evm.TU.Gh_A01G1666|evm.TU.Gh_A01G1731|evm.TU.Gh_A01G1895|evm.TU.Gh_A02G0341|evm.TU.Gh_A02G0566|evm.TU.Gh_A02G0636|evm.TU.Gh_A02G0836|evm.TU.Gh_A02G0934|evm.TU.Gh_A02G1138|evm.TU.Gh_A02G1173|evm.TU.Gh_A02G1224|…	748	evm.TU.Gh_A01G0437|evm.TU.Gh_A01G1063|evm.TU.Gh_A01G1104|evm.TU.Gh_A01G1595|evm.TU.Gh_A01G1617|evm.TU.Gh_A01G1666|evm.TU.Gh_A01G1731|evm.TU.Gh_A02G0341|evm.TU.Gh_A02G0566|evm.TU.Gh_A02G0636|evm.TU.Gh_A02G1138|evm.TU.Gh_A02G1173|evm.TU.Gh_A02G1224|evm.TU.Gh_A02G1342|evm.TU.Gh_A02G1591|evm.TU.Gh_A03G0189|evm.TU.Gh_A03G0277|evm.TU.Gh_A03G0395|evm.TU.Gh_A03G0611|evm.TU.Gh_A03G1426|evm.TU.Gh_A03G1490|…	175	evm.TU.Gh_A01G0639|evm.TU.Gh_A01G0972|evm.TU.Gh_A01G0984|evm.TU.Gh_A01G1089|evm.TU.Gh_A01G1273|evm.TU.Gh_A01G1895|evm.TU.Gh_A02G0836|evm.TU.Gh_A02G0934|evm.TU.Gh_A02G1562|evm.TU.Gh_A03G0432|evm.TU.Gh_A03G0840|evm.TU.Gh_A03G1081|evm.TU.Gh_A03G1551|evm.TU.Gh_A03G1577|evm.TU.Gh_A03G1611|evm.TU.Gh_A04G0202|evm.TU.Gh_A04G0732|evm.TU.Gh_A05G0483|evm.TU.Gh_A05G0961|evm.TU.Gh_A05G1424|evm.TU.Gh_A05G1738|…	124	http://amigo.geneontology.org/cgi-bin/amigo/term_details?term=GO:0009890	yes
osmosensory signaling pathway	GO:0007231	0.00025	0.0117566	18	evm.TU.Gh_A01G0943|evm.TU.Gh_A02G1655|evm.TU.Gh_A03G0983|evm.TU.Gh_A03G0984|evm.TU.Gh_A05G1666|evm.TU.Gh_A05G2211|evm.TU.Gh_A05G2316|evm.TU.Gh_A11G1592|evm.TU.Gh_A12G1423|evm.TU.Gh_A12G2653|evm.TU.Gh_A13G0267|evm.TU.Gh_D03G0067|evm.TU.Gh_D05G1864|evm.TU.Gh_D05G2471|evm.TU.Gh_D11G1750|evm.TU.Gh_D12G1542|evm.TU.Gh_D12G1807|evm.TU.Gh_D13G0285	26	evm.TU.Gh_A01G0943|evm.TU.Gh_A02G1655|evm.TU.Gh_A05G1666|evm.TU.Gh_A11G1592|evm.TU.Gh_A12G1423|evm.TU.Gh_A13G0267|evm.TU.Gh_D03G0067|evm.TU.Gh_D05G1864|evm.TU.Gh_D11G1750|evm.TU.Gh_D12G1542|evm.TU.Gh_D12G1807|evm.TU.Gh_D13G0285	12	evm.TU.Gh_A03G0983|evm.TU.Gh_A03G0984|evm.TU.Gh_A05G2211|evm.TU.Gh_A05G2316|evm.TU.Gh_A12G2653|evm.TU.Gh_D05G2471	6	http://amigo.geneontology.org/cgi-bin/amigo/term_details?term=GO:0007231	yes
carboxylic acid metabolic process	GO:0019752	0.00026	0.0121469	1156	evm.TU.Gh_A01G0045|evm.TU.Gh_A01G0057|evm.TU.Gh_A01G0141|evm.TU.Gh_A01G0159|evm.TU.Gh_A01G0167|evm.TU.Gh_A01G0180|evm.TU.Gh_A01G0186|evm.TU.Gh_A01G0189|evm.TU.Gh_A01G0267|evm.TU.Gh_A01G0351|evm.TU.Gh_A01G0395|evm.TU.Gh_A01G0420|evm.TU.Gh_A01G0450|evm.TU.Gh_A01G0457|evm.TU.Gh_A01G0502|evm.TU.Gh_A01G0646|evm.TU.Gh_A01G0700|evm.TU.Gh_A01G0760|evm.TU.Gh_A01G0762|evm.TU.Gh_A01G0763|evm.TU.Gh_A01G0774|…	3149	evm.TU.Gh_A01G0045|evm.TU.Gh_A01G0057|evm.TU.Gh_A01G0180|evm.TU.Gh_A01G0189|evm.TU.Gh_A01G0760|evm.TU.Gh_A01G0774|evm.TU.Gh_A01G0785|evm.TU.Gh_A01G0805|evm.TU.Gh_A01G0922|evm.TU.Gh_A01G1047|evm.TU.Gh_A01G1055|evm.TU.Gh_A01G1063|evm.TU.Gh_A01G1192|evm.TU.Gh_A01G1513|evm.TU.Gh_A01G1527|evm.TU.Gh_A01G1563|evm.TU.Gh_A01G1574|evm.TU.Gh_A01G1666|evm.TU.Gh_A01G1685|evm.TU.Gh_A01G1961|evm.TU.Gh_A01G2000|…	510	evm.TU.Gh_A01G0141|evm.TU.Gh_A01G0159|evm.TU.Gh_A01G0167|evm.TU.Gh_A01G0186|evm.TU.Gh_A01G0267|evm.TU.Gh_A01G0351|evm.TU.Gh_A01G0395|evm.TU.Gh_A01G0420|evm.TU.Gh_A01G0450|evm.TU.Gh_A01G0457|evm.TU.Gh_A01G0502|evm.TU.Gh_A01G0646|evm.TU.Gh_A01G0700|evm.TU.Gh_A01G0762|evm.TU.Gh_A01G0763|evm.TU.Gh_A01G0775|evm.TU.Gh_A01G0799|evm.TU.Gh_A01G0870|evm.TU.Gh_A01G1251|evm.TU.Gh_A01G1272|evm.TU.Gh_A01G1355|…	646	http://amigo.geneontology.org/cgi-bin/amigo/term_details?term=GO:0019752	yes
response to cytokinin	GO:0009735	0.00027	0.0125322	200	evm.TU.Gh_A01G0217|evm.TU.Gh_A01G0437|evm.TU.Gh_A01G1278|evm.TU.Gh_A01G1382|evm.TU.Gh_A01G1383|evm.TU.Gh_A01G1388|evm.TU.Gh_A01G1574|evm.TU.Gh_A02G0333|evm.TU.Gh_A02G1005|evm.TU.Gh_A02G1320|evm.TU.Gh_A02G1428|evm.TU.Gh_A03G0430|evm.TU.Gh_A03G0649|evm.TU.Gh_A03G0983|evm.TU.Gh_A03G0984|evm.TU.Gh_A03G1136|evm.TU.Gh_A03G1175|evm.TU.Gh_A03G1255|evm.TU.Gh_A03G1451|evm.TU.Gh_A03G1646|evm.TU.Gh_A03G1807|…	482	evm.TU.Gh_A01G0437|evm.TU.Gh_A01G1382|evm.TU.Gh_A01G1383|evm.TU.Gh_A01G1574|evm.TU.Gh_A02G1005|evm.TU.Gh_A02G1320|evm.TU.Gh_A03G0649|evm.TU.Gh_A03G1136|evm.TU.Gh_A03G1175|evm.TU.Gh_A03G1646|evm.TU.Gh_A03G1807|evm.TU.Gh_A04G0849|evm.TU.Gh_A04G1027|evm.TU.Gh_A04G1375|evm.TU.Gh_A05G0519|evm.TU.Gh_A05G1783|evm.TU.Gh_A05G1856|evm.TU.Gh_A05G2603|evm.TU.Gh_A05G3723|evm.TU.Gh_A05G3994|evm.TU.Gh_A06G0302|…	89	evm.TU.Gh_A01G0217|evm.TU.Gh_A01G1278|evm.TU.Gh_A01G1388|evm.TU.Gh_A02G0333|evm.TU.Gh_A02G1428|evm.TU.Gh_A03G0430|evm.TU.Gh_A03G0983|evm.TU.Gh_A03G0984|evm.TU.Gh_A03G1255|evm.TU.Gh_A03G1451|evm.TU.Gh_A03G1960|evm.TU.Gh_A04G0254|evm.TU.Gh_A05G0463|evm.TU.Gh_A05G2281|evm.TU.Gh_A06G0284|evm.TU.Gh_A06G0906|evm.TU.Gh_A06G2111|evm.TU.Gh_A07G0197|evm.TU.Gh_A07G0245|evm.TU.Gh_A07G0309|evm.TU.Gh_A07G0716|…	111	http://amigo.geneontology.org/cgi-bin/amigo/term_details?term=GO:0009735	yes
calcium ion homeostasis	GO:0055074	0.00029	0.0128753	43	evm.TU.Gh_A01G1969|evm.TU.Gh_A02G0384|evm.TU.Gh_A05G0741|evm.TU.Gh_A05G1941|evm.TU.Gh_A06G0903|evm.TU.Gh_A06G1761|evm.TU.Gh_A08G1329|evm.TU.Gh_A08G2234|evm.TU.Gh_A08G2236|evm.TU.Gh_A09G2012|evm.TU.Gh_A11G1667|evm.TU.Gh_A11G2084|evm.TU.Gh_A11G2448|evm.TU.Gh_A13G0479|evm.TU.Gh_A13G1897|evm.TU.Gh_A13G1904|evm.TU.Gh_A13G1905|evm.TU.Gh_A13G1906|evm.TU.Gh_A13G1907|evm.TU.Gh_D01G2229|evm.TU.Gh_D04G0202|…	81	evm.TU.Gh_A01G1969|evm.TU.Gh_A05G0741|evm.TU.Gh_A11G2084|evm.TU.Gh_A11G2448|evm.TU.Gh_D01G2229|evm.TU.Gh_D04G0202|evm.TU.Gh_D04G0670|evm.TU.Gh_D05G0873|evm.TU.Gh_D09G1556|evm.TU.Gh_D11G2766|evm.TU.Gh_D13G1957	11	evm.TU.Gh_A02G0384|evm.TU.Gh_A05G1941|evm.TU.Gh_A06G0903|evm.TU.Gh_A06G1761|evm.TU.Gh_A08G1329|evm.TU.Gh_A08G2234|evm.TU.Gh_A08G2236|evm.TU.Gh_A09G2012|evm.TU.Gh_A11G1667|evm.TU.Gh_A13G0479|evm.TU.Gh_A13G1897|evm.TU.Gh_A13G1904|evm.TU.Gh_A13G1905|evm.TU.Gh_A13G1906|evm.TU.Gh_A13G1907|evm.TU.Gh_D04G1843|evm.TU.Gh_D04G1847|evm.TU.Gh_D05G2172|evm.TU.Gh_D06G1063|evm.TU.Gh_D08G0502|evm.TU.Gh_D08G0990|…	32	http://amigo.geneontology.org/cgi-bin/amigo/term_details?term=GO:0055074	yes
cellular calcium ion homeostasis	GO:0006874	0.00029	0.0128753	43	evm.TU.Gh_A01G1969|evm.TU.Gh_A02G0384|evm.TU.Gh_A05G0741|evm.TU.Gh_A05G1941|evm.TU.Gh_A06G0903|evm.TU.Gh_A06G1761|evm.TU.Gh_A08G1329|evm.TU.Gh_A08G2234|evm.TU.Gh_A08G2236|evm.TU.Gh_A09G2012|evm.TU.Gh_A11G1667|evm.TU.Gh_A11G2084|evm.TU.Gh_A11G2448|evm.TU.Gh_A13G0479|evm.TU.Gh_A13G1897|evm.TU.Gh_A13G1904|evm.TU.Gh_A13G1905|evm.TU.Gh_A13G1906|evm.TU.Gh_A13G1907|evm.TU.Gh_D01G2229|evm.TU.Gh_D04G0202|…	81	evm.TU.Gh_A01G1969|evm.TU.Gh_A05G0741|evm.TU.Gh_A11G2084|evm.TU.Gh_A11G2448|evm.TU.Gh_D01G2229|evm.TU.Gh_D04G0202|evm.TU.Gh_D04G0670|evm.TU.Gh_D05G0873|evm.TU.Gh_D09G1556|evm.TU.Gh_D11G2766|evm.TU.Gh_D13G1957	11	evm.TU.Gh_A02G0384|evm.TU.Gh_A05G1941|evm.TU.Gh_A06G0903|evm.TU.Gh_A06G1761|evm.TU.Gh_A08G1329|evm.TU.Gh_A08G2234|evm.TU.Gh_A08G2236|evm.TU.Gh_A09G2012|evm.TU.Gh_A11G1667|evm.TU.Gh_A13G0479|evm.TU.Gh_A13G1897|evm.TU.Gh_A13G1904|evm.TU.Gh_A13G1905|evm.TU.Gh_A13G1906|evm.TU.Gh_A13G1907|evm.TU.Gh_D04G1843|evm.TU.Gh_D04G1847|evm.TU.Gh_D05G2172|evm.TU.Gh_D06G1063|evm.TU.Gh_D08G0502|evm.TU.Gh_D08G0990|…	32	http://amigo.geneontology.org/cgi-bin/amigo/term_details?term=GO:0006874	yes
regulation of metaphase/anaphase transition of cell cycle	GO:1902099	0.00029	0.0128753	27	evm.TU.Gh_A01G1287|evm.TU.Gh_A02G0828|evm.TU.Gh_A02G1591|evm.TU.Gh_A03G0429|evm.TU.Gh_A03G1129|evm.TU.Gh_A05G2218|evm.TU.Gh_A05G2425|evm.TU.Gh_A05G2558|evm.TU.Gh_A05G2889|evm.TU.Gh_A05G3581|evm.TU.Gh_A06G0212|evm.TU.Gh_A07G2249|evm.TU.Gh_A10G0203|evm.TU.Gh_A11G2809|evm.TU.Gh_A13G0470|evm.TU.Gh_D01G1580|evm.TU.Gh_D02G1558|evm.TU.Gh_D02G2023|evm.TU.Gh_D03G1115|evm.TU.Gh_D04G0667|evm.TU.Gh_D05G1878|…	45	evm.TU.Gh_A01G1287|evm.TU.Gh_A02G0828|evm.TU.Gh_A02G1591|evm.TU.Gh_A03G0429|evm.TU.Gh_A03G1129|evm.TU.Gh_A05G2218|evm.TU.Gh_A05G2425|evm.TU.Gh_A05G2558|evm.TU.Gh_A05G2889|evm.TU.Gh_A06G0212|evm.TU.Gh_A07G2249|evm.TU.Gh_A10G0203|evm.TU.Gh_A11G2809|evm.TU.Gh_A13G0470|evm.TU.Gh_D01G1580|evm.TU.Gh_D02G1558|evm.TU.Gh_D02G2023|evm.TU.Gh_D03G1115|evm.TU.Gh_D04G0667|evm.TU.Gh_D05G1878|evm.TU.Gh_D05G2478|…	26	evm.TU.Gh_A05G3581	1	http://amigo.geneontology.org/cgi-bin/amigo/term_details?term=GO:1902099	yes
metaphase/anaphase transition of cell cycle	GO:0044784	0.00029	0.0128753	27	evm.TU.Gh_A01G1287|evm.TU.Gh_A02G0828|evm.TU.Gh_A02G1591|evm.TU.Gh_A03G0429|evm.TU.Gh_A03G1129|evm.TU.Gh_A05G2218|evm.TU.Gh_A05G2425|evm.TU.Gh_A05G2558|evm.TU.Gh_A05G2889|evm.TU.Gh_A05G3581|evm.TU.Gh_A06G0212|evm.TU.Gh_A07G2249|evm.TU.Gh_A10G0203|evm.TU.Gh_A11G2809|evm.TU.Gh_A13G0470|evm.TU.Gh_D01G1580|evm.TU.Gh_D02G1558|evm.TU.Gh_D02G2023|evm.TU.Gh_D03G1115|evm.TU.Gh_D04G0667|evm.TU.Gh_D05G1878|…	45	evm.TU.Gh_A01G1287|evm.TU.Gh_A02G0828|evm.TU.Gh_A02G1591|evm.TU.Gh_A03G0429|evm.TU.Gh_A03G1129|evm.TU.Gh_A05G2218|evm.TU.Gh_A05G2425|evm.TU.Gh_A05G2558|evm.TU.Gh_A05G2889|evm.TU.Gh_A06G0212|evm.TU.Gh_A07G2249|evm.TU.Gh_A10G0203|evm.TU.Gh_A11G2809|evm.TU.Gh_A13G0470|evm.TU.Gh_D01G1580|evm.TU.Gh_D02G1558|evm.TU.Gh_D02G2023|evm.TU.Gh_D03G1115|evm.TU.Gh_D04G0667|evm.TU.Gh_D05G1878|evm.TU.Gh_D05G2478|…	26	evm.TU.Gh_A05G3581	1	http://amigo.geneontology.org/cgi-bin/amigo/term_details?term=GO:0044784	yes
regulation of mitotic metaphase/anaphase transition	GO:0030071	0.00029	0.0128753	27	evm.TU.Gh_A01G1287|evm.TU.Gh_A02G0828|evm.TU.Gh_A02G1591|evm.TU.Gh_A03G0429|evm.TU.Gh_A03G1129|evm.TU.Gh_A05G2218|evm.TU.Gh_A05G2425|evm.TU.Gh_A05G2558|evm.TU.Gh_A05G2889|evm.TU.Gh_A05G3581|evm.TU.Gh_A06G0212|evm.TU.Gh_A07G2249|evm.TU.Gh_A10G0203|evm.TU.Gh_A11G2809|evm.TU.Gh_A13G0470|evm.TU.Gh_D01G1580|evm.TU.Gh_D02G1558|evm.TU.Gh_D02G2023|evm.TU.Gh_D03G1115|evm.TU.Gh_D04G0667|evm.TU.Gh_D05G1878|…	45	evm.TU.Gh_A01G1287|evm.TU.Gh_A02G0828|evm.TU.Gh_A02G1591|evm.TU.Gh_A03G0429|evm.TU.Gh_A03G1129|evm.TU.Gh_A05G2218|evm.TU.Gh_A05G2425|evm.TU.Gh_A05G2558|evm.TU.Gh_A05G2889|evm.TU.Gh_A06G0212|evm.TU.Gh_A07G2249|evm.TU.Gh_A10G0203|evm.TU.Gh_A11G2809|evm.TU.Gh_A13G0470|evm.TU.Gh_D01G1580|evm.TU.Gh_D02G1558|evm.TU.Gh_D02G2023|evm.TU.Gh_D03G1115|evm.TU.Gh_D04G0667|evm.TU.Gh_D05G1878|evm.TU.Gh_D05G2478|…	26	evm.TU.Gh_A05G3581	1	http://amigo.geneontology.org/cgi-bin/amigo/term_details?term=GO:0030071	yes
[truncated: 157 more rows]
