# Supplementary material for: Dynamic Transcriptome Analysis Reveals Uncharacterized Complex Regulatory Pathway Underlying Genotype-Recalcitrant Somatic Embryogenesis Transdifferentiation in Cotton
Source: Genes (Basel). 2020 May 7;11(5):519. doi: 10.3390/genes11050519 (PMC7290922; doi:10.3390/genes11050519)
Supplement: Supplementary file 1 [file genes-11-00519-s001.zip › Supplementary Table 6.xlsx]

## Sheet: LM_PEC-VS-LM_NEC. KEGG
Supplementary Table S6. KEGG enrichment analysis of DEGs during embryonic redifferentiation process in the two genotypes.
Name	Map	Count1	Count2	Count3	Count4	p	q	Gene_in_DE	Up_Gene	Up_Count	Down_Gene	Down_Count	Links	Result
Systemic lupus erythematosus	map05322	82	29	4571	7064	1.96091e-13	5.6082e-11	evm.TU.Gh_D08G2019|K11251;evm.TU.Gh_A03G0342|K11254;evm.TU.Gh_A11G1156|K11251;evm.TU.Gh_D08G0024|K11254;evm.TU.Gh_A08G2531|K11254;evm.TU.Gh_A01G1879|K11251;evm.TU.Gh_A13G2000|K11254;evm.TU.Gh_D02G0996|K11088;evm.TU.Gh_D07G2116|K11251;evm.TU.Gh_A13G1990|K11252;evm.TU.Gh_D05G0853|K11252;evm.TU.Gh_D09G0848|K11252;evm.TU.Gh_A01G0849|K11088;evm.TU.Gh_A08G2548|K11254;evm.TU.Gh_A08G2542|K11252;evm.TU.Gh…	evm.TU.Gh_D08G2019|K11251;evm.TU.Gh_A03G0342|K11254;evm.TU.Gh_A11G1156|K11251;evm.TU.Gh_D08G0024|K11254;evm.TU.Gh_A08G2531|K11254;evm.TU.Gh_A01G1879|K11251;evm.TU.Gh_A13G2000|K11254;evm.TU.Gh_D02G0996|K11088;evm.TU.Gh_D07G2116|K11251;evm.TU.Gh_A13G1990|K11252;evm.TU.Gh_D05G0853|K11252;evm.TU.Gh_D09G0848|K11252;evm.TU.Gh_A01G0849|K11088;evm.TU.Gh_A08G2548|K11254;evm.TU.Gh_A08G2542|K11252;evm.TU.Gh…	77	evm.TU.Gh_A05G0765|K11251;evm.TU.Gh_D03G0596|K11251;evm.TU.Gh_D04G1358|K11251;evm.TU.Gh_A05G1915|K11253;evm.TU.Gh_A13G1759|K11251	5	http://www.kegg.jp/pathway/map05322+K11251+K11254+K11251+K11254+K11254+K11251+K11254+K11088+K11251+K11252+K11252+K11252+K11088+K11254+K11252+K11254+K11252+K11252+K11254+K11087+K11252+K11254+K11254+K11254+K11253+K11253+K11252+K11251+K11088+K11254+K11251+K11251+K11087+K11251+K11254+K11254+K11252+K11254+K11251+K11254+K11254+K11254+K11251+K11087+K11251+K11253+K11253+K11252+K11254+K11251+K11087+K11254…	yes
Alcoholism	map05034	101	56	4552	7037	2.69412e-10	3.85258e-08	evm.TU.Gh_D05G3876|K04371;evm.TU.Gh_A07G0124|K04368;evm.TU.Gh_D08G2019|K11251;evm.TU.Gh_A05G0237|K04368;evm.TU.Gh_A03G0342|K11254;evm.TU.Gh_A11G1156|K11251;evm.TU.Gh_D08G0024|K11254;evm.TU.Gh_A02G0383|K06269;evm.TU.Gh_A08G2531|K11254;evm.TU.Gh_A01G1879|K11251;evm.TU.Gh_A13G2000|K11254;evm.TU.Gh_D07G2116|K11251;evm.TU.Gh_A13G1990|K11252;evm.TU.Gh_D05G0853|K11252;evm.TU.Gh_D09G0848|K11252;evm.TU.Gh…	evm.TU.Gh_D08G2019|K11251;evm.TU.Gh_A03G0342|K11254;evm.TU.Gh_A11G1156|K11251;evm.TU.Gh_D08G0024|K11254;evm.TU.Gh_A08G2531|K11254;evm.TU.Gh_A01G1879|K11251;evm.TU.Gh_A13G2000|K11254;evm.TU.Gh_D07G2116|K11251;evm.TU.Gh_A13G1990|K11252;evm.TU.Gh_D05G0853|K11252;evm.TU.Gh_D09G0848|K11252;evm.TU.Gh_A08G2548|K11254;evm.TU.Gh_A08G2542|K11252;evm.TU.Gh_D06G0700|K11303;evm.TU.Gh_A08G2533|K11254;evm.TU.Gh…	73	evm.TU.Gh_D05G3876|K04371;evm.TU.Gh_A07G0124|K04368;evm.TU.Gh_A05G0237|K04368;evm.TU.Gh_A02G0383|K06269;evm.TU.Gh_A09G1990|K06269;evm.TU.Gh_A12G2626|K06067;evm.TU.Gh_A08G1183|K04371;evm.TU.Gh_A03G0291|K04371;evm.TU.Gh_A05G0765|K11251;evm.TU.Gh_D02G0435|K06269;evm.TU.Gh_D03G1283|K04371;evm.TU.Gh_D03G0596|K11251;evm.TU.Gh_A05G0864|K04371;evm.TU.Gh_D08G1467|K04371;evm.TU.Gh_A05G0778|K06269;evm.TU.Gh…	28	http://www.kegg.jp/pathway/map05034+K04371+K04368+K11251+K04368+K11254+K11251+K11254+K06269+K11254+K11251+K11254+K11251+K11252+K11252+K11252+K11254+K11252+K11303+K11254+K06269+K06067+K11252+K11252+K11254+K04371+K11252+K11254+K11254+K11254+K06067+K04371+K11253+K11253+K04371+K11252+K11251+K11254+K11251+K06269+K11251+K11251+K11254+K04371+K11254+K11252+K11254+K11251+K11254+K11254+K11254+K11251+K11251…	yes
Progesterone-mediated oocyte maturation	map04914	74	39	4579	7054	2.12332e-08	2.02424e-06	evm.TU.Gh_Sca039018G01|K04079;evm.TU.Gh_D05G3876|K04371;evm.TU.Gh_A07G0124|K04368;evm.TU.Gh_D09G0813|K06627;evm.TU.Gh_A05G0237|K04368;evm.TU.Gh_D11G3385|K13728;evm.TU.Gh_A06G0195|K06627;evm.TU.Gh_A05G0037|K06627;evm.TU.Gh_D05G2416|K05868;evm.TU.Gh_A10G1432|K03354;evm.TU.Gh_A10G2162|K03348;evm.TU.Gh_A10G0203|K03351;evm.TU.Gh_D08G0847|K05868;evm.TU.Gh_A03G0164|K04079;evm.TU.Gh_A01G0848|K05868;evm.T…	evm.TU.Gh_Sca039018G01|K04079;evm.TU.Gh_D09G0813|K06627;evm.TU.Gh_D11G3385|K13728;evm.TU.Gh_A06G0195|K06627;evm.TU.Gh_A05G0037|K06627;evm.TU.Gh_D05G2416|K05868;evm.TU.Gh_A10G1432|K03354;evm.TU.Gh_A10G2162|K03348;evm.TU.Gh_A10G0203|K03351;evm.TU.Gh_D08G0847|K05868;evm.TU.Gh_A01G0848|K05868;evm.TU.Gh_D05G1991|K06627;evm.TU.Gh_D03G1752|K06627;evm.TU.Gh_D08G1907|K03364;evm.TU.Gh_D06G0428|K06627;evm.T…	51	evm.TU.Gh_D05G3876|K04371;evm.TU.Gh_A07G0124|K04368;evm.TU.Gh_A05G0237|K04368;evm.TU.Gh_A03G0164|K04079;evm.TU.Gh_A06G0394|K06627;evm.TU.Gh_D03G0569|K03350;evm.TU.Gh_A08G1183|K04371;evm.TU.Gh_A12G2047|K03364;evm.TU.Gh_A03G0291|K04371;evm.TU.Gh_D03G1421|K04079;evm.TU.Gh_A02G1145|K03350;evm.TU.Gh_D03G1283|K04371;evm.TU.Gh_A05G0864|K04371;evm.TU.Gh_D08G1467|K04371;evm.TU.Gh_D07G0094|K04368;evm.TU.Gh…	23	http://www.kegg.jp/pathway/map04914+K04079+K04371+K04368+K06627+K04368+K13728+K06627+K06627+K05868+K03354+K03348+K03351+K05868+K04079+K05868+K06627+K06627+K06627+K03364+K06627+K03350+K04371+K03364+K02178+K06627+K05868+K04079+K04371+K06627+K04079+K04371+K06627+K06627+K06627+K02178+K03349+K03350+K03352+K03353+K04079+K05868+K03350+K04371+K06627+K06627+K04079+K06627+K02178+K04371+K04371+K04079+K04079…	yes
Plant hormone signal transduction	map04075	352	384	4301	6709	1.84762e-06	8.80701e-05	evm.TU.Gh_D07G0374|K14484;evm.TU.Gh_D05G1978|K14505;evm.TU.Gh_A01G0908|K14486;evm.TU.Gh_A07G0197|K14491;evm.TU.Gh_A06G0579|K14497;evm.TU.Gh_A05G3954|K14484;evm.TU.Gh_A10G0578|K14497;evm.TU.Gh_D11G0844|K14488;evm.TU.Gh_D11G2680|K14490;evm.TU.Gh_A01G1578|K14431;evm.TU.Gh_A02G0789|K14498;evm.TU.Gh_A07G1280|K14506;evm.TU.Gh_A09G1947|K14484;evm.TU.Gh_D06G1764|K14496;evm.TU.Gh_D02G0899|K14505;evm.TU.Gh…	evm.TU.Gh_D07G0374|K14484;evm.TU.Gh_D05G1978|K14505;evm.TU.Gh_A01G0908|K14486;evm.TU.Gh_A10G0578|K14497;evm.TU.Gh_D11G0844|K14488;evm.TU.Gh_D02G0899|K14505;evm.TU.Gh_D05G3931|K14491;evm.TU.Gh_D10G2434|K14500;evm.TU.Gh_A13G0267|K14489;evm.TU.Gh_D10G0623|K14497;evm.TU.Gh_A07G1202|K12126;evm.TU.Gh_A07G1200|K14484;evm.TU.Gh_A02G1331|K14487;evm.TU.Gh_D02G0992|K14504;evm.TU.Gh_D12G0063|K14490;evm.TU.Gh…	136	evm.TU.Gh_A07G0197|K14491;evm.TU.Gh_A06G0579|K14497;evm.TU.Gh_A05G3954|K14484;evm.TU.Gh_D11G2680|K14490;evm.TU.Gh_A01G1578|K14431;evm.TU.Gh_A02G0789|K14498;evm.TU.Gh_A07G1280|K14506;evm.TU.Gh_A09G1947|K14484;evm.TU.Gh_D06G1764|K14496;evm.TU.Gh_D08G2044|K14516;evm.TU.Gh_A07G0307|K14515;evm.TU.Gh_D13G0171|K13946;evm.TU.Gh_A13G2005|K14514;evm.TU.Gh_A08G1117|K14496;evm.TU.Gh_D01G2011|K14432;evm.TU.Gh…	216	http://www.kegg.jp/pathway/map04075+K14484+K14505+K14486+K14491+K14497+K14484+K14497+K14488+K14490+K14431+K14498+K14506+K14484+K14496+K14505+K14491+K14500+K14516+K14515+K14489+K14497+K12126+K14484+K13946+K14487+K14514+K14496+K14504+K14432+K14487+K14493+K14490+K14514+K14491+K14484+K14500+K14490+K14497+K14505+K14496+K14497+K14514+K14515+K14484+K14496+K14500+K13464+K14508+K14514+K14492+K14485+K14496…	yes
Phenylalanine, tyrosine and tryptophan biosynthesis	map00400	48	25	4605	7068	5.35469e-06	0.000218777	evm.TU.Gh_A06G0446|K15227;evm.TU.Gh_A06G0921|K01850;evm.TU.Gh_D07G0231|K14454;evm.TU.Gh_D06G1084|K01850;evm.TU.Gh_D09G0592|K13832;evm.TU.Gh_D09G0908|K05359;evm.TU.Gh_D08G2309|K13832;evm.TU.Gh_A09G0035|K14455;evm.TU.Gh_A09G1076|K15227;evm.TU.Gh_A05G0486|K01850;evm.TU.Gh_D08G2027|K01695;evm.TU.Gh_A07G1500|K01609;evm.TU.Gh_D07G2185|K11646;evm.TU.Gh_A07G2254|K01657;evm.TU.Gh_A05G1047|K15227;evm.TU.Gh…	evm.TU.Gh_A06G0921|K01850;evm.TU.Gh_D06G1084|K01850;evm.TU.Gh_A09G0035|K14455;evm.TU.Gh_A05G0486|K01850;evm.TU.Gh_D08G2027|K01695;evm.TU.Gh_A07G1967|K11646;evm.TU.Gh_A11G1083|K13832;evm.TU.Gh_D13G0823|K01850;evm.TU.Gh_D09G0034|K14455;evm.TU.Gh_A11G1375|K01609;evm.TU.Gh_A13G0701|K01850;evm.TU.Gh_D05G1164|K15227;evm.TU.Gh_A04G1178|K00766;evm.TU.Gh_A06G1306|K05359;evm.TU.Gh_D04G1789|K00766;evm.TU.Gh…	17	evm.TU.Gh_A06G0446|K15227;evm.TU.Gh_D07G0231|K14454;evm.TU.Gh_D09G0592|K13832;evm.TU.Gh_D09G0908|K05359;evm.TU.Gh_D08G2309|K13832;evm.TU.Gh_A09G1076|K15227;evm.TU.Gh_A07G1500|K01609;evm.TU.Gh_D07G2185|K11646;evm.TU.Gh_A07G2254|K01657;evm.TU.Gh_A05G1047|K15227;evm.TU.Gh_A11G0641|K01850;evm.TU.Gh_D05G2157|K01626;evm.TU.Gh_A05G1924|K01626;evm.TU.Gh_D09G1873|K01626;evm.TU.Gh_D02G1816|K00815;evm.TU.Gh…	31	http://www.kegg.jp/pathway/map00400+K15227+K01850+K14454+K01850+K13832+K05359+K13832+K14455+K15227+K01850+K01695+K01609+K11646+K01657+K15227+K01850+K01626+K01626+K11646+K01626+K13832+K00815+K00815+K13832+K00812+K01850+K05359+K00815+K14455+K01850+K05359+K00766+K05359+K01609+K15227+K00815+K01850+K14454+K15227+K00766+K05359+K05359+K00766+K01695+K00766+K00815+K05359+K01626	yes
VEGF signaling pathway	map04370	43	25	4610	7068	6.72572e-05	0.00229073	evm.TU.Gh_D05G3876|K04371;evm.TU.Gh_D03G0072|K04392;evm.TU.Gh_D11G0140|K06268;evm.TU.Gh_A07G0124|K04368;evm.TU.Gh_A05G0237|K04368;evm.TU.Gh_A11G0126|K06268;evm.TU.Gh_A11G0257|K06268;evm.TU.Gh_A08G1258|K04392;evm.TU.Gh_D11G0276|K06268;evm.TU.Gh_A08G1183|K04371;evm.TU.Gh_A03G0043|K06268;evm.TU.Gh_A13G1099|K06268;evm.TU.Gh_A03G0291|K04371;evm.TU.Gh_A03G0163|K04371;evm.TU.Gh_D05G0243|K04392;evm.TU.Gh…	evm.TU.Gh_D03G0072|K04392;evm.TU.Gh_A11G0257|K06268;evm.TU.Gh_A08G1258|K04392;evm.TU.Gh_D11G0276|K06268;evm.TU.Gh_A03G0043|K06268;evm.TU.Gh_A03G0163|K04371;evm.TU.Gh_D05G0243|K04392;evm.TU.Gh_A05G0179|K04392;evm.TU.Gh_D02G0984|K04392;evm.TU.Gh_A02G0857|K04392;evm.TU.Gh_D08G1547|K04392;evm.TU.Gh_D06G0618|K04392;evm.TU.Gh_A06G0026|K04392;evm.TU.Gh_D13G2082|K04368;evm.TU.Gh_A06G0551|K04392;evm.TU.Gh…	19	evm.TU.Gh_D05G3876|K04371;evm.TU.Gh_D11G0140|K06268;evm.TU.Gh_A07G0124|K04368;evm.TU.Gh_A05G0237|K04368;evm.TU.Gh_A11G0126|K06268;evm.TU.Gh_A08G1183|K04371;evm.TU.Gh_A13G1099|K06268;evm.TU.Gh_A03G0291|K04371;evm.TU.Gh_A12G2499|K04392;evm.TU.Gh_D05G1573|K04718;evm.TU.Gh_D03G1283|K04371;evm.TU.Gh_A05G1408|K04718;evm.TU.Gh_A05G0864|K04371;evm.TU.Gh_D08G1467|K04371;evm.TU.Gh_D13G1364|K06268;evm.TU.Gh…	24	http://www.kegg.jp/pathway/map04370+K04371+K04392+K06268+K04368+K04368+K06268+K06268+K04392+K06268+K04371+K06268+K06268+K04371+K04371+K04392+K04392+K04392+K04392+K04718+K04371+K04392+K04718+K04392+K04371+K04371+K06268+K04392+K04392+K04368+K04368+K06268+K04718+K04368+K04392+K04368+K04371+K04368+K04368+K04392+K04718+K04371+K06268+K04392	yes
Biosynthesis of amino acids	map01230	230	248	4423	6845	7.20859e-05	0.00229073	evm.TU.Gh_D11G2606|K01807;evm.TU.Gh_A05G1855|K00826;evm.TU.Gh_D05G1354|K00814;evm.TU.Gh_A06G0446|K15227;evm.TU.Gh_D09G2442|K00873;evm.TU.Gh_D04G1679|K00030;evm.TU.Gh_A01G1055|K01755;evm.TU.Gh_A06G0921|K01850;evm.TU.Gh_D13G1029|K01738;evm.TU.Gh_A11G3029|K15634;evm.TU.Gh_D10G0842|K00031;evm.TU.Gh_A08G1905|K01807;evm.TU.Gh_A13G0380|K00058;evm.TU.Gh_D07G0231|K14454;evm.TU.Gh_A04G0871|K00616;evm.TU.Gh…	evm.TU.Gh_D09G2442|K00873;evm.TU.Gh_A01G1055|K01755;evm.TU.Gh_A06G0921|K01850;evm.TU.Gh_D13G1029|K01738;evm.TU.Gh_A11G3029|K15634;evm.TU.Gh_D10G0842|K00031;evm.TU.Gh_A13G0380|K00058;evm.TU.Gh_D06G1084|K01850;evm.TU.Gh_D06G0751|K01733;evm.TU.Gh_D13G1589|K15635;evm.TU.Gh_D01G1099|K01755;evm.TU.Gh_D06G0181|K00058;evm.TU.Gh_D08G1043|K00873;evm.TU.Gh_D08G0844|K01915;evm.TU.Gh_D12G0266|K01586;evm.TU.Gh…	99	evm.TU.Gh_D11G2606|K01807;evm.TU.Gh_A05G1855|K00826;evm.TU.Gh_D05G1354|K00814;evm.TU.Gh_A06G0446|K15227;evm.TU.Gh_D04G1679|K00030;evm.TU.Gh_A08G1905|K01807;evm.TU.Gh_D07G0231|K14454;evm.TU.Gh_A04G0871|K00616;evm.TU.Gh_A06G0185|K00058;evm.TU.Gh_D09G1963|K00600;evm.TU.Gh_A10G1609|K01663;evm.TU.Gh_D01G0800|K00927;evm.TU.Gh_A06G1049|K01807;evm.TU.Gh_A06G0604|K00850;evm.TU.Gh_D09G0592|K13832;evm.TU.Gh…	131	http://www.kegg.jp/pathway/map01230+K01807+K00826+K00814+K15227+K00873+K00030+K01755+K01850+K01738+K15634+K00031+K01807+K00058+K14454+K00616+K00058+K00600+K01850+K01733+K01663+K15635+K00927+K01755+K01807+K00850+K13832+K00058+K00873+K01915+K05359+K01586+K00873+K01915+K00850+K01623+K00133+K00616+K01754+K01754+K15634+K01834+K00134+K00873+K14677+K01915+K01807+K01687+K01760+K14677+K00640+K00058+K00850…	yes
Osteoclast differentiation	map04380	41	26	4612	7067	0.000280124	0.00667629	evm.TU.Gh_D05G3876|K04371;evm.TU.Gh_D03G0072|K04392;evm.TU.Gh_D11G0140|K06268;evm.TU.Gh_A07G0124|K04368;evm.TU.Gh_A05G0237|K04368;evm.TU.Gh_A11G0126|K06268;evm.TU.Gh_A11G0257|K06268;evm.TU.Gh_A08G1258|K04392;evm.TU.Gh_D11G0276|K06268;evm.TU.Gh_A08G1183|K04371;evm.TU.Gh_A03G0043|K06268;evm.TU.Gh_A13G1099|K06268;evm.TU.Gh_A03G0291|K04371;evm.TU.Gh_D11G0018|K14379;evm.TU.Gh_A03G0163|K04371;evm.TU.Gh…	evm.TU.Gh_D03G0072|K04392;evm.TU.Gh_A11G0257|K06268;evm.TU.Gh_A08G1258|K04392;evm.TU.Gh_D11G0276|K06268;evm.TU.Gh_A03G0043|K06268;evm.TU.Gh_D11G0018|K14379;evm.TU.Gh_A03G0163|K04371;evm.TU.Gh_D05G0243|K04392;evm.TU.Gh_A11G0020|K14379;evm.TU.Gh_A05G0179|K04392;evm.TU.Gh_D02G0984|K04392;evm.TU.Gh_A02G0857|K04392;evm.TU.Gh_D08G1547|K04392;evm.TU.Gh_D06G0618|K04392;evm.TU.Gh_A06G0026|K04392;evm.TU.Gh…	21	evm.TU.Gh_D05G3876|K04371;evm.TU.Gh_D11G0140|K06268;evm.TU.Gh_A07G0124|K04368;evm.TU.Gh_A05G0237|K04368;evm.TU.Gh_A11G0126|K06268;evm.TU.Gh_A08G1183|K04371;evm.TU.Gh_A13G1099|K06268;evm.TU.Gh_A03G0291|K04371;evm.TU.Gh_A12G2499|K04392;evm.TU.Gh_D03G1283|K04371;evm.TU.Gh_A05G0864|K04371;evm.TU.Gh_D08G1467|K04371;evm.TU.Gh_D13G1364|K06268;evm.TU.Gh_D07G0094|K04368;evm.TU.Gh_A07G0085|K04368;evm.TU.Gh…	20	http://www.kegg.jp/pathway/map04380+K04371+K04392+K06268+K04368+K04368+K06268+K06268+K04392+K06268+K04371+K06268+K06268+K04371+K14379+K04371+K04392+K14379+K04392+K04392+K04392+K04371+K04392+K04392+K04371+K04371+K06268+K04392+K04392+K04368+K04368+K06268+K04368+K04392+K04368+K04371+K04368+K04368+K04392+K04371+K06268+K04392	yes
Gap junction	map04540	37	22	4616	7071	0.000273341	0.00667629	evm.TU.Gh_D05G3876|K04371;evm.TU.Gh_A07G0124|K04368;evm.TU.Gh_A05G0237|K04368;evm.TU.Gh_D11G2510|K07375;evm.TU.Gh_D06G1158|K07374;evm.TU.Gh_A08G1183|K04371;evm.TU.Gh_D13G1047|K07374;evm.TU.Gh_D13G2200|K07374;evm.TU.Gh_Sca005103G03|K07375;evm.TU.Gh_A03G0291|K04371;evm.TU.Gh_D13G2360|K07375;evm.TU.Gh_A03G0163|K04371;evm.TU.Gh_A13G1834|K07374;evm.TU.Gh_A03G0396|K07375;evm.TU.Gh_A13G1511|K08959;evm.T…	evm.TU.Gh_D11G2510|K07375;evm.TU.Gh_Sca005103G03|K07375;evm.TU.Gh_D13G2360|K07375;evm.TU.Gh_A03G0163|K04371;evm.TU.Gh_A03G0396|K07375;evm.TU.Gh_A13G1964|K07375;evm.TU.Gh_D03G1145|K07375;evm.TU.Gh_D05G0897|K07375;evm.TU.Gh_D13G2082|K04368;evm.TU.Gh_A13G1734|K04368;evm.TU.Gh_D11G3034|K07374;evm.TU.Gh_D09G1534|K07375;evm.TU.Gh_A09G2511|K07375;evm.TU.Gh_A11G2672|K07374	14	evm.TU.Gh_D05G3876|K04371;evm.TU.Gh_A07G0124|K04368;evm.TU.Gh_A05G0237|K04368;evm.TU.Gh_D06G1158|K07374;evm.TU.Gh_A08G1183|K04371;evm.TU.Gh_D13G1047|K07374;evm.TU.Gh_D13G2200|K07374;evm.TU.Gh_A03G0291|K04371;evm.TU.Gh_A13G1834|K07374;evm.TU.Gh_A13G1511|K08959;evm.TU.Gh_D03G1283|K04371;evm.TU.Gh_D11G0806|K07374;evm.TU.Gh_A05G0864|K04371;evm.TU.Gh_D08G1467|K04371;evm.TU.Gh_D07G0094|K04368;evm.TU.Gh…	23	http://www.kegg.jp/pathway/map04540+K04371+K04368+K04368+K07375+K07374+K04371+K07374+K07374+K07375+K04371+K07375+K04371+K07374+K07375+K08959+K04371+K07375+K07374+K04371+K04371+K07375+K07375+K04368+K04368+K04368+K07374+K04368+K04371+K04368+K07374+K04368+K07374+K04371+K07375+K07374+K07375+K07374	yes
Biosynthesis of unsaturated fatty acids	map01040	46	31	4607	7062	0.00027059	0.00667629	evm.TU.Gh_D11G3169|K10256;evm.TU.Gh_A05G2594|K01782;evm.TU.Gh_D11G1401|K07513;evm.TU.Gh_D01G2221|K10257;evm.TU.Gh_A12G0128|K03921;evm.TU.Gh_D10G1197|K03921;evm.TU.Gh_D03G1200|K10251;evm.TU.Gh_D03G1205|K10251;evm.TU.Gh_D10G1434|K07513;evm.TU.Gh_D01G1226|K10256;evm.TU.Gh_A03G1143|K10251;evm.TU.Gh_A01G0141|K00232;evm.TU.Gh_D05G0395|K00059;evm.TU.Gh_A11G3137|K10703;evm.TU.Gh_D13G0976|K00232;evm.TU.Gh…	evm.TU.Gh_D01G2221|K10257;evm.TU.Gh_A12G0128|K03921;evm.TU.Gh_D10G1197|K03921;evm.TU.Gh_D03G1200|K10251;evm.TU.Gh_D03G1205|K10251;evm.TU.Gh_D01G1226|K10256;evm.TU.Gh_A03G1143|K10251;evm.TU.Gh_A11G3137|K10703;evm.TU.Gh_D03G0588|K03921;evm.TU.Gh_D01G0187|K00232;evm.TU.Gh_D10G2242|K10258;evm.TU.Gh_A01G1961|K10257;evm.TU.Gh_A02G1788|K03921;evm.TU.Gh_D13G2237|K10256;evm.TU.Gh_D13G2238|K10256;evm.TU.Gh…	23	evm.TU.Gh_D11G3169|K10256;evm.TU.Gh_A05G2594|K01782;evm.TU.Gh_D11G1401|K07513;evm.TU.Gh_D10G1434|K07513;evm.TU.Gh_A01G0141|K00232;evm.TU.Gh_D05G0395|K00059;evm.TU.Gh_D13G0976|K00232;evm.TU.Gh_A05G0293|K00059;evm.TU.Gh_A03G0326|K10703;evm.TU.Gh_D10G2457|K10257;evm.TU.Gh_D01G0186|K00232;evm.TU.Gh_D09G1569|K00232;evm.TU.Gh_D05G2888|K01782;evm.TU.Gh_D12G1410|K00232;evm.TU.Gh_A10G1285|K03921;evm.TU.Gh…	23	http://www.kegg.jp/pathway/map01040+K10256+K01782+K07513+K10257+K03921+K03921+K10251+K10251+K07513+K10256+K10251+K00232+K00059+K10703+K00232+K03921+K00059+K10703+K10257+K00232+K00232+K00232+K01782+K10258+K10257+K00232+K03921+K03921+K10257+K10257+K10805+K07513+K10256+K10256+K00232+K10258+K10256+K00232+K10258+K03921+K10256+K10703+K03921+K10251+K10251+K00507	yes
Nitrogen metabolism	map00910	45	31	4608	7062	0.000415439	0.00780664	evm.TU.Gh_D09G0819|K00413;evm.TU.Gh_A05G0910|K01674;evm.TU.Gh_D09G0343|K00413;evm.TU.Gh_D08G0844|K01915;evm.TU.Gh_A09G1788|K01915;evm.TU.Gh_A09G2216|K01725;evm.TU.Gh_D02G0311|K01915;evm.TU.Gh_A07G0951|K01953;evm.TU.Gh_A03G1550|K01673;evm.TU.Gh_D09G2209|K01725;evm.TU.Gh_A03G1711|K00605;evm.TU.Gh_A05G1879|K01673;evm.TU.Gh_D05G1640|K00605;evm.TU.Gh_A09G0840|K01953;evm.TU.Gh_D11G2666|K00261;evm.TU.Gh…	evm.TU.Gh_D08G0844|K01915;evm.TU.Gh_A09G1788|K01915;evm.TU.Gh_A03G1550|K01673;evm.TU.Gh_D11G2666|K00261;evm.TU.Gh_A01G1821|K01674;evm.TU.Gh_D04G1519|K00459;evm.TU.Gh_D13G2412|K01674;evm.TU.Gh_A11G2354|K00261;evm.TU.Gh_A05G0909|K01674;evm.TU.Gh_D12G2120|K00261;evm.TU.Gh_D10G0816|K00413;evm.TU.Gh_D03G0743|K01915;evm.TU.Gh_D13G0620|K01915	13	evm.TU.Gh_D09G0819|K00413;evm.TU.Gh_A05G0910|K01674;evm.TU.Gh_D09G0343|K00413;evm.TU.Gh_A09G2216|K01725;evm.TU.Gh_D02G0311|K01915;evm.TU.Gh_A07G0951|K01953;evm.TU.Gh_D09G2209|K01725;evm.TU.Gh_A03G1711|K00605;evm.TU.Gh_A05G1879|K01673;evm.TU.Gh_D05G1640|K00605;evm.TU.Gh_A09G0840|K01953;evm.TU.Gh_D04G1445|K01915;evm.TU.Gh_A10G1414|K00413;evm.TU.Gh_A02G0242|K01915;evm.TU.Gh_A09G0815|K00413;evm.TU.Gh…	32	http://www.kegg.jp/pathway/map00910+K00413+K01674+K00413+K01915+K01915+K01725+K01915+K01953+K01673+K01725+K00605+K01673+K00605+K01953+K00261+K01915+K00413+K01915+K00413+K01674+K01953+K01953+K00459+K01674+K00459+K00261+K00264+K01674+K01915+K00284+K01674+K00284+K01674+K01953+K00261+K01953+K00413+K01915+K01673+K01953+K01953+K01915+K00264+K00261+K00605	yes
Natural killer cell mediated cytotoxicity	map04650	39	25	4614	7068	0.000442514	0.00780664	evm.TU.Gh_D05G3876|K04371;evm.TU.Gh_D03G0072|K04392;evm.TU.Gh_D11G0140|K06268;evm.TU.Gh_A07G0124|K04368;evm.TU.Gh_A05G0237|K04368;evm.TU.Gh_A11G0126|K06268;evm.TU.Gh_A11G0257|K06268;evm.TU.Gh_A08G1258|K04392;evm.TU.Gh_D11G0276|K06268;evm.TU.Gh_A08G1183|K04371;evm.TU.Gh_A03G0043|K06268;evm.TU.Gh_A13G1099|K06268;evm.TU.Gh_A03G0291|K04371;evm.TU.Gh_A03G0163|K04371;evm.TU.Gh_D05G0243|K04392;evm.TU.Gh…	evm.TU.Gh_D03G0072|K04392;evm.TU.Gh_A11G0257|K06268;evm.TU.Gh_A08G1258|K04392;evm.TU.Gh_D11G0276|K06268;evm.TU.Gh_A03G0043|K06268;evm.TU.Gh_A03G0163|K04371;evm.TU.Gh_D05G0243|K04392;evm.TU.Gh_A05G0179|K04392;evm.TU.Gh_D02G0984|K04392;evm.TU.Gh_A02G0857|K04392;evm.TU.Gh_D08G1547|K04392;evm.TU.Gh_D06G0618|K04392;evm.TU.Gh_A06G0026|K04392;evm.TU.Gh_D13G2082|K04368;evm.TU.Gh_A06G0551|K04392;evm.TU.Gh…	19	evm.TU.Gh_D05G3876|K04371;evm.TU.Gh_D11G0140|K06268;evm.TU.Gh_A07G0124|K04368;evm.TU.Gh_A05G0237|K04368;evm.TU.Gh_A11G0126|K06268;evm.TU.Gh_A08G1183|K04371;evm.TU.Gh_A13G1099|K06268;evm.TU.Gh_A03G0291|K04371;evm.TU.Gh_A12G2499|K04392;evm.TU.Gh_D03G1283|K04371;evm.TU.Gh_A05G0864|K04371;evm.TU.Gh_D08G1467|K04371;evm.TU.Gh_D13G1364|K06268;evm.TU.Gh_D07G0094|K04368;evm.TU.Gh_A07G0085|K04368;evm.TU.Gh…	20	http://www.kegg.jp/pathway/map04650+K04371+K04392+K06268+K04368+K04368+K06268+K06268+K04392+K06268+K04371+K06268+K06268+K04371+K04371+K04392+K04392+K04392+K04392+K04371+K04392+K04392+K04371+K04371+K06268+K04392+K04392+K04368+K04368+K06268+K04368+K04392+K04368+K04371+K04368+K04368+K04392+K04371+K06268+K04392	yes
Alanine, aspartate and glutamate metabolism	map00250	59	46	4594	7047	0.000409969	0.00780664	evm.TU.Gh_D05G1354|K00814;evm.TU.Gh_A12G0377|K00764;evm.TU.Gh_A01G1055|K01755;evm.TU.Gh_A05G0586|K00830;evm.TU.Gh_D07G2242|K00278;evm.TU.Gh_D07G0231|K14454;evm.TU.Gh_D05G0716|K00830;evm.TU.Gh_D01G1099|K01755;evm.TU.Gh_Sca048107G01|K00830;evm.TU.Gh_D08G0844|K01915;evm.TU.Gh_A09G1788|K01915;evm.TU.Gh_A12G2461|K01580;evm.TU.Gh_A03G0997|K01580;evm.TU.Gh_D02G0311|K01915;evm.TU.Gh_A07G0951|K01953;evm.T…	evm.TU.Gh_A12G0377|K00764;evm.TU.Gh_A01G1055|K01755;evm.TU.Gh_D01G1099|K01755;evm.TU.Gh_D08G0844|K01915;evm.TU.Gh_A09G1788|K01915;evm.TU.Gh_A03G0997|K01580;evm.TU.Gh_D01G2047|K01939;evm.TU.Gh_D02G1390|K01580;evm.TU.Gh_A09G0035|K14455;evm.TU.Gh_D11G2666|K00261;evm.TU.Gh_D07G0173|K13566;evm.TU.Gh_A10G2228|K00814;evm.TU.Gh_D04G0639|K01756;evm.TU.Gh_A01G1192|K01580;evm.TU.Gh_A11G2354|K00261;evm.TU.Gh…	22	evm.TU.Gh_D05G1354|K00814;evm.TU.Gh_A05G0586|K00830;evm.TU.Gh_D07G2242|K00278;evm.TU.Gh_D07G0231|K14454;evm.TU.Gh_D05G0716|K00830;evm.TU.Gh_Sca048107G01|K00830;evm.TU.Gh_A12G2461|K01580;evm.TU.Gh_D02G0311|K01915;evm.TU.Gh_A07G0951|K01953;evm.TU.Gh_D13G2270|K00830;evm.TU.Gh_A09G0840|K01953;evm.TU.Gh_A03G1189|K14272;evm.TU.Gh_D04G1445|K01915;evm.TU.Gh_A02G0242|K01915;evm.TU.Gh_A12G1414|K01580;evm.T…	37	http://www.kegg.jp/pathway/map00250+K00814+K00764+K01755+K00830+K00278+K14454+K00830+K01755+K00830+K01915+K01915+K01580+K01580+K01915+K01953+K01939+K01580+K14455+K00830+K01953+K14272+K00261+K01915+K01915+K01580+K13566+K00820+K00827+K00814+K01953+K01953+K01756+K00820+K00294+K00820+K01580+K00261+K00812+K14455+K00264+K01915+K00827+K01756+K01580+K14454+K01953+K00261+K01953+K01915+K01953+K14272+K00814…	yes
Glutathione metabolism	map00480	84	75	4569	7018	0.000464031	0.00780664	evm.TU.Gh_A08G1635|K00799;evm.TU.Gh_A08G1634|K00799;evm.TU.Gh_A11G1055|K00799;evm.TU.Gh_D10G0842|K00031;evm.TU.Gh_D08G0281|K00799;evm.TU.Gh_D02G0328|K00799;evm.TU.Gh_D11G1529|K00036;evm.TU.Gh_A11G0200|K00799;evm.TU.Gh_D07G1784|K00799;evm.TU.Gh_A12G2086|K00432;evm.TU.Gh_A12G2084|K00432;evm.TU.Gh_A11G2302|K01581;evm.TU.Gh_A03G0384|K00799;evm.TU.Gh_D03G0451|K10807;evm.TU.Gh_A04G0829|K00799;evm.TU.Gh…	evm.TU.Gh_A08G1635|K00799;evm.TU.Gh_A08G1634|K00799;evm.TU.Gh_A11G1055|K00799;evm.TU.Gh_D10G0842|K00031;evm.TU.Gh_D03G0451|K10807;evm.TU.Gh_A02G1313|K10807;evm.TU.Gh_D07G0268|K01255;evm.TU.Gh_A11G3130|K00799;evm.TU.Gh_D08G1954|K00799;evm.TU.Gh_A08G1745|K00434;evm.TU.Gh_A08G0330|K00799;evm.TU.Gh_D11G1211|K00799;evm.TU.Gh_D11G3426|K00799;evm.TU.Gh_A03G1316|K00036;evm.TU.Gh_D01G2119|K00799;evm.TU.Gh…	23	evm.TU.Gh_D08G0281|K00799;evm.TU.Gh_D02G0328|K00799;evm.TU.Gh_D11G1529|K00036;evm.TU.Gh_A11G0200|K00799;evm.TU.Gh_D07G1784|K00799;evm.TU.Gh_A12G2086|K00432;evm.TU.Gh_A12G2084|K00432;evm.TU.Gh_A11G2302|K01581;evm.TU.Gh_A03G0384|K00799;evm.TU.Gh_A04G0829|K00799;evm.TU.Gh_A07G1603|K00033;evm.TU.Gh_A11G2032|K00799;evm.TU.Gh_D11G0211|K00799;evm.TU.Gh_D11G0210|K00799;evm.TU.Gh_A02G0258|K00799;evm.TU.Gh…	61	http://www.kegg.jp/pathway/map00480+K00799+K00799+K00799+K00031+K00799+K00799+K00036+K00799+K00799+K00432+K00432+K01581+K00799+K10807+K00799+K10807+K00033+K01255+K00799+K00799+K00799+K00799+K00799+K00799+K00799+K00799+K00799+K00434+K00799+K00033+K00799+K00432+K00432+K00799+K01255+K00799+K00799+K00432+K00799+K00799+K00799+K00799+K00036+K01255+K00434+K00799+K00434+K00799+K00799+K00799+K00434+K00036…	yes
Glycerolipid metabolism	map00561	67	56	4586	7037	0.000566784	0.00900558	evm.TU.Gh_D04G1133|K15728;evm.TU.Gh_D10G1343|K13508;evm.TU.Gh_A12G0824|K13508;evm.TU.Gh_D04G0605|K13508;evm.TU.Gh_A07G0119|K11155;evm.TU.Gh_A03G1851|K13506;evm.TU.Gh_D07G1046|K00679;evm.TU.Gh_D06G2265|K13519;evm.TU.Gh_A06G0100|K13513;evm.TU.Gh_D13G0654|K00901;evm.TU.Gh_D04G0292|K00128;evm.TU.Gh_D05G0055|K00901;evm.TU.Gh_A02G0751|K00128;evm.TU.Gh_D09G1503|K15728;evm.TU.Gh_D01G0538|K00901;evm.TU.Gh…	evm.TU.Gh_A12G0824|K13508;evm.TU.Gh_D04G0605|K13508;evm.TU.Gh_A03G1851|K13506;evm.TU.Gh_D07G1046|K00679;evm.TU.Gh_D06G2265|K13519;evm.TU.Gh_D04G0292|K00128;evm.TU.Gh_D05G0055|K00901;evm.TU.Gh_D05G0697|K00128;evm.TU.Gh_A04G0765|K13508;evm.TU.Gh_D12G0839|K13508;evm.TU.Gh_D02G2290|K13506;evm.TU.Gh_A07G0001|K13519;evm.TU.Gh_A13G0409|K13513;evm.TU.Gh_D13G2335|K00679;evm.TU.Gh_A05G0067|K03715;evm.TU.Gh…	30	evm.TU.Gh_D04G1133|K15728;evm.TU.Gh_D10G1343|K13508;evm.TU.Gh_A07G0119|K11155;evm.TU.Gh_A06G0100|K13513;evm.TU.Gh_D13G0654|K00901;evm.TU.Gh_A02G0751|K00128;evm.TU.Gh_D09G1503|K15728;evm.TU.Gh_D01G0538|K00901;evm.TU.Gh_D07G0691|K00901;evm.TU.Gh_D07G2232|K00128;evm.TU.Gh_D06G1578|K14085;evm.TU.Gh_A12G1248|K00901;evm.TU.Gh_D06G0073|K13513;evm.TU.Gh_A07G2011|K00128;evm.TU.Gh_D02G1665|K00128;evm.TU.Gh…	37	http://www.kegg.jp/pathway/map00561+K15728+K13508+K13508+K13508+K11155+K13506+K00679+K13519+K13513+K00901+K00128+K00901+K00128+K15728+K00901+K00901+K00128+K00128+K13508+K13508+K14085+K00901+K13506+K13519+K13513+K00679+K13513+K00128+K00128+K00901+K03715+K03715+K00863+K00679+K13508+K00901+K01054+K00901+K13519+K00128+K13508+K13508+K13519+K00679+K00128+K00901+K00128+K00901+K14085+K14085+K00679+K00679…	yes
Photosynthesis - antenna proteins	map00196	21	9	4632	7084	0.000725606	0.0109223	evm.TU.Gh_D13G0236|K08907;evm.TU.Gh_A01G0976|K08910;evm.TU.Gh_D01G1028|K08910;evm.TU.Gh_A01G1349|K08908;evm.TU.Gh_A07G0594|K08910;evm.TU.Gh_A04G0961|K08917;evm.TU.Gh_D01G1508|K08908;evm.TU.Gh_D01G0531|K08914;evm.TU.Gh_D07G0661|K08910;evm.TU.Gh_D12G1495|K08908;evm.TU.Gh_A01G0519|K08914;evm.TU.Gh_D05G0860|K08907;evm.TU.Gh_A01G1972|K08915;evm.TU.Gh_A05G2108|K08916;evm.TU.Gh_A13G0222|K08907;evm.TU.Gh…	.	0	evm.TU.Gh_D13G0236|K08907;evm.TU.Gh_A01G0976|K08910;evm.TU.Gh_D01G1028|K08910;evm.TU.Gh_A01G1349|K08908;evm.TU.Gh_A07G0594|K08910;evm.TU.Gh_A04G0961|K08917;evm.TU.Gh_D01G1508|K08908;evm.TU.Gh_D01G0531|K08914;evm.TU.Gh_D07G0661|K08910;evm.TU.Gh_D12G1495|K08908;evm.TU.Gh_A01G0519|K08914;evm.TU.Gh_D05G0860|K08907;evm.TU.Gh_A01G1972|K08915;evm.TU.Gh_A05G2108|K08916;evm.TU.Gh_A13G0222|K08907;evm.TU.Gh…	21	http://www.kegg.jp/pathway/map00196+K08907+K08910+K08910+K08908+K08910+K08917+K08908+K08914+K08910+K08908+K08914+K08907+K08915+K08916+K08907+K08910+K08916+K08917+K08917+K08914+K08915	yes
Cell cycle	map04110	137	144	4516	6949	0.00102676	0.0141892	evm.TU.Gh_A11G0093|K03363;evm.TU.Gh_A11G0094|K03363;evm.TU.Gh_A11G1058|K06632;evm.TU.Gh_D08G0315|K06670;evm.TU.Gh_D09G0813|K06627;evm.TU.Gh_A12G2662|K03363;evm.TU.Gh_A11G0252|K02214;evm.TU.Gh_D06G1862|K04728;evm.TU.Gh_D11G3385|K13728;evm.TU.Gh_A01G1480|K02365;evm.TU.Gh_A06G0195|K06627;evm.TU.Gh_A05G0037|K06627;evm.TU.Gh_D05G2416|K05868;evm.TU.Gh_D02G2379|K02542;evm.TU.Gh_D07G0458|K03363;evm.TU.Gh…	evm.TU.Gh_A11G0093|K03363;evm.TU.Gh_A11G0094|K03363;evm.TU.Gh_A11G1058|K06632;evm.TU.Gh_D08G0315|K06670;evm.TU.Gh_D09G0813|K06627;evm.TU.Gh_A12G2662|K03363;evm.TU.Gh_A11G0252|K02214;evm.TU.Gh_D06G1862|K04728;evm.TU.Gh_D11G3385|K13728;evm.TU.Gh_A01G1480|K02365;evm.TU.Gh_A06G0195|K06627;evm.TU.Gh_A05G0037|K06627;evm.TU.Gh_D05G2416|K05868;evm.TU.Gh_D02G2379|K02542;evm.TU.Gh_A01G1404|K03094;evm.TU.Gh…	111	evm.TU.Gh_D07G0458|K03363;evm.TU.Gh_D02G0527|K03347;evm.TU.Gh_A05G2891|K06670;evm.TU.Gh_D09G1668|K02202;evm.TU.Gh_A12G2626|K06067;evm.TU.Gh_A06G0394|K06627;evm.TU.Gh_A05G0401|K02209;evm.TU.Gh_A05G2041|K03875;evm.TU.Gh_D03G0569|K03350;evm.TU.Gh_A12G2047|K03364;evm.TU.Gh_D04G0669|K06670;evm.TU.Gh_D09G0600|K03347;evm.TU.Gh_D07G2021|K06628;evm.TU.Gh_A02G1145|K03350;evm.TU.Gh_A12G0339|K03094;evm.TU.Gh…	26	http://www.kegg.jp/pathway/map04110+K03363+K03363+K06632+K06670+K06627+K03363+K02214+K04728+K13728+K02365+K06627+K06627+K05868+K02542+K03363+K03094+K03347+K06670+K06630+K03354+K03348+K06640+K03351+K05868+K04728+K02606+K02202+K02210+K02603+K02541+K05868+K02214+K06627+K02541+K06634+K06067+K06627+K06627+K08866+K06628+K03364+K06627+K02209+K03875+K02214+K04681+K03350+K02213+K03364+K06670+K02178+K06627…	yes
B cell receptor signaling pathway	map04662	39	27	4614	7066	0.00104186	0.0141892	evm.TU.Gh_D05G3876|K04371;evm.TU.Gh_D03G0072|K04392;evm.TU.Gh_D11G0140|K06268;evm.TU.Gh_A07G0124|K04368;evm.TU.Gh_A05G0237|K04368;evm.TU.Gh_A11G0126|K06268;evm.TU.Gh_A11G0257|K06268;evm.TU.Gh_A08G1258|K04392;evm.TU.Gh_D11G0276|K06268;evm.TU.Gh_A08G1183|K04371;evm.TU.Gh_A03G0043|K06268;evm.TU.Gh_A13G1099|K06268;evm.TU.Gh_A03G0291|K04371;evm.TU.Gh_A03G0163|K04371;evm.TU.Gh_D05G0243|K04392;evm.TU.Gh…	evm.TU.Gh_D03G0072|K04392;evm.TU.Gh_A11G0257|K06268;evm.TU.Gh_A08G1258|K04392;evm.TU.Gh_D11G0276|K06268;evm.TU.Gh_A03G0043|K06268;evm.TU.Gh_A03G0163|K04371;evm.TU.Gh_D05G0243|K04392;evm.TU.Gh_A05G0179|K04392;evm.TU.Gh_D02G0984|K04392;evm.TU.Gh_A02G0857|K04392;evm.TU.Gh_D08G1547|K04392;evm.TU.Gh_D06G0618|K04392;evm.TU.Gh_A06G0026|K04392;evm.TU.Gh_D13G2082|K04368;evm.TU.Gh_A06G0551|K04392;evm.TU.Gh…	19	evm.TU.Gh_D05G3876|K04371;evm.TU.Gh_D11G0140|K06268;evm.TU.Gh_A07G0124|K04368;evm.TU.Gh_A05G0237|K04368;evm.TU.Gh_A11G0126|K06268;evm.TU.Gh_A08G1183|K04371;evm.TU.Gh_A13G1099|K06268;evm.TU.Gh_A03G0291|K04371;evm.TU.Gh_A12G2499|K04392;evm.TU.Gh_D03G1283|K04371;evm.TU.Gh_A05G0864|K04371;evm.TU.Gh_D08G1467|K04371;evm.TU.Gh_D13G1364|K06268;evm.TU.Gh_D07G0094|K04368;evm.TU.Gh_A07G0085|K04368;evm.TU.Gh…	20	http://www.kegg.jp/pathway/map04662+K04371+K04392+K06268+K04368+K04368+K06268+K06268+K04392+K06268+K04371+K06268+K06268+K04371+K04371+K04392+K04392+K04392+K04392+K04371+K04392+K04392+K04371+K04371+K06268+K04392+K04392+K04368+K04368+K06268+K04368+K04392+K04368+K04371+K04368+K04368+K04392+K04371+K06268+K04392	yes
Fc epsilon RI signaling pathway	map04664	30	18	4623	7075	0.00110499	0.0143648	evm.TU.Gh_D05G3876|K04371;evm.TU.Gh_D03G0072|K04392;evm.TU.Gh_A07G0124|K04368;evm.TU.Gh_A05G0237|K04368;evm.TU.Gh_A08G1258|K04392;evm.TU.Gh_A08G1183|K04371;evm.TU.Gh_A03G0291|K04371;evm.TU.Gh_A03G0163|K04371;evm.TU.Gh_D05G0243|K04392;evm.TU.Gh_A12G2499|K04392;evm.TU.Gh_A05G0179|K04392;evm.TU.Gh_D02G0984|K04392;evm.TU.Gh_D03G1283|K04371;evm.TU.Gh_A02G0857|K04392;evm.TU.Gh_D08G1547|K04392;evm.TU.Gh…	evm.TU.Gh_D03G0072|K04392;evm.TU.Gh_A08G1258|K04392;evm.TU.Gh_A03G0163|K04371;evm.TU.Gh_D05G0243|K04392;evm.TU.Gh_A05G0179|K04392;evm.TU.Gh_D02G0984|K04392;evm.TU.Gh_A02G0857|K04392;evm.TU.Gh_D08G1547|K04392;evm.TU.Gh_D06G0618|K04392;evm.TU.Gh_A06G0026|K04392;evm.TU.Gh_D13G2082|K04368;evm.TU.Gh_A06G0551|K04392;evm.TU.Gh_A13G1734|K04368;evm.TU.Gh_D11G1753|K04392;evm.TU.Gh_A11G1595|K04392	15	evm.TU.Gh_D05G3876|K04371;evm.TU.Gh_A07G0124|K04368;evm.TU.Gh_A05G0237|K04368;evm.TU.Gh_A08G1183|K04371;evm.TU.Gh_A03G0291|K04371;evm.TU.Gh_A12G2499|K04392;evm.TU.Gh_D03G1283|K04371;evm.TU.Gh_A05G0864|K04371;evm.TU.Gh_D08G1467|K04371;evm.TU.Gh_D07G0094|K04368;evm.TU.Gh_A07G0085|K04368;evm.TU.Gh_D07G2384|K04368;evm.TU.Gh_A12G0964|K04371;evm.TU.Gh_A06G0660|K04368;evm.TU.Gh_A07G1299|K04371	15	http://www.kegg.jp/pathway/map04664+K04371+K04392+K04368+K04368+K04392+K04371+K04371+K04371+K04392+K04392+K04392+K04392+K04371+K04392+K04392+K04371+K04371+K04392+K04392+K04368+K04368+K04368+K04392+K04368+K04371+K04368+K04368+K04392+K04371+K04392	yes
PPAR signaling pathway	map03320	47	36	4606	7057	0.00122383	0.015218	evm.TU.Gh_D12G2319|K08770;evm.TU.Gh_A06G1276|K08770;evm.TU.Gh_D01G0214|K01897;evm.TU.Gh_D01G0215|K01897;evm.TU.Gh_A12G2143|K08770;evm.TU.Gh_D07G1281|K01897;evm.TU.Gh_A01G1527|K01897;evm.TU.Gh_D11G1401|K07513;evm.TU.Gh_D10G2438|K01897;evm.TU.Gh_A05G3412|K06276;evm.TU.Gh_D08G1201|K08770;evm.TU.Gh_D01G1776|K01897;evm.TU.Gh_D10G1354|K01897;evm.TU.Gh_D11G3365|K01897;evm.TU.Gh_D09G0533|K01897;evm.TU.Gh…	evm.TU.Gh_D12G2319|K08770;evm.TU.Gh_D01G0214|K01897;evm.TU.Gh_A12G2143|K08770;evm.TU.Gh_D07G1281|K01897;evm.TU.Gh_A01G1527|K01897;evm.TU.Gh_D10G2438|K01897;evm.TU.Gh_A05G3412|K06276;evm.TU.Gh_D08G1201|K08770;evm.TU.Gh_D01G1776|K01897;evm.TU.Gh_D05G2232|K01897;evm.TU.Gh_D01G0187|K00232;evm.TU.Gh_A11G0227|K01897;evm.TU.Gh_A05G3732|K01897;evm.TU.Gh_A01G2080|K06276;evm.TU.Gh_A02G0984|K08770;evm.TU.Gh…	17	evm.TU.Gh_A06G1276|K08770;evm.TU.Gh_D01G0215|K01897;evm.TU.Gh_D11G1401|K07513;evm.TU.Gh_D10G1354|K01897;evm.TU.Gh_D11G3365|K01897;evm.TU.Gh_D09G0533|K01897;evm.TU.Gh_A07G1181|K01897;evm.TU.Gh_D10G1434|K07513;evm.TU.Gh_A01G0141|K00232;evm.TU.Gh_D13G0976|K00232;evm.TU.Gh_A05G3409|K06276;evm.TU.Gh_D01G0186|K00232;evm.TU.Gh_D09G1569|K00232;evm.TU.Gh_A05G2842|K01897;evm.TU.Gh_D07G0857|K01897;evm.TU.Gh…	30	http://www.kegg.jp/pathway/map03320+K08770+K08770+K01897+K01897+K08770+K01897+K01897+K07513+K01897+K06276+K08770+K01897+K01897+K01897+K01897+K01897+K07513+K00232+K00232+K01897+K06276+K00232+K00232+K00232+K01897+K01897+K01897+K08770+K00232+K01897+K07513+K08770+K00232+K06276+K00232+K01897+K08770+K01897+K08770+K01897+K08770+K08770+K01897+K08770+K06276+K00507+K01897	yes
Fatty acid elongation	map00062	50	40	4603	7053	0.00153798	0.0183275	evm.TU.Gh_D07G1331|K15397;evm.TU.Gh_D05G1846|K15397;evm.TU.Gh_A01G0045|K15397;evm.TU.Gh_A09G0423|K15397;evm.TU.Gh_A12G0874|K01074;evm.TU.Gh_A06G0501|K15397;evm.TU.Gh_D03G1200|K10251;evm.TU.Gh_D03G1205|K10251;evm.TU.Gh_A03G0701|K15397;evm.TU.Gh_D07G0936|K15397;evm.TU.Gh_D06G2376|K15397;evm.TU.Gh_A05G0127|K15397;evm.TU.Gh_A03G1143|K10251;evm.TU.Gh_D01G1810|K15397;evm.TU.Gh_A11G3137|K10703;evm.TU.Gh…	evm.TU.Gh_D07G1331|K15397;evm.TU.Gh_A01G0045|K15397;evm.TU.Gh_A09G0423|K15397;evm.TU.Gh_A06G0501|K15397;evm.TU.Gh_D03G1200|K10251;evm.TU.Gh_D03G1205|K10251;evm.TU.Gh_D07G0936|K15397;evm.TU.Gh_D06G2376|K15397;evm.TU.Gh_A03G1143|K10251;evm.TU.Gh_D01G1810|K15397;evm.TU.Gh_A11G3137|K10703;evm.TU.Gh_Sca032732G01|K15397;evm.TU.Gh_D09G2145|K15397;evm.TU.Gh_A07G1227|K15397;evm.TU.Gh_A07G0864|K15397;evm.T…	36	evm.TU.Gh_D05G1846|K15397;evm.TU.Gh_A12G0874|K01074;evm.TU.Gh_A03G0701|K15397;evm.TU.Gh_A05G0127|K15397;evm.TU.Gh_D08G1533|K01074;evm.TU.Gh_A03G0326|K10703;evm.TU.Gh_A08G2130|K15397;evm.TU.Gh_A08G1244|K01074;evm.TU.Gh_A02G0784|K07511;evm.TU.Gh_D10G2189|K15397;evm.TU.Gh_A10G1742|K10258;evm.TU.Gh_D02G0946|K15397;evm.TU.Gh_A05G1657|K15397;evm.TU.Gh_D02G0833|K07511	14	http://www.kegg.jp/pathway/map00062+K15397+K15397+K15397+K15397+K01074+K15397+K10251+K10251+K15397+K15397+K15397+K15397+K10251+K15397+K10703+K15397+K01074+K15397+K10703+K15397+K15397+K15397+K15397+K15397+K10258+K15397+K01074+K15397+K15397+K07511+K15397+K15397+K15397+K10258+K15397+K15397+K10258+K15397+K15397+K15397+K15397+K10703+K07511+K15397+K10251+K15397+K15397+K10251+K15397+K15397	yes
Peroxisome	map04146	113	117	4540	6976	0.00194714	0.0222753	evm.TU.Gh_D01G0214|K01897;evm.TU.Gh_D01G0215|K01897;evm.TU.Gh_A05G0586|K00830;evm.TU.Gh_D05G0235|K13348;evm.TU.Gh_D07G1281|K01897;evm.TU.Gh_A03G1216|K13343;evm.TU.Gh_Sca017002G01|K13342;evm.TU.Gh_A01G1527|K01897;evm.TU.Gh_D10G0842|K00031;evm.TU.Gh_A12G0437|K13237;evm.TU.Gh_D11G1401|K07513;evm.TU.Gh_D10G2438|K01897;evm.TU.Gh_D05G0716|K00830;evm.TU.Gh_D06G1118|K00306;evm.TU.Gh_A01G1251|K00477;evm.T…	evm.TU.Gh_D01G0214|K01897;evm.TU.Gh_D05G0235|K13348;evm.TU.Gh_D07G1281|K01897;evm.TU.Gh_Sca017002G01|K13342;evm.TU.Gh_A01G1527|K01897;evm.TU.Gh_D10G0842|K00031;evm.TU.Gh_D10G2438|K01897;evm.TU.Gh_D01G1776|K01897;evm.TU.Gh_A10G0691|K08726;evm.TU.Gh_D01G1606|K13338;evm.TU.Gh_D06G2370|K13354;evm.TU.Gh_D06G0145|K12405;evm.TU.Gh_D11G1779|K11517;evm.TU.Gh_D08G2615|K13348;evm.TU.Gh_D05G2232|K01897;evm.T…	34	evm.TU.Gh_D01G0215|K01897;evm.TU.Gh_A05G0586|K00830;evm.TU.Gh_A03G1216|K13343;evm.TU.Gh_A12G0437|K13237;evm.TU.Gh_D11G1401|K07513;evm.TU.Gh_D05G0716|K00830;evm.TU.Gh_D06G1118|K00306;evm.TU.Gh_A01G1251|K00477;evm.TU.Gh_D10G0533|K11517;evm.TU.Gh_A11G1344|K13344;evm.TU.Gh_Sca048107G01|K00830;evm.TU.Gh_A10G2246|K11517;evm.TU.Gh_A10G2247|K11517;evm.TU.Gh_D10G1354|K01897;evm.TU.Gh_A12G1979|K13337;evm.T…	79	http://www.kegg.jp/pathway/map04146+K01897+K01897+K00830+K13348+K01897+K13343+K13342+K01897+K00031+K13237+K07513+K01897+K00830+K00306+K00477+K11517+K01897+K13344+K00830+K11517+K11517+K01897+K13337+K01897+K01640+K01897+K01897+K08726+K13341+K08726+K08726+K13237+K13338+K07513+K13354+K12405+K12261+K00232+K11517+K00232+K08726+K08726+K13356+K13348+K00830+K01897+K13344+K13342+K13342+K12663+K00869+K00232…	yes
Fatty acid metabolism	map00071	60	53	4593	7040	0.002423	0.026653	evm.TU.Gh_A08G2149|K10527;evm.TU.Gh_D01G0214|K01897;evm.TU.Gh_D01G0215|K01897;evm.TU.Gh_D07G1281|K01897;evm.TU.Gh_A01G1527|K01897;evm.TU.Gh_A05G2594|K01782;evm.TU.Gh_D11G1401|K07513;evm.TU.Gh_D10G2438|K01897;evm.TU.Gh_D04G0292|K00128;evm.TU.Gh_D01G0907|K00121;evm.TU.Gh_D01G1776|K01897;evm.TU.Gh_A02G0751|K00128;evm.TU.Gh_D05G0697|K00128;evm.TU.Gh_D10G1354|K01897;evm.TU.Gh_D11G3365|K01897;evm.TU.Gh…	evm.TU.Gh_D01G0214|K01897;evm.TU.Gh_D07G1281|K01897;evm.TU.Gh_A01G1527|K01897;evm.TU.Gh_D10G2438|K01897;evm.TU.Gh_D04G0292|K00128;evm.TU.Gh_D01G1776|K01897;evm.TU.Gh_D05G0697|K00128;evm.TU.Gh_D05G2232|K01897;evm.TU.Gh_D01G0187|K00232;evm.TU.Gh_A11G0227|K01897;evm.TU.Gh_A05G3732|K01897;evm.TU.Gh_D10G1710|K10527;evm.TU.Gh_D03G0106|K00128;evm.TU.Gh_A02G1616|K00128;evm.TU.Gh_A06G0272|K00121;evm.TU.Gh…	16	evm.TU.Gh_A08G2149|K10527;evm.TU.Gh_D01G0215|K01897;evm.TU.Gh_A05G2594|K01782;evm.TU.Gh_D11G1401|K07513;evm.TU.Gh_D01G0907|K00121;evm.TU.Gh_A02G0751|K00128;evm.TU.Gh_D10G1354|K01897;evm.TU.Gh_D11G3365|K01897;evm.TU.Gh_D09G0533|K01897;evm.TU.Gh_A07G1181|K01897;evm.TU.Gh_D07G2232|K00128;evm.TU.Gh_D10G1434|K07513;evm.TU.Gh_A01G0141|K00232;evm.TU.Gh_A10G1469|K10527;evm.TU.Gh_D06G1578|K14085;evm.TU.Gh…	44	http://www.kegg.jp/pathway/map00071+K10527+K01897+K01897+K01897+K01897+K01782+K07513+K01897+K00128+K00121+K01897+K00128+K00128+K01897+K01897+K01897+K01897+K00128+K07513+K00232+K10527+K14085+K00232+K10527+K01897+K00128+K00128+K00232+K00232+K00232+K01782+K01897+K01897+K01897+K00232+K01897+K10527+K07513+K00121+K00128+K07511+K00128+K00232+K10527+K00128+K10527+K00232+K14085+K14085+K01897+K00128+K01897…	yes
Chemokine signaling pathway	map04062	30	20	4623	7073	0.00277434	0.0283379	evm.TU.Gh_D05G3876|K04371;evm.TU.Gh_D03G0072|K04392;evm.TU.Gh_A07G0124|K04368;evm.TU.Gh_A05G0237|K04368;evm.TU.Gh_A08G1258|K04392;evm.TU.Gh_A08G1183|K04371;evm.TU.Gh_A03G0291|K04371;evm.TU.Gh_A03G0163|K04371;evm.TU.Gh_D05G0243|K04392;evm.TU.Gh_A12G2499|K04392;evm.TU.Gh_A05G0179|K04392;evm.TU.Gh_D02G0984|K04392;evm.TU.Gh_D03G1283|K04371;evm.TU.Gh_A02G0857|K04392;evm.TU.Gh_D08G1547|K04392;evm.TU.Gh…	evm.TU.Gh_D03G0072|K04392;evm.TU.Gh_A08G1258|K04392;evm.TU.Gh_A03G0163|K04371;evm.TU.Gh_D05G0243|K04392;evm.TU.Gh_A05G0179|K04392;evm.TU.Gh_D02G0984|K04392;evm.TU.Gh_A02G0857|K04392;evm.TU.Gh_D08G1547|K04392;evm.TU.Gh_D06G0618|K04392;evm.TU.Gh_A06G0026|K04392;evm.TU.Gh_D13G2082|K04368;evm.TU.Gh_A06G0551|K04392;evm.TU.Gh_A13G1734|K04368;evm.TU.Gh_D11G1753|K04392;evm.TU.Gh_A11G1595|K04392	15	evm.TU.Gh_D05G3876|K04371;evm.TU.Gh_A07G0124|K04368;evm.TU.Gh_A05G0237|K04368;evm.TU.Gh_A08G1183|K04371;evm.TU.Gh_A03G0291|K04371;evm.TU.Gh_A12G2499|K04392;evm.TU.Gh_D03G1283|K04371;evm.TU.Gh_A05G0864|K04371;evm.TU.Gh_D08G1467|K04371;evm.TU.Gh_D07G0094|K04368;evm.TU.Gh_A07G0085|K04368;evm.TU.Gh_D07G2384|K04368;evm.TU.Gh_A12G0964|K04371;evm.TU.Gh_A06G0660|K04368;evm.TU.Gh_A07G1299|K04371	15	http://www.kegg.jp/pathway/map04062+K04371+K04392+K04368+K04368+K04392+K04371+K04371+K04371+K04392+K04392+K04392+K04392+K04371+K04392+K04392+K04371+K04371+K04392+K04392+K04368+K04368+K04368+K04392+K04368+K04371+K04368+K04368+K04392+K04371+K04392	yes
Photosynthesis	map00195	51	43	4602	7050	0.0027478	0.0283379	evm.TU.Gh_D06G1538|K02694;evm.TU.Gh_D12G1385|K08902;evm.TU.Gh_D07G2058|K02693;evm.TU.Gh_A07G0818|K02699;evm.TU.Gh_A13G1078|K08905;evm.TU.Gh_A12G2522|K02692;evm.TU.Gh_D05G0799|K14332;evm.TU.Gh_D02G2126|K02639;evm.TU.Gh_A03G1705|K02639;evm.TU.Gh_D01G0247|K03541;evm.TU.Gh_D13G1497|K08901;evm.TU.Gh_D05G3193|K03541;evm.TU.Gh_D12G0245|K02639;evm.TU.Gh_A07G1431|K08903;evm.TU.Gh_A01G2048|K08902;evm.TU.Gh…	evm.TU.Gh_D06G1522|K08906;evm.TU.Gh_A06G1978|K08906;evm.TU.Gh_D13G2329|K02639;evm.TU.Gh_D05G1047|K02641	4	evm.TU.Gh_D06G1538|K02694;evm.TU.Gh_D12G1385|K08902;evm.TU.Gh_D07G2058|K02693;evm.TU.Gh_A07G0818|K02699;evm.TU.Gh_A13G1078|K08905;evm.TU.Gh_A12G2522|K02692;evm.TU.Gh_D05G0799|K14332;evm.TU.Gh_D02G2126|K02639;evm.TU.Gh_A03G1705|K02639;evm.TU.Gh_D01G0247|K03541;evm.TU.Gh_D13G1497|K08901;evm.TU.Gh_D05G3193|K03541;evm.TU.Gh_D12G0245|K02639;evm.TU.Gh_A07G1431|K08903;evm.TU.Gh_A01G2048|K08902;evm.TU.Gh…	47	http://www.kegg.jp/pathway/map00195+K02694+K08902+K02693+K02699+K08905+K02692+K14332+K02639+K02639+K03541+K08901+K03541+K02639+K08903+K08902+K02692+K08906+K08906+K02694+K08905+K08903+K02694+K02699+K02639+K02638+K08901+K08905+K03541+K02717+K02699+K02692+K08901+K02639+K14332+K08902+K08902+K08905+K02698+K02717+K02699+K02695+K02692+K02694+K02698+K02639+K02641+K02695+K14332+K03542+K02692+K02692	yes
Valine, leucine and isoleucine degradation	map00280	56	49	4597	7044	0.00291991	0.0287963	evm.TU.Gh_A05G1855|K00826;evm.TU.Gh_D12G2230|K01641;evm.TU.Gh_A12G2052|K01641;evm.TU.Gh_A05G2594|K01782;evm.TU.Gh_D11G1401|K07513;evm.TU.Gh_D04G0292|K00128;evm.TU.Gh_A02G0751|K00128;evm.TU.Gh_D05G0697|K00128;evm.TU.Gh_A07G1103|K01640;evm.TU.Gh_A05G2038|K00166;evm.TU.Gh_D07G2232|K00128;evm.TU.Gh_D10G1434|K07513;evm.TU.Gh_D06G1578|K14085;evm.TU.Gh_A05G2255|K00826;evm.TU.Gh_A11G1911|K00826;evm.TU.Gh…	evm.TU.Gh_D04G0292|K00128;evm.TU.Gh_D05G0697|K00128;evm.TU.Gh_A11G1911|K00826;evm.TU.Gh_D11G2064|K00826;evm.TU.Gh_A01G1513|K00826;evm.TU.Gh_D03G0106|K00128;evm.TU.Gh_A09G0632|K00382;evm.TU.Gh_A09G2065|K00382;evm.TU.Gh_A02G1616|K00128;evm.TU.Gh_D01G1755|K00826;evm.TU.Gh_D09G2274|K00382	11	evm.TU.Gh_A05G1855|K00826;evm.TU.Gh_D12G2230|K01641;evm.TU.Gh_A12G2052|K01641;evm.TU.Gh_A05G2594|K01782;evm.TU.Gh_D11G1401|K07513;evm.TU.Gh_A02G0751|K00128;evm.TU.Gh_A07G1103|K01640;evm.TU.Gh_A05G2038|K00166;evm.TU.Gh_D07G2232|K00128;evm.TU.Gh_D10G1434|K07513;evm.TU.Gh_D06G1578|K14085;evm.TU.Gh_A05G2255|K00826;evm.TU.Gh_A07G2011|K00128;evm.TU.Gh_D02G1665|K00128;evm.TU.Gh_D05G2888|K01782;evm.TU.Gh…	45	http://www.kegg.jp/pathway/map00280+K00826+K01641+K01641+K01782+K07513+K00128+K00128+K00128+K01640+K00166+K00128+K07513+K14085+K00826+K00826+K00128+K00128+K00826+K00826+K01782+K00826+K01640+K01640+K00826+K05605+K07513+K00826+K01640+K00128+K09699+K07511+K00826+K00128+K00166+K00128+K00167+K00382+K01969+K01641+K00382+K14085+K14085+K00166+K01641+K01641+K00128+K00166+K05605+K00128+K00253+K07511+K00167…	yes
Chloroalkane and chloroalkene degradation	map00625	40	31	4613	7062	0.00311597	0.0297056	evm.TU.Gh_D04G0292|K00128;evm.TU.Gh_D01G0907|K00121;evm.TU.Gh_A02G0751|K00128;evm.TU.Gh_D05G0697|K00128;evm.TU.Gh_D07G2232|K00128;evm.TU.Gh_D13G0670|K08726;evm.TU.Gh_A10G0691|K08726;evm.TU.Gh_D04G1405|K08726;evm.TU.Gh_A11G1331|K01563;evm.TU.Gh_D11G1483|K01563;evm.TU.Gh_D13G2293|K08726;evm.TU.Gh_D13G2291|K08726;evm.TU.Gh_A07G2011|K00128;evm.TU.Gh_D02G1665|K00128;evm.TU.Gh_D11G1822|K08726;evm.TU.Gh…	evm.TU.Gh_D04G0292|K00128;evm.TU.Gh_D05G0697|K00128;evm.TU.Gh_A10G0691|K08726;evm.TU.Gh_D04G1413|K08726;evm.TU.Gh_D11G2766|K08726;evm.TU.Gh_D03G0595|K08726;evm.TU.Gh_D03G0106|K00128;evm.TU.Gh_D10G0696|K08726;evm.TU.Gh_A02G1192|K08726;evm.TU.Gh_A02G1616|K00128;evm.TU.Gh_A11G2448|K08726;evm.TU.Gh_A06G0272|K00121	12	evm.TU.Gh_D01G0907|K00121;evm.TU.Gh_A02G0751|K00128;evm.TU.Gh_D07G2232|K00128;evm.TU.Gh_D13G0670|K08726;evm.TU.Gh_D04G1405|K08726;evm.TU.Gh_A11G1331|K01563;evm.TU.Gh_D11G1483|K01563;evm.TU.Gh_D13G2293|K08726;evm.TU.Gh_D13G2291|K08726;evm.TU.Gh_A07G2011|K00128;evm.TU.Gh_D02G1665|K00128;evm.TU.Gh_D11G1822|K08726;evm.TU.Gh_D11G1821|K08726;evm.TU.Gh_A13G1897|K08726;evm.TU.Gh_A01G0872|K00121;evm.TU.Gh…	28	http://www.kegg.jp/pathway/map00625+K00128+K00121+K00128+K00128+K00128+K08726+K08726+K08726+K01563+K01563+K08726+K08726+K00128+K00128+K08726+K08726+K08726+K08726+K08726+K08726+K00121+K00128+K08726+K00128+K08726+K00128+K08726+K08726+K08726+K00128+K00128+K08726+K08726+K08726+K08726+K00128+K00128+K08726+K00121+K08726	yes
Primary immunodeficiency	map05340	6	0	4647	7093	0.00385667	0.034469	evm.TU.Gh_A13G1275|K10603;evm.TU.Gh_D12G1526|K03648;evm.TU.Gh_A11G2594|K10603;evm.TU.Gh_D11G2960|K10603;evm.TU.Gh_D13G1579|K10603;evm.TU.Gh_A12G1408|K03648	evm.TU.Gh_A13G1275|K10603;evm.TU.Gh_D12G1526|K03648;evm.TU.Gh_A11G2594|K10603;evm.TU.Gh_D11G2960|K10603;evm.TU.Gh_D13G1579|K10603;evm.TU.Gh_A12G1408|K03648	6	.	0	http://www.kegg.jp/pathway/map05340+K10603+K03648+K10603+K10603+K10603+K03648	yes
Geraniol degradation	map00281	6	0	4647	7093	0.00385667	0.034469	evm.TU.Gh_A05G2594|K01782;evm.TU.Gh_A07G1103|K01640;evm.TU.Gh_D05G2888|K01782;evm.TU.Gh_D07G1203|K01640;evm.TU.Gh_D11G3342|K01640;evm.TU.Gh_A11G2744|K01640	.	0	evm.TU.Gh_A05G2594|K01782;evm.TU.Gh_A07G1103|K01640;evm.TU.Gh_D05G2888|K01782;evm.TU.Gh_D07G1203|K01640;evm.TU.Gh_D11G3342|K01640;evm.TU.Gh_A11G2744|K01640	6	http://www.kegg.jp/pathway/map00281+K01782+K01640+K01782+K01640+K01640+K01640	yes
Mineral absorption	map04978	41	33	4612	7060	0.00418999	0.0363132	evm.TU.Gh_D04G1139|K07213;evm.TU.Gh_D11G1991|K12347;evm.TU.Gh_D09G1582|K00522;evm.TU.Gh_D06G2239|K07213;evm.TU.Gh_A05G3446|K07213;evm.TU.Gh_D05G2919|K00522;evm.TU.Gh_A13G1773|K00510;evm.TU.Gh_D11G2744|K07213;evm.TU.Gh_A11G1991|K12347;evm.TU.Gh_A06G1738|K07213;evm.TU.Gh_A05G1514|K07213;evm.TU.Gh_D13G2024|K14686;evm.TU.Gh_D08G0056|K14686;evm.TU.Gh_D03G1150|K14686;evm.TU.Gh_D03G1151|K14686;evm.TU.Gh…	evm.TU.Gh_D04G1139|K07213;evm.TU.Gh_D11G2744|K07213;evm.TU.Gh_A05G1514|K07213;evm.TU.Gh_D13G2517|K14686;evm.TU.Gh_A11G2427|K07213;evm.TU.Gh_D01G1151|K07213;evm.TU.Gh_A12G2586|K12347;evm.TU.Gh_A12G1728|K07213;evm.TU.Gh_A04G0674|K07213;evm.TU.Gh_D12G1886|K07213;evm.TU.Gh_A01G1069|K07213	11	evm.TU.Gh_D11G1991|K12347;evm.TU.Gh_D09G1582|K00522;evm.TU.Gh_D06G2239|K07213;evm.TU.Gh_A05G3446|K07213;evm.TU.Gh_D05G2919|K00522;evm.TU.Gh_A13G1773|K00510;evm.TU.Gh_A11G1991|K12347;evm.TU.Gh_A06G1738|K07213;evm.TU.Gh_D13G2024|K14686;evm.TU.Gh_D08G0056|K14686;evm.TU.Gh_D03G1150|K14686;evm.TU.Gh_D03G1151|K14686;evm.TU.Gh_D10G2047|K07213;evm.TU.Gh_A03G0389|K14686;evm.TU.Gh_A03G0388|K14686;evm.TU.Gh…	30	http://www.kegg.jp/pathway/map04978+K07213+K12347+K00522+K07213+K07213+K00522+K00510+K07213+K12347+K07213+K07213+K14686+K14686+K14686+K14686+K07213+K14686+K14686+K00522+K12347+K14686+K14686+K07213+K07213+K14686+K12347+K14686+K00522+K07213+K12347+K00510+K07213+K07213+K14686+K07213+K00522+K07213+K07213+K07213+K07213+K14685	yes
Chemical carcinogenesis	map05204	53	47	4600	7046	0.00442265	0.0372023	evm.TU.Gh_A08G1635|K00799;evm.TU.Gh_A08G1634|K00799;evm.TU.Gh_A11G1055|K00799;evm.TU.Gh_D01G0907|K00121;evm.TU.Gh_D08G0281|K00799;evm.TU.Gh_D02G0328|K00799;evm.TU.Gh_A11G0200|K00799;evm.TU.Gh_D07G1784|K00799;evm.TU.Gh_A03G0384|K00799;evm.TU.Gh_A04G0829|K00799;evm.TU.Gh_A11G2032|K00799;evm.TU.Gh_D11G0211|K00799;evm.TU.Gh_D11G0210|K00799;evm.TU.Gh_A02G0258|K00799;evm.TU.Gh_A02G0259|K00799;evm.TU.Gh…	evm.TU.Gh_A08G1635|K00799;evm.TU.Gh_A08G1634|K00799;evm.TU.Gh_A11G1055|K00799;evm.TU.Gh_A11G3130|K00799;evm.TU.Gh_D08G1954|K00799;evm.TU.Gh_A08G0330|K00799;evm.TU.Gh_D11G1211|K00799;evm.TU.Gh_D11G3426|K00799;evm.TU.Gh_D01G2119|K00799;evm.TU.Gh_A12G0077|K00799;evm.TU.Gh_A06G0272|K00121;evm.TU.Gh_A01G2149|K00799;evm.TU.Gh_A01G2148|K00799	13	evm.TU.Gh_D01G0907|K00121;evm.TU.Gh_D08G0281|K00799;evm.TU.Gh_D02G0328|K00799;evm.TU.Gh_A11G0200|K00799;evm.TU.Gh_D07G1784|K00799;evm.TU.Gh_A03G0384|K00799;evm.TU.Gh_A04G0829|K00799;evm.TU.Gh_A11G2032|K00799;evm.TU.Gh_D11G0211|K00799;evm.TU.Gh_D11G0210|K00799;evm.TU.Gh_A02G0258|K00799;evm.TU.Gh_A02G0259|K00799;evm.TU.Gh_D04G1329|K00799;evm.TU.Gh_D13G1032|K00799;evm.TU.Gh_D11G1391|K00799;evm.TU.Gh…	40	http://www.kegg.jp/pathway/map05204+K00799+K00799+K00799+K00121+K00799+K00799+K00799+K00799+K00799+K00799+K00799+K00799+K00799+K00799+K00799+K00799+K00799+K00799+K00799+K00799+K00799+K00799+K00799+K00799+K00799+K00799+K00799+K00799+K00799+K00799+K00799+K00121+K00799+K00799+K00816+K00799+K00799+K00799+K00799+K00799+K00799+K00799+K00799+K00799+K00799+K00799+K00816+K00799+K00121+K00799+K00799+K00799…	yes
Arachidonic acid metabolism	map00590	37	29	4616	7064	0.00489647	0.0400112	evm.TU.Gh_A12G2086|K00432;evm.TU.Gh_A12G2084|K00432;evm.TU.Gh_A05G1585|K05309;evm.TU.Gh_D13G0670|K08726;evm.TU.Gh_A10G0691|K08726;evm.TU.Gh_D04G1405|K08726;evm.TU.Gh_D13G2293|K08726;evm.TU.Gh_D13G2291|K08726;evm.TU.Gh_D12G2260|K00432;evm.TU.Gh_D12G2262|K00432;evm.TU.Gh_A09G2408|K00432;evm.TU.Gh_D11G1822|K08726;evm.TU.Gh_D11G1821|K08726;evm.TU.Gh_A13G1897|K08726;evm.TU.Gh_D05G3063|K01254;evm.TU.Gh…	evm.TU.Gh_A10G0691|K08726;evm.TU.Gh_D05G3063|K01254;evm.TU.Gh_D04G1413|K08726;evm.TU.Gh_D11G2766|K08726;evm.TU.Gh_D03G0595|K08726;evm.TU.Gh_D10G0696|K08726;evm.TU.Gh_A02G1192|K08726;evm.TU.Gh_A11G2448|K08726	8	evm.TU.Gh_A12G2086|K00432;evm.TU.Gh_A12G2084|K00432;evm.TU.Gh_A05G1585|K05309;evm.TU.Gh_D13G0670|K08726;evm.TU.Gh_D04G1405|K08726;evm.TU.Gh_D13G2293|K08726;evm.TU.Gh_D13G2291|K08726;evm.TU.Gh_D12G2260|K00432;evm.TU.Gh_D12G2262|K00432;evm.TU.Gh_A09G2408|K00432;evm.TU.Gh_D11G1822|K08726;evm.TU.Gh_D11G1821|K08726;evm.TU.Gh_A13G1897|K08726;evm.TU.Gh_D13G2294|K08726;evm.TU.Gh_A08G0673|K00432;evm.TU.Gh…	29	http://www.kegg.jp/pathway/map00590+K00432+K00432+K05309+K08726+K08726+K08726+K08726+K08726+K00432+K00432+K00432+K08726+K08726+K08726+K01254+K08726+K08726+K08726+K08726+K00432+K08726+K00432+K08726+K00432+K01047+K08726+K08726+K01047+K00432+K08726+K08726+K08726+K08726+K08726+K08726+K14674+K00432	yes
Tryptophan metabolism	map00380	65	62	4588	7031	0.00517921	0.041146	evm.TU.Gh_D09G0992|K11817;evm.TU.Gh_D03G0384|K11821;evm.TU.Gh_A10G1724|K11818;evm.TU.Gh_A10G1726|K11818;evm.TU.Gh_A05G0035|K11816;evm.TU.Gh_A05G2594|K01782;evm.TU.Gh_D04G0292|K00128;evm.TU.Gh_A02G0751|K00128;evm.TU.Gh_D05G0697|K00128;evm.TU.Gh_D07G0596|K11821;evm.TU.Gh_D03G0383|K11821;evm.TU.Gh_D03G0381|K11821;evm.TU.Gh_D07G2232|K00128;evm.TU.Gh_A08G1012|K11816;evm.TU.Gh_A11G0528|K11816;evm.TU.Gh…	evm.TU.Gh_A10G1724|K11818;evm.TU.Gh_A05G0035|K11816;evm.TU.Gh_D04G0292|K00128;evm.TU.Gh_D05G0697|K00128;evm.TU.Gh_D07G0596|K11821;evm.TU.Gh_A11G0528|K11816;evm.TU.Gh_D03G0106|K00128;evm.TU.Gh_A07G1853|K11816;evm.TU.Gh_D05G3926|K11816;evm.TU.Gh_D09G1630|K16903;evm.TU.Gh_A04G1176|K16903;evm.TU.Gh_A04G1177|K16903;evm.TU.Gh_A02G1616|K00128;evm.TU.Gh_D04G1786|K16903;evm.TU.Gh_D02G1629|K16903;evm.TU.Gh…	16	evm.TU.Gh_D09G0992|K11817;evm.TU.Gh_D03G0384|K11821;evm.TU.Gh_A10G1726|K11818;evm.TU.Gh_A05G2594|K01782;evm.TU.Gh_A02G0751|K00128;evm.TU.Gh_D03G0383|K11821;evm.TU.Gh_D03G0381|K11821;evm.TU.Gh_D07G2232|K00128;evm.TU.Gh_A08G1012|K11816;evm.TU.Gh_D06G1578|K14085;evm.TU.Gh_A12G0198|K07130;evm.TU.Gh_D01G0078|K07130;evm.TU.Gh_D10G2556|K11818;evm.TU.Gh_A12G1685|K11821;evm.TU.Gh_A07G2011|K00128;evm.TU.Gh…	49	http://www.kegg.jp/pathway/map00380+K11817+K11821+K11818+K11818+K11816+K01782+K00128+K00128+K00128+K11821+K11821+K11821+K00128+K11816+K11816+K14085+K07130+K07130+K11818+K11821+K00128+K00128+K01782+K07130+K07130+K11816+K11820+K11821+K11818+K11818+K00128+K11821+K11821+K07511+K00128+K00816+K00164+K11816+K11817+K00128+K11816+K14085+K14085+K16903+K00128+K11818+K16903+K16903+K11817+K00128+K11816+K07511…	yes
Flavonoid biosynthesis	map00941	25	17	4628	7076	0.00704483	0.0414562	evm.TU.Gh_A06G0620|K00588;evm.TU.Gh_A05G0990|K13065;evm.TU.Gh_A12G0204|K00588;evm.TU.Gh_A06G0066|K13082;evm.TU.Gh_D05G1123|K13065;evm.TU.Gh_D01G0569|K13082;evm.TU.Gh_A05G0992|K13065;evm.TU.Gh_D06G0041|K13082;evm.TU.Gh_D04G1586|K00588;evm.TU.Gh_A01G1681|K09754;evm.TU.Gh_D01G1930|K09754;evm.TU.Gh_A03G2006|K05280;evm.TU.Gh_D10G1845|K00487;evm.TU.Gh_D13G0408|K00588;evm.TU.Gh_A13G2072|K09754;evm.TU.Gh…	evm.TU.Gh_D01G0569|K13082;evm.TU.Gh_A01G0561|K13082	2	evm.TU.Gh_A06G0620|K00588;evm.TU.Gh_A05G0990|K13065;evm.TU.Gh_A12G0204|K00588;evm.TU.Gh_A06G0066|K13082;evm.TU.Gh_D05G1123|K13065;evm.TU.Gh_A05G0992|K13065;evm.TU.Gh_D06G0041|K13082;evm.TU.Gh_D04G1586|K00588;evm.TU.Gh_A01G1681|K09754;evm.TU.Gh_D01G1930|K09754;evm.TU.Gh_A03G2006|K05280;evm.TU.Gh_D10G1845|K00487;evm.TU.Gh_D13G0408|K00588;evm.TU.Gh_A13G2072|K09754;evm.TU.Gh_A04G1032|K00588;evm.TU.Gh…	23	http://www.kegg.jp/pathway/map00941+K00588+K13065+K00588+K13082+K13065+K13082+K13065+K13082+K00588+K09754+K09754+K05280+K00487+K00588+K09754+K00588+K05280+K08695+K00588+K08695+K13065+K13082+K00588+K00487+K13065	yes
Amyotrophic lateral sclerosis (ALS)	map05014	27	19	4626	7074	0.00674852	0.0414562	evm.TU.Gh_D03G0072|K04392;evm.TU.Gh_D11G0140|K06268;evm.TU.Gh_A08G1589|K04569;evm.TU.Gh_A11G0126|K06268;evm.TU.Gh_A11G0257|K06268;evm.TU.Gh_A08G1258|K04392;evm.TU.Gh_A04G1413|K11518;evm.TU.Gh_D11G0276|K06268;evm.TU.Gh_A03G0043|K06268;evm.TU.Gh_A13G1099|K06268;evm.TU.Gh_D05G0243|K04392;evm.TU.Gh_A01G2021|K11518;evm.TU.Gh_A12G2499|K04392;evm.TU.Gh_A05G0179|K04392;evm.TU.Gh_D02G0984|K04392;evm.TU.Gh…	evm.TU.Gh_D03G0072|K04392;evm.TU.Gh_A08G1589|K04569;evm.TU.Gh_A11G0257|K06268;evm.TU.Gh_A08G1258|K04392;evm.TU.Gh_A04G1413|K11518;evm.TU.Gh_D11G0276|K06268;evm.TU.Gh_A03G0043|K06268;evm.TU.Gh_D05G0243|K04392;evm.TU.Gh_A01G2021|K11518;evm.TU.Gh_A05G0179|K04392;evm.TU.Gh_D02G0984|K04392;evm.TU.Gh_D08G1899|K04569;evm.TU.Gh_A02G0857|K04392;evm.TU.Gh_D08G1547|K04392;evm.TU.Gh_D06G0618|K04392;evm.TU.Gh…	21	evm.TU.Gh_D11G0140|K06268;evm.TU.Gh_A11G0126|K06268;evm.TU.Gh_A13G1099|K06268;evm.TU.Gh_A12G2499|K04392;evm.TU.Gh_D13G1364|K06268;evm.TU.Gh_D09G1801|K06268	6	http://www.kegg.jp/pathway/map05014+K04392+K06268+K04569+K06268+K06268+K04392+K11518+K06268+K06268+K06268+K04392+K11518+K04392+K04392+K04392+K04569+K04392+K04392+K06268+K04392+K04392+K06268+K04392+K04392+K11518+K06268+K04392	yes
Homologous recombination	map03440	47	41	4606	7052	0.00587581	0.0414562	evm.TU.Gh_D11G3224|K10740;evm.TU.Gh_D06G1763|K10875;evm.TU.Gh_D05G2412|K10875;evm.TU.Gh_A13G2088|K10875;evm.TU.Gh_A11G2481|K10901;evm.TU.Gh_D04G1313|K08775;evm.TU.Gh_D02G0249|K10866;evm.TU.Gh_D13G2046|K07466;evm.TU.Gh_A06G1417|K10875;evm.TU.Gh_D05G3038|K07466;evm.TU.Gh_D06G0868|K04482;evm.TU.Gh_D02G1353|K07466;evm.TU.Gh_A04G0816|K08775;evm.TU.Gh_D02G1460|K03655;evm.TU.Gh_D11G1733|K10901;evm.TU.Gh…	evm.TU.Gh_D11G3224|K10740;evm.TU.Gh_D06G1763|K10875;evm.TU.Gh_D05G2412|K10875;evm.TU.Gh_A13G2088|K10875;evm.TU.Gh_A11G2481|K10901;evm.TU.Gh_D04G1313|K08775;evm.TU.Gh_D02G0249|K10866;evm.TU.Gh_A06G1417|K10875;evm.TU.Gh_D06G0868|K04482;evm.TU.Gh_D02G1353|K07466;evm.TU.Gh_A04G0816|K08775;evm.TU.Gh_D02G1460|K03655;evm.TU.Gh_A11G0538|K03165;evm.TU.Gh_D06G0737|K03553;evm.TU.Gh_A06G0753|K04482;evm.TU.Gh…	44	evm.TU.Gh_D13G2046|K07466;evm.TU.Gh_D05G3038|K07466;evm.TU.Gh_D11G1733|K10901	3	http://www.kegg.jp/pathway/map03440+K10740+K10875+K10875+K10875+K10901+K08775+K10866+K07466+K10875+K07466+K04482+K07466+K08775+K03655+K10901+K03165+K03553+K04482+K03553+K03655+K07466+K10875+K10869+K07466+K10739+K10739+K03553+K04482+K07466+K02327+K03553+K10740+K07466+K10901+K07466+K10739+K10901+K03165+K02327+K10901+K10875+K10875+K10865+K10901+K10869+K10875+K10739	yes
Cholinergic synapse	map04725	17	9	4636	7084	0.00696264	0.0414562	evm.TU.Gh_D05G3876|K04371;evm.TU.Gh_A07G0124|K04368;evm.TU.Gh_A05G0237|K04368;evm.TU.Gh_A08G1183|K04371;evm.TU.Gh_A03G0291|K04371;evm.TU.Gh_A03G0163|K04371;evm.TU.Gh_D03G1283|K04371;evm.TU.Gh_A05G0864|K04371;evm.TU.Gh_D08G1467|K04371;evm.TU.Gh_D07G0094|K04368;evm.TU.Gh_A07G0085|K04368;evm.TU.Gh_D13G2082|K04368;evm.TU.Gh_D07G2384|K04368;evm.TU.Gh_A12G0964|K04371;evm.TU.Gh_A06G0660|K04368;evm.TU.Gh…	evm.TU.Gh_A03G0163|K04371;evm.TU.Gh_D13G2082|K04368;evm.TU.Gh_A13G1734|K04368	3	evm.TU.Gh_D05G3876|K04371;evm.TU.Gh_A07G0124|K04368;evm.TU.Gh_A05G0237|K04368;evm.TU.Gh_A08G1183|K04371;evm.TU.Gh_A03G0291|K04371;evm.TU.Gh_D03G1283|K04371;evm.TU.Gh_A05G0864|K04371;evm.TU.Gh_D08G1467|K04371;evm.TU.Gh_D07G0094|K04368;evm.TU.Gh_A07G0085|K04368;evm.TU.Gh_D07G2384|K04368;evm.TU.Gh_A12G0964|K04371;evm.TU.Gh_A06G0660|K04368;evm.TU.Gh_A07G1299|K04371	14	http://www.kegg.jp/pathway/map04725+K04371+K04368+K04368+K04371+K04371+K04371+K04371+K04371+K04371+K04368+K04368+K04368+K04368+K04371+K04368+K04368+K04371	yes
Sphingolipid metabolism	map00600	36	29	4617	7064	0.00710264	0.0414562	evm.TU.Gh_A13G0963|K17108;evm.TU.Gh_A01G1939|K12349;evm.TU.Gh_A06G1754|K04711;evm.TU.Gh_A10G0240|K04712;evm.TU.Gh_A12G1791|K04715;evm.TU.Gh_D03G1137|K12349;evm.TU.Gh_A05G1981|K04708;evm.TU.Gh_A12G1518|K04713;evm.TU.Gh_D13G1216|K17108;evm.TU.Gh_D05G1288|K12309;evm.TU.Gh_D02G0269|K04711;evm.TU.Gh_A05G0763|K12349;evm.TU.Gh_D12G1641|K04713;evm.TU.Gh_A03G0871|K04713;evm.TU.Gh_D09G1938|K17108;evm.TU.Gh…	evm.TU.Gh_A06G1754|K04711;evm.TU.Gh_A10G0240|K04712;evm.TU.Gh_A05G1981|K04708;evm.TU.Gh_D02G0269|K04711;evm.TU.Gh_A09G1838|K04711;evm.TU.Gh_D02G1252|K04713;evm.TU.Gh_A03G0869|K04713;evm.TU.Gh_Sca004916G01|K04711	8	evm.TU.Gh_A13G0963|K17108;evm.TU.Gh_A01G1939|K12349;evm.TU.Gh_A12G1791|K04715;evm.TU.Gh_D03G1137|K12349;evm.TU.Gh_A12G1518|K04713;evm.TU.Gh_D13G1216|K17108;evm.TU.Gh_D05G1288|K12309;evm.TU.Gh_A05G0763|K12349;evm.TU.Gh_D12G1641|K04713;evm.TU.Gh_A03G0871|K04713;evm.TU.Gh_D09G1938|K17108;evm.TU.Gh_D05G1573|K04718;evm.TU.Gh_D10G0019|K00654;evm.TU.Gh_D12G1957|K04715;evm.TU.Gh_A05G1408|K04718;evm.TU.Gh…	28	http://www.kegg.jp/pathway/map00600+K17108+K12349+K04711+K04712+K04715+K12349+K04708+K04713+K17108+K12309+K04711+K12349+K04713+K04713+K17108+K04711+K04718+K00654+K04715+K04718+K12349+K12309+K00654+K12349+K04718+K01634+K01634+K04708+K04713+K04713+K04713+K00654+K01190+K04711+K04718+K00654	yes
Fanconi anemia pathway	map03460	51	46	4602	7047	0.00636226	0.0414562	evm.TU.Gh_D11G3224|K10740;evm.TU.Gh_A11G2481|K10901;evm.TU.Gh_A12G0328|K06640;evm.TU.Gh_A05G1532|K15362;evm.TU.Gh_D04G1313|K08775;evm.TU.Gh_D13G2046|K07466;evm.TU.Gh_D05G3038|K07466;evm.TU.Gh_D06G0868|K04482;evm.TU.Gh_D02G1353|K07466;evm.TU.Gh_D13G2497|K10896;evm.TU.Gh_A12G1200|K10858;evm.TU.Gh_D07G1878|K10891;evm.TU.Gh_D02G0900|K13960;evm.TU.Gh_A09G0608|K10895;evm.TU.Gh_A04G0816|K08775;evm.TU.Gh…	evm.TU.Gh_D11G3224|K10740;evm.TU.Gh_A11G2481|K10901;evm.TU.Gh_A12G0328|K06640;evm.TU.Gh_A05G1532|K15362;evm.TU.Gh_D04G1313|K08775;evm.TU.Gh_D06G0868|K04482;evm.TU.Gh_D02G1353|K07466;evm.TU.Gh_D13G2497|K10896;evm.TU.Gh_D07G1878|K10891;evm.TU.Gh_D02G0900|K13960;evm.TU.Gh_A09G0608|K10895;evm.TU.Gh_A04G0816|K08775;evm.TU.Gh_D06G0591|K13960;evm.TU.Gh_A11G0538|K03165;evm.TU.Gh_D03G0666|K03515;evm.TU.Gh…	40	evm.TU.Gh_D13G2046|K07466;evm.TU.Gh_D05G3038|K07466;evm.TU.Gh_A12G1200|K10858;evm.TU.Gh_A13G1011|K10896;evm.TU.Gh_D11G1733|K10901;evm.TU.Gh_A13G1527|K10849;evm.TU.Gh_A13G1503|K15361;evm.TU.Gh_D05G2329|K03509;evm.TU.Gh_A05G2078|K03509;evm.TU.Gh_A13G0868|K15361;evm.TU.Gh_A03G1602|K03511	11	http://www.kegg.jp/pathway/map03460+K10740+K10901+K06640+K15362+K08775+K07466+K07466+K04482+K07466+K10896+K10858+K10891+K13960+K10895+K08775+K13960+K10896+K10901+K03165+K03515+K10606+K10891+K10849+K04482+K15361+K07466+K07466+K10739+K10739+K04482+K15361+K07466+K10740+K03509+K07466+K10606+K10901+K03509+K15361+K10895+K07466+K03511+K10739+K10901+K03165+K10901+K15360+K10901+K06640+K10739+K15362	yes
Serotonergic synapse	map04726	17	9	4636	7084	0.00696264	0.0414562	evm.TU.Gh_D05G3876|K04371;evm.TU.Gh_A07G0124|K04368;evm.TU.Gh_A05G0237|K04368;evm.TU.Gh_A08G1183|K04371;evm.TU.Gh_A03G0291|K04371;evm.TU.Gh_A03G0163|K04371;evm.TU.Gh_D03G1283|K04371;evm.TU.Gh_A05G0864|K04371;evm.TU.Gh_D08G1467|K04371;evm.TU.Gh_D07G0094|K04368;evm.TU.Gh_A07G0085|K04368;evm.TU.Gh_D13G2082|K04368;evm.TU.Gh_D07G2384|K04368;evm.TU.Gh_A12G0964|K04371;evm.TU.Gh_A06G0660|K04368;evm.TU.Gh…	evm.TU.Gh_A03G0163|K04371;evm.TU.Gh_D13G2082|K04368;evm.TU.Gh_A13G1734|K04368	3	evm.TU.Gh_D05G3876|K04371;evm.TU.Gh_A07G0124|K04368;evm.TU.Gh_A05G0237|K04368;evm.TU.Gh_A08G1183|K04371;evm.TU.Gh_A03G0291|K04371;evm.TU.Gh_D03G1283|K04371;evm.TU.Gh_A05G0864|K04371;evm.TU.Gh_D08G1467|K04371;evm.TU.Gh_D07G0094|K04368;evm.TU.Gh_A07G0085|K04368;evm.TU.Gh_D07G2384|K04368;evm.TU.Gh_A12G0964|K04371;evm.TU.Gh_A06G0660|K04368;evm.TU.Gh_A07G1299|K04371	14	http://www.kegg.jp/pathway/map04726+K04371+K04368+K04368+K04371+K04371+K04371+K04371+K04371+K04371+K04368+K04368+K04368+K04368+K04371+K04368+K04368+K04371	yes
TNF signaling pathway	map04668	17	9	4636	7084	0.00696264	0.0414562	evm.TU.Gh_D05G3876|K04371;evm.TU.Gh_A07G0124|K04368;evm.TU.Gh_A05G0237|K04368;evm.TU.Gh_A08G1183|K04371;evm.TU.Gh_A03G0291|K04371;evm.TU.Gh_A03G0163|K04371;evm.TU.Gh_D03G1283|K04371;evm.TU.Gh_A05G0864|K04371;evm.TU.Gh_D08G1467|K04371;evm.TU.Gh_D07G0094|K04368;evm.TU.Gh_A07G0085|K04368;evm.TU.Gh_D13G2082|K04368;evm.TU.Gh_D07G2384|K04368;evm.TU.Gh_A12G0964|K04371;evm.TU.Gh_A06G0660|K04368;evm.TU.Gh…	evm.TU.Gh_A03G0163|K04371;evm.TU.Gh_D13G2082|K04368;evm.TU.Gh_A13G1734|K04368	3	evm.TU.Gh_D05G3876|K04371;evm.TU.Gh_A07G0124|K04368;evm.TU.Gh_A05G0237|K04368;evm.TU.Gh_A08G1183|K04371;evm.TU.Gh_A03G0291|K04371;evm.TU.Gh_D03G1283|K04371;evm.TU.Gh_A05G0864|K04371;evm.TU.Gh_D08G1467|K04371;evm.TU.Gh_D07G0094|K04368;evm.TU.Gh_A07G0085|K04368;evm.TU.Gh_D07G2384|K04368;evm.TU.Gh_A12G0964|K04371;evm.TU.Gh_A06G0660|K04368;evm.TU.Gh_A07G1299|K04371	14	http://www.kegg.jp/pathway/map04668+K04371+K04368+K04368+K04371+K04371+K04371+K04371+K04371+K04371+K04368+K04368+K04368+K04368+K04371+K04368+K04368+K04371	yes
T cell receptor signaling pathway	map04660	26	18	4627	7075	0.00690432	0.0414562	evm.TU.Gh_D05G3876|K04371;evm.TU.Gh_D11G0140|K06268;evm.TU.Gh_A07G0124|K04368;evm.TU.Gh_A05G0237|K04368;evm.TU.Gh_A11G0126|K06268;evm.TU.Gh_A11G0257|K06268;evm.TU.Gh_D11G0276|K06268;evm.TU.Gh_A08G1183|K04371;evm.TU.Gh_A03G0043|K06268;evm.TU.Gh_A13G1099|K06268;evm.TU.Gh_A03G0291|K04371;evm.TU.Gh_A03G0163|K04371;evm.TU.Gh_D03G1283|K04371;evm.TU.Gh_A05G0864|K04371;evm.TU.Gh_D08G1467|K04371;evm.TU.Gh…	evm.TU.Gh_A11G0257|K06268;evm.TU.Gh_D11G0276|K06268;evm.TU.Gh_A03G0043|K06268;evm.TU.Gh_A03G0163|K04371;evm.TU.Gh_D13G2082|K04368;evm.TU.Gh_A13G1734|K04368;evm.TU.Gh_A12G2144|K06268	7	evm.TU.Gh_D05G3876|K04371;evm.TU.Gh_D11G0140|K06268;evm.TU.Gh_A07G0124|K04368;evm.TU.Gh_A05G0237|K04368;evm.TU.Gh_A11G0126|K06268;evm.TU.Gh_A08G1183|K04371;evm.TU.Gh_A13G1099|K06268;evm.TU.Gh_A03G0291|K04371;evm.TU.Gh_D03G1283|K04371;evm.TU.Gh_A05G0864|K04371;evm.TU.Gh_D08G1467|K04371;evm.TU.Gh_D13G1364|K06268;evm.TU.Gh_D07G0094|K04368;evm.TU.Gh_A07G0085|K04368;evm.TU.Gh_D09G1801|K06268;evm.TU.Gh…	19	http://www.kegg.jp/pathway/map04660+K04371+K06268+K04368+K04368+K06268+K06268+K06268+K04371+K06268+K06268+K04371+K04371+K04371+K04371+K04371+K06268+K04368+K04368+K06268+K04368+K04368+K04371+K04368+K04368+K04371+K06268	yes
Ascorbate and aldarate metabolism	map00053	51	46	4602	7047	0.00636226	0.0414562	evm.TU.Gh_A10G0928|K08232;evm.TU.Gh_A08G1909|K10046;evm.TU.Gh_D04G0292|K00128;evm.TU.Gh_A02G0751|K00128;evm.TU.Gh_A06G0608|K00469;evm.TU.Gh_D05G0697|K00128;evm.TU.Gh_D13G1445|K14190;evm.TU.Gh_D07G2232|K00128;evm.TU.Gh_D06G1578|K14085;evm.TU.Gh_A12G1891|K00469;evm.TU.Gh_A08G1745|K00434;evm.TU.Gh_A12G0840|K00423;evm.TU.Gh_D08G2275|K10046;evm.TU.Gh_A07G2011|K00128;evm.TU.Gh_D02G1665|K00128;evm.TU.Gh…	evm.TU.Gh_D04G0292|K00128;evm.TU.Gh_A06G0608|K00469;evm.TU.Gh_D05G0697|K00128;evm.TU.Gh_A12G1891|K00469;evm.TU.Gh_A08G1745|K00434;evm.TU.Gh_D03G0106|K00128;evm.TU.Gh_D12G2745|K08232;evm.TU.Gh_A09G0296|K16190;evm.TU.Gh_D06G0690|K00469;evm.TU.Gh_D08G2093|K00434;evm.TU.Gh_A10G0080|K10047;evm.TU.Gh_D12G1167|K00103;evm.TU.Gh_D10G0084|K10047;evm.TU.Gh_A02G1616|K00128;evm.TU.Gh_Sca004857G03|K00469;evm.T…	16	evm.TU.Gh_A10G0928|K08232;evm.TU.Gh_A08G1909|K10046;evm.TU.Gh_A02G0751|K00128;evm.TU.Gh_D13G1445|K14190;evm.TU.Gh_D07G2232|K00128;evm.TU.Gh_D06G1578|K14085;evm.TU.Gh_A12G0840|K00423;evm.TU.Gh_D08G2275|K10046;evm.TU.Gh_A07G2011|K00128;evm.TU.Gh_D02G1665|K00128;evm.TU.Gh_Sca009869G01|K08232;evm.TU.Gh_A12G0799|K00012;evm.TU.Gh_D01G0665|K14190;evm.TU.Gh_A03G1812|K00434;evm.TU.Gh_D06G1049|K00434;evm.T…	35	http://www.kegg.jp/pathway/map00053+K08232+K10046+K00128+K00128+K00469+K00128+K14190+K00128+K14085+K00469+K00434+K00423+K10046+K00128+K00128+K08232+K00012+K14190+K00434+K00434+K10046+K00128+K00128+K00434+K08232+K08232+K16190+K00469+K00128+K00434+K00434+K14085+K14085+K10047+K00103+K00434+K00128+K10047+K00128+K14190+K00434+K00423+K00128+K00128+K00012+K14190+K00423+K00469+K08232+K00469+K00012	yes
Galactose metabolism	map00052	44	38	4609	7055	0.00676195	0.0414562	evm.TU.Gh_D08G0970|K06617;evm.TU.Gh_A12G1808|K01193;evm.TU.Gh_D08G1936|K01784;evm.TU.Gh_A05G3413|K01784;evm.TU.Gh_D13G0015|K15922;evm.TU.Gh_A06G0604|K00850;evm.TU.Gh_A03G0668|K06617;evm.TU.Gh_A10G0521|K01193;evm.TU.Gh_D05G1688|K00850;evm.TU.Gh_D05G1689|K06617;evm.TU.Gh_A08G1623|K01784;evm.TU.Gh_A01G1088|K06617;evm.TU.Gh_A13G1088|K06617;evm.TU.Gh_A07G0376|K00850;evm.TU.Gh_D06G0665|K00844;evm.TU.Gh…	evm.TU.Gh_D06G0665|K00844;evm.TU.Gh_D06G0902|K01193;evm.TU.Gh_A05G0198|K00850;evm.TU.Gh_A04G1175|K00011;evm.TU.Gh_A06G0820|K00850;evm.TU.Gh_D13G2268|K00844	6	evm.TU.Gh_D08G0970|K06617;evm.TU.Gh_A12G1808|K01193;evm.TU.Gh_D08G1936|K01784;evm.TU.Gh_A05G3413|K01784;evm.TU.Gh_D13G0015|K15922;evm.TU.Gh_A06G0604|K00850;evm.TU.Gh_A03G0668|K06617;evm.TU.Gh_A10G0521|K01193;evm.TU.Gh_D05G1688|K00850;evm.TU.Gh_D05G1689|K06617;evm.TU.Gh_A08G1623|K01784;evm.TU.Gh_A01G1088|K06617;evm.TU.Gh_A13G1088|K06617;evm.TU.Gh_A07G0376|K00850;evm.TU.Gh_A06G0587|K00844;evm.TU.Gh…	38	http://www.kegg.jp/pathway/map00052+K06617+K01193+K01784+K01784+K15922+K00850+K06617+K01193+K00850+K06617+K01784+K06617+K06617+K00850+K00844+K00844+K01193+K06617+K06617+K12309+K06617+K06617+K01784+K06617+K00850+K01193+K01835+K00850+K01193+K12309+K01193+K01193+K01193+K01193+K00850+K00011+K01835+K00850+K01784+K01190+K00850+K00844+K01193+K06617	yes
2-Oxocarboxylic acid metabolism	map01210	77	77	4576	7016	0.00543647	0.0414562	evm.TU.Gh_A05G1855|K00826;evm.TU.Gh_D05G1354|K00814;evm.TU.Gh_D04G1679|K00030;evm.TU.Gh_D03G0384|K11821;evm.TU.Gh_D10G0842|K00031;evm.TU.Gh_A10G1724|K11818;evm.TU.Gh_A10G1726|K11818;evm.TU.Gh_D07G0231|K14454;evm.TU.Gh_D12G1549|K00133;evm.TU.Gh_D07G0596|K11821;evm.TU.Gh_D03G0383|K11821;evm.TU.Gh_D03G0381|K11821;evm.TU.Gh_D05G1038|K13027;evm.TU.Gh_A08G0007|K14677;evm.TU.Gh_D10G1432|K01687;evm.TU.Gh…	evm.TU.Gh_D10G0842|K00031;evm.TU.Gh_A10G1724|K11818;evm.TU.Gh_D12G1549|K00133;evm.TU.Gh_D07G0596|K11821;evm.TU.Gh_D05G1038|K13027;evm.TU.Gh_D10G1432|K01687;evm.TU.Gh_A09G0035|K14455;evm.TU.Gh_A13G0329|K00145;evm.TU.Gh_A11G1911|K00826;evm.TU.Gh_D02G0305|K01687;evm.TU.Gh_D11G2064|K00826;evm.TU.Gh_A01G1513|K00826;evm.TU.Gh_A10G2228|K00814;evm.TU.Gh_D09G1487|K00620;evm.TU.Gh_A05G0953|K13027;evm.TU.Gh…	26	evm.TU.Gh_A05G1855|K00826;evm.TU.Gh_D05G1354|K00814;evm.TU.Gh_D04G1679|K00030;evm.TU.Gh_D03G0384|K11821;evm.TU.Gh_A10G1726|K11818;evm.TU.Gh_D07G0231|K14454;evm.TU.Gh_D03G0383|K11821;evm.TU.Gh_D03G0381|K11821;evm.TU.Gh_A08G0007|K14677;evm.TU.Gh_D04G1482|K14677;evm.TU.Gh_D10G2556|K11818;evm.TU.Gh_A05G2255|K00826;evm.TU.Gh_A04G1071|K00030;evm.TU.Gh_A03G1189|K14272;evm.TU.Gh_A12G1685|K11821;evm.TU.Gh…	51	http://www.kegg.jp/pathway/map01210+K00826+K00814+K00030+K11821+K00031+K11818+K11818+K14454+K00133+K11821+K11821+K11821+K13027+K14677+K01687+K14677+K14455+K11818+K00145+K00826+K00030+K00826+K14272+K11821+K01687+K00826+K00826+K00814+K00928+K00826+K00928+K00620+K00030+K00030+K11820+K11821+K01681+K00826+K13027+K01653+K14677+K01653+K11818+K00053+K11818+K00812+K00826+K14455+K00620+K11821+K11821+K00826…	yes
Dorso-ventral axis formation	map04320	17	9	4636	7084	0.00696264	0.0414562	evm.TU.Gh_D05G3876|K04371;evm.TU.Gh_A07G0124|K04368;evm.TU.Gh_A05G0237|K04368;evm.TU.Gh_A08G1183|K04371;evm.TU.Gh_A03G0291|K04371;evm.TU.Gh_A03G0163|K04371;evm.TU.Gh_D03G1283|K04371;evm.TU.Gh_A05G0864|K04371;evm.TU.Gh_D08G1467|K04371;evm.TU.Gh_D07G0094|K04368;evm.TU.Gh_A07G0085|K04368;evm.TU.Gh_D13G2082|K04368;evm.TU.Gh_D07G2384|K04368;evm.TU.Gh_A12G0964|K04371;evm.TU.Gh_A06G0660|K04368;evm.TU.Gh…	evm.TU.Gh_A03G0163|K04371;evm.TU.Gh_D13G2082|K04368;evm.TU.Gh_A13G1734|K04368	3	evm.TU.Gh_D05G3876|K04371;evm.TU.Gh_A07G0124|K04368;evm.TU.Gh_A05G0237|K04368;evm.TU.Gh_A08G1183|K04371;evm.TU.Gh_A03G0291|K04371;evm.TU.Gh_D03G1283|K04371;evm.TU.Gh_A05G0864|K04371;evm.TU.Gh_D08G1467|K04371;evm.TU.Gh_D07G0094|K04368;evm.TU.Gh_A07G0085|K04368;evm.TU.Gh_D07G2384|K04368;evm.TU.Gh_A12G0964|K04371;evm.TU.Gh_A06G0660|K04368;evm.TU.Gh_A07G1299|K04371	14	http://www.kegg.jp/pathway/map04320+K04371+K04368+K04368+K04371+K04371+K04371+K04371+K04371+K04371+K04368+K04368+K04368+K04368+K04371+K04368+K04368+K04371	yes
Carbon fixation pathways in prokaryotes	map00720	35	28	4618	7065	0.00739815	0.0423174	evm.TU.Gh_A13G1279|K01595;evm.TU.Gh_D10G1363|K00297;evm.TU.Gh_D10G0842|K00031;evm.TU.Gh_A05G2594|K01782;evm.TU.Gh_D09G1962|K00297;evm.TU.Gh_D13G1583|K01595;evm.TU.Gh_A10G1377|K14465;evm.TU.Gh_A04G0754|K01962;evm.TU.Gh_A05G3511|K01895;evm.TU.Gh_D10G1780|K01648;evm.TU.Gh_D12G1702|K01595;evm.TU.Gh_D06G1946|K01895;evm.TU.Gh_D12G1059|K01962;evm.TU.Gh_A12G2609|K01962;evm.TU.Gh_A06G1022|K02160;evm.TU.Gh…	evm.TU.Gh_A13G1279|K01595;evm.TU.Gh_D10G0842|K00031;evm.TU.Gh_D13G1583|K01595;evm.TU.Gh_A04G0754|K01962;evm.TU.Gh_D12G1702|K01595;evm.TU.Gh_D09G0093|K02160;evm.TU.Gh_A03G0169|K01961;evm.TU.Gh_D01G2339|K01595;evm.TU.Gh_D13G2520|K01962;evm.TU.Gh_A05G3209|K02160;evm.TU.Gh_A01G0390|K01595;evm.TU.Gh_A01G0224|K01648;evm.TU.Gh_D02G1016|K01961;evm.TU.Gh_D04G0397|K02160;evm.TU.Gh_D08G2655|K01595	15	evm.TU.Gh_D10G1363|K00297;evm.TU.Gh_A05G2594|K01782;evm.TU.Gh_D09G1962|K00297;evm.TU.Gh_A10G1377|K14465;evm.TU.Gh_A05G3511|K01895;evm.TU.Gh_D10G1780|K01648;evm.TU.Gh_D06G1946|K01895;evm.TU.Gh_D12G1059|K01962;evm.TU.Gh_A12G2609|K01962;evm.TU.Gh_A06G1022|K02160;evm.TU.Gh_D05G2888|K01782;evm.TU.Gh_A05G2655|K01681;evm.TU.Gh_D10G1086|K14465;evm.TU.Gh_A10G1534|K01648;evm.TU.Gh_D04G0098|K01895;evm.TU.Gh…	20	http://www.kegg.jp/pathway/map00720+K01595+K00297+K00031+K01782+K00297+K01595+K14465+K01962+K01895+K01648+K01595+K01895+K01962+K01962+K02160+K02160+K01961+K01782+K01595+K01962+K01681+K14465+K02160+K01648+K01595+K01648+K01961+K01895+K00297+K02160+K00031+K01595+K00297+K01962+K01648	yes
Toll-like receptor signaling pathway	map04620	32	25	4621	7068	0.0083265	0.0466937	evm.TU.Gh_D05G3876|K04371;evm.TU.Gh_D03G0072|K04392;evm.TU.Gh_A07G0124|K04368;evm.TU.Gh_A05G0237|K04368;evm.TU.Gh_A13G0635|K04733;evm.TU.Gh_A08G1258|K04392;evm.TU.Gh_A08G1183|K04371;evm.TU.Gh_A03G0291|K04371;evm.TU.Gh_A03G0163|K04371;evm.TU.Gh_D05G0243|K04392;evm.TU.Gh_A12G2499|K04392;evm.TU.Gh_A05G0179|K04392;evm.TU.Gh_D02G0984|K04392;evm.TU.Gh_D03G1283|K04371;evm.TU.Gh_A02G0857|K04392;evm.TU.Gh…	evm.TU.Gh_D03G0072|K04392;evm.TU.Gh_A13G0635|K04733;evm.TU.Gh_A08G1258|K04392;evm.TU.Gh_A03G0163|K04371;evm.TU.Gh_D05G0243|K04392;evm.TU.Gh_A05G0179|K04392;evm.TU.Gh_D02G0984|K04392;evm.TU.Gh_A02G0857|K04392;evm.TU.Gh_D08G1547|K04392;evm.TU.Gh_D06G0618|K04392;evm.TU.Gh_A06G0026|K04392;evm.TU.Gh_D13G2082|K04368;evm.TU.Gh_A06G0551|K04392;evm.TU.Gh_A13G1734|K04368;evm.TU.Gh_D11G1753|K04392;evm.TU.Gh…	16	evm.TU.Gh_D05G3876|K04371;evm.TU.Gh_A07G0124|K04368;evm.TU.Gh_A05G0237|K04368;evm.TU.Gh_A08G1183|K04371;evm.TU.Gh_A03G0291|K04371;evm.TU.Gh_A12G2499|K04392;evm.TU.Gh_D03G1283|K04371;evm.TU.Gh_A05G0864|K04371;evm.TU.Gh_D08G1467|K04371;evm.TU.Gh_D07G0094|K04368;evm.TU.Gh_A07G0085|K04368;evm.TU.Gh_D07G2384|K04368;evm.TU.Gh_A12G0964|K04371;evm.TU.Gh_A06G0660|K04368;evm.TU.Gh_A07G1299|K04371;evm.TU.Gh…	16	http://www.kegg.jp/pathway/map04620+K04371+K04392+K04368+K04368+K04733+K04392+K04371+K04371+K04371+K04392+K04392+K04392+K04392+K04371+K04392+K04392+K04371+K04371+K04392+K04392+K04368+K04368+K04368+K04392+K04368+K04371+K04368+K04368+K04392+K04371+K04733+K04392	yes
Fatty acid biosynthesis	map00061	48	44	4605	7049	0.0095696	0.0526328	evm.TU.Gh_D08G0524|K10782;evm.TU.Gh_D09G0751|K09458;evm.TU.Gh_D05G2554|K11262;evm.TU.Gh_A04G1363|K00208;evm.TU.Gh_D06G1490|K09458;evm.TU.Gh_D08G0158|K00208;evm.TU.Gh_A04G0754|K01962;evm.TU.Gh_A12G0128|K03921;evm.TU.Gh_D10G1197|K03921;evm.TU.Gh_D05G1425|K09458;evm.TU.Gh_A08G0436|K10782;evm.TU.Gh_D05G0395|K00059;evm.TU.Gh_A06G0711|K09458;evm.TU.Gh_D13G2493|K09458;evm.TU.Gh_D03G0588|K03921;evm.TU.Gh…	evm.TU.Gh_D08G0524|K10782;evm.TU.Gh_D05G2554|K11262;evm.TU.Gh_A04G1363|K00208;evm.TU.Gh_D06G1490|K09458;evm.TU.Gh_D08G0158|K00208;evm.TU.Gh_A04G0754|K01962;evm.TU.Gh_A12G0128|K03921;evm.TU.Gh_D10G1197|K03921;evm.TU.Gh_D05G1425|K09458;evm.TU.Gh_A08G0436|K10782;evm.TU.Gh_A06G0711|K09458;evm.TU.Gh_D03G0588|K03921;evm.TU.Gh_D09G0093|K02160;evm.TU.Gh_D11G0257|K00648;evm.TU.Gh_A03G0169|K01961;evm.TU.Gh…	38	evm.TU.Gh_D09G0751|K09458;evm.TU.Gh_D05G0395|K00059;evm.TU.Gh_D13G2493|K09458;evm.TU.Gh_A05G0293|K00059;evm.TU.Gh_D12G1059|K01962;evm.TU.Gh_A12G2609|K01962;evm.TU.Gh_A06G1022|K02160;evm.TU.Gh_A10G1285|K03921;evm.TU.Gh_D03G1548|K00648;evm.TU.Gh_A13G2224|K01962	10	http://www.kegg.jp/pathway/map00061+K10782+K09458+K11262+K00208+K09458+K00208+K01962+K03921+K03921+K09458+K10782+K00059+K09458+K09458+K03921+K00059+K01962+K01962+K02160+K02160+K00648+K01961+K01962+K03921+K03921+K02372+K02160+K09458+K00208+K00208+K11262+K00648+K00208+K00645+K09458+K03921+K01961+K11262+K00645+K03921+K10782+K09458+K02160+K09458+K09458+K00648+K01962+K00648	no
Propanoate metabolism	map00640	41	36	4612	7057	0.0103505	0.0558537	evm.TU.Gh_A05G2594|K01782;evm.TU.Gh_D05G2554|K11262;evm.TU.Gh_D04G0292|K00128;evm.TU.Gh_A02G0751|K00128;evm.TU.Gh_A04G0754|K01962;evm.TU.Gh_A05G3511|K01895;evm.TU.Gh_D05G0697|K00128;evm.TU.Gh_D07G2232|K00128;evm.TU.Gh_D06G1578|K14085;evm.TU.Gh_D06G1946|K01895;evm.TU.Gh_D12G1059|K01962;evm.TU.Gh_A12G2609|K01962;evm.TU.Gh_A06G1022|K02160;evm.TU.Gh_D09G0093|K02160;evm.TU.Gh_A07G2011|K00128;evm.TU.Gh…	evm.TU.Gh_D05G2554|K11262;evm.TU.Gh_D04G0292|K00128;evm.TU.Gh_A04G0754|K01962;evm.TU.Gh_D05G0697|K00128;evm.TU.Gh_D09G0093|K02160;evm.TU.Gh_A03G0169|K01961;evm.TU.Gh_D13G2520|K01962;evm.TU.Gh_A05G3209|K02160;evm.TU.Gh_D03G0106|K00128;evm.TU.Gh_D01G1885|K11262;evm.TU.Gh_D02G1016|K01961;evm.TU.Gh_A05G2294|K11262;evm.TU.Gh_A02G1616|K00128;evm.TU.Gh_D04G0397|K02160	14	evm.TU.Gh_A05G2594|K01782;evm.TU.Gh_A02G0751|K00128;evm.TU.Gh_A05G3511|K01895;evm.TU.Gh_D07G2232|K00128;evm.TU.Gh_D06G1578|K14085;evm.TU.Gh_D06G1946|K01895;evm.TU.Gh_D12G1059|K01962;evm.TU.Gh_A12G2609|K01962;evm.TU.Gh_A06G1022|K02160;evm.TU.Gh_A07G2011|K00128;evm.TU.Gh_D02G1665|K00128;evm.TU.Gh_D05G2888|K01782;evm.TU.Gh_D10G0110|K01578;evm.TU.Gh_A08G0800|K05605;evm.TU.Gh_A02G0784|K07511;evm.TU.Gh…	27	http://www.kegg.jp/pathway/map00640+K01782+K11262+K00128+K00128+K01962+K01895+K00128+K00128+K14085+K01895+K01962+K01962+K02160+K02160+K00128+K00128+K01961+K01782+K01962+K01578+K02160+K05605+K00128+K07511+K00128+K11262+K00128+K01578+K14085+K14085+K01961+K11262+K01895+K00128+K05605+K00128+K07511+K02160+K00128+K00128+K01962	no
Axon guidance	map04360	39	34	4614	7059	0.011398	0.0603674	evm.TU.Gh_D05G3876|K04371;evm.TU.Gh_D03G0072|K04392;evm.TU.Gh_D11G0140|K06268;evm.TU.Gh_D09G1712|K05765;evm.TU.Gh_A11G0126|K06268;evm.TU.Gh_A11G0257|K06268;evm.TU.Gh_A08G1258|K04392;evm.TU.Gh_D11G0276|K06268;evm.TU.Gh_A08G1183|K04371;evm.TU.Gh_D09G2224|K05765;evm.TU.Gh_A03G0043|K06268;evm.TU.Gh_A13G1099|K06268;evm.TU.Gh_A03G0291|K04371;evm.TU.Gh_A09G1619|K05765;evm.TU.Gh_A03G0163|K04371;evm.TU.Gh…	evm.TU.Gh_D03G0072|K04392;evm.TU.Gh_D09G1712|K05765;evm.TU.Gh_A11G0257|K06268;evm.TU.Gh_A08G1258|K04392;evm.TU.Gh_D11G0276|K06268;evm.TU.Gh_A03G0043|K06268;evm.TU.Gh_A09G1619|K05765;evm.TU.Gh_A03G0163|K04371;evm.TU.Gh_D05G0243|K04392;evm.TU.Gh_D11G1360|K05765;evm.TU.Gh_A05G0179|K04392;evm.TU.Gh_D02G0984|K04392;evm.TU.Gh_A02G0857|K04392;evm.TU.Gh_D08G1547|K04392;evm.TU.Gh_D06G0618|K04392;evm.TU.Gh…	22	evm.TU.Gh_D05G3876|K04371;evm.TU.Gh_D11G0140|K06268;evm.TU.Gh_A11G0126|K06268;evm.TU.Gh_A08G1183|K04371;evm.TU.Gh_D09G2224|K05765;evm.TU.Gh_A13G1099|K06268;evm.TU.Gh_A03G0291|K04371;evm.TU.Gh_A12G2499|K04392;evm.TU.Gh_D03G1283|K04371;evm.TU.Gh_A05G0864|K04371;evm.TU.Gh_D08G1467|K04371;evm.TU.Gh_D13G1364|K06268;evm.TU.Gh_A09G2011|K05765;evm.TU.Gh_D09G1801|K06268;evm.TU.Gh_Sca010475G01|K05765;evm.T…	17	http://www.kegg.jp/pathway/map04360+K04371+K04392+K06268+K05765+K06268+K06268+K04392+K06268+K04371+K05765+K06268+K06268+K04371+K05765+K04371+K04392+K05765+K04392+K04392+K04392+K04371+K04392+K04392+K04371+K04371+K06268+K05765+K04392+K04392+K06268+K05765+K05765+K04392+K04371+K04392+K04371+K05765+K06268+K04392	no
Renal cell carcinoma	map05211	31	25	4622	7068	0.0121237	0.0630431	evm.TU.Gh_D05G3876|K04371;evm.TU.Gh_D03G0072|K04392;evm.TU.Gh_A07G0124|K04368;evm.TU.Gh_A05G0237|K04368;evm.TU.Gh_A08G1258|K04392;evm.TU.Gh_A08G1183|K04371;evm.TU.Gh_A03G0291|K04371;evm.TU.Gh_A03G0163|K04371;evm.TU.Gh_D05G0243|K04392;evm.TU.Gh_A12G2499|K04392;evm.TU.Gh_A05G0179|K04392;evm.TU.Gh_D02G0984|K04392;evm.TU.Gh_D03G1283|K04371;evm.TU.Gh_A02G0857|K04392;evm.TU.Gh_A13G1965|K03872;evm.TU.Gh…	evm.TU.Gh_D03G0072|K04392;evm.TU.Gh_A08G1258|K04392;evm.TU.Gh_A03G0163|K04371;evm.TU.Gh_D05G0243|K04392;evm.TU.Gh_A05G0179|K04392;evm.TU.Gh_D02G0984|K04392;evm.TU.Gh_A02G0857|K04392;evm.TU.Gh_D08G1547|K04392;evm.TU.Gh_D06G0618|K04392;evm.TU.Gh_A06G0026|K04392;evm.TU.Gh_D13G2082|K04368;evm.TU.Gh_A06G0551|K04392;evm.TU.Gh_A13G1734|K04368;evm.TU.Gh_D11G1753|K04392;evm.TU.Gh_A11G1595|K04392	15	evm.TU.Gh_D05G3876|K04371;evm.TU.Gh_A07G0124|K04368;evm.TU.Gh_A05G0237|K04368;evm.TU.Gh_A08G1183|K04371;evm.TU.Gh_A03G0291|K04371;evm.TU.Gh_A12G2499|K04392;evm.TU.Gh_D03G1283|K04371;evm.TU.Gh_A13G1965|K03872;evm.TU.Gh_A05G0864|K04371;evm.TU.Gh_D08G1467|K04371;evm.TU.Gh_D07G0094|K04368;evm.TU.Gh_A07G0085|K04368;evm.TU.Gh_D07G2384|K04368;evm.TU.Gh_A12G0964|K04371;evm.TU.Gh_A06G0660|K04368;evm.TU.Gh…	16	http://www.kegg.jp/pathway/map05211+K04371+K04392+K04368+K04368+K04392+K04371+K04371+K04371+K04392+K04392+K04392+K04392+K04371+K04392+K03872+K04392+K04371+K04371+K04392+K04392+K04368+K04368+K04368+K04392+K04368+K04371+K04368+K04368+K04392+K04371+K04392	no
Glutamatergic synapse	map04724	46	43	4607	7050	0.0136233	0.0695761	evm.TU.Gh_D05G3876|K04371;evm.TU.Gh_D11G0140|K06268;evm.TU.Gh_D11G1642|K14207;evm.TU.Gh_A11G0126|K06268;evm.TU.Gh_A11G0257|K06268;evm.TU.Gh_D08G0844|K01915;evm.TU.Gh_A09G1788|K01915;evm.TU.Gh_A11G0758|K01115;evm.TU.Gh_A07G0521|K15009;evm.TU.Gh_D02G0311|K01915;evm.TU.Gh_Sca005308G01|K01115;evm.TU.Gh_D11G0276|K06268;evm.TU.Gh_A11G1484|K14207;evm.TU.Gh_A08G1183|K04371;evm.TU.Gh_D04G1445|K01915;evm.T…	evm.TU.Gh_A11G0257|K06268;evm.TU.Gh_D08G0844|K01915;evm.TU.Gh_A09G1788|K01915;evm.TU.Gh_A11G0758|K01115;evm.TU.Gh_D11G0276|K06268;evm.TU.Gh_A03G0043|K06268;evm.TU.Gh_A03G0163|K04371;evm.TU.Gh_D12G0242|K01115;evm.TU.Gh_D11G2775|K01115;evm.TU.Gh_A01G0880|K01115;evm.TU.Gh_A12G0243|K01115;evm.TU.Gh_D06G0219|K13576;evm.TU.Gh_D01G0915|K01115;evm.TU.Gh_A11G2458|K01115;evm.TU.Gh_D03G0743|K01915;evm.TU.Gh…	17	evm.TU.Gh_D05G3876|K04371;evm.TU.Gh_D11G0140|K06268;evm.TU.Gh_D11G1642|K14207;evm.TU.Gh_A11G0126|K06268;evm.TU.Gh_A07G0521|K15009;evm.TU.Gh_D02G0311|K01915;evm.TU.Gh_Sca005308G01|K01115;evm.TU.Gh_A11G1484|K14207;evm.TU.Gh_A08G1183|K04371;evm.TU.Gh_D04G1445|K01915;evm.TU.Gh_A13G1099|K06268;evm.TU.Gh_A03G0291|K04371;evm.TU.Gh_A02G0242|K01915;evm.TU.Gh_A08G1600|K01115;evm.TU.Gh_D03G1283|K04371;evm.T…	29	http://www.kegg.jp/pathway/map04724+K04371+K06268+K14207+K06268+K06268+K01915+K01915+K01115+K15009+K01915+K01115+K06268+K14207+K04371+K01915+K06268+K06268+K04371+K01915+K04371+K01115+K01115+K01115+K04371+K01115+K01115+K01115+K01115+K13576+K04371+K04371+K01915+K06268+K01115+K06268+K01115+K01115+K14207+K01115+K01115+K04371+K01915+K13576+K04371+K06268+K01915	no
Steroid hormone biosynthesis	map00140	9	3	4644	7090	0.0141739	0.0707221	evm.TU.Gh_D03G1200|K10251;evm.TU.Gh_D03G1205|K10251;evm.TU.Gh_A03G1143|K10251;evm.TU.Gh_D13G2511|K12345;evm.TU.Gh_D10G2420|K12345;evm.TU.Gh_A13G2206|K12345;evm.TU.Gh_A03G2065|K10251;evm.TU.Gh_A03G2073|K10251;evm.TU.Gh_A02G1624|K12345	evm.TU.Gh_D03G1200|K10251;evm.TU.Gh_D03G1205|K10251;evm.TU.Gh_A03G1143|K10251;evm.TU.Gh_D13G2511|K12345;evm.TU.Gh_A13G2206|K12345;evm.TU.Gh_A03G2065|K10251;evm.TU.Gh_A03G2073|K10251;evm.TU.Gh_A02G1624|K12345	8	evm.TU.Gh_D10G2420|K12345	1	http://www.kegg.jp/pathway/map00140+K10251+K10251+K10251+K12345+K12345+K12345+K10251+K10251+K12345	no
Porphyrin and chlorophyll metabolism	map00860	45	42	4608	7051	0.0143423	0.0707221	evm.TU.Gh_A02G0754|K13600;evm.TU.Gh_A04G0903|K00218;evm.TU.Gh_D09G1582|K00522;evm.TU.Gh_D07G0474|K03428;evm.TU.Gh_A07G0409|K03428;evm.TU.Gh_D10G0595|K02302;evm.TU.Gh_A03G0591|K10960;evm.TU.Gh_A11G0957|K00231;evm.TU.Gh_D10G0283|K03405;evm.TU.Gh_D05G3302|K01599;evm.TU.Gh_A07G0953|K13071;evm.TU.Gh_D05G1919|K01719;evm.TU.Gh_D05G2919|K00522;evm.TU.Gh_A13G1773|K00510;evm.TU.Gh_Sca055215G01|K03405;evm.T…	evm.TU.Gh_D10G0595|K02302;evm.TU.Gh_A03G0591|K10960;evm.TU.Gh_D13G2272|K08101;evm.TU.Gh_D13G1533|K00218;evm.TU.Gh_A04G0240|K00218;evm.TU.Gh_D05G3468|K00218;evm.TU.Gh_A10G0556|K02302;evm.TU.Gh_D03G0876|K10960	8	evm.TU.Gh_A02G0754|K13600;evm.TU.Gh_A04G0903|K00218;evm.TU.Gh_D09G1582|K00522;evm.TU.Gh_D07G0474|K03428;evm.TU.Gh_A07G0409|K03428;evm.TU.Gh_A11G0957|K00231;evm.TU.Gh_D10G0283|K03405;evm.TU.Gh_D05G3302|K01599;evm.TU.Gh_A07G0953|K13071;evm.TU.Gh_D05G1919|K01719;evm.TU.Gh_D05G2919|K00522;evm.TU.Gh_A13G1773|K00510;evm.TU.Gh_Sca055215G01|K03405;evm.TU.Gh_D05G2237|K01698;evm.TU.Gh_D05G2235|K13600;evm.T…	37	http://www.kegg.jp/pathway/map00860+K13600+K00218+K00522+K03428+K03428+K02302+K10960+K00231+K03405+K01599+K13071+K01719+K00522+K00510+K03405+K08101+K01698+K13600+K01719+K02492+K02492+K08099+K00218+K08099+K00218+K00522+K00218+K00218+K13071+K02302+K00522+K00231+K00510+K03405+K13600+K01599+K02492+K10960+K00522+K01698+K13600+K03405+K03795+K01845+K01772	no
Glycerophospholipid metabolism	map00564	113	130	4540	6963	0.0162089	0.0785719	evm.TU.Gh_D04G1133|K15728;evm.TU.Gh_D10G1343|K13508;evm.TU.Gh_A12G0824|K13508;evm.TU.Gh_D13G0218|K00995;evm.TU.Gh_D04G0605|K13508;evm.TU.Gh_A03G1851|K13506;evm.TU.Gh_D06G2265|K13519;evm.TU.Gh_A01G0657|K00981;evm.TU.Gh_A06G0100|K13513;evm.TU.Gh_D13G0654|K00901;evm.TU.Gh_D08G0285|K00981;evm.TU.Gh_D05G0055|K00901;evm.TU.Gh_D09G1503|K15728;evm.TU.Gh_A03G0663|K01517;evm.TU.Gh_D01G0538|K00901;evm.TU.Gh…	evm.TU.Gh_A12G0824|K13508;evm.TU.Gh_D13G0218|K00995;evm.TU.Gh_D04G0605|K13508;evm.TU.Gh_A03G1851|K13506;evm.TU.Gh_D06G2265|K13519;evm.TU.Gh_A01G0657|K00981;evm.TU.Gh_D08G0285|K00981;evm.TU.Gh_D05G0055|K00901;evm.TU.Gh_D06G1247|K00993;evm.TU.Gh_D04G1883|K00993;evm.TU.Gh_D04G0040|K00111;evm.TU.Gh_A12G2430|K05929;evm.TU.Gh_A11G0758|K01115;evm.TU.Gh_D04G0121|K00006;evm.TU.Gh_A04G0765|K13508;evm.TU.Gh…	53	evm.TU.Gh_D04G1133|K15728;evm.TU.Gh_D10G1343|K13508;evm.TU.Gh_A06G0100|K13513;evm.TU.Gh_D13G0654|K00901;evm.TU.Gh_D09G1503|K15728;evm.TU.Gh_A03G0663|K01517;evm.TU.Gh_D01G0538|K00901;evm.TU.Gh_D07G0691|K00901;evm.TU.Gh_A08G2118|K00894;evm.TU.Gh_D02G1225|K05929;evm.TU.Gh_D03G1109|K01114;evm.TU.Gh_A12G1248|K00901;evm.TU.Gh_Sca005308G01|K01115;evm.TU.Gh_D07G1870|K00968;evm.TU.Gh_D10G0092|K00981;evm.T…	60	http://www.kegg.jp/pathway/map00564+K15728+K13508+K13508+K00995+K13508+K13506+K13519+K00981+K13513+K00901+K00981+K00901+K15728+K01517+K00901+K00901+K00894+K05929+K00993+K00993+K01114+K00111+K05929+K01115+K00006+K13508+K14156+K13508+K14156+K00901+K00006+K13506+K13519+K01115+K00968+K13513+K16860+K00981+K13513+K06130+K01115+K01114+K00981+K13511+K00901+K01517+K01115+K00894+K13511+K01115+K13508+K00901…	no
Hepatitis B	map05161	46	44	4607	7049	0.0173465	0.082685	evm.TU.Gh_D05G3876|K04371;evm.TU.Gh_A07G0124|K04368;evm.TU.Gh_D09G0813|K06627;evm.TU.Gh_A05G0237|K04368;evm.TU.Gh_A06G0195|K06627;evm.TU.Gh_D02G2041|K10140;evm.TU.Gh_A05G0037|K06627;evm.TU.Gh_A08G2117|K11594;evm.TU.Gh_A03G1624|K10140;evm.TU.Gh_D05G1991|K06627;evm.TU.Gh_A06G0394|K06627;evm.TU.Gh_D03G1752|K06627;evm.TU.Gh_D01G0075|K01110;evm.TU.Gh_D06G0428|K06627;evm.TU.Gh_A08G1183|K04371;evm.TU.Gh…	evm.TU.Gh_D09G0813|K06627;evm.TU.Gh_A06G0195|K06627;evm.TU.Gh_D02G2041|K10140;evm.TU.Gh_A05G0037|K06627;evm.TU.Gh_A08G2117|K11594;evm.TU.Gh_A03G1624|K10140;evm.TU.Gh_D05G1991|K06627;evm.TU.Gh_D03G1752|K06627;evm.TU.Gh_D06G0428|K06627;evm.TU.Gh_A05G1796|K06627;evm.TU.Gh_A09G0811|K06627;evm.TU.Gh_A03G0163|K04371;evm.TU.Gh_A12G0183|K06627;evm.TU.Gh_D06G0190|K06627;evm.TU.Gh_D01G1236|K06620;evm.TU.Gh…	30	evm.TU.Gh_D05G3876|K04371;evm.TU.Gh_A07G0124|K04368;evm.TU.Gh_A05G0237|K04368;evm.TU.Gh_A06G0394|K06627;evm.TU.Gh_D01G0075|K01110;evm.TU.Gh_A08G1183|K04371;evm.TU.Gh_A03G0291|K04371;evm.TU.Gh_D03G1283|K04371;evm.TU.Gh_A05G0864|K04371;evm.TU.Gh_D08G1467|K04371;evm.TU.Gh_D07G0094|K04368;evm.TU.Gh_A07G0085|K04368;evm.TU.Gh_D07G2384|K04368;evm.TU.Gh_A12G0964|K04371;evm.TU.Gh_A06G0660|K04368;evm.TU.Gh…	16	http://www.kegg.jp/pathway/map05161+K04371+K04368+K06627+K04368+K06627+K10140+K06627+K11594+K10140+K06627+K06627+K06627+K01110+K06627+K04371+K06627+K04371+K06627+K04371+K06627+K06627+K06620+K06627+K06620+K04371+K06627+K06627+K06627+K04371+K04371+K11594+K06620+K01110+K04368+K11594+K04368+K04368+K06620+K04368+K06620+K04371+K04368+K04368+K04371+K06627+K10140	no
Acute myeloid leukemia	map05221	20	14	4633	7079	0.0181044	0.0848831	evm.TU.Gh_D05G3876|K04371;evm.TU.Gh_A07G0124|K04368;evm.TU.Gh_A05G0237|K04368;evm.TU.Gh_D10G1109|K04688;evm.TU.Gh_A08G1183|K04371;evm.TU.Gh_A03G0291|K04371;evm.TU.Gh_D03G0837|K04688;evm.TU.Gh_A03G0163|K04371;evm.TU.Gh_D03G1283|K04371;evm.TU.Gh_A05G0864|K04371;evm.TU.Gh_D08G1467|K04371;evm.TU.Gh_D07G0094|K04368;evm.TU.Gh_A07G0085|K04368;evm.TU.Gh_D13G2082|K04368;evm.TU.Gh_D07G2384|K04368;evm.TU.Gh…	evm.TU.Gh_D10G1109|K04688;evm.TU.Gh_A03G0163|K04371;evm.TU.Gh_D13G2082|K04368;evm.TU.Gh_A13G1734|K04368;evm.TU.Gh_A10G1361|K04688	5	evm.TU.Gh_D05G3876|K04371;evm.TU.Gh_A07G0124|K04368;evm.TU.Gh_A05G0237|K04368;evm.TU.Gh_A08G1183|K04371;evm.TU.Gh_A03G0291|K04371;evm.TU.Gh_D03G0837|K04688;evm.TU.Gh_D03G1283|K04371;evm.TU.Gh_A05G0864|K04371;evm.TU.Gh_D08G1467|K04371;evm.TU.Gh_D07G0094|K04368;evm.TU.Gh_A07G0085|K04368;evm.TU.Gh_D07G2384|K04368;evm.TU.Gh_A12G0964|K04371;evm.TU.Gh_A06G0660|K04368;evm.TU.Gh_A07G1299|K04371	15	http://www.kegg.jp/pathway/map05221+K04371+K04368+K04368+K04688+K04371+K04371+K04688+K04371+K04371+K04371+K04371+K04368+K04368+K04368+K04368+K04371+K04368+K04368+K04371+K04688	no
beta-Alanine metabolism	map00410	39	36	4614	7057	0.0195526	0.0889011	evm.TU.Gh_D08G1868|K00276;evm.TU.Gh_A05G2594|K01782;evm.TU.Gh_D03G0956|K01431;evm.TU.Gh_D04G0292|K00128;evm.TU.Gh_A02G0751|K00128;evm.TU.Gh_D05G0697|K00128;evm.TU.Gh_A12G2461|K01580;evm.TU.Gh_A03G0997|K01580;evm.TU.Gh_D07G2232|K00128;evm.TU.Gh_D06G1578|K14085;evm.TU.Gh_D02G1390|K01580;evm.TU.Gh_A12G1414|K01580;evm.TU.Gh_A07G2011|K00128;evm.TU.Gh_D02G1665|K00128;evm.TU.Gh_D05G2888|K01782;evm.TU.Gh…	evm.TU.Gh_D04G0292|K00128;evm.TU.Gh_D05G0697|K00128;evm.TU.Gh_A03G0997|K01580;evm.TU.Gh_D02G1390|K01580;evm.TU.Gh_A01G1192|K01580;evm.TU.Gh_D03G0106|K00128;evm.TU.Gh_A08G0862|K00797;evm.TU.Gh_A02G1616|K00128	8	evm.TU.Gh_D08G1868|K00276;evm.TU.Gh_A05G2594|K01782;evm.TU.Gh_D03G0956|K01431;evm.TU.Gh_A02G0751|K00128;evm.TU.Gh_A12G2461|K01580;evm.TU.Gh_D07G2232|K00128;evm.TU.Gh_D06G1578|K14085;evm.TU.Gh_A12G1414|K01580;evm.TU.Gh_A07G2011|K00128;evm.TU.Gh_D02G1665|K00128;evm.TU.Gh_D05G2888|K01782;evm.TU.Gh_D07G0972|K01431;evm.TU.Gh_D07G1183|K01464;evm.TU.Gh_D10G0110|K01578;evm.TU.Gh_A08G0800|K05605;evm.TU.Gh…	31	http://www.kegg.jp/pathway/map00410+K00276+K01782+K01431+K00128+K00128+K00128+K01580+K01580+K00128+K14085+K01580+K01580+K00128+K00128+K01782+K01431+K01464+K01578+K05605+K01580+K00276+K00128+K07511+K00128+K00128+K01578+K00797+K14085+K14085+K01580+K00128+K01464+K05605+K00128+K07511+K00128+K00276+K00128+K01464	no
Glycosaminoglycan degradation	map00531	15	9	4638	7084	0.0195831	0.0889011	evm.TU.Gh_D08G1582|K01205;evm.TU.Gh_A12G1159|K10532;evm.TU.Gh_D12G1279|K10532;evm.TU.Gh_D07G0697|K01205;evm.TU.Gh_A05G3223|K10532;evm.TU.Gh_D04G0382|K10532;evm.TU.Gh_D09G1362|K10532;evm.TU.Gh_D05G1288|K12309;evm.TU.Gh_A11G2128|K12373;evm.TU.Gh_A01G1016|K12373;evm.TU.Gh_A05G1118|K12309;evm.TU.Gh_A05G3066|K12373;evm.TU.Gh_A08G1291|K01205;evm.TU.Gh_D01G1072|K12373;evm.TU.Gh_A09G1360|K10532	evm.TU.Gh_D07G0697|K01205;evm.TU.Gh_A05G3223|K10532;evm.TU.Gh_D04G0382|K10532;evm.TU.Gh_D09G1362|K10532;evm.TU.Gh_A01G1016|K12373;evm.TU.Gh_D01G1072|K12373;evm.TU.Gh_A09G1360|K10532	7	evm.TU.Gh_D08G1582|K01205;evm.TU.Gh_A12G1159|K10532;evm.TU.Gh_D12G1279|K10532;evm.TU.Gh_D05G1288|K12309;evm.TU.Gh_A11G2128|K12373;evm.TU.Gh_A05G1118|K12309;evm.TU.Gh_A05G3066|K12373;evm.TU.Gh_A08G1291|K01205	8	http://www.kegg.jp/pathway/map00531+K01205+K10532+K10532+K01205+K10532+K10532+K10532+K12309+K12373+K12373+K12309+K12373+K01205+K12373+K10532	no
Histidine metabolism	map00340	26	21	4627	7072	0.0208897	0.0933508	evm.TU.Gh_A05G2063|K01590;evm.TU.Gh_A10G1609|K01663;evm.TU.Gh_D04G0292|K00128;evm.TU.Gh_A02G0751|K00128;evm.TU.Gh_D05G0697|K00128;evm.TU.Gh_D07G2232|K00128;evm.TU.Gh_D06G1578|K14085;evm.TU.Gh_D04G1737|K00765;evm.TU.Gh_A07G2011|K00128;evm.TU.Gh_D02G1665|K00128;evm.TU.Gh_A09G0499|K11755;evm.TU.Gh_A01G1685|K01590;evm.TU.Gh_A05G3527|K00599;evm.TU.Gh_D03G0106|K00128;evm.TU.Gh_A06G0384|K00128;evm.TU.Gh…	evm.TU.Gh_A05G2063|K01590;evm.TU.Gh_D04G0292|K00128;evm.TU.Gh_D05G0697|K00128;evm.TU.Gh_A09G0499|K11755;evm.TU.Gh_A01G1685|K01590;evm.TU.Gh_D03G0106|K00128;evm.TU.Gh_D12G0399|K00765;evm.TU.Gh_A02G1616|K00128;evm.TU.Gh_D01G1628|K11755;evm.TU.Gh_A04G0509|K01814;evm.TU.Gh_D04G0958|K01814	11	evm.TU.Gh_A10G1609|K01663;evm.TU.Gh_A02G0751|K00128;evm.TU.Gh_D07G2232|K00128;evm.TU.Gh_D06G1578|K14085;evm.TU.Gh_D04G1737|K00765;evm.TU.Gh_A07G2011|K00128;evm.TU.Gh_D02G1665|K00128;evm.TU.Gh_A05G3527|K00599;evm.TU.Gh_A06G0384|K00128;evm.TU.Gh_A12G2471|K00128;evm.TU.Gh_A06G1257|K14085;evm.TU.Gh_A06G1256|K14085;evm.TU.Gh_D06G0414|K00128;evm.TU.Gh_D02G0793|K00128;evm.TU.Gh_A03G1229|K00128	15	http://www.kegg.jp/pathway/map00340+K01590+K01663+K00128+K00128+K00128+K00128+K14085+K00765+K00128+K00128+K11755+K01590+K00599+K00128+K00128+K00128+K00765+K14085+K14085+K00128+K00128+K00128+K00128+K11755+K01814+K01814	no
Chronic myeloid leukemia	map05220	25	20	4628	7073	0.0218227	0.0960198	evm.TU.Gh_D05G3876|K04371;evm.TU.Gh_A07G0124|K04368;evm.TU.Gh_A05G0237|K04368;evm.TU.Gh_A12G2626|K06067;evm.TU.Gh_A08G1183|K04371;evm.TU.Gh_A09G0890|K06067;evm.TU.Gh_A03G0291|K04371;evm.TU.Gh_A03G0163|K04371;evm.TU.Gh_D01G1236|K06620;evm.TU.Gh_D07G1097|K06620;evm.TU.Gh_D03G1283|K04371;evm.TU.Gh_A05G0864|K04371;evm.TU.Gh_D08G1467|K04371;evm.TU.Gh_A09G0927|K06620;evm.TU.Gh_D07G0094|K04368;evm.TU.Gh…	evm.TU.Gh_A09G0890|K06067;evm.TU.Gh_A03G0163|K04371;evm.TU.Gh_D01G1236|K06620;evm.TU.Gh_D07G1097|K06620;evm.TU.Gh_A09G0927|K06620;evm.TU.Gh_D13G2082|K04368;evm.TU.Gh_A07G1021|K06620;evm.TU.Gh_A01G2098|K06620;evm.TU.Gh_A03G0541|K06067;evm.TU.Gh_A13G1734|K04368	10	evm.TU.Gh_D05G3876|K04371;evm.TU.Gh_A07G0124|K04368;evm.TU.Gh_A05G0237|K04368;evm.TU.Gh_A12G2626|K06067;evm.TU.Gh_A08G1183|K04371;evm.TU.Gh_A03G0291|K04371;evm.TU.Gh_D03G1283|K04371;evm.TU.Gh_A05G0864|K04371;evm.TU.Gh_D08G1467|K04371;evm.TU.Gh_D07G0094|K04368;evm.TU.Gh_A07G0085|K04368;evm.TU.Gh_D07G2384|K04368;evm.TU.Gh_A12G0964|K04371;evm.TU.Gh_A06G0660|K04368;evm.TU.Gh_A07G1299|K04371	15	http://www.kegg.jp/pathway/map05220+K04371+K04368+K04368+K06067+K04371+K06067+K04371+K04371+K06620+K06620+K04371+K04371+K04371+K06620+K04368+K04368+K04368+K06620+K04368+K06620+K06067+K04371+K04368+K04368+K04371	no
Chlorocyclohexane and chlorobenzene degradation	map00361	4	0	4649	7093	0.0246056	0.103488	evm.TU.Gh_A13G0995|K01061;evm.TU.Gh_D13G1243|K01061;evm.TU.Gh_A11G1331|K01563;evm.TU.Gh_D11G1483|K01563	.	0	evm.TU.Gh_A13G0995|K01061;evm.TU.Gh_D13G1243|K01061;evm.TU.Gh_A11G1331|K01563;evm.TU.Gh_D11G1483|K01563	4	http://www.kegg.jp/pathway/map00361+K01061+K01061+K01563+K01563	no
Glycolysis / Gluconeogenesis	map00010	110	129	4543	6964	0.0244214	0.103488	evm.TU.Gh_D12G1890|K00161;evm.TU.Gh_D09G2442|K00873;evm.TU.Gh_A11G3029|K15634;evm.TU.Gh_D06G2064|K00627;evm.TU.Gh_A05G1887|K01810;evm.TU.Gh_D13G1589|K15635;evm.TU.Gh_D01G0800|K00927;evm.TU.Gh_D04G0292|K00128;evm.TU.Gh_D08G2350|K01610;evm.TU.Gh_D01G0907|K00121;evm.TU.Gh_A02G0751|K00128;evm.TU.Gh_A06G0604|K00850;evm.TU.Gh_A05G3511|K01895;evm.TU.Gh_D08G1043|K00873;evm.TU.Gh_D05G0697|K00128;evm.TU.Gh…	evm.TU.Gh_D12G1890|K00161;evm.TU.Gh_D09G2442|K00873;evm.TU.Gh_A11G3029|K15634;evm.TU.Gh_A05G1887|K01810;evm.TU.Gh_D13G1589|K15635;evm.TU.Gh_D04G0292|K00128;evm.TU.Gh_D08G2350|K01610;evm.TU.Gh_D08G1043|K00873;evm.TU.Gh_D05G0697|K00128;evm.TU.Gh_D08G1055|K00873;evm.TU.Gh_A09G2428|K01568;evm.TU.Gh_D11G0719|K15634;evm.TU.Gh_A06G0310|K01834;evm.TU.Gh_A01G0785|K00134;evm.TU.Gh_A13G0547|K00873;evm.TU.Gh…	57	evm.TU.Gh_D06G2064|K00627;evm.TU.Gh_D01G0800|K00927;evm.TU.Gh_D01G0907|K00121;evm.TU.Gh_A02G0751|K00128;evm.TU.Gh_A06G0604|K00850;evm.TU.Gh_A05G3511|K01895;evm.TU.Gh_D05G1688|K00850;evm.TU.Gh_D12G0578|K01623;evm.TU.Gh_D07G2232|K00128;evm.TU.Gh_A07G1778|K01810;evm.TU.Gh_A07G0376|K00850;evm.TU.Gh_A06G0587|K00844;evm.TU.Gh_D06G1578|K14085;evm.TU.Gh_D09G0190|K01785;evm.TU.Gh_D06G1946|K01895;evm.TU.Gh…	53	http://www.kegg.jp/pathway/map00010+K00161+K00873+K15634+K00627+K01810+K15635+K00927+K00128+K01610+K00121+K00128+K00850+K01895+K00873+K00128+K00873+K00850+K01623+K01568+K00128+K15634+K01834+K00134+K00873+K01810+K00850+K00844+K00844+K14085+K00627+K00873+K01785+K01895+K01623+K15634+K00873+K01610+K01610+K00873+K00128+K00128+K00134+K00627+K00627+K00161+K00873+K00134+K01568+K00134+K00850+K01835+K00850…	no
Caprolactam degradation	map00930	4	0	4649	7093	0.0246056	0.103488	evm.TU.Gh_A05G2594|K01782;evm.TU.Gh_D05G2888|K01782;evm.TU.Gh_A02G0784|K07511;evm.TU.Gh_D02G0833|K07511	.	0	evm.TU.Gh_A05G2594|K01782;evm.TU.Gh_D05G2888|K01782;evm.TU.Gh_A02G0784|K07511;evm.TU.Gh_D02G0833|K07511	4	http://www.kegg.jp/pathway/map00930+K01782+K01782+K07511+K07511	no
Phosphatidylinositol signaling system	map04070	75	83	4578	7010	0.0262993	0.109009	evm.TU.Gh_D05G2219|K00889;evm.TU.Gh_A09G0200|K15422;evm.TU.Gh_A09G0042|K15422;evm.TU.Gh_A06G1440|K05857;evm.TU.Gh_D12G1930|K00915;evm.TU.Gh_A01G0657|K00981;evm.TU.Gh_D13G0654|K00901;evm.TU.Gh_D08G0285|K00981;evm.TU.Gh_Sca004812G05|K00888;evm.TU.Gh_D05G0055|K00901;evm.TU.Gh_D09G0040|K15422;evm.TU.Gh_D01G0538|K00901;evm.TU.Gh_D07G0691|K00901;evm.TU.Gh_A09G1780|K00913;evm.TU.Gh_D02G1471|K00921;evm.T…	evm.TU.Gh_D05G2219|K00889;evm.TU.Gh_A09G0042|K15422;evm.TU.Gh_A01G0657|K00981;evm.TU.Gh_D08G0285|K00981;evm.TU.Gh_D05G0055|K00901;evm.TU.Gh_D09G0040|K15422;evm.TU.Gh_D05G0869|K05857;evm.TU.Gh_A06G0059|K10572;evm.TU.Gh_D06G1669|K05857;evm.TU.Gh_A09G1105|K00921;evm.TU.Gh_D04G1046|K00889;evm.TU.Gh_D01G0677|K00981;evm.TU.Gh_D05G1830|K10572;evm.TU.Gh_D05G0871|K05857;evm.TU.Gh_D11G0300|K00913;evm.TU.Gh…	34	evm.TU.Gh_A09G0200|K15422;evm.TU.Gh_A06G1440|K05857;evm.TU.Gh_D12G1930|K00915;evm.TU.Gh_D13G0654|K00901;evm.TU.Gh_Sca004812G05|K00888;evm.TU.Gh_D01G0538|K00901;evm.TU.Gh_D07G0691|K00901;evm.TU.Gh_A09G1780|K00913;evm.TU.Gh_D02G1471|K00921;evm.TU.Gh_A05G1213|K01092;evm.TU.Gh_A01G1817|K00889;evm.TU.Gh_A12G1248|K00901;evm.TU.Gh_D01G0075|K01110;evm.TU.Gh_A05G0732|K05857;evm.TU.Gh_D10G0092|K00981;evm.T…	41	http://www.kegg.jp/pathway/map04070+K00889+K15422+K15422+K05857+K00915+K00981+K00901+K00981+K00888+K00901+K15422+K00901+K00901+K00913+K00921+K01092+K00889+K05857+K10572+K00901+K01110+K05857+K00981+K05857+K00921+K00921+K00921+K00889+K00981+K10572+K05857+K00913+K00901+K00889+K00921+K00913+K00889+K00888+K00921+K00901+K00901+K00981+K00889+K00921+K00981+K00889+K00901+K00913+K00889+K00901+K01110+K15422…	no
Isoquinoline alkaloid biosynthesis	map00950	19	14	4634	7079	0.0277571	0.113408	evm.TU.Gh_D08G1868|K00276;evm.TU.Gh_D07G0231|K14454;evm.TU.Gh_A07G1439|K01592;evm.TU.Gh_A09G0035|K14455;evm.TU.Gh_D06G2182|K00422;evm.TU.Gh_A09G0686|K00422;evm.TU.Gh_D02G1816|K00815;evm.TU.Gh_D02G1815|K00815;evm.TU.Gh_A05G1065|K00812;evm.TU.Gh_A03G2009|K00276;evm.TU.Gh_A13G1261|K00815;evm.TU.Gh_D09G0034|K14455;evm.TU.Gh_A06G1523|K00422;evm.TU.Gh_A06G1796|K00422;evm.TU.Gh_A03G1374|K00815;evm.TU.Gh…	evm.TU.Gh_A09G0035|K14455;evm.TU.Gh_D09G0034|K14455;evm.TU.Gh_A06G1523|K00422	3	evm.TU.Gh_D08G1868|K00276;evm.TU.Gh_D07G0231|K14454;evm.TU.Gh_A07G1439|K01592;evm.TU.Gh_D06G2182|K00422;evm.TU.Gh_A09G0686|K00422;evm.TU.Gh_D02G1816|K00815;evm.TU.Gh_D02G1815|K00815;evm.TU.Gh_A05G1065|K00812;evm.TU.Gh_A03G2009|K00276;evm.TU.Gh_A13G1261|K00815;evm.TU.Gh_A06G1796|K00422;evm.TU.Gh_A03G1374|K00815;evm.TU.Gh_A07G0174|K14454;evm.TU.Gh_D06G1358|K00422;evm.TU.Gh_A08G1562|K00276;evm.TU.Gh…	16	http://www.kegg.jp/pathway/map00950+K00276+K14454+K01592+K14455+K00422+K00422+K00815+K00815+K00812+K00276+K00815+K14455+K00422+K00422+K00815+K14454+K00422+K00276+K00815	no
Melanogenesis	map04916	17	12	4636	7081	0.0296581	0.11784	evm.TU.Gh_D05G3876|K04371;evm.TU.Gh_A07G0124|K04368;evm.TU.Gh_A05G0237|K04368;evm.TU.Gh_A08G1183|K04371;evm.TU.Gh_A03G0291|K04371;evm.TU.Gh_A03G0163|K04371;evm.TU.Gh_D03G1283|K04371;evm.TU.Gh_A05G0864|K04371;evm.TU.Gh_D08G1467|K04371;evm.TU.Gh_D07G0094|K04368;evm.TU.Gh_A07G0085|K04368;evm.TU.Gh_D13G2082|K04368;evm.TU.Gh_D07G2384|K04368;evm.TU.Gh_A12G0964|K04371;evm.TU.Gh_A06G0660|K04368;evm.TU.Gh…	evm.TU.Gh_A03G0163|K04371;evm.TU.Gh_D13G2082|K04368;evm.TU.Gh_A13G1734|K04368	3	evm.TU.Gh_D05G3876|K04371;evm.TU.Gh_A07G0124|K04368;evm.TU.Gh_A05G0237|K04368;evm.TU.Gh_A08G1183|K04371;evm.TU.Gh_A03G0291|K04371;evm.TU.Gh_D03G1283|K04371;evm.TU.Gh_A05G0864|K04371;evm.TU.Gh_D08G1467|K04371;evm.TU.Gh_D07G0094|K04368;evm.TU.Gh_A07G0085|K04368;evm.TU.Gh_D07G2384|K04368;evm.TU.Gh_A12G0964|K04371;evm.TU.Gh_A06G0660|K04368;evm.TU.Gh_A07G1299|K04371	14	http://www.kegg.jp/pathway/map04916+K04371+K04368+K04368+K04371+K04371+K04371+K04371+K04371+K04371+K04368+K04368+K04368+K04368+K04371+K04368+K04368+K04371	no
ABC transporters	map02010	31	28	4622	7065	0.029666	0.11784	evm.TU.Gh_A12G1886|K05658;evm.TU.Gh_D10G1834|K05658;evm.TU.Gh_A09G1372|K05658;evm.TU.Gh_D09G0181|K05658;evm.TU.Gh_A03G1978|K05658;evm.TU.Gh_D12G2065|K05658;evm.TU.Gh_A01G1829|K05658;evm.TU.Gh_D10G2604|K05658;evm.TU.Gh_D08G1627|K11069;evm.TU.Gh_D07G2181|K05658;evm.TU.Gh_A09G0191|K05658;evm.TU.Gh_D03G1397|K05663;evm.TU.Gh_A07G1963|K05658;evm.TU.Gh_D08G1352|K05658;evm.TU.Gh_D09G1373|K05658;evm.TU.Gh…	evm.TU.Gh_A12G1886|K05658;evm.TU.Gh_D09G0181|K05658;evm.TU.Gh_A03G1978|K05658;evm.TU.Gh_D12G2065|K05658;evm.TU.Gh_D08G1627|K11069;evm.TU.Gh_D07G2181|K05658;evm.TU.Gh_A07G1963|K05658;evm.TU.Gh_D04G0484|K05658;evm.TU.Gh_D07G2207|K05658;evm.TU.Gh_D03G1643|K05658;evm.TU.Gh_A03G1482|K05658;evm.TU.Gh_A07G1987|K05658;evm.TU.Gh_A07G1988|K05658	13	evm.TU.Gh_D10G1834|K05658;evm.TU.Gh_A09G1372|K05658;evm.TU.Gh_A01G1829|K05658;evm.TU.Gh_D10G2604|K05658;evm.TU.Gh_A09G0191|K05658;evm.TU.Gh_D03G1397|K05663;evm.TU.Gh_D08G1352|K05658;evm.TU.Gh_D09G1373|K05658;evm.TU.Gh_A10G2231|K05658;evm.TU.Gh_A11G0949|K05658;evm.TU.Gh_D10G0298|K05658;evm.TU.Gh_A12G1090|K05658;evm.TU.Gh_A12G1091|K05658;evm.TU.Gh_A05G3062|K05658;evm.TU.Gh_D11G1094|K05658;evm.TU.Gh…	18	http://www.kegg.jp/pathway/map02010+K05658+K05658+K05658+K05658+K05658+K05658+K05658+K05658+K11069+K05658+K05658+K05663+K05658+K05658+K05658+K05658+K05658+K05658+K05658+K05658+K05658+K05658+K05658+K05658+K05658+K05658+K05658+K05658+K05658+K05658+K05658	no
Steroid biosynthesis	map00100	25	21	4628	7072	0.0301398	0.118082	evm.TU.Gh_A03G0374|K14424;evm.TU.Gh_D05G1744|K08242;evm.TU.Gh_D10G1235|K07748;evm.TU.Gh_D08G1879|K14423;evm.TU.Gh_D05G1416|K09832;evm.TU.Gh_A09G0022|K01824;evm.TU.Gh_A07G0648|K00227;evm.TU.Gh_D05G1419|K09832;evm.TU.Gh_D05G1418|K09832;evm.TU.Gh_D08G0591|K00559;evm.TU.Gh_A08G0504|K00559;evm.TU.Gh_D05G1417|K09832;evm.TU.Gh_A01G1790|K00222;evm.TU.Gh_A05G2169|K08242;evm.TU.Gh_D02G1792|K05917;evm.TU.Gh…	evm.TU.Gh_A03G0374|K14424;evm.TU.Gh_D05G1744|K08242;evm.TU.Gh_D10G1235|K07748;evm.TU.Gh_A09G0022|K01824;evm.TU.Gh_D08G0591|K00559;evm.TU.Gh_A08G0504|K00559;evm.TU.Gh_A01G1790|K00222;evm.TU.Gh_D02G1792|K05917;evm.TU.Gh_A05G1566|K08242;evm.TU.Gh_D02G0145|K07748;evm.TU.Gh_D10G1242|K07748;evm.TU.Gh_A03G1352|K05917	12	evm.TU.Gh_D08G1879|K14423;evm.TU.Gh_D05G1416|K09832;evm.TU.Gh_A07G0648|K00227;evm.TU.Gh_D05G1419|K09832;evm.TU.Gh_D05G1418|K09832;evm.TU.Gh_D05G1417|K09832;evm.TU.Gh_A05G2169|K08242;evm.TU.Gh_D05G2425|K08242;evm.TU.Gh_A05G2841|K07748;evm.TU.Gh_A13G1967|K14424;evm.TU.Gh_A05G3812|K09832;evm.TU.Gh_A05G1254|K09832;evm.TU.Gh_D13G0027|K14674	13	http://www.kegg.jp/pathway/map00100+K14424+K08242+K07748+K14423+K09832+K01824+K00227+K09832+K09832+K00559+K00559+K09832+K00222+K08242+K05917+K08242+K08242+K07748+K14424+K07748+K09832+K09832+K07748+K05917+K14674	no
Brassinosteroid biosynthesis	map00905	13	8	4640	7085	0.0323169	0.118495	evm.TU.Gh_D11G1818|K12637;evm.TU.Gh_A08G2123|K15639;evm.TU.Gh_A05G0122|K15639;evm.TU.Gh_D04G0555|K12639;evm.TU.Gh_A05G3085|K12639;evm.TU.Gh_D05G1281|K12638;evm.TU.Gh_A13G0746|K12640;evm.TU.Gh_D07G0027|K15639;evm.TU.Gh_A07G0021|K15639;evm.TU.Gh_D05G0184|K15639;evm.TU.Gh_D08G2495|K15639;evm.TU.Gh_A11G1658|K12637;evm.TU.Gh_D11G1862|K09587	evm.TU.Gh_A08G2123|K15639;evm.TU.Gh_A05G0122|K15639;evm.TU.Gh_A13G0746|K12640;evm.TU.Gh_D05G0184|K15639;evm.TU.Gh_D08G2495|K15639	5	evm.TU.Gh_D11G1818|K12637;evm.TU.Gh_D04G0555|K12639;evm.TU.Gh_A05G3085|K12639;evm.TU.Gh_D05G1281|K12638;evm.TU.Gh_D07G0027|K15639;evm.TU.Gh_A07G0021|K15639;evm.TU.Gh_A11G1658|K12637;evm.TU.Gh_D11G1862|K09587	8	http://www.kegg.jp/pathway/map00905+K12637+K15639+K15639+K12639+K12639+K12638+K12640+K15639+K15639+K15639+K15639+K12637+K09587	no
Tropane, piperidine and pyridine alkaloid biosynthesis	map00960	14	9	4639	7084	0.0318994	0.118495	evm.TU.Gh_D08G1868|K00276;evm.TU.Gh_D07G0231|K14454;evm.TU.Gh_A09G0035|K14455;evm.TU.Gh_D02G1816|K00815;evm.TU.Gh_D02G1815|K00815;evm.TU.Gh_A05G1065|K00812;evm.TU.Gh_A03G2009|K00276;evm.TU.Gh_A13G1261|K00815;evm.TU.Gh_D09G0034|K14455;evm.TU.Gh_A03G1374|K00815;evm.TU.Gh_A07G0174|K14454;evm.TU.Gh_A05G0012|K01582;evm.TU.Gh_A08G1562|K00276;evm.TU.Gh_D13G0678|K00815	evm.TU.Gh_A09G0035|K14455;evm.TU.Gh_D09G0034|K14455	2	evm.TU.Gh_D08G1868|K00276;evm.TU.Gh_D07G0231|K14454;evm.TU.Gh_D02G1816|K00815;evm.TU.Gh_D02G1815|K00815;evm.TU.Gh_A05G1065|K00812;evm.TU.Gh_A03G2009|K00276;evm.TU.Gh_A13G1261|K00815;evm.TU.Gh_A03G1374|K00815;evm.TU.Gh_A07G0174|K14454;evm.TU.Gh_A05G0012|K01582;evm.TU.Gh_A08G1562|K00276;evm.TU.Gh_D13G0678|K00815	12	http://www.kegg.jp/pathway/map00960+K00276+K14454+K14455+K00815+K00815+K00812+K00276+K00815+K14455+K00815+K14454+K01582+K00276+K00815	no
Metabolism of xenobiotics by cytochrome P450	map00980	51	53	4602	7040	0.0314315	0.118495	evm.TU.Gh_A08G1635|K00799;evm.TU.Gh_A08G1634|K00799;evm.TU.Gh_A11G1055|K00799;evm.TU.Gh_D01G0907|K00121;evm.TU.Gh_D08G0281|K00799;evm.TU.Gh_D02G0328|K00799;evm.TU.Gh_A11G0200|K00799;evm.TU.Gh_D07G1784|K00799;evm.TU.Gh_A03G0384|K00799;evm.TU.Gh_A04G0829|K00799;evm.TU.Gh_A11G2032|K00799;evm.TU.Gh_D11G0211|K00799;evm.TU.Gh_D11G0210|K00799;evm.TU.Gh_A02G0258|K00799;evm.TU.Gh_A02G0259|K00799;evm.TU.Gh…	evm.TU.Gh_A08G1635|K00799;evm.TU.Gh_A08G1634|K00799;evm.TU.Gh_A11G1055|K00799;evm.TU.Gh_A11G3130|K00799;evm.TU.Gh_D08G1954|K00799;evm.TU.Gh_A08G0330|K00799;evm.TU.Gh_D11G1211|K00799;evm.TU.Gh_D11G3426|K00799;evm.TU.Gh_D01G2119|K00799;evm.TU.Gh_A12G0077|K00799;evm.TU.Gh_A06G0272|K00121;evm.TU.Gh_A01G2149|K00799;evm.TU.Gh_A01G2148|K00799	13	evm.TU.Gh_D01G0907|K00121;evm.TU.Gh_D08G0281|K00799;evm.TU.Gh_D02G0328|K00799;evm.TU.Gh_A11G0200|K00799;evm.TU.Gh_D07G1784|K00799;evm.TU.Gh_A03G0384|K00799;evm.TU.Gh_A04G0829|K00799;evm.TU.Gh_A11G2032|K00799;evm.TU.Gh_D11G0211|K00799;evm.TU.Gh_D11G0210|K00799;evm.TU.Gh_A02G0258|K00799;evm.TU.Gh_A02G0259|K00799;evm.TU.Gh_D04G1329|K00799;evm.TU.Gh_D13G1032|K00799;evm.TU.Gh_D11G1391|K00799;evm.TU.Gh…	38	http://www.kegg.jp/pathway/map00980+K00799+K00799+K00799+K00121+K00799+K00799+K00799+K00799+K00799+K00799+K00799+K00799+K00799+K00799+K00799+K00799+K00799+K00799+K00799+K00799+K00799+K00799+K00799+K00799+K00799+K00799+K00799+K00799+K00799+K00799+K00799+K00121+K00799+K00799+K00799+K00799+K00799+K00799+K00799+K00799+K00799+K00799+K00799+K00799+K00799+K00799+K00121+K00799+K00799+K00799+K00799	no
Aldosterone-regulated sodium reabsorption	map04960	13	8	4640	7085	0.0323169	0.118495	evm.TU.Gh_D05G3876|K04371;evm.TU.Gh_A05G3412|K06276;evm.TU.Gh_A08G1183|K04371;evm.TU.Gh_A05G3409|K06276;evm.TU.Gh_A03G0291|K04371;evm.TU.Gh_A03G0163|K04371;evm.TU.Gh_D03G1283|K04371;evm.TU.Gh_A05G0864|K04371;evm.TU.Gh_D08G1467|K04371;evm.TU.Gh_A01G2080|K06276;evm.TU.Gh_A12G0964|K04371;evm.TU.Gh_D05G2771|K06276;evm.TU.Gh_A07G1299|K04371	evm.TU.Gh_A05G3412|K06276;evm.TU.Gh_A03G0163|K04371;evm.TU.Gh_A01G2080|K06276;evm.TU.Gh_D05G2771|K06276	4	evm.TU.Gh_D05G3876|K04371;evm.TU.Gh_A08G1183|K04371;evm.TU.Gh_A05G3409|K06276;evm.TU.Gh_A03G0291|K04371;evm.TU.Gh_D03G1283|K04371;evm.TU.Gh_A05G0864|K04371;evm.TU.Gh_D08G1467|K04371;evm.TU.Gh_A12G0964|K04371;evm.TU.Gh_A07G1299|K04371	9	http://www.kegg.jp/pathway/map04960+K04371+K06276+K04371+K06276+K04371+K04371+K04371+K04371+K04371+K06276+K04371+K06276+K04371	no
Sulfur metabolism	map00920	30	27	4623	7066	0.0312618	0.118495	evm.TU.Gh_D13G1029|K01738;evm.TU.Gh_A09G0200|K15422;evm.TU.Gh_D06G1343|K01082;evm.TU.Gh_A09G0042|K15422;evm.TU.Gh_D09G0040|K15422;evm.TU.Gh_D01G2352|K01082;evm.TU.Gh_D09G2130|K13811;evm.TU.Gh_A11G2757|K01760;evm.TU.Gh_A01G0700|K00640;evm.TU.Gh_D02G0399|K13811;evm.TU.Gh_A09G1922|K13811;evm.TU.Gh_A11G2649|K00860;evm.TU.Gh_D05G1584|K01082;evm.TU.Gh_A02G0333|K13811;evm.TU.Gh_A13G1721|K00640;evm.TU.Gh…	evm.TU.Gh_D13G1029|K01738;evm.TU.Gh_A09G0042|K15422;evm.TU.Gh_D09G0040|K15422;evm.TU.Gh_D01G2352|K01082;evm.TU.Gh_A11G2757|K01760;evm.TU.Gh_A11G2649|K00860;evm.TU.Gh_D05G1584|K01082;evm.TU.Gh_D11G3358|K00860;evm.TU.Gh_A01G0503|K01082;evm.TU.Gh_D09G0189|K15422;evm.TU.Gh_A06G1093|K01082;evm.TU.Gh_D04G0424|K01739	12	evm.TU.Gh_A09G0200|K15422;evm.TU.Gh_D06G1343|K01082;evm.TU.Gh_D09G2130|K13811;evm.TU.Gh_A01G0700|K00640;evm.TU.Gh_D02G0399|K13811;evm.TU.Gh_A09G1922|K13811;evm.TU.Gh_A02G0333|K13811;evm.TU.Gh_A13G1721|K00640;evm.TU.Gh_D01G0718|K00640;evm.TU.Gh_A13G1501|K01738;evm.TU.Gh_D07G2099|K01739;evm.TU.Gh_D10G1058|K15422;evm.TU.Gh_A11G0810|K13034;evm.TU.Gh_A02G1455|K00860;evm.TU.Gh_D10G0197|K01082;evm.TU.Gh…	18	http://www.kegg.jp/pathway/map00920+K01738+K15422+K01082+K15422+K15422+K01082+K13811+K01760+K00640+K13811+K13811+K00860+K01082+K13811+K00640+K00640+K01738+K00860+K01082+K01739+K15422+K13034+K15422+K01082+K00860+K01739+K01082+K13034+K00860+K00640	no
Bile secretion	map04976	29	26	4624	7067	0.0329452	0.11927	evm.TU.Gh_A12G1886|K05658;evm.TU.Gh_D10G1834|K05658;evm.TU.Gh_A09G1372|K05658;evm.TU.Gh_D09G0181|K05658;evm.TU.Gh_A03G1978|K05658;evm.TU.Gh_D12G2065|K05658;evm.TU.Gh_A01G1829|K05658;evm.TU.Gh_D10G2604|K05658;evm.TU.Gh_D07G2181|K05658;evm.TU.Gh_A09G0191|K05658;evm.TU.Gh_A07G1963|K05658;evm.TU.Gh_D08G1352|K05658;evm.TU.Gh_D09G1373|K05658;evm.TU.Gh_A10G2231|K05658;evm.TU.Gh_D04G0484|K05658;evm.TU.Gh…	evm.TU.Gh_A12G1886|K05658;evm.TU.Gh_D09G0181|K05658;evm.TU.Gh_A03G1978|K05658;evm.TU.Gh_D12G2065|K05658;evm.TU.Gh_D07G2181|K05658;evm.TU.Gh_A07G1963|K05658;evm.TU.Gh_D04G0484|K05658;evm.TU.Gh_D07G2207|K05658;evm.TU.Gh_D03G1643|K05658;evm.TU.Gh_A03G1482|K05658;evm.TU.Gh_A07G1987|K05658;evm.TU.Gh_A07G1988|K05658	12	evm.TU.Gh_D10G1834|K05658;evm.TU.Gh_A09G1372|K05658;evm.TU.Gh_A01G1829|K05658;evm.TU.Gh_D10G2604|K05658;evm.TU.Gh_A09G0191|K05658;evm.TU.Gh_D08G1352|K05658;evm.TU.Gh_D09G1373|K05658;evm.TU.Gh_A10G2231|K05658;evm.TU.Gh_A11G0949|K05658;evm.TU.Gh_D10G0298|K05658;evm.TU.Gh_A12G1090|K05658;evm.TU.Gh_A12G1091|K05658;evm.TU.Gh_A05G3062|K05658;evm.TU.Gh_D11G1094|K05658;evm.TU.Gh_D12G1215|K05658;evm.TU.Gh…	17	http://www.kegg.jp/pathway/map04976+K05658+K05658+K05658+K05658+K05658+K05658+K05658+K05658+K05658+K05658+K05658+K05658+K05658+K05658+K05658+K05658+K05658+K05658+K05658+K05658+K05658+K05658+K05658+K05658+K05658+K05658+K05658+K05658+K05658	no
MAPK signaling pathway	map04010	42	42	4611	7051	0.0337859	0.120784	evm.TU.Gh_D05G3876|K04371;evm.TU.Gh_D03G0072|K04392;evm.TU.Gh_D11G0140|K06268;evm.TU.Gh_A07G0124|K04368;evm.TU.Gh_A05G0237|K04368;evm.TU.Gh_A11G0126|K06268;evm.TU.Gh_A01G1617|K04460;evm.TU.Gh_A11G0257|K06268;evm.TU.Gh_A08G1258|K04392;evm.TU.Gh_D11G0276|K06268;evm.TU.Gh_A08G1183|K04371;evm.TU.Gh_A03G0043|K06268;evm.TU.Gh_A13G1099|K06268;evm.TU.Gh_A03G0291|K04371;evm.TU.Gh_A07G1703|K04459;evm.TU.Gh…	evm.TU.Gh_D03G0072|K04392;evm.TU.Gh_A01G1617|K04460;evm.TU.Gh_A11G0257|K06268;evm.TU.Gh_A08G1258|K04392;evm.TU.Gh_D11G0276|K06268;evm.TU.Gh_A03G0043|K06268;evm.TU.Gh_A07G1703|K04459;evm.TU.Gh_A03G0163|K04371;evm.TU.Gh_D05G0243|K04392;evm.TU.Gh_A05G0179|K04392;evm.TU.Gh_D02G0984|K04392;evm.TU.Gh_A02G0857|K04392;evm.TU.Gh_D08G1547|K04392;evm.TU.Gh_D06G0618|K04392;evm.TU.Gh_A06G0026|K04392;evm.TU.Gh…	21	evm.TU.Gh_D05G3876|K04371;evm.TU.Gh_D11G0140|K06268;evm.TU.Gh_A07G0124|K04368;evm.TU.Gh_A05G0237|K04368;evm.TU.Gh_A11G0126|K06268;evm.TU.Gh_A08G1183|K04371;evm.TU.Gh_A13G1099|K06268;evm.TU.Gh_A03G0291|K04371;evm.TU.Gh_A12G2499|K04392;evm.TU.Gh_D03G1283|K04371;evm.TU.Gh_A05G0864|K04371;evm.TU.Gh_D08G1467|K04371;evm.TU.Gh_D13G1364|K06268;evm.TU.Gh_D07G0094|K04368;evm.TU.Gh_A07G0085|K04368;evm.TU.Gh…	21	http://www.kegg.jp/pathway/map04010+K04371+K04392+K06268+K04368+K04368+K06268+K04460+K06268+K04392+K06268+K04371+K06268+K06268+K04371+K04459+K04371+K04392+K04392+K04392+K04392+K04371+K04392+K04392+K04371+K04371+K06268+K04392+K04392+K04368+K04368+K06268+K04459+K04368+K04392+K04368+K04371+K04368+K04368+K04392+K04371+K06268+K04392	no
NOD-like receptor signaling pathway	map04621	22	18	4631	7075	0.0348044	0.12289	evm.TU.Gh_Sca039018G01|K04079;evm.TU.Gh_D05G3876|K04371;evm.TU.Gh_A03G0164|K04079;evm.TU.Gh_A08G1183|K04371;evm.TU.Gh_A13G1098|K04079;evm.TU.Gh_A03G0291|K04371;evm.TU.Gh_D03G1421|K04079;evm.TU.Gh_A03G0163|K04371;evm.TU.Gh_D01G0932|K09487;evm.TU.Gh_A08G0219|K04079;evm.TU.Gh_D03G1283|K04371;evm.TU.Gh_D06G1571|K04079;evm.TU.Gh_A05G0864|K04371;evm.TU.Gh_A12G2289|K12795;evm.TU.Gh_D08G1467|K04371;evm.T…	evm.TU.Gh_Sca039018G01|K04079;evm.TU.Gh_A13G1098|K04079;evm.TU.Gh_A03G0163|K04371;evm.TU.Gh_D01G0932|K09487;evm.TU.Gh_A08G0219|K04079;evm.TU.Gh_D06G1571|K04079;evm.TU.Gh_D13G1363|K04079;evm.TU.Gh_D08G0299|K04079;evm.TU.Gh_D08G0300|K04079	9	evm.TU.Gh_D05G3876|K04371;evm.TU.Gh_A03G0164|K04079;evm.TU.Gh_A08G1183|K04371;evm.TU.Gh_A03G0291|K04371;evm.TU.Gh_D03G1421|K04079;evm.TU.Gh_D03G1283|K04371;evm.TU.Gh_A05G0864|K04371;evm.TU.Gh_A12G2289|K12795;evm.TU.Gh_D08G1467|K04371;evm.TU.Gh_D11G3449|K12795;evm.TU.Gh_A12G0964|K04371;evm.TU.Gh_A07G1299|K04371;evm.TU.Gh_A13G0766|K04079	13	http://www.kegg.jp/pathway/map04621+K04079+K04371+K04079+K04371+K04079+K04371+K04079+K04371+K09487+K04079+K04371+K04079+K04371+K12795+K04371+K04079+K04079+K12795+K04079+K04371+K04371+K04079	no
p53 signaling pathway	map04115	45	46	4608	7047	0.0354756	0.123732	evm.TU.Gh_D06G1862|K04728;evm.TU.Gh_D11G1648|K04506;evm.TU.Gh_D02G2041|K10140;evm.TU.Gh_D05G2416|K05868;evm.TU.Gh_A12G0328|K06640;evm.TU.Gh_D08G0847|K05868;evm.TU.Gh_A06G1496|K04728;evm.TU.Gh_A04G0592|K10144;evm.TU.Gh_A03G1624|K10140;evm.TU.Gh_A01G0848|K05868;evm.TU.Gh_A10G1633|K04506;evm.TU.Gh_D09G1747|K04506;evm.TU.Gh_D01G0075|K01110;evm.TU.Gh_D02G1212|K10143;evm.TU.Gh_A05G2161|K05868;evm.TU.Gh…	evm.TU.Gh_D06G1862|K04728;evm.TU.Gh_D11G1648|K04506;evm.TU.Gh_D02G2041|K10140;evm.TU.Gh_D05G2416|K05868;evm.TU.Gh_A12G0328|K06640;evm.TU.Gh_D08G0847|K05868;evm.TU.Gh_A06G1496|K04728;evm.TU.Gh_A03G1624|K10140;evm.TU.Gh_A01G0848|K05868;evm.TU.Gh_D09G1747|K04506;evm.TU.Gh_D02G1212|K10143;evm.TU.Gh_A05G2161|K05868;evm.TU.Gh_D13G0048|K04506;evm.TU.Gh_D05G2679|K04506;evm.TU.Gh_D08G0764|K10144;evm.TU.Gh…	32	evm.TU.Gh_A04G0592|K10144;evm.TU.Gh_A10G1633|K04506;evm.TU.Gh_D01G0075|K01110;evm.TU.Gh_D10G1888|K04506;evm.TU.Gh_A05G1400|K10133;evm.TU.Gh_A10G1643|K04506;evm.TU.Gh_D09G1626|K04728;evm.TU.Gh_D05G1565|K10133;evm.TU.Gh_D12G2776|K04506;evm.TU.Gh_D04G1053|K10144;evm.TU.Gh_A13G2331|K10144;evm.TU.Gh_D02G0509|K10144;evm.TU.Gh_D13G2144|K10144	13	http://www.kegg.jp/pathway/map04115+K04728+K04506+K10140+K05868+K06640+K05868+K04728+K10144+K10140+K05868+K04506+K04506+K01110+K10143+K05868+K04506+K04506+K10144+K10133+K05868+K10143+K04506+K10133+K04506+K04506+K04506+K10144+K04728+K01110+K10133+K10143+K04728+K04506+K04506+K10144+K05868+K10144+K04506+K05868+K10144+K04506+K10140+K06640+K10144+K04506	no
Plant-pathogen interaction	map04626	231	301	4422	6792	0.0369946	0.127475	evm.TU.Gh_Sca039018G01|K04079;evm.TU.Gh_A11G0213|K13412;evm.TU.Gh_A07G0124|K04368;evm.TU.Gh_A12G2669|K13447;evm.TU.Gh_A05G0237|K04368;evm.TU.Gh_A05G0230|K13459;evm.TU.Gh_A07G1822|K13456;evm.TU.Gh_D10G0130|K13412;evm.TU.Gh_A08G0052|K13448;evm.TU.Gh_A02G0920|K13448;evm.TU.Gh_A04G0011|K13448;evm.TU.Gh_D07G0377|K13448;evm.TU.Gh_D09G1695|K13458;evm.TU.Gh_A06G0104|K13448;evm.TU.Gh_A07G0143|K13447;evm.T…	evm.TU.Gh_Sca039018G01|K04079;evm.TU.Gh_A11G0213|K13412;evm.TU.Gh_D10G0130|K13412;evm.TU.Gh_A04G0011|K13448;evm.TU.Gh_A10G1372|K13430;evm.TU.Gh_A11G0416|K13429;evm.TU.Gh_A08G1197|K13448;evm.TU.Gh_A08G1191|K13425;evm.TU.Gh_D10G1264|K13448;evm.TU.Gh_D02G1973|K13412;evm.TU.Gh_A05G1666|K13447;evm.TU.Gh_A10G0124|K13412;evm.TU.Gh_D06G0810|K13464;evm.TU.Gh_D11G3329|K13412;evm.TU.Gh_A12G2722|K13448;evm.T…	66	evm.TU.Gh_A07G0124|K04368;evm.TU.Gh_A12G2669|K13447;evm.TU.Gh_A05G0237|K04368;evm.TU.Gh_A05G0230|K13459;evm.TU.Gh_A07G1822|K13456;evm.TU.Gh_A08G0052|K13448;evm.TU.Gh_A02G0920|K13448;evm.TU.Gh_D07G0377|K13448;evm.TU.Gh_D09G1695|K13458;evm.TU.Gh_A06G0104|K13448;evm.TU.Gh_A07G0143|K13447;evm.TU.Gh_D02G0817|K13414;evm.TU.Gh_D11G3107|K13459;evm.TU.Gh_A02G1635|K13412;evm.TU.Gh_A09G0111|K05391;evm.TU.Gh…	165	http://www.kegg.jp/pathway/map04626+K04079+K13412+K04368+K13447+K04368+K13459+K13456+K13412+K13448+K13448+K13448+K13448+K13458+K13448+K13447+K13414+K13459+K13412+K05391+K13430+K13448+K13430+K13448+K13430+K05391+K13429+K13464+K13448+K13425+K04079+K13412+K05391+K05391+K13448+K13447+K13412+K13447+K13412+K13464+K13412+K13422+K13448+K05391+K13424+K13430+K13448+K13428+K13448+K13464+K13448+K13412+K02358…	no
Focal adhesion	map04510	44	45	4609	7048	0.037447	0.127498	evm.TU.Gh_D05G3876|K04371;evm.TU.Gh_D03G0072|K04392;evm.TU.Gh_A07G0124|K04368;evm.TU.Gh_A05G0237|K04368;evm.TU.Gh_A02G0383|K06269;evm.TU.Gh_A05G3412|K06276;evm.TU.Gh_A08G1258|K04392;evm.TU.Gh_A09G1990|K06269;evm.TU.Gh_D01G0075|K01110;evm.TU.Gh_A08G1183|K04371;evm.TU.Gh_A05G3409|K06276;evm.TU.Gh_A03G0291|K04371;evm.TU.Gh_A03G0163|K04371;evm.TU.Gh_D05G0243|K04392;evm.TU.Gh_A12G2499|K04392;evm.TU.Gh…	evm.TU.Gh_D03G0072|K04392;evm.TU.Gh_A05G3412|K06276;evm.TU.Gh_A08G1258|K04392;evm.TU.Gh_A03G0163|K04371;evm.TU.Gh_D05G0243|K04392;evm.TU.Gh_A05G0179|K04392;evm.TU.Gh_D02G0984|K04392;evm.TU.Gh_A02G0857|K04392;evm.TU.Gh_D08G1547|K04392;evm.TU.Gh_D06G0618|K04392;evm.TU.Gh_D07G0991|K06269;evm.TU.Gh_A06G0026|K04392;evm.TU.Gh_D11G0755|K01110;evm.TU.Gh_A01G2080|K06276;evm.TU.Gh_D13G2082|K04368;evm.TU.Gh…	20	evm.TU.Gh_D05G3876|K04371;evm.TU.Gh_A07G0124|K04368;evm.TU.Gh_A05G0237|K04368;evm.TU.Gh_A02G0383|K06269;evm.TU.Gh_A09G1990|K06269;evm.TU.Gh_D01G0075|K01110;evm.TU.Gh_A08G1183|K04371;evm.TU.Gh_A05G3409|K06276;evm.TU.Gh_A03G0291|K04371;evm.TU.Gh_A12G2499|K04392;evm.TU.Gh_D02G0435|K06269;evm.TU.Gh_D03G1283|K04371;evm.TU.Gh_A05G0864|K04371;evm.TU.Gh_D08G1467|K04371;evm.TU.Gh_A05G0778|K06269;evm.TU.Gh…	24	http://www.kegg.jp/pathway/map04510+K04371+K04392+K04368+K04368+K06269+K06276+K04392+K06269+K01110+K04371+K06276+K04371+K04371+K04392+K04392+K06269+K04392+K04392+K04371+K04392+K04392+K04371+K04371+K06269+K04392+K06269+K04392+K01110+K06276+K04368+K04368+K04368+K06269+K04392+K04368+K04371+K04368+K04368+K04392+K06269+K06276+K04371+K04392+K06269	no
ErbB signaling pathway	map04012	20	16	4633	7077	0.0382065	0.128554	evm.TU.Gh_D05G3876|K04371;evm.TU.Gh_A07G0124|K04368;evm.TU.Gh_A05G0237|K04368;evm.TU.Gh_D10G1109|K04688;evm.TU.Gh_A08G1183|K04371;evm.TU.Gh_A03G0291|K04371;evm.TU.Gh_D03G0837|K04688;evm.TU.Gh_A03G0163|K04371;evm.TU.Gh_D03G1283|K04371;evm.TU.Gh_A05G0864|K04371;evm.TU.Gh_D08G1467|K04371;evm.TU.Gh_D07G0094|K04368;evm.TU.Gh_A07G0085|K04368;evm.TU.Gh_D13G2082|K04368;evm.TU.Gh_D07G2384|K04368;evm.TU.Gh…	evm.TU.Gh_D10G1109|K04688;evm.TU.Gh_A03G0163|K04371;evm.TU.Gh_D13G2082|K04368;evm.TU.Gh_A13G1734|K04368;evm.TU.Gh_A10G1361|K04688	5	evm.TU.Gh_D05G3876|K04371;evm.TU.Gh_A07G0124|K04368;evm.TU.Gh_A05G0237|K04368;evm.TU.Gh_A08G1183|K04371;evm.TU.Gh_A03G0291|K04371;evm.TU.Gh_D03G0837|K04688;evm.TU.Gh_D03G1283|K04371;evm.TU.Gh_A05G0864|K04371;evm.TU.Gh_D08G1467|K04371;evm.TU.Gh_D07G0094|K04368;evm.TU.Gh_A07G0085|K04368;evm.TU.Gh_D07G2384|K04368;evm.TU.Gh_A12G0964|K04371;evm.TU.Gh_A06G0660|K04368;evm.TU.Gh_A07G1299|K04371	15	http://www.kegg.jp/pathway/map04012+K04371+K04368+K04368+K04688+K04371+K04371+K04688+K04371+K04371+K04371+K04371+K04368+K04368+K04368+K04368+K04371+K04368+K04368+K04371+K04688	no
Glycine, serine and threonine metabolism	map00260	76	87	4577	7006	0.0397743	0.132273	evm.TU.Gh_A05G3546|K00499;evm.TU.Gh_A05G0586|K00830;evm.TU.Gh_A11G3029|K15634;evm.TU.Gh_D08G1868|K00276;evm.TU.Gh_A13G0380|K00058;evm.TU.Gh_D05G0716|K00830;evm.TU.Gh_A06G0185|K00058;evm.TU.Gh_D06G1118|K00306;evm.TU.Gh_D09G1963|K00600;evm.TU.Gh_D06G0751|K01733;evm.TU.Gh_D13G1589|K15635;evm.TU.Gh_A01G1403|K15893;evm.TU.Gh_Sca048107G01|K00830;evm.TU.Gh_D06G0181|K00058;evm.TU.Gh_A12G2082|K12235;evm.T…	evm.TU.Gh_A11G3029|K15634;evm.TU.Gh_A13G0380|K00058;evm.TU.Gh_D06G0751|K01733;evm.TU.Gh_D13G1589|K15635;evm.TU.Gh_D06G0181|K00058;evm.TU.Gh_D12G1549|K00133;evm.TU.Gh_A04G0569|K01754;evm.TU.Gh_D11G0719|K15634;evm.TU.Gh_A06G0310|K01834;evm.TU.Gh_D08G2027|K01695;evm.TU.Gh_D06G0340|K01834;evm.TU.Gh_A01G0364|K15635;evm.TU.Gh_D02G1688|K15634;evm.TU.Gh_A02G1259|K01834;evm.TU.Gh_A09G0632|K00382;evm.TU.Gh…	23	evm.TU.Gh_A05G3546|K00499;evm.TU.Gh_A05G0586|K00830;evm.TU.Gh_D08G1868|K00276;evm.TU.Gh_D05G0716|K00830;evm.TU.Gh_A06G0185|K00058;evm.TU.Gh_D06G1118|K00306;evm.TU.Gh_D09G1963|K00600;evm.TU.Gh_A01G1403|K15893;evm.TU.Gh_Sca048107G01|K00830;evm.TU.Gh_A12G2082|K12235;evm.TU.Gh_D04G1025|K01754;evm.TU.Gh_D12G0199|K00058;evm.TU.Gh_D06G1578|K14085;evm.TU.Gh_A12G0197|K00058;evm.TU.Gh_A03G1711|K00605;evm.T…	53	http://www.kegg.jp/pathway/map00260+K00499+K00830+K15634+K00276+K00058+K00830+K00058+K00306+K00600+K01733+K15635+K15893+K00830+K00058+K12235+K00133+K01754+K01754+K15634+K01834+K00058+K14085+K00058+K00605+K00600+K00830+K00605+K01695+K14272+K15634+K00600+K00827+K00928+K00928+K12235+K00499+K01834+K15635+K01620+K15919+K00276+K15634+K01834+K00600+K00827+K00600+K01834+K01733+K15893+K00382+K01620+K01079…	no
Long-term potentiation	map04720	34	33	4619	7060	0.0417652	0.137297	evm.TU.Gh_D05G3876|K04371;evm.TU.Gh_D11G0140|K06268;evm.TU.Gh_A07G0124|K04368;evm.TU.Gh_A05G0237|K04368;evm.TU.Gh_A02G0383|K06269;evm.TU.Gh_A11G0126|K06268;evm.TU.Gh_A11G0257|K06268;evm.TU.Gh_A09G1990|K06269;evm.TU.Gh_D11G0276|K06268;evm.TU.Gh_A08G1183|K04371;evm.TU.Gh_A03G0043|K06268;evm.TU.Gh_A13G1099|K06268;evm.TU.Gh_A03G0291|K04371;evm.TU.Gh_A03G0163|K04371;evm.TU.Gh_D02G0435|K06269;evm.TU.Gh…	evm.TU.Gh_A11G0257|K06268;evm.TU.Gh_D11G0276|K06268;evm.TU.Gh_A03G0043|K06268;evm.TU.Gh_A03G0163|K04371;evm.TU.Gh_D07G0991|K06269;evm.TU.Gh_D13G2082|K04368;evm.TU.Gh_A13G1734|K04368;evm.TU.Gh_A12G2144|K06268	8	evm.TU.Gh_D05G3876|K04371;evm.TU.Gh_D11G0140|K06268;evm.TU.Gh_A07G0124|K04368;evm.TU.Gh_A05G0237|K04368;evm.TU.Gh_A02G0383|K06269;evm.TU.Gh_A11G0126|K06268;evm.TU.Gh_A09G1990|K06269;evm.TU.Gh_A08G1183|K04371;evm.TU.Gh_A13G1099|K06268;evm.TU.Gh_A03G0291|K04371;evm.TU.Gh_D02G0435|K06269;evm.TU.Gh_D03G1283|K04371;evm.TU.Gh_A05G0864|K04371;evm.TU.Gh_D08G1467|K04371;evm.TU.Gh_A05G0778|K06269;evm.TU.Gh…	26	http://www.kegg.jp/pathway/map04720+K04371+K06268+K04368+K04368+K06269+K06268+K06268+K06269+K06268+K04371+K06268+K06268+K04371+K04371+K06269+K04371+K04371+K04371+K06269+K06268+K06269+K04368+K04368+K06268+K04368+K06269+K04368+K04371+K04368+K04368+K06269+K04371+K06268+K06269	no
Estrogen signaling pathway	map04915	28	26	4625	7067	0.0454381	0.147674	evm.TU.Gh_Sca039018G01|K04079;evm.TU.Gh_D05G3876|K04371;evm.TU.Gh_A07G0124|K04368;evm.TU.Gh_A05G0237|K04368;evm.TU.Gh_A03G0164|K04079;evm.TU.Gh_A08G1183|K04371;evm.TU.Gh_A13G1098|K04079;evm.TU.Gh_A03G0291|K04371;evm.TU.Gh_D03G1421|K04079;evm.TU.Gh_A03G0163|K04371;evm.TU.Gh_D01G0932|K09487;evm.TU.Gh_A08G0219|K04079;evm.TU.Gh_D03G1283|K04371;evm.TU.Gh_D06G1571|K04079;evm.TU.Gh_A05G0864|K04371;evm.T…	evm.TU.Gh_Sca039018G01|K04079;evm.TU.Gh_A13G1098|K04079;evm.TU.Gh_A03G0163|K04371;evm.TU.Gh_D01G0932|K09487;evm.TU.Gh_A08G0219|K04079;evm.TU.Gh_D06G1571|K04079;evm.TU.Gh_D13G1363|K04079;evm.TU.Gh_D08G0299|K04079;evm.TU.Gh_D13G2082|K04368;evm.TU.Gh_D08G0300|K04079;evm.TU.Gh_A13G1734|K04368	11	evm.TU.Gh_D05G3876|K04371;evm.TU.Gh_A07G0124|K04368;evm.TU.Gh_A05G0237|K04368;evm.TU.Gh_A03G0164|K04079;evm.TU.Gh_A08G1183|K04371;evm.TU.Gh_A03G0291|K04371;evm.TU.Gh_D03G1421|K04079;evm.TU.Gh_D03G1283|K04371;evm.TU.Gh_A05G0864|K04371;evm.TU.Gh_D08G1467|K04371;evm.TU.Gh_D07G0094|K04368;evm.TU.Gh_A07G0085|K04368;evm.TU.Gh_D07G2384|K04368;evm.TU.Gh_A12G0964|K04371;evm.TU.Gh_A06G0660|K04368;evm.TU.Gh…	17	http://www.kegg.jp/pathway/map04915+K04079+K04371+K04368+K04368+K04079+K04371+K04079+K04371+K04079+K04371+K09487+K04079+K04371+K04079+K04371+K04371+K04079+K04079+K04368+K04368+K04368+K04079+K04368+K04371+K04368+K04368+K04371+K04079	no
Inositol phosphate metabolism	map00562	72	83	4581	7010	0.0483162	0.155263	evm.TU.Gh_D05G2219|K00889;evm.TU.Gh_A09G0200|K15422;evm.TU.Gh_A09G0042|K15422;evm.TU.Gh_A06G1440|K05857;evm.TU.Gh_D12G1930|K00915;evm.TU.Gh_Sca004812G05|K00888;evm.TU.Gh_A06G0608|K00469;evm.TU.Gh_D09G0040|K15422;evm.TU.Gh_D03G1109|K01114;evm.TU.Gh_A09G1780|K00913;evm.TU.Gh_D02G1471|K00921;evm.TU.Gh_A05G1213|K01092;evm.TU.Gh_D12G2149|K00010;evm.TU.Gh_A01G1817|K00889;evm.TU.Gh_D05G0869|K05857;evm.T…	evm.TU.Gh_D05G2219|K00889;evm.TU.Gh_A09G0042|K15422;evm.TU.Gh_A06G0608|K00469;evm.TU.Gh_D09G0040|K15422;evm.TU.Gh_D05G0869|K05857;evm.TU.Gh_A06G0059|K10572;evm.TU.Gh_A12G1891|K00469;evm.TU.Gh_D06G1669|K05857;evm.TU.Gh_A09G1105|K00921;evm.TU.Gh_D04G1046|K00889;evm.TU.Gh_D05G1830|K10572;evm.TU.Gh_D05G0871|K05857;evm.TU.Gh_D11G0300|K00913;evm.TU.Gh_A11G2991|K00913;evm.TU.Gh_A11G3015|K01114;evm.TU.Gh…	35	evm.TU.Gh_A09G0200|K15422;evm.TU.Gh_A06G1440|K05857;evm.TU.Gh_D12G1930|K00915;evm.TU.Gh_Sca004812G05|K00888;evm.TU.Gh_D03G1109|K01114;evm.TU.Gh_A09G1780|K00913;evm.TU.Gh_D02G1471|K00921;evm.TU.Gh_A05G1213|K01092;evm.TU.Gh_D12G2149|K00010;evm.TU.Gh_A01G1817|K00889;evm.TU.Gh_D01G0075|K01110;evm.TU.Gh_A05G0732|K05857;evm.TU.Gh_A10G0467|K00921;evm.TU.Gh_D06G1567|K00921;evm.TU.Gh_D07G1188|K01114;evm.T…	37	http://www.kegg.jp/pathway/map00562+K00889+K15422+K15422+K05857+K00915+K00888+K00469+K15422+K01114+K00913+K00921+K01092+K00010+K00889+K05857+K10572+K01110+K00469+K05857+K05857+K00921+K00921+K00921+K00889+K01114+K10572+K05857+K00913+K00889+K00921+K00913+K00889+K00888+K00010+K00921+K01114+K01114+K00889+K00921+K00889+K00469+K01114+K00913+K00889+K03103+K01110+K15422+K10572+K00889+K00921+K00921+K10047…	no
Glucosinolate biosynthesis	map00966	21	18	4632	7075	0.0501586	0.159393	evm.TU.Gh_D03G0384|K11821;evm.TU.Gh_A10G1724|K11818;evm.TU.Gh_A10G1726|K11818;evm.TU.Gh_D07G0596|K11821;evm.TU.Gh_D03G0383|K11821;evm.TU.Gh_D03G0381|K11821;evm.TU.Gh_D05G1038|K13027;evm.TU.Gh_D10G2556|K11818;evm.TU.Gh_A12G1685|K11821;evm.TU.Gh_A01G2104|K11820;evm.TU.Gh_A02G1244|K11821;evm.TU.Gh_A05G0953|K13027;evm.TU.Gh_D03G0206|K11818;evm.TU.Gh_D10G2001|K11818;evm.TU.Gh_D03G0377|K11821;evm.TU.Gh…	evm.TU.Gh_A10G1724|K11818;evm.TU.Gh_D07G0596|K11821;evm.TU.Gh_D05G1038|K13027;evm.TU.Gh_A05G0953|K13027	4	evm.TU.Gh_D03G0384|K11821;evm.TU.Gh_A10G1726|K11818;evm.TU.Gh_D03G0383|K11821;evm.TU.Gh_D03G0381|K11821;evm.TU.Gh_D10G2556|K11818;evm.TU.Gh_A12G1685|K11821;evm.TU.Gh_A01G2104|K11820;evm.TU.Gh_A02G1244|K11821;evm.TU.Gh_D03G0206|K11818;evm.TU.Gh_D10G2001|K11818;evm.TU.Gh_D03G0377|K11821;evm.TU.Gh_D03G0378|K11821;evm.TU.Gh_D10G2258|K11818;evm.TU.Gh_A13G1564|K11821;evm.TU.Gh_D01G1313|K11820;evm.TU.Gh…	17	http://www.kegg.jp/pathway/map00966+K11821+K11818+K11818+K11821+K11821+K11821+K13027+K11818+K11821+K11820+K11821+K13027+K11818+K11818+K11821+K11821+K11818+K11821+K11820+K11821+K11818	no
Selenocompound metabolism	map00450	20	17	4633	7076	0.0528542	0.166113	evm.TU.Gh_D05G1039|K08247;evm.TU.Gh_A11G0526|K11717;evm.TU.Gh_D09G2130|K13811;evm.TU.Gh_A11G2757|K01760;evm.TU.Gh_D12G2347|K01761;evm.TU.Gh_D02G0399|K13811;evm.TU.Gh_D09G1789|K01761;evm.TU.Gh_A12G2168|K01761;evm.TU.Gh_A09G1922|K13811;evm.TU.Gh_A13G1903|K11717;evm.TU.Gh_A02G0333|K13811;evm.TU.Gh_A05G0954|K08247;evm.TU.Gh_A09G2259|K00816;evm.TU.Gh_D07G2099|K01739;evm.TU.Gh_Sca004851G02|K01874;evm.T…	evm.TU.Gh_A11G2757|K01760;evm.TU.Gh_Sca004851G02|K01874;evm.TU.Gh_D04G0424|K01739	3	evm.TU.Gh_D05G1039|K08247;evm.TU.Gh_A11G0526|K11717;evm.TU.Gh_D09G2130|K13811;evm.TU.Gh_D12G2347|K01761;evm.TU.Gh_D02G0399|K13811;evm.TU.Gh_D09G1789|K01761;evm.TU.Gh_A12G2168|K01761;evm.TU.Gh_A09G1922|K13811;evm.TU.Gh_A13G1903|K11717;evm.TU.Gh_A02G0333|K13811;evm.TU.Gh_A05G0954|K08247;evm.TU.Gh_A09G2259|K00816;evm.TU.Gh_D07G2099|K01739;evm.TU.Gh_D11G0610|K11717;evm.TU.Gh_D09G2068|K00816;evm.TU.Gh…	17	http://www.kegg.jp/pathway/map00450+K08247+K11717+K13811+K01760+K01761+K13811+K01761+K01761+K13811+K11717+K13811+K08247+K00816+K01739+K01874+K11717+K01739+K00816+K01761+K00384	no
D-Glutamine and D-glutamate metabolism	map00471	8	4	4645	7089	0.0540368	0.166178	evm.TU.Gh_A11G2965|K01924;evm.TU.Gh_D11G2666|K00261;evm.TU.Gh_D11G0113|K01924;evm.TU.Gh_A11G2354|K00261;evm.TU.Gh_D01G0283|K01925;evm.TU.Gh_D12G2120|K00261;evm.TU.Gh_A01G0271|K01925;evm.TU.Gh_D03G0992|K00261	evm.TU.Gh_A11G2965|K01924;evm.TU.Gh_D11G2666|K00261;evm.TU.Gh_D11G0113|K01924;evm.TU.Gh_A11G2354|K00261;evm.TU.Gh_D01G0283|K01925;evm.TU.Gh_D12G2120|K00261;evm.TU.Gh_A01G0271|K01925	7	evm.TU.Gh_D03G0992|K00261	1	http://www.kegg.jp/pathway/map00471+K01924+K00261+K01924+K00261+K01925+K00261+K01925+K00261	no
Tetracycline biosynthesis	map00253	11	7	4642	7086	0.0536415	0.166178	evm.TU.Gh_A04G0754|K01962;evm.TU.Gh_D12G1059|K01962;evm.TU.Gh_A12G2609|K01962;evm.TU.Gh_A06G1022|K02160;evm.TU.Gh_D09G0093|K02160;evm.TU.Gh_A03G0169|K01961;evm.TU.Gh_D13G2520|K01962;evm.TU.Gh_A05G3209|K02160;evm.TU.Gh_D02G1016|K01961;evm.TU.Gh_D04G0397|K02160;evm.TU.Gh_A13G2224|K01962	evm.TU.Gh_A04G0754|K01962;evm.TU.Gh_D09G0093|K02160;evm.TU.Gh_A03G0169|K01961;evm.TU.Gh_D13G2520|K01962;evm.TU.Gh_A05G3209|K02160;evm.TU.Gh_D02G1016|K01961;evm.TU.Gh_D04G0397|K02160	7	evm.TU.Gh_D12G1059|K01962;evm.TU.Gh_A12G2609|K01962;evm.TU.Gh_A06G1022|K02160;evm.TU.Gh_A13G2224|K01962	4	http://www.kegg.jp/pathway/map00253+K01962+K01962+K01962+K02160+K02160+K01961+K01962+K02160+K01961+K02160+K01962	no
Tyrosine metabolism	map00350	29	28	4624	7065	0.0551834	0.167898	evm.TU.Gh_D08G1868|K00276;evm.TU.Gh_A01G0420|K00451;evm.TU.Gh_D07G0231|K14454;evm.TU.Gh_A07G1439|K01592;evm.TU.Gh_D01G0907|K00121;evm.TU.Gh_D01G0424|K00451;evm.TU.Gh_A09G0035|K14455;evm.TU.Gh_D06G2182|K00422;evm.TU.Gh_A09G0686|K00422;evm.TU.Gh_D06G2226|K01555;evm.TU.Gh_A05G1498|K01555;evm.TU.Gh_D05G1669|K01555;evm.TU.Gh_D02G1816|K00815;evm.TU.Gh_D02G1815|K00815;evm.TU.Gh_A05G3527|K00599;evm.TU.Gh…	evm.TU.Gh_A09G0035|K14455;evm.TU.Gh_D09G0034|K14455;evm.TU.Gh_A06G1523|K00422;evm.TU.Gh_A01G0211|K01557;evm.TU.Gh_A06G0272|K00121	5	evm.TU.Gh_D08G1868|K00276;evm.TU.Gh_A01G0420|K00451;evm.TU.Gh_D07G0231|K14454;evm.TU.Gh_A07G1439|K01592;evm.TU.Gh_D01G0907|K00121;evm.TU.Gh_D01G0424|K00451;evm.TU.Gh_D06G2182|K00422;evm.TU.Gh_A09G0686|K00422;evm.TU.Gh_D06G2226|K01555;evm.TU.Gh_A05G1498|K01555;evm.TU.Gh_D05G1669|K01555;evm.TU.Gh_D02G1816|K00815;evm.TU.Gh_D02G1815|K00815;evm.TU.Gh_A05G3527|K00599;evm.TU.Gh_A05G1065|K00812;evm.TU.Gh…	24	http://www.kegg.jp/pathway/map00350+K00276+K00451+K14454+K01592+K00121+K00451+K14455+K00422+K00422+K01555+K01555+K01555+K00815+K00815+K00599+K00812+K00276+K00815+K00121+K14455+K00422+K00422+K01557+K00815+K14454+K00422+K00276+K00815+K00121	no
Butanoate metabolism	map00650	36	37	4617	7056	0.0581206	0.174974	evm.TU.Gh_D12G1890|K00161;evm.TU.Gh_D12G2230|K01641;evm.TU.Gh_A12G2052|K01641;evm.TU.Gh_A05G2594|K01782;evm.TU.Gh_A12G2461|K01580;evm.TU.Gh_A07G1103|K01640;evm.TU.Gh_A03G0997|K01580;evm.TU.Gh_D02G1390|K01580;evm.TU.Gh_A12G1414|K01580;evm.TU.Gh_D05G2888|K01782;evm.TU.Gh_A03G1266|K00161;evm.TU.Gh_D07G1203|K01640;evm.TU.Gh_D11G3342|K01640;evm.TU.Gh_D02G0076|K01653;evm.TU.Gh_A02G0064|K01653;evm.TU.Gh…	evm.TU.Gh_D12G1890|K00161;evm.TU.Gh_A03G0997|K01580;evm.TU.Gh_D02G1390|K01580;evm.TU.Gh_A01G1192|K01580;evm.TU.Gh_D05G1406|K00162;evm.TU.Gh_D12G1174|K00161;evm.TU.Gh_D06G1507|K00162;evm.TU.Gh_D13G0215|K01653;evm.TU.Gh_A05G1243|K00162;evm.TU.Gh_A13G0201|K01653;evm.TU.Gh_D06G2110|K00162	11	evm.TU.Gh_D12G2230|K01641;evm.TU.Gh_A12G2052|K01641;evm.TU.Gh_A05G2594|K01782;evm.TU.Gh_A12G2461|K01580;evm.TU.Gh_A07G1103|K01640;evm.TU.Gh_A12G1414|K01580;evm.TU.Gh_D05G2888|K01782;evm.TU.Gh_A03G1266|K00161;evm.TU.Gh_D07G1203|K01640;evm.TU.Gh_D11G3342|K01640;evm.TU.Gh_D02G0076|K01653;evm.TU.Gh_A02G0064|K01653;evm.TU.Gh_D01G0460|K00074;evm.TU.Gh_A01G0159|K00162;evm.TU.Gh_A11G2744|K01640;evm.TU.Gh…	25	http://www.kegg.jp/pathway/map00650+K00161+K01641+K01641+K01782+K01580+K01640+K01580+K01580+K01580+K01782+K00161+K01640+K01640+K01653+K01653+K01580+K00162+K00074+K00162+K01640+K07511+K00161+K00161+K00162+K00162+K01641+K01653+K00162+K01580+K01641+K00074+K01641+K00162+K01653+K07511+K00162	no
Pyruvate metabolism	map00620	101	124	4552	6969	0.0594841	0.177213	evm.TU.Gh_A07G2301|K00029;evm.TU.Gh_A13G1279|K01595;evm.TU.Gh_D12G1890|K00161;evm.TU.Gh_D09G2442|K00873;evm.TU.Gh_A05G3952|K01759;evm.TU.Gh_A10G0579|K00029;evm.TU.Gh_A09G2311|K01069;evm.TU.Gh_D06G2064|K00627;evm.TU.Gh_D05G2554|K11262;evm.TU.Gh_D10G0624|K00029;evm.TU.Gh_D13G1583|K01595;evm.TU.Gh_D04G0292|K00128;evm.TU.Gh_D08G2350|K01610;evm.TU.Gh_A02G0751|K00128;evm.TU.Gh_A04G0754|K01962;evm.TU.Gh…	evm.TU.Gh_A13G1279|K01595;evm.TU.Gh_D12G1890|K00161;evm.TU.Gh_D09G2442|K00873;evm.TU.Gh_A09G2311|K01069;evm.TU.Gh_D05G2554|K11262;evm.TU.Gh_D13G1583|K01595;evm.TU.Gh_D04G0292|K00128;evm.TU.Gh_D08G2350|K01610;evm.TU.Gh_A04G0754|K01962;evm.TU.Gh_D08G1043|K00873;evm.TU.Gh_D05G0697|K00128;evm.TU.Gh_D08G1055|K00873;evm.TU.Gh_A13G0547|K00873;evm.TU.Gh_D13G0689|K00627;evm.TU.Gh_D01G2040|K00873;evm.TU.Gh…	52	evm.TU.Gh_A07G2301|K00029;evm.TU.Gh_A05G3952|K01759;evm.TU.Gh_A10G0579|K00029;evm.TU.Gh_D06G2064|K00627;evm.TU.Gh_D10G0624|K00029;evm.TU.Gh_A02G0751|K00128;evm.TU.Gh_A11G0288|K00026;evm.TU.Gh_A05G3511|K01895;evm.TU.Gh_A04G0604|K01512;evm.TU.Gh_D07G2232|K00128;evm.TU.Gh_D11G0918|K00028;evm.TU.Gh_D06G1578|K14085;evm.TU.Gh_A07G0076|K00029;evm.TU.Gh_D06G1946|K01895;evm.TU.Gh_D12G1059|K01962;evm.TU.Gh…	49	http://www.kegg.jp/pathway/map00620+K00029+K01595+K00161+K00873+K01759+K00029+K01069+K00627+K11262+K00029+K01595+K00128+K01610+K00128+K01962+K00026+K01895+K00873+K00128+K00873+K01512+K00128+K00873+K00028+K14085+K00627+K00873+K01595+K00029+K01895+K01962+K01962+K01759+K00873+K01610+K02160+K01610+K00873+K02160+K00128+K00128+K01961+K00627+K00627+K00161+K01595+K00873+K01069+K01962+K01759+K01069+K02160…	no
Vascular smooth muscle contraction	map04270	27	26	4626	7067	0.0618105	0.179467	evm.TU.Gh_D05G3876|K04371;evm.TU.Gh_A07G0124|K04368;evm.TU.Gh_A05G0237|K04368;evm.TU.Gh_A02G0383|K06269;evm.TU.Gh_A09G1990|K06269;evm.TU.Gh_A08G1183|K04371;evm.TU.Gh_A03G0291|K04371;evm.TU.Gh_A03G0163|K04371;evm.TU.Gh_D02G0435|K06269;evm.TU.Gh_D03G1283|K04371;evm.TU.Gh_A05G0864|K04371;evm.TU.Gh_D08G1467|K04371;evm.TU.Gh_A05G0778|K06269;evm.TU.Gh_D07G0991|K06269;evm.TU.Gh_D07G0094|K04368;evm.TU.Gh…	evm.TU.Gh_A03G0163|K04371;evm.TU.Gh_D07G0991|K06269;evm.TU.Gh_D13G2082|K04368;evm.TU.Gh_A13G1734|K04368	4	evm.TU.Gh_D05G3876|K04371;evm.TU.Gh_A07G0124|K04368;evm.TU.Gh_A05G0237|K04368;evm.TU.Gh_A02G0383|K06269;evm.TU.Gh_A09G1990|K06269;evm.TU.Gh_A08G1183|K04371;evm.TU.Gh_A03G0291|K04371;evm.TU.Gh_D02G0435|K06269;evm.TU.Gh_D03G1283|K04371;evm.TU.Gh_A05G0864|K04371;evm.TU.Gh_D08G1467|K04371;evm.TU.Gh_A05G0778|K06269;evm.TU.Gh_D07G0094|K04368;evm.TU.Gh_A07G0085|K04368;evm.TU.Gh_D06G0338|K06269;evm.TU.Gh…	23	http://www.kegg.jp/pathway/map04270+K04371+K04368+K04368+K06269+K06269+K04371+K04371+K04371+K06269+K04371+K04371+K04371+K06269+K06269+K04368+K04368+K04368+K06269+K01047+K04368+K01047+K04371+K04368+K04368+K06269+K04371+K06269	no
GnRH signaling pathway	map04912	31	31	4622	7062	0.0621231	0.179467	evm.TU.Gh_D05G3876|K04371;evm.TU.Gh_A07G0124|K04368;evm.TU.Gh_A05G0237|K04368;evm.TU.Gh_A11G0758|K01115;evm.TU.Gh_Sca005308G01|K01115;evm.TU.Gh_A08G1183|K04371;evm.TU.Gh_A03G0291|K04371;evm.TU.Gh_A03G0163|K04371;evm.TU.Gh_D12G0242|K01115;evm.TU.Gh_D11G2775|K01115;evm.TU.Gh_A08G1600|K01115;evm.TU.Gh_D03G1283|K04371;evm.TU.Gh_D11G0886|K01115;evm.TU.Gh_A01G0880|K01115;evm.TU.Gh_A02G1674|K01115;evm.T…	evm.TU.Gh_A11G0758|K01115;evm.TU.Gh_A03G0163|K04371;evm.TU.Gh_D12G0242|K01115;evm.TU.Gh_D11G2775|K01115;evm.TU.Gh_A01G0880|K01115;evm.TU.Gh_A12G0243|K01115;evm.TU.Gh_D13G2082|K04368;evm.TU.Gh_D01G0915|K01115;evm.TU.Gh_A11G2458|K01115;evm.TU.Gh_A13G1734|K04368	10	evm.TU.Gh_D05G3876|K04371;evm.TU.Gh_A07G0124|K04368;evm.TU.Gh_A05G0237|K04368;evm.TU.Gh_Sca005308G01|K01115;evm.TU.Gh_A08G1183|K04371;evm.TU.Gh_A03G0291|K04371;evm.TU.Gh_A08G1600|K01115;evm.TU.Gh_D03G1283|K04371;evm.TU.Gh_D11G0886|K01115;evm.TU.Gh_A02G1674|K01115;evm.TU.Gh_A05G0864|K04371;evm.TU.Gh_D08G1467|K04371;evm.TU.Gh_A01G0213|K01115;evm.TU.Gh_D07G0094|K04368;evm.TU.Gh_A07G0085|K04368;evm.T…	21	http://www.kegg.jp/pathway/map04912+K04371+K04368+K04368+K01115+K01115+K04371+K04371+K04371+K01115+K01115+K01115+K04371+K01115+K01115+K01115+K01115+K04371+K04371+K01115+K04368+K04368+K04368+K01115+K01115+K01115+K01115+K04368+K04371+K04368+K04368+K04371	no
Drug metabolism - cytochrome P450	map00982	52	58	4601	7035	0.0612053	0.179467	evm.TU.Gh_A08G1635|K00799;evm.TU.Gh_A08G1634|K00799;evm.TU.Gh_A11G1055|K00799;evm.TU.Gh_D01G0907|K00121;evm.TU.Gh_D08G0281|K00799;evm.TU.Gh_D02G0328|K00799;evm.TU.Gh_A11G0200|K00799;evm.TU.Gh_D07G1784|K00799;evm.TU.Gh_A03G0384|K00799;evm.TU.Gh_A04G0829|K00799;evm.TU.Gh_A11G2032|K00799;evm.TU.Gh_D11G0211|K00799;evm.TU.Gh_D11G0210|K00799;evm.TU.Gh_A02G0258|K00799;evm.TU.Gh_A02G0259|K00799;evm.TU.Gh…	evm.TU.Gh_A08G1635|K00799;evm.TU.Gh_A08G1634|K00799;evm.TU.Gh_A11G1055|K00799;evm.TU.Gh_A11G3130|K00799;evm.TU.Gh_D08G1954|K00799;evm.TU.Gh_A08G0330|K00799;evm.TU.Gh_D11G1211|K00799;evm.TU.Gh_D11G3426|K00799;evm.TU.Gh_D01G2119|K00799;evm.TU.Gh_A12G0077|K00799;evm.TU.Gh_A06G0272|K00121;evm.TU.Gh_A01G2149|K00799;evm.TU.Gh_A01G2148|K00799	13	evm.TU.Gh_D01G0907|K00121;evm.TU.Gh_D08G0281|K00799;evm.TU.Gh_D02G0328|K00799;evm.TU.Gh_A11G0200|K00799;evm.TU.Gh_D07G1784|K00799;evm.TU.Gh_A03G0384|K00799;evm.TU.Gh_A04G0829|K00799;evm.TU.Gh_A11G2032|K00799;evm.TU.Gh_D11G0211|K00799;evm.TU.Gh_D11G0210|K00799;evm.TU.Gh_A02G0258|K00799;evm.TU.Gh_A02G0259|K00799;evm.TU.Gh_D04G1329|K00799;evm.TU.Gh_D13G1032|K00799;evm.TU.Gh_D01G1699|K00485;evm.TU.Gh…	39	http://www.kegg.jp/pathway/map00982+K00799+K00799+K00799+K00121+K00799+K00799+K00799+K00799+K00799+K00799+K00799+K00799+K00799+K00799+K00799+K00799+K00799+K00799+K00799+K00799+K00485+K00799+K00799+K00799+K00799+K00799+K00799+K00799+K00799+K00799+K00799+K00799+K00121+K00799+K00799+K00799+K00799+K00799+K00799+K00799+K00799+K00799+K00799+K00799+K00799+K00799+K00799+K00121+K00799+K00799+K00799+K00799	no
Valine, leucine and isoleucine biosynthesis	map00290	26	25	4627	7068	0.0654493	0.187185	evm.TU.Gh_A05G1855|K00826;evm.TU.Gh_D04G1025|K01754;evm.TU.Gh_A04G0569|K01754;evm.TU.Gh_D10G1432|K01687;evm.TU.Gh_A05G2255|K00826;evm.TU.Gh_A11G1911|K00826;evm.TU.Gh_D02G0305|K01687;evm.TU.Gh_D11G2064|K00826;evm.TU.Gh_A01G1513|K00826;evm.TU.Gh_D05G2052|K00826;evm.TU.Gh_D07G1742|K00826;evm.TU.Gh_D02G0076|K01653;evm.TU.Gh_A02G0064|K01653;evm.TU.Gh_D07G0595|K00053;evm.TU.Gh_D11G1645|K00826;evm.TU.Gh…	evm.TU.Gh_A04G0569|K01754;evm.TU.Gh_D10G1432|K01687;evm.TU.Gh_A11G1911|K00826;evm.TU.Gh_D02G0305|K01687;evm.TU.Gh_D11G2064|K00826;evm.TU.Gh_A01G1513|K00826;evm.TU.Gh_D07G0595|K00053;evm.TU.Gh_D13G0215|K01653;evm.TU.Gh_A13G0201|K01653;evm.TU.Gh_D01G1755|K00826;evm.TU.Gh_A02G0237|K01687;evm.TU.Gh_A10G1078|K01687	12	evm.TU.Gh_A05G1855|K00826;evm.TU.Gh_D04G1025|K01754;evm.TU.Gh_A05G2255|K00826;evm.TU.Gh_D05G2052|K00826;evm.TU.Gh_D07G1742|K00826;evm.TU.Gh_D02G0076|K01653;evm.TU.Gh_A02G0064|K01653;evm.TU.Gh_D11G1645|K00826;evm.TU.Gh_A01G1508|K00826;evm.TU.Gh_D10G1299|K01649;evm.TU.Gh_D09G0576|K01703;evm.TU.Gh_D09G0575|K01703;evm.TU.Gh_D09G1344|K01754;evm.TU.Gh_A07G0524|K00053	14	http://www.kegg.jp/pathway/map00290+K00826+K01754+K01754+K01687+K00826+K00826+K01687+K00826+K00826+K00826+K00826+K01653+K01653+K00053+K00826+K00826+K01649+K01703+K01703+K01653+K01754+K01653+K00826+K00053+K01687+K01687	no
Other glycan degradation	map00511	15	12	4638	7081	0.0683818	0.193636	evm.TU.Gh_A13G0963|K17108;evm.TU.Gh_A05G2895|K01227;evm.TU.Gh_D13G1216|K17108;evm.TU.Gh_D12G2509|K01206;evm.TU.Gh_D05G1288|K12309;evm.TU.Gh_A12G2381|K01206;evm.TU.Gh_A11G2128|K12373;evm.TU.Gh_D09G1938|K17108;evm.TU.Gh_D12G1958|K01444;evm.TU.Gh_A01G1016|K12373;evm.TU.Gh_A05G1118|K12309;evm.TU.Gh_A05G3066|K12373;evm.TU.Gh_A06G1548|K01190;evm.TU.Gh_D01G1072|K12373;evm.TU.Gh_A10G2145|K01227	evm.TU.Gh_D12G2509|K01206;evm.TU.Gh_A12G2381|K01206;evm.TU.Gh_A01G1016|K12373;evm.TU.Gh_D01G1072|K12373	4	evm.TU.Gh_A13G0963|K17108;evm.TU.Gh_A05G2895|K01227;evm.TU.Gh_D13G1216|K17108;evm.TU.Gh_D05G1288|K12309;evm.TU.Gh_A11G2128|K12373;evm.TU.Gh_D09G1938|K17108;evm.TU.Gh_D12G1958|K01444;evm.TU.Gh_A05G1118|K12309;evm.TU.Gh_A05G3066|K12373;evm.TU.Gh_A06G1548|K01190;evm.TU.Gh_A10G2145|K01227	11	http://www.kegg.jp/pathway/map00511+K17108+K01227+K17108+K01206+K12309+K01206+K12373+K17108+K01444+K12373+K12309+K12373+K01190+K12373+K01227	no
Fc gamma R-mediated phagocytosis	map04666	75	90	4578	7003	0.0722024	0.20245	evm.TU.Gh_D05G3876|K04371;evm.TU.Gh_D05G2219|K00889;evm.TU.Gh_D03G0072|K04392;evm.TU.Gh_A07G0124|K04368;evm.TU.Gh_A05G0237|K04368;evm.TU.Gh_D10G1109|K04688;evm.TU.Gh_D09G1712|K05765;evm.TU.Gh_A08G1258|K04392;evm.TU.Gh_A12G0872|K05754;evm.TU.Gh_A11G0758|K01115;evm.TU.Gh_A01G1817|K00889;evm.TU.Gh_D09G2206|K05758;evm.TU.Gh_Sca005308G01|K01115;evm.TU.Gh_A08G1183|K04371;evm.TU.Gh_D09G2224|K05765;evm.T…	evm.TU.Gh_D05G2219|K00889;evm.TU.Gh_D03G0072|K04392;evm.TU.Gh_D10G1109|K04688;evm.TU.Gh_D09G1712|K05765;evm.TU.Gh_A08G1258|K04392;evm.TU.Gh_A11G0758|K01115;evm.TU.Gh_A09G1619|K05765;evm.TU.Gh_A03G0163|K04371;evm.TU.Gh_D12G0242|K01115;evm.TU.Gh_D05G0243|K04392;evm.TU.Gh_D04G1046|K00889;evm.TU.Gh_D11G1360|K05765;evm.TU.Gh_D11G2775|K01115;evm.TU.Gh_A05G0179|K04392;evm.TU.Gh_D02G0984|K04392;evm.TU.Gh…	36	evm.TU.Gh_D05G3876|K04371;evm.TU.Gh_A07G0124|K04368;evm.TU.Gh_A05G0237|K04368;evm.TU.Gh_A12G0872|K05754;evm.TU.Gh_A01G1817|K00889;evm.TU.Gh_D09G2206|K05758;evm.TU.Gh_Sca005308G01|K01115;evm.TU.Gh_A08G1183|K04371;evm.TU.Gh_D09G2224|K05765;evm.TU.Gh_A03G0291|K04371;evm.TU.Gh_D03G0837|K04688;evm.TU.Gh_D09G1876|K00889;evm.TU.Gh_A05G2300|K00889;evm.TU.Gh_A12G2499|K04392;evm.TU.Gh_A08G1600|K01115;evm.T…	39	http://www.kegg.jp/pathway/map04666+K04371+K00889+K04392+K04368+K04368+K04688+K05765+K04392+K05754+K01115+K00889+K05758+K01115+K04371+K05765+K04371+K04688+K05765+K04371+K01115+K04392+K00889+K00889+K05765+K01115+K00889+K04392+K01115+K04392+K04392+K04718+K04371+K01115+K04392+K04718+K01115+K00889+K04392+K01115+K01115+K04371+K04371+K00889+K05765+K04392+K04392+K01115+K00889+K04368+K04368+K04718+K04368…	no
Two-component system	map02020	24	23	4629	7070	0.0734632	0.203985	evm.TU.Gh_D09G0819|K00413;evm.TU.Gh_A07G0431|K00990;evm.TU.Gh_D09G0343|K00413;evm.TU.Gh_A05G2935|K00990;evm.TU.Gh_D08G0844|K01915;evm.TU.Gh_A09G1788|K01915;evm.TU.Gh_D02G0311|K01915;evm.TU.Gh_D04G1445|K01915;evm.TU.Gh_A10G1414|K00413;evm.TU.Gh_A02G0242|K01915;evm.TU.Gh_A09G0815|K00413;evm.TU.Gh_A03G0116|K00990;evm.TU.Gh_D09G1847|K00990;evm.TU.Gh_A09G0362|K00990;evm.TU.Gh_D09G0383|K00990;evm.TU.Gh…	evm.TU.Gh_D08G0844|K01915;evm.TU.Gh_A09G1788|K01915;evm.TU.Gh_A03G0116|K00990;evm.TU.Gh_D11G0196|K00990;evm.TU.Gh_D03G1524|K00990;evm.TU.Gh_D10G0816|K00413;evm.TU.Gh_D03G0743|K01915;evm.TU.Gh_D08G1885|K00990;evm.TU.Gh_D13G0620|K01915	9	evm.TU.Gh_D09G0819|K00413;evm.TU.Gh_A07G0431|K00990;evm.TU.Gh_D09G0343|K00413;evm.TU.Gh_A05G2935|K00990;evm.TU.Gh_D02G0311|K01915;evm.TU.Gh_D04G1445|K01915;evm.TU.Gh_A10G1414|K00413;evm.TU.Gh_A02G0242|K01915;evm.TU.Gh_A09G0815|K00413;evm.TU.Gh_D09G1847|K00990;evm.TU.Gh_A09G0362|K00990;evm.TU.Gh_D09G0383|K00990;evm.TU.Gh_D07G1773|K01915;evm.TU.Gh_D11G2050|K00990;evm.TU.Gh_A11G1924|K00990	15	http://www.kegg.jp/pathway/map02020+K00413+K00990+K00413+K00990+K01915+K01915+K01915+K01915+K00413+K01915+K00413+K00990+K00990+K00990+K00990+K01915+K00990+K00990+K00990+K00990+K00413+K01915+K00990+K01915	no
Leukocyte transendothelial migration	map04670	13	10	4640	7083	0.0754633	0.207524	evm.TU.Gh_D03G0072|K04392;evm.TU.Gh_A08G1258|K04392;evm.TU.Gh_D05G0243|K04392;evm.TU.Gh_A12G2499|K04392;evm.TU.Gh_A05G0179|K04392;evm.TU.Gh_D02G0984|K04392;evm.TU.Gh_A02G0857|K04392;evm.TU.Gh_D08G1547|K04392;evm.TU.Gh_D06G0618|K04392;evm.TU.Gh_A06G0026|K04392;evm.TU.Gh_A06G0551|K04392;evm.TU.Gh_D11G1753|K04392;evm.TU.Gh_A11G1595|K04392	evm.TU.Gh_D03G0072|K04392;evm.TU.Gh_A08G1258|K04392;evm.TU.Gh_D05G0243|K04392;evm.TU.Gh_A05G0179|K04392;evm.TU.Gh_D02G0984|K04392;evm.TU.Gh_A02G0857|K04392;evm.TU.Gh_D08G1547|K04392;evm.TU.Gh_D06G0618|K04392;evm.TU.Gh_A06G0026|K04392;evm.TU.Gh_A06G0551|K04392;evm.TU.Gh_D11G1753|K04392;evm.TU.Gh_A11G1595|K04392	12	evm.TU.Gh_A12G2499|K04392	1	http://www.kegg.jp/pathway/map04670+K04392+K04392+K04392+K04392+K04392+K04392+K04392+K04392+K04392+K04392+K04392+K04392+K04392	no
HIF-1 signaling pathway	map04066	49	56	4604	7037	0.0839377	0.22863	evm.TU.Gh_D05G3876|K04371;evm.TU.Gh_D12G1890|K00161;evm.TU.Gh_A07G0124|K04368;evm.TU.Gh_A05G0237|K04368;evm.TU.Gh_D10G1109|K04688;evm.TU.Gh_D03G1338|K01103;evm.TU.Gh_A01G0785|K00134;evm.TU.Gh_D06G0665|K00844;evm.TU.Gh_A06G0587|K00844;evm.TU.Gh_A08G1183|K04371;evm.TU.Gh_A03G0291|K04371;evm.TU.Gh_D03G0837|K04688;evm.TU.Gh_A03G0163|K04371;evm.TU.Gh_D11G2927|K00134;evm.TU.Gh_A03G1266|K00161;evm.TU.Gh…	evm.TU.Gh_D12G1890|K00161;evm.TU.Gh_D10G1109|K04688;evm.TU.Gh_A01G0785|K00134;evm.TU.Gh_D06G0665|K00844;evm.TU.Gh_A03G0163|K04371;evm.TU.Gh_D11G2927|K00134;evm.TU.Gh_D07G0394|K01689;evm.TU.Gh_D11G0689|K00134;evm.TU.Gh_D05G1406|K00162;evm.TU.Gh_D12G1174|K00161;evm.TU.Gh_D06G1507|K00162;evm.TU.Gh_D13G2082|K04368;evm.TU.Gh_A07G0337|K01689;evm.TU.Gh_A11G2619|K00134;evm.TU.Gh_A05G1243|K00162;evm.TU.Gh…	23	evm.TU.Gh_D05G3876|K04371;evm.TU.Gh_A07G0124|K04368;evm.TU.Gh_A05G0237|K04368;evm.TU.Gh_D03G1338|K01103;evm.TU.Gh_A06G0587|K00844;evm.TU.Gh_A08G1183|K04371;evm.TU.Gh_A03G0291|K04371;evm.TU.Gh_D03G0837|K04688;evm.TU.Gh_A03G1266|K00161;evm.TU.Gh_D09G0333|K00134;evm.TU.Gh_D07G2296|K00134;evm.TU.Gh_D03G1283|K04371;evm.TU.Gh_A13G1965|K03872;evm.TU.Gh_A01G0159|K00162;evm.TU.Gh_A05G0864|K04371;evm.TU.Gh…	26	http://www.kegg.jp/pathway/map04066+K04371+K00161+K04368+K04368+K04688+K01103+K00134+K00844+K00844+K04371+K04371+K04688+K04371+K00134+K00161+K00134+K00134+K04371+K01689+K03872+K00134+K00162+K00162+K04371+K04371+K00161+K00161+K00162+K04368+K00162+K04368+K04368+K01689+K01103+K00134+K00162+K04368+K00162+K04371+K04368+K04368+K01689+K00134+K01689+K04371+K01689+K00844+K04688+K00162	no
Melanoma	map05218	24	24	4629	7069	0.0932922	0.251713	evm.TU.Gh_D05G3876|K04371;evm.TU.Gh_A07G0124|K04368;evm.TU.Gh_A05G0237|K04368;evm.TU.Gh_D01G0075|K01110;evm.TU.Gh_A08G1183|K04371;evm.TU.Gh_A03G0291|K04371;evm.TU.Gh_A03G0163|K04371;evm.TU.Gh_D01G1236|K06620;evm.TU.Gh_D07G1097|K06620;evm.TU.Gh_D03G1283|K04371;evm.TU.Gh_A05G0864|K04371;evm.TU.Gh_D08G1467|K04371;evm.TU.Gh_A09G0927|K06620;evm.TU.Gh_D11G0755|K01110;evm.TU.Gh_D07G0094|K04368;evm.TU.Gh…	evm.TU.Gh_A03G0163|K04371;evm.TU.Gh_D01G1236|K06620;evm.TU.Gh_D07G1097|K06620;evm.TU.Gh_A09G0927|K06620;evm.TU.Gh_D11G0755|K01110;evm.TU.Gh_D13G2082|K04368;evm.TU.Gh_A07G1021|K06620;evm.TU.Gh_A01G2098|K06620;evm.TU.Gh_A13G1734|K04368	9	evm.TU.Gh_D05G3876|K04371;evm.TU.Gh_A07G0124|K04368;evm.TU.Gh_A05G0237|K04368;evm.TU.Gh_D01G0075|K01110;evm.TU.Gh_A08G1183|K04371;evm.TU.Gh_A03G0291|K04371;evm.TU.Gh_D03G1283|K04371;evm.TU.Gh_A05G0864|K04371;evm.TU.Gh_D08G1467|K04371;evm.TU.Gh_D07G0094|K04368;evm.TU.Gh_A07G0085|K04368;evm.TU.Gh_D07G2384|K04368;evm.TU.Gh_A12G0964|K04371;evm.TU.Gh_A06G0660|K04368;evm.TU.Gh_A07G1299|K04371	15	http://www.kegg.jp/pathway/map05218+K04371+K04368+K04368+K01110+K04371+K04371+K04371+K06620+K06620+K04371+K04371+K04371+K06620+K01110+K04368+K04368+K04368+K06620+K04368+K06620+K04371+K04368+K04368+K04371	no
Biotin metabolism	map00780	26	27	4627	7066	0.103186	0.273251	evm.TU.Gh_D09G0751|K09458;evm.TU.Gh_D01G2381|K01012;evm.TU.Gh_A04G1363|K00208;evm.TU.Gh_D06G1490|K09458;evm.TU.Gh_D08G0158|K00208;evm.TU.Gh_D01G2351|K02169;evm.TU.Gh_D05G1425|K09458;evm.TU.Gh_D05G0395|K00059;evm.TU.Gh_A06G0711|K09458;evm.TU.Gh_D13G2493|K09458;evm.TU.Gh_A05G0293|K00059;evm.TU.Gh_D03G1008|K00652;evm.TU.Gh_A01G2158|K01012;evm.TU.Gh_D03G0405|K02372;evm.TU.Gh_A08G2201|K09458;evm.TU.Gh…	evm.TU.Gh_D01G2381|K01012;evm.TU.Gh_A04G1363|K00208;evm.TU.Gh_D06G1490|K09458;evm.TU.Gh_D08G0158|K00208;evm.TU.Gh_D05G1425|K09458;evm.TU.Gh_A06G0711|K09458;evm.TU.Gh_D03G1008|K00652;evm.TU.Gh_A01G2158|K01012;evm.TU.Gh_D03G0405|K02372;evm.TU.Gh_A08G2201|K09458;evm.TU.Gh_D04G1966|K00208;evm.TU.Gh_A13G1854|K00208;evm.TU.Gh_D13G2242|K00208;evm.TU.Gh_A09G0749|K09458;evm.TU.Gh_A06G1195|K09458;evm.TU.Gh…	17	evm.TU.Gh_D09G0751|K09458;evm.TU.Gh_D01G2351|K02169;evm.TU.Gh_D05G0395|K00059;evm.TU.Gh_D13G2493|K09458;evm.TU.Gh_A05G0293|K00059;evm.TU.Gh_A13G2355|K00833;evm.TU.Gh_D09G0634|K00652;evm.TU.Gh_A01G0502|K02169;evm.TU.Gh_A10G1367|K02169	9	http://www.kegg.jp/pathway/map00780+K09458+K01012+K00208+K09458+K00208+K02169+K09458+K00059+K09458+K09458+K00059+K00652+K01012+K02372+K09458+K00833+K00208+K00652+K02169+K00208+K00208+K09458+K09458+K09458+K09458+K02169	no
Drug metabolism - other enzymes	map00983	26	27	4627	7066	0.103186	0.273251	evm.TU.Gh_D06G1217|K00760;evm.TU.Gh_A13G1228|K13421;evm.TU.Gh_D03G0956|K01431;evm.TU.Gh_D09G0355|K00876;evm.TU.Gh_D05G0295|K01489;evm.TU.Gh_D08G2552|K01489;evm.TU.Gh_A13G1719|K01489;evm.TU.Gh_D05G3700|K00876;evm.TU.Gh_A07G2093|K00876;evm.TU.Gh_A08G1637|K01951;evm.TU.Gh_A09G1802|K01519;evm.TU.Gh_D08G1967|K01951;evm.TU.Gh_D07G2311|K00876;evm.TU.Gh_D07G0972|K01431;evm.TU.Gh_D07G1183|K01464;evm.TU.Gh…	evm.TU.Gh_D06G1217|K00760;evm.TU.Gh_A07G2093|K00876;evm.TU.Gh_A08G1637|K01951;evm.TU.Gh_A09G1802|K01519;evm.TU.Gh_D08G1967|K01951;evm.TU.Gh_A03G0135|K01951;evm.TU.Gh_D13G1525|K13421	7	evm.TU.Gh_A13G1228|K13421;evm.TU.Gh_D03G0956|K01431;evm.TU.Gh_D09G0355|K00876;evm.TU.Gh_D05G0295|K01489;evm.TU.Gh_D08G2552|K01489;evm.TU.Gh_A13G1719|K01489;evm.TU.Gh_D05G3700|K00876;evm.TU.Gh_D07G2311|K00876;evm.TU.Gh_D07G0972|K01431;evm.TU.Gh_D07G1183|K01464;evm.TU.Gh_A08G2187|K01489;evm.TU.Gh_D13G1362|K00876;evm.TU.Gh_D01G0767|K00876;evm.TU.Gh_D05G3477|K13421;evm.TU.Gh_A04G0236|K13421;evm.TU.Gh…	19	http://www.kegg.jp/pathway/map00983+K00760+K13421+K01431+K00876+K01489+K01489+K01489+K00876+K00876+K01951+K01519+K01951+K00876+K01431+K01464+K01489+K00876+K00876+K13421+K01951+K13421+K00106+K01464+K13421+K01489+K01464	no
Peptidoglycan biosynthesis	map00550	12	10	4641	7083	0.113043	0.293911	evm.TU.Gh_D03G1445|K01928;evm.TU.Gh_A04G0821|K01921;evm.TU.Gh_A11G2965|K01924;evm.TU.Gh_D07G1761|K00075;evm.TU.Gh_D04G1320|K01921;evm.TU.Gh_A12G2096|K01928;evm.TU.Gh_D11G0113|K01924;evm.TU.Gh_D13G1581|K00790;evm.TU.Gh_D01G0283|K01925;evm.TU.Gh_A03G0136|K01928;evm.TU.Gh_D13G1151|K01929;evm.TU.Gh_A01G0271|K01925	evm.TU.Gh_D03G1445|K01928;evm.TU.Gh_A11G2965|K01924;evm.TU.Gh_D07G1761|K00075;evm.TU.Gh_A12G2096|K01928;evm.TU.Gh_D11G0113|K01924;evm.TU.Gh_D13G1581|K00790;evm.TU.Gh_D01G0283|K01925;evm.TU.Gh_A03G0136|K01928;evm.TU.Gh_D13G1151|K01929;evm.TU.Gh_A01G0271|K01925	10	evm.TU.Gh_A04G0821|K01921;evm.TU.Gh_D04G1320|K01921	2	http://www.kegg.jp/pathway/map00550+K01928+K01921+K01924+K00075+K01921+K01928+K01924+K00790+K01925+K01928+K01929+K01925	no
Adipocytokine signaling pathway	map04920	28	30	4625	7063	0.112336	0.293911	evm.TU.Gh_D01G0214|K01897;evm.TU.Gh_D01G0215|K01897;evm.TU.Gh_D07G1281|K01897;evm.TU.Gh_A01G1527|K01897;evm.TU.Gh_D10G2438|K01897;evm.TU.Gh_D11G0522|K07297;evm.TU.Gh_D01G1776|K01897;evm.TU.Gh_D10G1354|K01897;evm.TU.Gh_D11G3365|K01897;evm.TU.Gh_D09G0533|K01897;evm.TU.Gh_A07G1181|K01897;evm.TU.Gh_A13G1783|K07297;evm.TU.Gh_A13G1784|K07297;evm.TU.Gh_D05G2232|K01897;evm.TU.Gh_A11G0227|K01897;evm.TU.Gh…	evm.TU.Gh_D01G0214|K01897;evm.TU.Gh_D07G1281|K01897;evm.TU.Gh_A01G1527|K01897;evm.TU.Gh_D10G2438|K01897;evm.TU.Gh_D01G1776|K01897;evm.TU.Gh_A13G1783|K07297;evm.TU.Gh_A13G1784|K07297;evm.TU.Gh_D05G2232|K01897;evm.TU.Gh_A11G0227|K01897;evm.TU.Gh_A05G3732|K01897;evm.TU.Gh_D13G2479|K07297;evm.TU.Gh_D13G2478|K07297;evm.TU.Gh_D06G0402|K01897	13	evm.TU.Gh_D01G0215|K01897;evm.TU.Gh_D11G0522|K07297;evm.TU.Gh_D10G1354|K01897;evm.TU.Gh_D11G3365|K01897;evm.TU.Gh_D09G0533|K01897;evm.TU.Gh_A07G1181|K01897;evm.TU.Gh_A05G2842|K01897;evm.TU.Gh_D07G0857|K01897;evm.TU.Gh_A09G0121|K07198;evm.TU.Gh_A11G0451|K07297;evm.TU.Gh_A09G0536|K01897;evm.TU.Gh_A07G0795|K01897;evm.TU.Gh_A01G0167|K01897;evm.TU.Gh_D03G0744|K01897;evm.TU.Gh_A11G0635|K07198	15	http://www.kegg.jp/pathway/map04920+K01897+K01897+K01897+K01897+K01897+K07297+K01897+K01897+K01897+K01897+K01897+K07297+K07297+K01897+K01897+K01897+K01897+K07198+K01897+K07297+K01897+K07297+K07297+K01897+K01897+K01897+K07198+K01897	no
Limonene and pinene degradation	map00903	31	34	4622	7059	0.114073	0.293918	evm.TU.Gh_A10G1725|K00517;evm.TU.Gh_A05G2594|K01782;evm.TU.Gh_D04G0292|K00128;evm.TU.Gh_A02G0751|K00128;evm.TU.Gh_D05G0697|K00128;evm.TU.Gh_A12G1695|K00517;evm.TU.Gh_D07G2232|K00128;evm.TU.Gh_D04G1716|K00517;evm.TU.Gh_D04G1715|K00517;evm.TU.Gh_A07G2011|K00128;evm.TU.Gh_D02G1665|K00128;evm.TU.Gh_A12G0265|K00517;evm.TU.Gh_D05G2888|K01782;evm.TU.Gh_D06G1613|K00517;evm.TU.Gh_A12G1342|K00517;evm.TU.Gh…	evm.TU.Gh_D04G0292|K00128;evm.TU.Gh_D05G0697|K00128;evm.TU.Gh_A12G1695|K00517;evm.TU.Gh_D06G1613|K00517;evm.TU.Gh_D03G0106|K00128;evm.TU.Gh_A06G1290|K00517;evm.TU.Gh_A02G1616|K00128	7	evm.TU.Gh_A10G1725|K00517;evm.TU.Gh_A05G2594|K01782;evm.TU.Gh_A02G0751|K00128;evm.TU.Gh_D07G2232|K00128;evm.TU.Gh_D04G1716|K00517;evm.TU.Gh_D04G1715|K00517;evm.TU.Gh_A07G2011|K00128;evm.TU.Gh_D02G1665|K00128;evm.TU.Gh_A12G0265|K00517;evm.TU.Gh_D05G2888|K01782;evm.TU.Gh_A12G1342|K00517;evm.TU.Gh_A07G1481|K00517;evm.TU.Gh_D12G1468|K00517;evm.TU.Gh_A06G0384|K00128;evm.TU.Gh_A12G2471|K00128;evm.TU.Gh…	24	http://www.kegg.jp/pathway/map00903+K00517+K01782+K00128+K00128+K00128+K00517+K00128+K00517+K00517+K00128+K00128+K00517+K01782+K00517+K00517+K00517+K00517+K00128+K00128+K00128+K00517+K00517+K00517+K00517+K00517+K00128+K00128+K00517+K00128+K00128+K00517	no
Glioma	map05214	24	25	4629	7068	0.116299	0.296977	evm.TU.Gh_D05G3876|K04371;evm.TU.Gh_A07G0124|K04368;evm.TU.Gh_A05G0237|K04368;evm.TU.Gh_D01G0075|K01110;evm.TU.Gh_A08G1183|K04371;evm.TU.Gh_A03G0291|K04371;evm.TU.Gh_A03G0163|K04371;evm.TU.Gh_D01G1236|K06620;evm.TU.Gh_D07G1097|K06620;evm.TU.Gh_D03G1283|K04371;evm.TU.Gh_A05G0864|K04371;evm.TU.Gh_D08G1467|K04371;evm.TU.Gh_A09G0927|K06620;evm.TU.Gh_D11G0755|K01110;evm.TU.Gh_D07G0094|K04368;evm.TU.Gh…	evm.TU.Gh_A03G0163|K04371;evm.TU.Gh_D01G1236|K06620;evm.TU.Gh_D07G1097|K06620;evm.TU.Gh_A09G0927|K06620;evm.TU.Gh_D11G0755|K01110;evm.TU.Gh_D13G2082|K04368;evm.TU.Gh_A07G1021|K06620;evm.TU.Gh_A01G2098|K06620;evm.TU.Gh_A13G1734|K04368	9	evm.TU.Gh_D05G3876|K04371;evm.TU.Gh_A07G0124|K04368;evm.TU.Gh_A05G0237|K04368;evm.TU.Gh_D01G0075|K01110;evm.TU.Gh_A08G1183|K04371;evm.TU.Gh_A03G0291|K04371;evm.TU.Gh_D03G1283|K04371;evm.TU.Gh_A05G0864|K04371;evm.TU.Gh_D08G1467|K04371;evm.TU.Gh_D07G0094|K04368;evm.TU.Gh_A07G0085|K04368;evm.TU.Gh_D07G2384|K04368;evm.TU.Gh_A12G0964|K04371;evm.TU.Gh_A06G0660|K04368;evm.TU.Gh_A07G1299|K04371	15	http://www.kegg.jp/pathway/map05214+K04371+K04368+K04368+K01110+K04371+K04371+K04371+K06620+K06620+K04371+K04371+K04371+K06620+K01110+K04368+K04368+K04368+K06620+K04368+K06620+K04371+K04368+K04368+K04371	no
SNARE interactions in vesicular transport	map04130	51	61	4602	7032	0.117364	0.297046	evm.TU.Gh_D11G0843|K08495;evm.TU.Gh_A11G2089|K08486;evm.TU.Gh_A13G0916|K08489;evm.TU.Gh_A13G1602|K08515;evm.TU.Gh_A13G0775|K08486;evm.TU.Gh_A07G0236|K08515;evm.TU.Gh_A11G3145|K08505;evm.TU.Gh_A11G1021|K08489;evm.TU.Gh_D08G2267|K08503;evm.TU.Gh_D09G2170|K08504;evm.TU.Gh_A07G1920|K08504;evm.TU.Gh_A09G0915|K08515;evm.TU.Gh_D11G2404|K08486;evm.TU.Gh_A13G1435|K08486;evm.TU.Gh_D11G0663|K08488;evm.TU.Gh…	evm.TU.Gh_A11G3145|K08505;evm.TU.Gh_A11G1021|K08489;evm.TU.Gh_A07G1920|K08504;evm.TU.Gh_A13G1435|K08486;evm.TU.Gh_D13G1762|K08486;evm.TU.Gh_A13G0831|K08486;evm.TU.Gh_D11G2132|K08505;evm.TU.Gh_D13G1077|K08486;evm.TU.Gh_D11G0466|K08486;evm.TU.Gh_A06G0461|K08515;evm.TU.Gh_D11G1177|K08489;evm.TU.Gh_A11G0816|K08506;evm.TU.Gh_D06G0501|K08515	13	evm.TU.Gh_D11G0843|K08495;evm.TU.Gh_A11G2089|K08486;evm.TU.Gh_A13G0916|K08489;evm.TU.Gh_A13G1602|K08515;evm.TU.Gh_A13G0775|K08486;evm.TU.Gh_A07G0236|K08515;evm.TU.Gh_D08G2267|K08503;evm.TU.Gh_D09G2170|K08504;evm.TU.Gh_A09G0915|K08515;evm.TU.Gh_D11G2404|K08486;evm.TU.Gh_D11G0663|K08488;evm.TU.Gh_A12G1499|K08493;evm.TU.Gh_A01G1117|K08486;evm.TU.Gh_A03G1975|K08488;evm.TU.Gh_D07G2104|K08493;evm.TU.Gh…	38	http://www.kegg.jp/pathway/map04130+K08495+K08486+K08489+K08515+K08486+K08515+K08505+K08489+K08503+K08504+K08504+K08515+K08486+K08486+K08488+K08493+K08486+K08486+K08505+K08486+K08488+K08493+K08486+K08515+K08486+K08503+K08486+K08515+K08495+K08515+K08489+K08515+K08486+K08486+K08488+K08503+K08503+K08506+K08488+K08515+K08515+K08495+K08504+K08488+K08503+K08515+K08488+K08504+K08486+K08515+K08486	no
DNA replication	map03030	56	68	4597	7025	0.119895	0.300788	evm.TU.Gh_D11G3224|K10740;evm.TU.Gh_D02G2379|K02542;evm.TU.Gh_D05G3460|K04799;evm.TU.Gh_D10G1835|K04799;evm.TU.Gh_A05G2910|K10742;evm.TU.Gh_A11G3071|K02210;evm.TU.Gh_D13G2046|K07466;evm.TU.Gh_A10G1578|K04799;evm.TU.Gh_D05G3038|K07466;evm.TU.Gh_A10G0368|K02541;evm.TU.Gh_D05G1424|K02541;evm.TU.Gh_A08G1789|K10747;evm.TU.Gh_D02G1353|K07466;evm.TU.Gh_A12G2128|K02684;evm.TU.Gh_D03G1469|K10755;evm.TU.Gh…	evm.TU.Gh_D11G3224|K10740;evm.TU.Gh_D02G2379|K02542;evm.TU.Gh_D05G3460|K04799;evm.TU.Gh_D10G1835|K04799;evm.TU.Gh_A05G2910|K10742;evm.TU.Gh_A11G3071|K02210;evm.TU.Gh_A10G1578|K04799;evm.TU.Gh_A10G0368|K02541;evm.TU.Gh_D05G1424|K02541;evm.TU.Gh_A08G1789|K10747;evm.TU.Gh_D02G1353|K07466;evm.TU.Gh_A12G2128|K02684;evm.TU.Gh_D03G1469|K10755;evm.TU.Gh_D12G2307|K02684;evm.TU.Gh_D05G3446|K04799;evm.TU.Gh…	53	evm.TU.Gh_D13G2046|K07466;evm.TU.Gh_D05G3038|K07466;evm.TU.Gh_A05G0401|K02209	3	http://www.kegg.jp/pathway/map03030+K10740+K02542+K04799+K04799+K10742+K02210+K07466+K04799+K07466+K02541+K02541+K10747+K07466+K02684+K10755+K02684+K02209+K04799+K04799+K10744+K02324+K02540+K10745+K02320+K04799+K10755+K10756+K07466+K10756+K10747+K10745+K07466+K10739+K10739+K07466+K10747+K02327+K02320+K10740+K07466+K02541+K07466+K10742+K10739+K10754+K02327+K02324+K02541+K02212+K02210+K10756+K02324…	no
Stilbenoid, diarylheptanoid and gingerol biosynthesis	map00945	33	37	4620	7056	0.121628	0.302485	evm.TU.Gh_A06G0620|K00588;evm.TU.Gh_A10G1725|K00517;evm.TU.Gh_A05G0990|K13065;evm.TU.Gh_A12G0204|K00588;evm.TU.Gh_A12G1695|K00517;evm.TU.Gh_D04G1716|K00517;evm.TU.Gh_D04G1715|K00517;evm.TU.Gh_D05G1123|K13065;evm.TU.Gh_A05G0992|K13065;evm.TU.Gh_A12G0265|K00517;evm.TU.Gh_D06G1613|K00517;evm.TU.Gh_A12G1342|K00517;evm.TU.Gh_D04G1586|K00588;evm.TU.Gh_A01G1681|K09754;evm.TU.Gh_A07G1481|K00517;evm.TU.Gh…	evm.TU.Gh_A12G1695|K00517;evm.TU.Gh_D06G1613|K00517;evm.TU.Gh_A06G1290|K00517	3	evm.TU.Gh_A06G0620|K00588;evm.TU.Gh_A10G1725|K00517;evm.TU.Gh_A05G0990|K13065;evm.TU.Gh_A12G0204|K00588;evm.TU.Gh_D04G1716|K00517;evm.TU.Gh_D04G1715|K00517;evm.TU.Gh_D05G1123|K13065;evm.TU.Gh_A05G0992|K13065;evm.TU.Gh_A12G0265|K00517;evm.TU.Gh_A12G1342|K00517;evm.TU.Gh_D04G1586|K00588;evm.TU.Gh_A01G1681|K09754;evm.TU.Gh_A07G1481|K00517;evm.TU.Gh_D12G1468|K00517;evm.TU.Gh_D01G1930|K09754;evm.TU.Gh…	30	http://www.kegg.jp/pathway/map00945+K00588+K00517+K13065+K00588+K00517+K00517+K00517+K13065+K13065+K00517+K00517+K00517+K00588+K09754+K00517+K00517+K09754+K00517+K00517+K00487+K00588+K00517+K00517+K00517+K09754+K00588+K00588+K13065+K00517+K00588+K00487+K13065+K00517	no
Long-term depression	map04730	19	19	4634	7074	0.126611	0.312161	evm.TU.Gh_D05G3876|K04371;evm.TU.Gh_A07G0124|K04368;evm.TU.Gh_A05G0237|K04368;evm.TU.Gh_A13G0847|K04382;evm.TU.Gh_D04G1324|K04382;evm.TU.Gh_A08G1183|K04371;evm.TU.Gh_A03G0291|K04371;evm.TU.Gh_A03G0163|K04371;evm.TU.Gh_D03G1283|K04371;evm.TU.Gh_A05G0864|K04371;evm.TU.Gh_D08G1467|K04371;evm.TU.Gh_D07G0094|K04368;evm.TU.Gh_A07G0085|K04368;evm.TU.Gh_D13G2082|K04368;evm.TU.Gh_D07G2384|K04368;evm.TU.Gh…	evm.TU.Gh_D04G1324|K04382;evm.TU.Gh_A03G0163|K04371;evm.TU.Gh_D13G2082|K04368;evm.TU.Gh_A13G1734|K04368	4	evm.TU.Gh_D05G3876|K04371;evm.TU.Gh_A07G0124|K04368;evm.TU.Gh_A05G0237|K04368;evm.TU.Gh_A13G0847|K04382;evm.TU.Gh_A08G1183|K04371;evm.TU.Gh_A03G0291|K04371;evm.TU.Gh_D03G1283|K04371;evm.TU.Gh_A05G0864|K04371;evm.TU.Gh_D08G1467|K04371;evm.TU.Gh_D07G0094|K04368;evm.TU.Gh_A07G0085|K04368;evm.TU.Gh_D07G2384|K04368;evm.TU.Gh_A12G0964|K04371;evm.TU.Gh_A06G0660|K04368;evm.TU.Gh_A07G1299|K04371	15	http://www.kegg.jp/pathway/map04730+K04371+K04368+K04368+K04382+K04382+K04371+K04371+K04371+K04371+K04371+K04371+K04368+K04368+K04368+K04368+K04371+K04368+K04368+K04371	no
Cysteine and methionine metabolism	map00270	62	77	4591	7016	0.130989	0.320196	evm.TU.Gh_D08G1262|K01762;evm.TU.Gh_D13G1029|K01738;evm.TU.Gh_D07G0107|K05933;evm.TU.Gh_A07G0385|K00558;evm.TU.Gh_D07G0231|K14454;evm.TU.Gh_D12G1549|K00133;evm.TU.Gh_A12G0189|K00899;evm.TU.Gh_D07G0104|K01762;evm.TU.Gh_D11G0917|K00789;evm.TU.Gh_A11G2757|K01760;evm.TU.Gh_A01G0700|K00640;evm.TU.Gh_D12G0191|K00899;evm.TU.Gh_D12G2347|K01761;evm.TU.Gh_A05G3224|K00558;evm.TU.Gh_A12G0190|K00899;evm.TU.Gh…	evm.TU.Gh_D13G1029|K01738;evm.TU.Gh_A07G0385|K00558;evm.TU.Gh_D12G1549|K00133;evm.TU.Gh_D11G0917|K00789;evm.TU.Gh_A11G2757|K01760;evm.TU.Gh_A05G3224|K00558;evm.TU.Gh_D04G0381|K00558;evm.TU.Gh_A09G0035|K14455;evm.TU.Gh_D01G1797|K00558;evm.TU.Gh_A08G1371|K00558;evm.TU.Gh_D09G0034|K14455;evm.TU.Gh_A02G1046|K01762;evm.TU.Gh_D07G0449|K00558;evm.TU.Gh_A08G0862|K00797;evm.TU.Gh_A01G1545|K00558;evm.TU.Gh…	19	evm.TU.Gh_D08G1262|K01762;evm.TU.Gh_D07G0107|K05933;evm.TU.Gh_D07G0231|K14454;evm.TU.Gh_A12G0189|K00899;evm.TU.Gh_D07G0104|K01762;evm.TU.Gh_A01G0700|K00640;evm.TU.Gh_D12G0191|K00899;evm.TU.Gh_D12G2347|K01761;evm.TU.Gh_A12G0190|K00899;evm.TU.Gh_D09G1789|K01761;evm.TU.Gh_A12G2168|K01761;evm.TU.Gh_A05G0211|K01762;evm.TU.Gh_A05G2254|K01762;evm.TU.Gh_A08G0597|K00547;evm.TU.Gh_D02G0387|K00547;evm.TU.Gh…	43	http://www.kegg.jp/pathway/map00270+K01762+K01738+K05933+K00558+K14454+K00133+K00899+K01762+K00789+K01760+K00640+K00899+K01761+K00558+K00899+K00558+K01761+K01761+K14455+K01762+K01762+K00558+K00547+K00547+K00899+K00928+K00928+K08967+K00640+K00558+K08963+K00640+K01762+K00815+K00815+K05933+K01762+K00812+K01738+K00815+K16054+K14455+K08963+K01762+K01739+K00558+K13034+K00797+K00815+K14454+K00558+K16054…	no
Circadian entrainment	map04713	9	7	4644	7086	0.134926	0.324276	evm.TU.Gh_D05G3876|K04371;evm.TU.Gh_A08G1183|K04371;evm.TU.Gh_A03G0291|K04371;evm.TU.Gh_A03G0163|K04371;evm.TU.Gh_D03G1283|K04371;evm.TU.Gh_A05G0864|K04371;evm.TU.Gh_D08G1467|K04371;evm.TU.Gh_A12G0964|K04371;evm.TU.Gh_A07G1299|K04371	evm.TU.Gh_A03G0163|K04371	1	evm.TU.Gh_D05G3876|K04371;evm.TU.Gh_A08G1183|K04371;evm.TU.Gh_A03G0291|K04371;evm.TU.Gh_D03G1283|K04371;evm.TU.Gh_A05G0864|K04371;evm.TU.Gh_D08G1467|K04371;evm.TU.Gh_A12G0964|K04371;evm.TU.Gh_A07G1299|K04371	8	http://www.kegg.jp/pathway/map04713+K04371+K04371+K04371+K04371+K04371+K04371+K04371+K04371+K04371	no
Synthesis and degradation of ketone bodies	map00072	9	7	4644	7086	0.134926	0.324276	evm.TU.Gh_D12G2230|K01641;evm.TU.Gh_A12G2052|K01641;evm.TU.Gh_A07G1103|K01640;evm.TU.Gh_D07G1203|K01640;evm.TU.Gh_D11G3342|K01640;evm.TU.Gh_A11G2744|K01640;evm.TU.Gh_D08G1914|K01641;evm.TU.Gh_D03G1490|K01641;evm.TU.Gh_A03G2022|K01641	.	0	evm.TU.Gh_D12G2230|K01641;evm.TU.Gh_A12G2052|K01641;evm.TU.Gh_A07G1103|K01640;evm.TU.Gh_D07G1203|K01640;evm.TU.Gh_D11G3342|K01640;evm.TU.Gh_A11G2744|K01640;evm.TU.Gh_D08G1914|K01641;evm.TU.Gh_D03G1490|K01641;evm.TU.Gh_A03G2022|K01641	9	http://www.kegg.jp/pathway/map00072+K01641+K01641+K01640+K01640+K01640+K01640+K01641+K01641+K01641	no
Toluene degradation	map00623	2	0	4651	7093	0.156902	0.353339	evm.TU.Gh_A13G0995|K01061;evm.TU.Gh_D13G1243|K01061	.	0	evm.TU.Gh_A13G0995|K01061;evm.TU.Gh_D13G1243|K01061	2	http://www.kegg.jp/pathway/map00623+K01061+K01061	no
Lysine degradation	map00310	40	48	4613	7045	0.155043	0.353339	evm.TU.Gh_A05G2594|K01782;evm.TU.Gh_D06G1118|K00306;evm.TU.Gh_D04G0292|K00128;evm.TU.Gh_D06G1643|K00658;evm.TU.Gh_A02G0751|K00128;evm.TU.Gh_A05G2914|K11420;evm.TU.Gh_D05G0697|K00128;evm.TU.Gh_D06G1950|K11423;evm.TU.Gh_D07G2232|K00128;evm.TU.Gh_A06G1512|K11420;evm.TU.Gh_D06G1578|K14085;evm.TU.Gh_D06G0864|K14157;evm.TU.Gh_A07G2011|K00128;evm.TU.Gh_D02G1665|K00128;evm.TU.Gh_A03G1347|K11420;evm.TU.Gh…	evm.TU.Gh_D04G0292|K00128;evm.TU.Gh_A05G2914|K11420;evm.TU.Gh_D05G0697|K00128;evm.TU.Gh_D06G1950|K11423;evm.TU.Gh_A06G1512|K11420;evm.TU.Gh_A03G1347|K11420;evm.TU.Gh_A12G1944|K11420;evm.TU.Gh_D03G0106|K00128;evm.TU.Gh_D05G2715|K11420;evm.TU.Gh_D02G1786|K11420;evm.TU.Gh_D12G2124|K11420;evm.TU.Gh_D06G2387|K11420;evm.TU.Gh_D04G0701|K11420;evm.TU.Gh_A02G1616|K00128;evm.TU.Gh_D08G1781|K11420	15	evm.TU.Gh_A05G2594|K01782;evm.TU.Gh_D06G1118|K00306;evm.TU.Gh_D06G1643|K00658;evm.TU.Gh_A02G0751|K00128;evm.TU.Gh_D07G2232|K00128;evm.TU.Gh_D06G1578|K14085;evm.TU.Gh_D06G0864|K14157;evm.TU.Gh_A07G2011|K00128;evm.TU.Gh_D02G1665|K00128;evm.TU.Gh_D05G2888|K01782;evm.TU.Gh_A02G0784|K07511;evm.TU.Gh_A06G0384|K00128;evm.TU.Gh_A05G3057|K00164;evm.TU.Gh_A12G2471|K00128;evm.TU.Gh_A06G1314|K00658;evm.TU.Gh…	25	http://www.kegg.jp/pathway/map00310+K01782+K00306+K00128+K00658+K00128+K11420+K00128+K11423+K00128+K11420+K14085+K14157+K00128+K00128+K11420+K01782+K11420+K00128+K07511+K00128+K11420+K00164+K00128+K00658+K14157+K14085+K14085+K11420+K11420+K00306+K11420+K01582+K00128+K11420+K11420+K00128+K07511+K00128+K00128+K11420	no
Glycosphingolipid biosynthesis - lacto and neolacto series	map00601	2	0	4651	7093	0.156902	0.353339	evm.TU.Gh_D08G0089|K00781;evm.TU.Gh_A08G0047|K00781	evm.TU.Gh_D08G0089|K00781;evm.TU.Gh_A08G0047|K00781	2	.	0	http://www.kegg.jp/pathway/map00601+K00781+K00781	no
Nicotinate and nicotinamide metabolism	map00760	20	21	4633	7072	0.148774	0.353339	evm.TU.Gh_D05G1848|K01081;evm.TU.Gh_A12G0665|K00763;evm.TU.Gh_D07G2242|K00278;evm.TU.Gh_D08G1006|K01240;evm.TU.Gh_D04G0983|K01240;evm.TU.Gh_D05G2723|K01081;evm.TU.Gh_A06G1679|K03787;evm.TU.Gh_A05G1659|K01081;evm.TU.Gh_D11G1944|K00763;evm.TU.Gh_A02G0594|K01081;evm.TU.Gh_A06G0649|K03787;evm.TU.Gh_D12G0669|K00763;evm.TU.Gh_A04G0526|K01240;evm.TU.Gh_D06G2053|K03787;evm.TU.Gh_A05G2454|K01081;evm.TU.Gh…	evm.TU.Gh_D08G1006|K01240;evm.TU.Gh_D05G2723|K01081;evm.TU.Gh_A06G1679|K03787;evm.TU.Gh_A02G0594|K01081;evm.TU.Gh_D06G2053|K03787;evm.TU.Gh_A05G2454|K01081;evm.TU.Gh_A06G0080|K01081	7	evm.TU.Gh_D05G1848|K01081;evm.TU.Gh_A12G0665|K00763;evm.TU.Gh_D07G2242|K00278;evm.TU.Gh_D04G0983|K01240;evm.TU.Gh_A05G1659|K01081;evm.TU.Gh_D11G1944|K00763;evm.TU.Gh_A06G0649|K03787;evm.TU.Gh_D12G0669|K00763;evm.TU.Gh_A04G0526|K01240;evm.TU.Gh_A04G1469|K14974;evm.TU.Gh_A13G1768|K03426;evm.TU.Gh_D09G0538|K03787;evm.TU.Gh_D08G1191|K01950	13	http://www.kegg.jp/pathway/map00760+K01081+K00763+K00278+K01240+K01240+K01081+K03787+K01081+K00763+K01081+K03787+K00763+K01240+K03787+K01081+K14974+K01081+K03426+K03787+K01950	no
Fluorobenzoate degradation	map00364	2	0	4651	7093	0.156902	0.353339	evm.TU.Gh_A13G0995|K01061;evm.TU.Gh_D13G1243|K01061	.	0	evm.TU.Gh_A13G0995|K01061;evm.TU.Gh_D13G1243|K01061	2	http://www.kegg.jp/pathway/map00364+K01061+K01061	no
Methane metabolism	map00680	68	87	4585	7006	0.156662	0.353339	evm.TU.Gh_A13G1279|K01595;evm.TU.Gh_A05G0586|K00830;evm.TU.Gh_A11G3029|K15634;evm.TU.Gh_A13G0380|K00058;evm.TU.Gh_D05G0716|K00830;evm.TU.Gh_A06G0185|K00058;evm.TU.Gh_D09G1963|K00600;evm.TU.Gh_D13G1589|K15635;evm.TU.Gh_D13G1583|K01595;evm.TU.Gh_D01G0907|K00121;evm.TU.Gh_A06G0604|K00850;evm.TU.Gh_Sca048107G01|K00830;evm.TU.Gh_A05G3511|K01895;evm.TU.Gh_D06G0181|K00058;evm.TU.Gh_D05G1688|K00850;evm.T…	evm.TU.Gh_A13G1279|K01595;evm.TU.Gh_A11G3029|K15634;evm.TU.Gh_A13G0380|K00058;evm.TU.Gh_D13G1589|K15635;evm.TU.Gh_D13G1583|K01595;evm.TU.Gh_D06G0181|K00058;evm.TU.Gh_D11G0719|K15634;evm.TU.Gh_A06G0310|K01834;evm.TU.Gh_D12G1702|K01595;evm.TU.Gh_D01G2339|K01595;evm.TU.Gh_D07G0394|K01689;evm.TU.Gh_D06G0340|K01834;evm.TU.Gh_A01G0364|K15635;evm.TU.Gh_D02G1688|K15634;evm.TU.Gh_A02G1259|K01834;evm.TU.Gh…	27	evm.TU.Gh_A05G0586|K00830;evm.TU.Gh_D05G0716|K00830;evm.TU.Gh_A06G0185|K00058;evm.TU.Gh_D09G1963|K00600;evm.TU.Gh_D01G0907|K00121;evm.TU.Gh_A06G0604|K00850;evm.TU.Gh_Sca048107G01|K00830;evm.TU.Gh_A05G3511|K01895;evm.TU.Gh_D05G1688|K00850;evm.TU.Gh_D12G0578|K01623;evm.TU.Gh_D07G2235|K00122;evm.TU.Gh_D12G0199|K00058;evm.TU.Gh_A07G0376|K00850;evm.TU.Gh_A12G0197|K00058;evm.TU.Gh_D06G1946|K01895;evm.T…	41	http://www.kegg.jp/pathway/map00680+K01595+K00830+K15634+K00058+K00830+K00058+K00600+K15635+K01595+K00121+K00850+K00830+K01895+K00058+K00850+K01623+K00122+K15634+K01834+K00058+K00850+K00058+K01595+K01895+K00600+K01623+K00830+K15634+K00485+K00600+K01595+K00863+K00850+K00850+K01689+K01834+K15635+K00121+K15634+K01834+K00600+K00600+K01834+K03841+K01689+K01623+K01623+K01595+K01079+K15634+K00600+K00058…	no
D-Alanine metabolism	map00473	2	0	4651	7093	0.156902	0.353339	evm.TU.Gh_A04G0821|K01921;evm.TU.Gh_D04G1320|K01921	.	0	evm.TU.Gh_A04G0821|K01921;evm.TU.Gh_D04G1320|K01921	2	http://www.kegg.jp/pathway/map00473+K01921+K01921	no
Ubiquinone and other terpenoid-quinone biosynthesis	map00130	29	33	4624	7060	0.152581	0.353339	evm.TU.Gh_A10G1039|K12502;evm.TU.Gh_A05G0378|K09834;evm.TU.Gh_D02G1643|K01661;evm.TU.Gh_A09G1808|K06126;evm.TU.Gh_D03G0532|K05928;evm.TU.Gh_A03G1539|K02548;evm.TU.Gh_D09G1232|K12501;evm.TU.Gh_A03G0249|K01904;evm.TU.Gh_A02G1113|K05928;evm.TU.Gh_D03G1317|K01904;evm.TU.Gh_D03G1318|K01904;evm.TU.Gh_D13G1675|K05928;evm.TU.Gh_D03G0868|K01661;evm.TU.Gh_Sca008083G01|K01904;evm.TU.Gh_D03G1840|K01904;evm.T…	evm.TU.Gh_A09G1808|K06126;evm.TU.Gh_Sca008083G01|K01904;evm.TU.Gh_D01G1537|K03183;evm.TU.Gh_D07G0223|K09834	4	evm.TU.Gh_A10G1039|K12502;evm.TU.Gh_A05G0378|K09834;evm.TU.Gh_D02G1643|K01661;evm.TU.Gh_D03G0532|K05928;evm.TU.Gh_A03G1539|K02548;evm.TU.Gh_D09G1232|K12501;evm.TU.Gh_A03G0249|K01904;evm.TU.Gh_A02G1113|K05928;evm.TU.Gh_D03G1317|K01904;evm.TU.Gh_D03G1318|K01904;evm.TU.Gh_D13G1675|K05928;evm.TU.Gh_D03G0868|K01661;evm.TU.Gh_D03G1840|K01904;evm.TU.Gh_D02G1816|K00815;evm.TU.Gh_D02G1815|K00815;evm.TU.Gh…	25	http://www.kegg.jp/pathway/map00130+K12502+K09834+K01661+K06126+K05928+K02548+K12501+K01904+K05928+K01904+K01904+K05928+K01661+K01904+K01904+K00815+K00815+K02552+K03183+K00815+K09834+K01661+K00815+K14760+K12502+K05928+K01904+K14760+K00815	no
Novobiocin biosynthesis	map00401	6	4	4647	7089	0.159749	0.35606	evm.TU.Gh_D02G1816|K00815;evm.TU.Gh_D02G1815|K00815;evm.TU.Gh_A05G1065|K00812;evm.TU.Gh_A13G1261|K00815;evm.TU.Gh_A03G1374|K00815;evm.TU.Gh_D13G0678|K00815	.	0	evm.TU.Gh_D02G1816|K00815;evm.TU.Gh_D02G1815|K00815;evm.TU.Gh_A05G1065|K00812;evm.TU.Gh_A13G1261|K00815;evm.TU.Gh_A03G1374|K00815;evm.TU.Gh_D13G0678|K00815	6	http://www.kegg.jp/pathway/map00401+K00815+K00815+K00812+K00815+K00815+K00815	no
Pentose phosphate pathway	map00030	42	51	4611	7042	0.1606	0.35606	evm.TU.Gh_D11G2606|K01807;evm.TU.Gh_A08G1905|K01807;evm.TU.Gh_A04G0871|K00616;evm.TU.Gh_A05G1887|K01810;evm.TU.Gh_A06G0342|K01057;evm.TU.Gh_D02G1302|K01057;evm.TU.Gh_A06G1049|K01807;evm.TU.Gh_D11G1529|K00036;evm.TU.Gh_A06G0604|K00850;evm.TU.Gh_D05G1688|K00850;evm.TU.Gh_D12G0578|K01623;evm.TU.Gh_D09G1857|K00616;evm.TU.Gh_A07G1603|K00033;evm.TU.Gh_A03G1070|K01807;evm.TU.Gh_A07G1778|K01810;evm.TU.Gh…	evm.TU.Gh_A05G1887|K01810;evm.TU.Gh_A06G0342|K01057;evm.TU.Gh_A03G1070|K01807;evm.TU.Gh_A11G0731|K00615;evm.TU.Gh_A03G1984|K00616;evm.TU.Gh_D02G1480|K01807;evm.TU.Gh_A03G1316|K00036;evm.TU.Gh_D01G1488|K01807;evm.TU.Gh_A05G0198|K00850;evm.TU.Gh_A06G0820|K00850;evm.TU.Gh_D03G1544|K00616	11	evm.TU.Gh_D11G2606|K01807;evm.TU.Gh_A08G1905|K01807;evm.TU.Gh_A04G0871|K00616;evm.TU.Gh_D02G1302|K01057;evm.TU.Gh_A06G1049|K01807;evm.TU.Gh_D11G1529|K00036;evm.TU.Gh_A06G0604|K00850;evm.TU.Gh_D05G1688|K00850;evm.TU.Gh_D12G0578|K01623;evm.TU.Gh_D09G1857|K00616;evm.TU.Gh_A07G1603|K00033;evm.TU.Gh_A07G1778|K01810;evm.TU.Gh_A07G0376|K00850;evm.TU.Gh_D07G2306|K01783;evm.TU.Gh_A12G0562|K01623;evm.TU.Gh…	31	http://www.kegg.jp/pathway/map00030+K01807+K01807+K00616+K01810+K01057+K01057+K01807+K00036+K00850+K00850+K01623+K00616+K00033+K01807+K01810+K00850+K01783+K01623+K00033+K00615+K00615+K00616+K01807+K00036+K00850+K01835+K00850+K00615+K00615+K01057+K00036+K01807+K03841+K00616+K01623+K01623+K00850+K01835+K00850+K00850+K00616+K01623	no
Pantothenate and CoA biosynthesis	map00770	33	39	4620	7054	0.167978	0.369551	evm.TU.Gh_A05G1855|K00826;evm.TU.Gh_D03G0956|K01431;evm.TU.Gh_A09G1547|K02201;evm.TU.Gh_A05G1664|K01598;evm.TU.Gh_D10G1432|K01687;evm.TU.Gh_D09G1618|K02201;evm.TU.Gh_A05G2255|K00826;evm.TU.Gh_A11G1911|K00826;evm.TU.Gh_D02G0305|K01687;evm.TU.Gh_D11G2064|K00826;evm.TU.Gh_A01G1513|K00826;evm.TU.Gh_D05G2052|K00826;evm.TU.Gh_D07G0972|K01431;evm.TU.Gh_D07G1183|K01464;evm.TU.Gh_D08G1476|K00606;evm.TU.Gh…	evm.TU.Gh_A09G1547|K02201;evm.TU.Gh_A05G1664|K01598;evm.TU.Gh_D10G1432|K01687;evm.TU.Gh_D09G1618|K02201;evm.TU.Gh_A11G1911|K00826;evm.TU.Gh_D02G0305|K01687;evm.TU.Gh_D11G2064|K00826;evm.TU.Gh_A01G1513|K00826;evm.TU.Gh_D08G1476|K00606;evm.TU.Gh_D07G0595|K00053;evm.TU.Gh_D13G0215|K01653;evm.TU.Gh_A08G0278|K00606;evm.TU.Gh_A13G0201|K01653;evm.TU.Gh_A06G0082|K01598;evm.TU.Gh_D01G1755|K00826;evm.TU.Gh…	18	evm.TU.Gh_A05G1855|K00826;evm.TU.Gh_D03G0956|K01431;evm.TU.Gh_A05G2255|K00826;evm.TU.Gh_D05G2052|K00826;evm.TU.Gh_D07G0972|K01431;evm.TU.Gh_D07G1183|K01464;evm.TU.Gh_D07G1742|K00826;evm.TU.Gh_D02G0076|K01653;evm.TU.Gh_D01G1879|K01922;evm.TU.Gh_A02G0064|K01653;evm.TU.Gh_D11G1645|K00826;evm.TU.Gh_A01G1508|K00826;evm.TU.Gh_A08G2528|K01464;evm.TU.Gh_A07G0524|K00053;evm.TU.Gh_A07G1085|K01464	15	http://www.kegg.jp/pathway/map00770+K00826+K01431+K02201+K01598+K01687+K02201+K00826+K00826+K01687+K00826+K00826+K00826+K01431+K01464+K00606+K00826+K01653+K01922+K01653+K00053+K00826+K00826+K01653+K00606+K01464+K01653+K01598+K00826+K00053+K01687+K01598+K01687+K01464	no
Adherens junction	map04520	27	31	4626	7062	0.171214	0.373795	evm.TU.Gh_D05G3876|K04371;evm.TU.Gh_D03G0072|K04392;evm.TU.Gh_A08G1258|K04392;evm.TU.Gh_A08G1183|K04371;evm.TU.Gh_D12G0696|K03097;evm.TU.Gh_A03G0291|K04371;evm.TU.Gh_A03G0163|K04371;evm.TU.Gh_D05G0243|K04392;evm.TU.Gh_A12G0692|K03097;evm.TU.Gh_A12G2499|K04392;evm.TU.Gh_A05G0179|K04392;evm.TU.Gh_D02G0984|K04392;evm.TU.Gh_D03G1283|K04371;evm.TU.Gh_A02G0857|K04392;evm.TU.Gh_D08G1547|K04392;evm.TU.Gh…	evm.TU.Gh_D03G0072|K04392;evm.TU.Gh_A08G1258|K04392;evm.TU.Gh_A03G0163|K04371;evm.TU.Gh_D05G0243|K04392;evm.TU.Gh_A05G0179|K04392;evm.TU.Gh_D02G0984|K04392;evm.TU.Gh_A02G0857|K04392;evm.TU.Gh_D08G1547|K04392;evm.TU.Gh_D06G0618|K04392;evm.TU.Gh_A06G0026|K04392;evm.TU.Gh_D08G0897|K06085;evm.TU.Gh_A06G0551|K04392;evm.TU.Gh_A08G0755|K06085;evm.TU.Gh_D11G1753|K04392;evm.TU.Gh_A11G1595|K04392	15	evm.TU.Gh_D05G3876|K04371;evm.TU.Gh_A08G1183|K04371;evm.TU.Gh_D12G0696|K03097;evm.TU.Gh_A03G0291|K04371;evm.TU.Gh_A12G0692|K03097;evm.TU.Gh_A12G2499|K04392;evm.TU.Gh_D03G1283|K04371;evm.TU.Gh_A05G0864|K04371;evm.TU.Gh_D08G1467|K04371;evm.TU.Gh_A11G0445|K03097;evm.TU.Gh_A12G0964|K04371;evm.TU.Gh_A07G1299|K04371	12	http://www.kegg.jp/pathway/map04520+K04371+K04392+K04392+K04371+K03097+K04371+K04371+K04392+K03097+K04392+K04392+K04392+K04371+K04392+K04392+K04371+K04371+K04392+K04392+K03097+K06085+K04392+K04371+K06085+K04392+K04371+K04392	no
Biosynthesis of ansamycins	map01051	4	2	4649	7091	0.173841	0.376655	evm.TU.Gh_A12G0922|K00615;evm.TU.Gh_A11G0731|K00615;evm.TU.Gh_D07G1469|K00615;evm.TU.Gh_A07G1360|K00615	evm.TU.Gh_A11G0731|K00615	1	evm.TU.Gh_A12G0922|K00615;evm.TU.Gh_D07G1469|K00615;evm.TU.Gh_A07G1360|K00615	3	http://www.kegg.jp/pathway/map01051+K00615+K00615+K00615+K00615	no
Pathogenic Escherichia coli infection	map05130	25	29	4628	7064	0.192398	0.412472	evm.TU.Gh_A12G1223|K11294;evm.TU.Gh_A12G0872|K05754;evm.TU.Gh_D11G2510|K07375;evm.TU.Gh_D09G2206|K05758;evm.TU.Gh_D06G1158|K07374;evm.TU.Gh_D13G1047|K07374;evm.TU.Gh_D13G2200|K07374;evm.TU.Gh_Sca005103G03|K07375;evm.TU.Gh_D13G2360|K07375;evm.TU.Gh_A13G1834|K07374;evm.TU.Gh_A03G0396|K07375;evm.TU.Gh_A13G1964|K07375;evm.TU.Gh_D11G0806|K07374;evm.TU.Gh_D03G1145|K07375;evm.TU.Gh_D05G0897|K07375;evm.T…	evm.TU.Gh_D11G2510|K07375;evm.TU.Gh_Sca005103G03|K07375;evm.TU.Gh_D13G2360|K07375;evm.TU.Gh_A03G0396|K07375;evm.TU.Gh_A13G1964|K07375;evm.TU.Gh_D03G1145|K07375;evm.TU.Gh_D05G0897|K07375;evm.TU.Gh_D13G0618|K11294;evm.TU.Gh_D01G0146|K11294;evm.TU.Gh_A02G0209|K05755;evm.TU.Gh_D11G3034|K07374;evm.TU.Gh_D09G1534|K07375;evm.TU.Gh_A09G2511|K07375;evm.TU.Gh_A11G2672|K07374	14	evm.TU.Gh_A12G1223|K11294;evm.TU.Gh_A12G0872|K05754;evm.TU.Gh_D09G2206|K05758;evm.TU.Gh_D06G1158|K07374;evm.TU.Gh_D13G1047|K07374;evm.TU.Gh_D13G2200|K07374;evm.TU.Gh_A13G1834|K07374;evm.TU.Gh_D11G0806|K07374;evm.TU.Gh_A13G0807|K07374;evm.TU.Gh_A11G0689|K07374;evm.TU.Gh_A11G2095|K07374	11	http://www.kegg.jp/pathway/map05130+K11294+K05754+K07375+K05758+K07374+K07374+K07374+K07375+K07375+K07374+K07375+K07375+K07374+K07375+K07375+K07374+K11294+K07374+K11294+K05755+K07374+K07375+K07374+K07375+K07374	no
Arginine and proline metabolism	map00330	63	82	4590	7011	0.193256	0.412472	evm.TU.Gh_D09G1724|K00472;evm.TU.Gh_A01G1055|K01755;evm.TU.Gh_D07G0231|K14454;evm.TU.Gh_D01G1099|K01755;evm.TU.Gh_D04G0292|K00128;evm.TU.Gh_A02G0751|K00128;evm.TU.Gh_A11G1972|K00472;evm.TU.Gh_D05G0697|K00128;evm.TU.Gh_D08G0844|K01915;evm.TU.Gh_A09G1788|K01915;evm.TU.Gh_A11G2302|K01581;evm.TU.Gh_D05G1748|K00472;evm.TU.Gh_D07G2232|K00128;evm.TU.Gh_A08G0007|K14677;evm.TU.Gh_D02G0311|K01915;evm.TU.Gh…	evm.TU.Gh_A01G1055|K01755;evm.TU.Gh_D01G1099|K01755;evm.TU.Gh_D04G0292|K00128;evm.TU.Gh_A11G1972|K00472;evm.TU.Gh_D05G0697|K00128;evm.TU.Gh_D08G0844|K01915;evm.TU.Gh_A09G1788|K01915;evm.TU.Gh_D05G1748|K00472;evm.TU.Gh_A09G0035|K14455;evm.TU.Gh_A13G0329|K00145;evm.TU.Gh_D11G2666|K00261;evm.TU.Gh_D09G1487|K00620;evm.TU.Gh_A03G1760|K01583;evm.TU.Gh_A01G0086|K00472;evm.TU.Gh_A11G2354|K00261;evm.TU.Gh…	26	evm.TU.Gh_D09G1724|K00472;evm.TU.Gh_D07G0231|K14454;evm.TU.Gh_A02G0751|K00128;evm.TU.Gh_A11G2302|K01581;evm.TU.Gh_D07G2232|K00128;evm.TU.Gh_A08G0007|K14677;evm.TU.Gh_D02G0311|K01915;evm.TU.Gh_D04G1482|K14677;evm.TU.Gh_D06G1578|K14085;evm.TU.Gh_D09G0938|K12251;evm.TU.Gh_D04G1445|K01915;evm.TU.Gh_A02G0242|K01915;evm.TU.Gh_A07G2011|K00128;evm.TU.Gh_D02G1665|K00128;evm.TU.Gh_D05G2397|K01476;evm.TU.Gh…	37	http://www.kegg.jp/pathway/map00330+K00472+K01755+K14454+K01755+K00128+K00128+K00472+K00128+K01915+K01915+K01581+K00472+K00128+K14677+K01915+K14677+K14085+K12251+K14455+K00145+K00261+K01915+K01915+K00128+K00128+K00620+K01583+K01476+K00294+K00318+K10536+K00472+K14677+K00472+K00261+K00812+K14455+K00620+K00128+K00128+K01915+K01581+K14677+K00128+K00145+K14682+K00797+K14677+K14085+K14085+K14454+K00318…	no
Glyoxylate and dicarboxylate metabolism	map00630	49	63	4604	7030	0.210562	0.446079	evm.TU.Gh_A05G0586|K00830;evm.TU.Gh_D12G0427|K02437;evm.TU.Gh_D05G0716|K00830;evm.TU.Gh_D09G1963|K00600;evm.TU.Gh_D10G0533|K11517;evm.TU.Gh_A01G1403|K15893;evm.TU.Gh_Sca048107G01|K00830;evm.TU.Gh_A11G0288|K00026;evm.TU.Gh_A10G2246|K11517;evm.TU.Gh_A10G2247|K11517;evm.TU.Gh_D08G0844|K01915;evm.TU.Gh_A09G1788|K01915;evm.TU.Gh_D07G2235|K00122;evm.TU.Gh_D02G0311|K01915;evm.TU.Gh_D11G1779|K11517;evm.T…	evm.TU.Gh_D12G0427|K02437;evm.TU.Gh_D08G0844|K01915;evm.TU.Gh_A09G1788|K01915;evm.TU.Gh_D11G1779|K11517;evm.TU.Gh_D08G1838|K11517;evm.TU.Gh_D03G0743|K01915;evm.TU.Gh_D05G0836|K00015;evm.TU.Gh_D13G0620|K01915	8	evm.TU.Gh_A05G0586|K00830;evm.TU.Gh_D05G0716|K00830;evm.TU.Gh_D09G1963|K00600;evm.TU.Gh_D10G0533|K11517;evm.TU.Gh_A01G1403|K15893;evm.TU.Gh_Sca048107G01|K00830;evm.TU.Gh_A11G0288|K00026;evm.TU.Gh_A10G2246|K11517;evm.TU.Gh_A10G2247|K11517;evm.TU.Gh_D07G2235|K00122;evm.TU.Gh_D02G0311|K01915;evm.TU.Gh_A12G0198|K07130;evm.TU.Gh_D01G0078|K07130;evm.TU.Gh_A05G1989|K00600;evm.TU.Gh_D13G2270|K00830;evm.T…	41	http://www.kegg.jp/pathway/map00630+K00830+K02437+K00830+K00600+K11517+K15893+K00830+K00026+K11517+K11517+K01915+K01915+K00122+K01915+K11517+K07130+K07130+K00600+K00830+K14272+K01915+K01915+K00600+K01433+K07130+K07130+K01681+K11517+K15919+K00600+K00026+K01915+K00600+K00284+K11517+K00284+K15893+K01647+K15919+K00600+K00026+K00600+K01915+K07130+K14272+K00015+K01915+K00830+K07130	no
Styrene degradation	map00643	7	6	4646	7087	0.219938	0.462517	evm.TU.Gh_A01G0420|K00451;evm.TU.Gh_D01G0424|K00451;evm.TU.Gh_D11G0175|K10216;evm.TU.Gh_D06G2226|K01555;evm.TU.Gh_A05G1498|K01555;evm.TU.Gh_D05G1669|K01555;evm.TU.Gh_A11G0165|K10216	evm.TU.Gh_D11G0175|K10216;evm.TU.Gh_A11G0165|K10216	2	evm.TU.Gh_A01G0420|K00451;evm.TU.Gh_D01G0424|K00451;evm.TU.Gh_D06G2226|K01555;evm.TU.Gh_A05G1498|K01555;evm.TU.Gh_D05G1669|K01555	5	http://www.kegg.jp/pathway/map00643+K00451+K00451+K10216+K01555+K01555+K01555+K10216	no
Mismatch repair	map03430	35	44	4618	7049	0.22871	0.477453	evm.TU.Gh_D11G3224|K10740;evm.TU.Gh_D13G2046|K07466;evm.TU.Gh_D05G3038|K07466;evm.TU.Gh_A12G2214|K07456;evm.TU.Gh_A08G1789|K10747;evm.TU.Gh_D02G1353|K07466;evm.TU.Gh_D03G1469|K10755;evm.TU.Gh_A12G1200|K10858;evm.TU.Gh_A10G0302|K10746;evm.TU.Gh_A06G0524|K08737;evm.TU.Gh_A03G2037|K10755;evm.TU.Gh_D10G0304|K10746;evm.TU.Gh_A11G2057|K10756;evm.TU.Gh_D06G2164|K07466;evm.TU.Gh_D11G2362|K10756;evm.TU.Gh…	evm.TU.Gh_D11G3224|K10740;evm.TU.Gh_A08G1789|K10747;evm.TU.Gh_D02G1353|K07466;evm.TU.Gh_D03G1469|K10755;evm.TU.Gh_A10G0302|K10746;evm.TU.Gh_A06G0524|K08737;evm.TU.Gh_A03G2037|K10755;evm.TU.Gh_D10G0304|K10746;evm.TU.Gh_A11G2057|K10756;evm.TU.Gh_D06G2164|K07466;evm.TU.Gh_D11G2362|K10756;evm.TU.Gh_A03G0240|K10747;evm.TU.Gh_D12G2469|K08736;evm.TU.Gh_D03G0910|K07466;evm.TU.Gh_A05G3912|K10739;evm.TU.Gh…	31	evm.TU.Gh_D13G2046|K07466;evm.TU.Gh_D05G3038|K07466;evm.TU.Gh_A12G2214|K07456;evm.TU.Gh_A12G1200|K10858	4	http://www.kegg.jp/pathway/map03430+K10740+K07466+K07466+K07456+K10747+K07466+K10755+K10858+K10746+K08737+K10755+K10746+K10756+K07466+K10756+K10747+K08736+K07466+K10739+K10739+K07466+K10747+K02327+K10740+K10746+K07466+K07466+K10739+K10754+K10746+K02327+K10756+K08737+K08735+K10739	no
Carbon fixation in photosynthetic organisms	map00710	72	97	4581	6996	0.234616	0.486233	evm.TU.Gh_D11G2606|K01807;evm.TU.Gh_A07G2301|K00029;evm.TU.Gh_D05G1354|K00814;evm.TU.Gh_A13G1279|K01595;evm.TU.Gh_D09G2442|K00873;evm.TU.Gh_A10G0579|K00029;evm.TU.Gh_A08G1905|K01807;evm.TU.Gh_D07G0231|K14454;evm.TU.Gh_D10G0624|K00029;evm.TU.Gh_D13G1583|K01595;evm.TU.Gh_D01G0800|K00927;evm.TU.Gh_D08G2350|K01610;evm.TU.Gh_A06G1049|K01807;evm.TU.Gh_A11G0288|K00026;evm.TU.Gh_D08G1043|K00873;evm.TU.Gh…	evm.TU.Gh_A13G1279|K01595;evm.TU.Gh_D09G2442|K00873;evm.TU.Gh_D13G1583|K01595;evm.TU.Gh_D08G2350|K01610;evm.TU.Gh_D08G1043|K00873;evm.TU.Gh_D08G1055|K00873;evm.TU.Gh_A01G0785|K00134;evm.TU.Gh_A13G0547|K00873;evm.TU.Gh_A03G1070|K01807;evm.TU.Gh_D01G2040|K00873;evm.TU.Gh_D12G1702|K01595;evm.TU.Gh_A09G0035|K14455;evm.TU.Gh_A01G1799|K00873;evm.TU.Gh_D03G0311|K01610;evm.TU.Gh_A02G1410|K01610;evm.TU.Gh…	32	evm.TU.Gh_D11G2606|K01807;evm.TU.Gh_A07G2301|K00029;evm.TU.Gh_D05G1354|K00814;evm.TU.Gh_A10G0579|K00029;evm.TU.Gh_A08G1905|K01807;evm.TU.Gh_D07G0231|K14454;evm.TU.Gh_D10G0624|K00029;evm.TU.Gh_D01G0800|K00927;evm.TU.Gh_A06G1049|K01807;evm.TU.Gh_A11G0288|K00026;evm.TU.Gh_D12G0578|K01623;evm.TU.Gh_D10G2468|K01100;evm.TU.Gh_D11G0918|K00028;evm.TU.Gh_D07G2306|K01783;evm.TU.Gh_A07G0076|K00029;evm.TU.Gh…	40	http://www.kegg.jp/pathway/map00710+K01807+K00029+K00814+K01595+K00873+K00029+K01807+K14454+K00029+K01595+K00927+K01610+K01807+K00026+K00873+K00873+K01623+K01100+K00134+K00873+K01807+K00028+K01783+K00873+K01595+K00029+K14455+K01623+K14272+K00873+K01610+K01610+K00873+K00855+K00615+K00134+K00814+K01595+K00873+K00134+K00615+K00134+K00855+K01807+K00615+K00134+K00615+K14455+K00026+K01807+K00873+K03841…	no
C5-Branched dibasic acid metabolism	map00660	6	5	4647	7088	0.237944	0.489582	evm.TU.Gh_D02G0076|K01653;evm.TU.Gh_A02G0064|K01653;evm.TU.Gh_D09G0576|K01703;evm.TU.Gh_D09G0575|K01703;evm.TU.Gh_D13G0215|K01653;evm.TU.Gh_A13G0201|K01653	evm.TU.Gh_D13G0215|K01653;evm.TU.Gh_A13G0201|K01653	2	evm.TU.Gh_D02G0076|K01653;evm.TU.Gh_A02G0064|K01653;evm.TU.Gh_D09G0576|K01703;evm.TU.Gh_D09G0575|K01703	4	http://www.kegg.jp/pathway/map00660+K01653+K01653+K01703+K01703+K01653+K01653	no
Phenylpropanoid biosynthesis	map00940	107	149	4546	6944	0.25466	0.50932	evm.TU.Gh_A06G0620|K00588;evm.TU.Gh_D05G3256|K00430;evm.TU.Gh_D05G2629|K09753;evm.TU.Gh_A01G1487|K00430;evm.TU.Gh_A05G0990|K13065;evm.TU.Gh_A02G1320|K00083;evm.TU.Gh_A08G2028|K00430;evm.TU.Gh_A07G2276|K05350;evm.TU.Gh_A07G2275|K05350;evm.TU.Gh_A05G0507|K00430;evm.TU.Gh_A12G0204|K00588;evm.TU.Gh_D12G0788|K00430;evm.TU.Gh_D02G0695|K00430;evm.TU.Gh_A03G0960|K00430;evm.TU.Gh_D03G0246|K00430;evm.TU.Gh…	evm.TU.Gh_D05G2629|K09753;evm.TU.Gh_A01G1487|K00430;evm.TU.Gh_A02G1320|K00083;evm.TU.Gh_A05G0507|K00430;evm.TU.Gh_A02G1219|K09753;evm.TU.Gh_A05G3141|K00430;evm.TU.Gh_D12G2635|K00430;evm.TU.Gh_D02G1110|K00430;evm.TU.Gh_A02G1561|K12356;evm.TU.Gh_A11G1648|K09755;evm.TU.Gh_D12G1577|K00430;evm.TU.Gh_D11G2151|K00430;evm.TU.Gh_D03G0508|K09753;evm.TU.Gh_D03G0163|K12356;evm.TU.Gh_A10G1626|K00430;evm.TU.Gh…	27	evm.TU.Gh_A06G0620|K00588;evm.TU.Gh_D05G3256|K00430;evm.TU.Gh_A05G0990|K13065;evm.TU.Gh_A08G2028|K00430;evm.TU.Gh_A07G2276|K05350;evm.TU.Gh_A07G2275|K05350;evm.TU.Gh_A12G0204|K00588;evm.TU.Gh_D12G0788|K00430;evm.TU.Gh_D02G0695|K00430;evm.TU.Gh_A03G0960|K00430;evm.TU.Gh_D03G0246|K00430;evm.TU.Gh_A07G0063|K12355;evm.TU.Gh_A05G2401|K00430;evm.TU.Gh_A02G0651|K00430;evm.TU.Gh_D07G2431|K05350;evm.TU.Gh…	80	http://www.kegg.jp/pathway/map00940+K00588+K00430+K09753+K00430+K13065+K00083+K00430+K05350+K05350+K00430+K00588+K00430+K00430+K00430+K00430+K12355+K09753+K00430+K00430+K05350+K05350+K00430+K00430+K00430+K00430+K01904+K12356+K09755+K00430+K00430+K01188+K13065+K00083+K00430+K00430+K09753+K13065+K00430+K12355+K12355+K12356+K00430+K00430+K00430+K09756+K01904+K01904+K00430+K12355+K09755+K05350+K00430…	no
Taurine and hypotaurine metabolism	map00430	12	13	4641	7080	0.254444	0.50932	evm.TU.Gh_A11G0321|K10712;evm.TU.Gh_A12G2461|K01580;evm.TU.Gh_A03G0997|K01580;evm.TU.Gh_D02G1390|K01580;evm.TU.Gh_D11G0377|K10712;evm.TU.Gh_A05G3159|K10712;evm.TU.Gh_A12G1414|K01580;evm.TU.Gh_A05G1921|K10712;evm.TU.Gh_A08G2338|K10712;evm.TU.Gh_A01G1192|K01580;evm.TU.Gh_D12G1534|K01580;evm.TU.Gh_D08G2322|K10712	evm.TU.Gh_A11G0321|K10712;evm.TU.Gh_A03G0997|K01580;evm.TU.Gh_D02G1390|K01580;evm.TU.Gh_D11G0377|K10712;evm.TU.Gh_A08G2338|K10712;evm.TU.Gh_A01G1192|K01580;evm.TU.Gh_D08G2322|K10712	7	evm.TU.Gh_A12G2461|K01580;evm.TU.Gh_A05G3159|K10712;evm.TU.Gh_A12G1414|K01580;evm.TU.Gh_A05G1921|K10712;evm.TU.Gh_D12G1534|K01580	5	http://www.kegg.jp/pathway/map00430+K10712+K01580+K01580+K01580+K10712+K10712+K01580+K10712+K10712+K01580+K01580+K10712	no
Benzoate degradation	map00362	9	9	4644	7084	0.251945	0.50932	evm.TU.Gh_D11G1401|K07513;evm.TU.Gh_D11G0175|K10216;evm.TU.Gh_D10G1434|K07513;evm.TU.Gh_A11G1251|K07513;evm.TU.Gh_D01G0460|K00074;evm.TU.Gh_A02G0784|K07511;evm.TU.Gh_A11G0165|K10216;evm.TU.Gh_A01G0450|K00074;evm.TU.Gh_D02G0833|K07511	evm.TU.Gh_D11G0175|K10216;evm.TU.Gh_A11G0165|K10216	2	evm.TU.Gh_D11G1401|K07513;evm.TU.Gh_D10G1434|K07513;evm.TU.Gh_A11G1251|K07513;evm.TU.Gh_D01G0460|K00074;evm.TU.Gh_A02G0784|K07511;evm.TU.Gh_A01G0450|K00074;evm.TU.Gh_D02G0833|K07511	7	http://www.kegg.jp/pathway/map00362+K07513+K10216+K07513+K07513+K00074+K07511+K10216+K00074+K07511	no
Other types of O-glycan biosynthesis	map00514	9	9	4644	7084	0.251945	0.50932	evm.TU.Gh_A12G2081|K13667;evm.TU.Gh_D08G1450|K13667;evm.TU.Gh_D07G1022|K13667;evm.TU.Gh_A12G2325|K13667;evm.TU.Gh_A07G0943|K13667;evm.TU.Gh_D08G0089|K00781;evm.TU.Gh_A08G1167|K13667;evm.TU.Gh_D12G2459|K13667;evm.TU.Gh_A08G0047|K00781	evm.TU.Gh_D08G0089|K00781;evm.TU.Gh_A08G0047|K00781	2	evm.TU.Gh_A12G2081|K13667;evm.TU.Gh_D08G1450|K13667;evm.TU.Gh_D07G1022|K13667;evm.TU.Gh_A12G2325|K13667;evm.TU.Gh_A07G0943|K13667;evm.TU.Gh_A08G1167|K13667;evm.TU.Gh_D12G2459|K13667	7	http://www.kegg.jp/pathway/map00514+K13667+K13667+K13667+K13667+K13667+K00781+K13667+K13667+K00781	no
Base excision repair	map03410	34	44	4619	7049	0.271284	0.538801	evm.TU.Gh_D10G0788|K10563;evm.TU.Gh_D05G0823|K10798;evm.TU.Gh_A07G0809|K03575;evm.TU.Gh_D05G3460|K04799;evm.TU.Gh_D10G1835|K04799;evm.TU.Gh_A10G1189|K10773;evm.TU.Gh_A10G1578|K04799;evm.TU.Gh_A08G1789|K10747;evm.TU.Gh_D10G1309|K10773;evm.TU.Gh_A11G1185|K10798;evm.TU.Gh_A10G0612|K10563;evm.TU.Gh_A11G1038|K10798;evm.TU.Gh_D05G3446|K04799;evm.TU.Gh_D11G3474|K04799;evm.TU.Gh_D02G1411|K02324;evm.TU.Gh…	evm.TU.Gh_D10G0788|K10563;evm.TU.Gh_D05G0823|K10798;evm.TU.Gh_A07G0809|K03575;evm.TU.Gh_D05G3460|K04799;evm.TU.Gh_D10G1835|K04799;evm.TU.Gh_A10G1189|K10773;evm.TU.Gh_A10G1578|K04799;evm.TU.Gh_A08G1789|K10747;evm.TU.Gh_D10G1309|K10773;evm.TU.Gh_A11G1185|K10798;evm.TU.Gh_A10G0612|K10563;evm.TU.Gh_A11G1038|K10798;evm.TU.Gh_D05G3446|K04799;evm.TU.Gh_D11G3474|K04799;evm.TU.Gh_D02G1411|K02324;evm.TU.Gh…	31	evm.TU.Gh_A05G2010|K03660;evm.TU.Gh_D13G0168|K10802;evm.TU.Gh_D01G1303|K03512	3	http://www.kegg.jp/pathway/map03410+K10563+K10798+K03575+K04799+K04799+K10773+K04799+K10747+K10773+K10798+K10563+K10798+K04799+K04799+K02324+K03648+K03660+K04799+K10747+K10802+K10802+K10802+K10747+K10802+K02327+K10798+K10798+K03512+K02327+K02324+K10803+K02324+K03648+K02325	no
Regulation of actin cytoskeleton	map04810	74	102	4579	6991	0.277505	0.547354	evm.TU.Gh_D05G3876|K04371;evm.TU.Gh_D05G2219|K00889;evm.TU.Gh_D03G0072|K04392;evm.TU.Gh_A07G0124|K04368;evm.TU.Gh_A05G0237|K04368;evm.TU.Gh_A02G0383|K06269;evm.TU.Gh_D09G1712|K05765;evm.TU.Gh_D02G1471|K00921;evm.TU.Gh_A08G1258|K04392;evm.TU.Gh_A12G0872|K05754;evm.TU.Gh_A09G1990|K06269;evm.TU.Gh_A01G1817|K00889;evm.TU.Gh_D09G2206|K05758;evm.TU.Gh_A08G1183|K04371;evm.TU.Gh_D09G2224|K05765;evm.TU.Gh…	evm.TU.Gh_D05G2219|K00889;evm.TU.Gh_D03G0072|K04392;evm.TU.Gh_D09G1712|K05765;evm.TU.Gh_A08G1258|K04392;evm.TU.Gh_A09G1619|K05765;evm.TU.Gh_A03G0163|K04371;evm.TU.Gh_A09G1105|K00921;evm.TU.Gh_D05G0243|K04392;evm.TU.Gh_D04G1046|K00889;evm.TU.Gh_D11G1360|K05765;evm.TU.Gh_A05G0179|K04392;evm.TU.Gh_D02G0984|K04392;evm.TU.Gh_A02G0857|K04392;evm.TU.Gh_D08G1547|K04392;evm.TU.Gh_D06G0618|K04392;evm.TU.Gh…	30	evm.TU.Gh_D05G3876|K04371;evm.TU.Gh_A07G0124|K04368;evm.TU.Gh_A05G0237|K04368;evm.TU.Gh_A02G0383|K06269;evm.TU.Gh_D02G1471|K00921;evm.TU.Gh_A12G0872|K05754;evm.TU.Gh_A09G1990|K06269;evm.TU.Gh_A01G1817|K00889;evm.TU.Gh_D09G2206|K05758;evm.TU.Gh_A08G1183|K04371;evm.TU.Gh_D09G2224|K05765;evm.TU.Gh_A03G0291|K04371;evm.TU.Gh_A10G0467|K00921;evm.TU.Gh_D06G1567|K00921;evm.TU.Gh_D09G1876|K00889;evm.TU.Gh…	44	http://www.kegg.jp/pathway/map04810+K04371+K00889+K04392+K04368+K04368+K06269+K05765+K00921+K04392+K05754+K06269+K00889+K05758+K04371+K05765+K04371+K00921+K05765+K04371+K00921+K00921+K04392+K00889+K00889+K05765+K00921+K00889+K04392+K06269+K04392+K04392+K04371+K00921+K04392+K00889+K04392+K00921+K04371+K04371+K06269+K00889+K05765+K04392+K06269+K04392+K00889+K04368+K04368+K04368+K00889+K06269+K05765…	no
Flavone and flavonol biosynthesis	map00944	4	3	4649	7090	0.282297	0.552993	evm.TU.Gh_D04G0070|K10757;evm.TU.Gh_A03G2006|K05280;evm.TU.Gh_Sca007106G01|K05279;evm.TU.Gh_D03G1513|K05280	evm.TU.Gh_D04G0070|K10757	1	evm.TU.Gh_A03G2006|K05280;evm.TU.Gh_Sca007106G01|K05279;evm.TU.Gh_D03G1513|K05280	3	http://www.kegg.jp/pathway/map00944+K10757+K05280+K05279+K05280	no
Pertussis	map05133	19	24	4634	7069	0.320661	0.623871	evm.TU.Gh_D05G3876|K04371;evm.TU.Gh_A13G0635|K04733;evm.TU.Gh_D09G1712|K05765;evm.TU.Gh_A08G1183|K04371;evm.TU.Gh_D09G2224|K05765;evm.TU.Gh_A03G0291|K04371;evm.TU.Gh_A09G1619|K05765;evm.TU.Gh_A03G0163|K04371;evm.TU.Gh_D11G1360|K05765;evm.TU.Gh_D03G1283|K04371;evm.TU.Gh_A05G0864|K04371;evm.TU.Gh_D08G1467|K04371;evm.TU.Gh_A09G2011|K05765;evm.TU.Gh_A07G1383|K05765;evm.TU.Gh_Sca010475G01|K05765;evm.T…	evm.TU.Gh_A13G0635|K04733;evm.TU.Gh_D09G1712|K05765;evm.TU.Gh_A09G1619|K05765;evm.TU.Gh_A03G0163|K04371;evm.TU.Gh_D11G1360|K05765;evm.TU.Gh_A07G1383|K05765;evm.TU.Gh_A11G1202|K05765	7	evm.TU.Gh_D05G3876|K04371;evm.TU.Gh_A08G1183|K04371;evm.TU.Gh_D09G2224|K05765;evm.TU.Gh_A03G0291|K04371;evm.TU.Gh_D03G1283|K04371;evm.TU.Gh_A05G0864|K04371;evm.TU.Gh_D08G1467|K04371;evm.TU.Gh_A09G2011|K05765;evm.TU.Gh_Sca010475G01|K05765;evm.TU.Gh_A12G0964|K04371;evm.TU.Gh_A07G1299|K04371;evm.TU.Gh_A12G1525|K04733	12	http://www.kegg.jp/pathway/map05133+K04371+K04733+K05765+K04371+K05765+K04371+K05765+K04371+K05765+K04371+K04371+K04371+K05765+K05765+K05765+K04371+K04371+K05765+K04733	no
Ether lipid metabolism	map00565	37	50	4616	7043	0.325021	0.628082	evm.TU.Gh_D06G2265|K13519;evm.TU.Gh_D06G1247|K00993;evm.TU.Gh_D04G1883|K00993;evm.TU.Gh_D03G1109|K01114;evm.TU.Gh_A11G0758|K01115;evm.TU.Gh_A07G0001|K13519;evm.TU.Gh_Sca005308G01|K01115;evm.TU.Gh_D07G0321|K16860;evm.TU.Gh_D12G0242|K01115;evm.TU.Gh_D07G1188|K01114;evm.TU.Gh_D11G2775|K01115;evm.TU.Gh_A08G1600|K01115;evm.TU.Gh_D11G0886|K01115;evm.TU.Gh_A11G3015|K01114;evm.TU.Gh_A01G0001|K13519;evm.T…	evm.TU.Gh_D06G2265|K13519;evm.TU.Gh_D06G1247|K00993;evm.TU.Gh_D04G1883|K00993;evm.TU.Gh_A11G0758|K01115;evm.TU.Gh_A07G0001|K13519;evm.TU.Gh_D07G0321|K16860;evm.TU.Gh_D12G0242|K01115;evm.TU.Gh_D11G2775|K01115;evm.TU.Gh_A11G3015|K01114;evm.TU.Gh_A01G0001|K13519;evm.TU.Gh_A01G0880|K01115;evm.TU.Gh_A12G0243|K01115;evm.TU.Gh_A06G1712|K13519;evm.TU.Gh_D13G2002|K16794;evm.TU.Gh_D01G0999|K13510;evm.TU.Gh…	19	evm.TU.Gh_D03G1109|K01114;evm.TU.Gh_Sca005308G01|K01115;evm.TU.Gh_D07G1188|K01114;evm.TU.Gh_A08G1600|K01115;evm.TU.Gh_D11G0886|K01115;evm.TU.Gh_D07G0510|K01114;evm.TU.Gh_A02G1674|K01115;evm.TU.Gh_A13G2175|K01114;evm.TU.Gh_A01G0213|K01115;evm.TU.Gh_D08G1911|K01115;evm.TU.Gh_D05G0020|K01047;evm.TU.Gh_D02G0554|K01115;evm.TU.Gh_D05G2608|K00993;evm.TU.Gh_A05G0016|K01047;evm.TU.Gh_A03G0435|K01114;evm.T…	18	http://www.kegg.jp/pathway/map00565+K13519+K00993+K00993+K01114+K01115+K13519+K01115+K16860+K01115+K01114+K01115+K01115+K01115+K01114+K13519+K01114+K01115+K01115+K01115+K13519+K01114+K16794+K01115+K13510+K01115+K01115+K01115+K01047+K01115+K00993+K13510+K01047+K01114+K01114+K01114+K14674+K01114	no
Leishmaniasis	map05140	11	13	4642	7080	0.335184	0.643373	evm.TU.Gh_D05G3876|K04371;evm.TU.Gh_A13G0635|K04733;evm.TU.Gh_A08G1183|K04371;evm.TU.Gh_A03G0291|K04371;evm.TU.Gh_A03G0163|K04371;evm.TU.Gh_D03G1283|K04371;evm.TU.Gh_A05G0864|K04371;evm.TU.Gh_D08G1467|K04371;evm.TU.Gh_A12G0964|K04371;evm.TU.Gh_A07G1299|K04371;evm.TU.Gh_A12G1525|K04733	evm.TU.Gh_A13G0635|K04733;evm.TU.Gh_A03G0163|K04371	2	evm.TU.Gh_D05G3876|K04371;evm.TU.Gh_A08G1183|K04371;evm.TU.Gh_A03G0291|K04371;evm.TU.Gh_D03G1283|K04371;evm.TU.Gh_A05G0864|K04371;evm.TU.Gh_D08G1467|K04371;evm.TU.Gh_A12G0964|K04371;evm.TU.Gh_A07G1299|K04371;evm.TU.Gh_A12G1525|K04733	9	http://www.kegg.jp/pathway/map05140+K04371+K04733+K04371+K04371+K04371+K04371+K04371+K04371+K04371+K04371+K04733	no
Lysosome	map04142	64	91	4589	7002	0.362504	0.691174	evm.TU.Gh_D02G2178|K01373;evm.TU.Gh_D11G1991|K12347;evm.TU.Gh_D08G1582|K01205;evm.TU.Gh_D13G2077|K12403;evm.TU.Gh_D12G0112|K12394;evm.TU.Gh_A12G1159|K10532;evm.TU.Gh_D11G2178|K04646;evm.TU.Gh_A08G2305|K02144;evm.TU.Gh_D12G1279|K10532;evm.TU.Gh_A07G2333|K01369;evm.TU.Gh_D07G0697|K01205;evm.TU.Gh_D08G1041|K01369;evm.TU.Gh_D09G1002|K02154;evm.TU.Gh_A12G0874|K01074;evm.TU.Gh_D11G0698|K12386;evm.TU.Gh…	evm.TU.Gh_D12G0112|K12394;evm.TU.Gh_D11G2178|K04646;evm.TU.Gh_D07G0697|K01205;evm.TU.Gh_D08G1041|K01369;evm.TU.Gh_A05G3223|K10532;evm.TU.Gh_D04G0382|K10532;evm.TU.Gh_D09G1362|K10532;evm.TU.Gh_A02G1580|K12399;evm.TU.Gh_A01G1016|K12373;evm.TU.Gh_D05G0275|K12403;evm.TU.Gh_D10G2074|K01373;evm.TU.Gh_D01G0871|K12385;evm.TU.Gh_A12G2586|K12347;evm.TU.Gh_A10G1809|K01373;evm.TU.Gh_D07G0218|K01373;evm.TU.Gh…	18	evm.TU.Gh_D02G2178|K01373;evm.TU.Gh_D11G1991|K12347;evm.TU.Gh_D08G1582|K01205;evm.TU.Gh_D13G2077|K12403;evm.TU.Gh_A12G1159|K10532;evm.TU.Gh_A08G2305|K02144;evm.TU.Gh_D12G1279|K10532;evm.TU.Gh_A07G2333|K01369;evm.TU.Gh_D09G1002|K02154;evm.TU.Gh_A12G0874|K01074;evm.TU.Gh_D11G0698|K12386;evm.TU.Gh_A02G0049|K12382;evm.TU.Gh_D08G1533|K01074;evm.TU.Gh_D04G1017|K02146;evm.TU.Gh_D10G1153|K12382;evm.TU.Gh…	46	http://www.kegg.jp/pathway/map04142+K01373+K12347+K01205+K12403+K12394+K10532+K04646+K02144+K10532+K01369+K01205+K01369+K02154+K01074+K12386+K10532+K12382+K10532+K10532+K01074+K02146+K12382+K12347+K01369+K12397+K12382+K12309+K12373+K12403+K12382+K01373+K01444+K01074+K12399+K04646+K12373+K12403+K01363+K12347+K04646+K01373+K01373+K12347+K12309+K01373+K12385+K12373+K12347+K02154+K01373+K01205+K01369…	no
Fructose and mannose metabolism	map00051	47	66	4606	7027	0.366443	0.694058	evm.TU.Gh_D12G1142|K05305;evm.TU.Gh_D10G1259|K00847;evm.TU.Gh_A09G2316|K00847;evm.TU.Gh_A06G0604|K00850;evm.TU.Gh_D05G1688|K00850;evm.TU.Gh_D12G0578|K01623;evm.TU.Gh_D03G1338|K01103;evm.TU.Gh_A10G2006|K00966;evm.TU.Gh_D09G0399|K00008;evm.TU.Gh_A07G0376|K00850;evm.TU.Gh_D06G0665|K00844;evm.TU.Gh_A06G0587|K00844;evm.TU.Gh_A12G0562|K01623;evm.TU.Gh_D06G1922|K01805;evm.TU.Gh_D07G2210|K00966;evm.TU.Gh…	evm.TU.Gh_A09G2316|K00847;evm.TU.Gh_D06G0665|K00844;evm.TU.Gh_D06G1922|K01805;evm.TU.Gh_D12G0496|K01809;evm.TU.Gh_A12G2366|K00008;evm.TU.Gh_A11G1176|K00847;evm.TU.Gh_A05G0198|K00850;evm.TU.Gh_A04G1175|K00011;evm.TU.Gh_D08G0657|K00847;evm.TU.Gh_A06G0820|K00850;evm.TU.Gh_D13G2268|K00844;evm.TU.Gh_D12G2501|K00008	12	evm.TU.Gh_D12G1142|K05305;evm.TU.Gh_D10G1259|K00847;evm.TU.Gh_A06G0604|K00850;evm.TU.Gh_D05G1688|K00850;evm.TU.Gh_D12G0578|K01623;evm.TU.Gh_D03G1338|K01103;evm.TU.Gh_A10G2006|K00966;evm.TU.Gh_D09G0399|K00008;evm.TU.Gh_A07G0376|K00850;evm.TU.Gh_A06G0587|K00844;evm.TU.Gh_A12G0562|K01623;evm.TU.Gh_D07G2210|K00966;evm.TU.Gh_D10G2314|K00966;evm.TU.Gh_D03G0798|K12660;evm.TU.Gh_A05G3987|K02377;evm.TU.Gh…	35	http://www.kegg.jp/pathway/map00051+K05305+K00847+K00847+K00850+K00850+K01623+K01103+K00966+K00008+K00850+K00844+K00844+K01623+K01805+K00966+K00966+K12660+K02377+K05305+K00850+K00847+K00850+K01809+K00008+K00008+K00008+K00008+K03841+K00847+K00847+K01623+K01623+K01805+K00966+K01103+K00966+K00850+K00011+K00847+K00850+K01805+K00850+K01623+K00966+K00844+K00008+K00008	no
Neurotrophin signaling pathway	map04722	40	56	4613	7037	0.37658	0.708565	evm.TU.Gh_D05G3876|K04371;evm.TU.Gh_D03G0072|K04392;evm.TU.Gh_A07G0124|K04368;evm.TU.Gh_A05G0237|K04368;evm.TU.Gh_A13G0635|K04733;evm.TU.Gh_D06G0307|K06630;evm.TU.Gh_D11G2340|K04505;evm.TU.Gh_A08G1258|K04392;evm.TU.Gh_A08G1183|K04371;evm.TU.Gh_A03G0291|K04371;evm.TU.Gh_D07G1913|K12462;evm.TU.Gh_A03G0163|K04371;evm.TU.Gh_A05G1499|K12462;evm.TU.Gh_D05G0243|K04392;evm.TU.Gh_A12G2499|K04392;evm.TU.Gh…	evm.TU.Gh_D03G0072|K04392;evm.TU.Gh_A13G0635|K04733;evm.TU.Gh_D06G0307|K06630;evm.TU.Gh_D11G2340|K04505;evm.TU.Gh_A08G1258|K04392;evm.TU.Gh_D07G1913|K12462;evm.TU.Gh_A03G0163|K04371;evm.TU.Gh_D05G0243|K04392;evm.TU.Gh_A05G0179|K04392;evm.TU.Gh_D02G0984|K04392;evm.TU.Gh_A01G1358|K12460;evm.TU.Gh_A02G0857|K04392;evm.TU.Gh_D08G1547|K04392;evm.TU.Gh_A11G3234|K04505;evm.TU.Gh_D06G0618|K04392;evm.TU.Gh…	23	evm.TU.Gh_D05G3876|K04371;evm.TU.Gh_A07G0124|K04368;evm.TU.Gh_A05G0237|K04368;evm.TU.Gh_A08G1183|K04371;evm.TU.Gh_A03G0291|K04371;evm.TU.Gh_A05G1499|K12462;evm.TU.Gh_A12G2499|K04392;evm.TU.Gh_D03G1283|K04371;evm.TU.Gh_A05G0864|K04371;evm.TU.Gh_D08G1467|K04371;evm.TU.Gh_D07G0094|K04368;evm.TU.Gh_A07G0085|K04368;evm.TU.Gh_D07G2384|K04368;evm.TU.Gh_A12G0964|K04371;evm.TU.Gh_A06G0660|K04368;evm.TU.Gh…	17	http://www.kegg.jp/pathway/map04722+K04371+K04392+K04368+K04368+K04733+K06630+K04505+K04392+K04371+K04371+K12462+K04371+K12462+K04392+K04392+K04392+K04392+K04371+K12460+K04392+K04392+K04371+K04505+K04371+K04392+K04392+K04368+K04368+K04368+K04392+K04368+K04371+K04368+K04368+K04392+K12462+K04371+K04733+K04392+K06630	no
Vitamin B6 metabolism	map00750	16	21	4637	7072	0.384392	0.718537	evm.TU.Gh_D06G0751|K01733;evm.TU.Gh_D05G1277|K13248;evm.TU.Gh_D05G1276|K13248;evm.TU.Gh_A08G0908|K05275;evm.TU.Gh_A05G0213|K13248;evm.TU.Gh_D10G0577|K13248;evm.TU.Gh_A10G0539|K13248;evm.TU.Gh_A05G2274|K00275;evm.TU.Gh_A05G3819|K13248;evm.TU.Gh_A05G0242|K01733;evm.TU.Gh_D05G1233|K06215;evm.TU.Gh_A10G2258|K06215;evm.TU.Gh_Sca005566G02|K01733;evm.TU.Gh_A11G1493|K00868;evm.TU.Gh_D10G0579|K13248;evm.T…	evm.TU.Gh_D06G0751|K01733;evm.TU.Gh_D05G1277|K13248;evm.TU.Gh_D05G1276|K13248;evm.TU.Gh_A05G3819|K13248;evm.TU.Gh_D05G1233|K06215;evm.TU.Gh_A10G2258|K06215;evm.TU.Gh_Sca005566G02|K01733;evm.TU.Gh_A05G3820|K13248	8	evm.TU.Gh_A08G0908|K05275;evm.TU.Gh_A05G0213|K13248;evm.TU.Gh_D10G0577|K13248;evm.TU.Gh_A10G0539|K13248;evm.TU.Gh_A05G2274|K00275;evm.TU.Gh_A05G0242|K01733;evm.TU.Gh_A11G1493|K00868;evm.TU.Gh_D10G0579|K13248	8	http://www.kegg.jp/pathway/map00750+K01733+K13248+K13248+K05275+K13248+K13248+K13248+K00275+K13248+K01733+K06215+K06215+K01733+K00868+K13248+K13248	no
Degradation of aromatic compounds	map01220	9	11	4644	7082	0.390485	0.723667	evm.TU.Gh_A09G0091|K05714;evm.TU.Gh_D01G0907|K00121;evm.TU.Gh_D11G0175|K10216;evm.TU.Gh_D09G0088|K05714;evm.TU.Gh_A01G0872|K00121;evm.TU.Gh_A11G0165|K10216;evm.TU.Gh_D10G1845|K00487;evm.TU.Gh_A10G1590|K00487;evm.TU.Gh_A06G0272|K00121	evm.TU.Gh_A09G0091|K05714;evm.TU.Gh_D11G0175|K10216;evm.TU.Gh_D09G0088|K05714;evm.TU.Gh_A11G0165|K10216;evm.TU.Gh_A06G0272|K00121	5	evm.TU.Gh_D01G0907|K00121;evm.TU.Gh_A01G0872|K00121;evm.TU.Gh_D10G1845|K00487;evm.TU.Gh_A10G1590|K00487	4	http://www.kegg.jp/pathway/map01220+K05714+K00121+K10216+K05714+K00121+K10216+K00487+K00487+K00121	no
Amino sugar and nucleotide sugar metabolism	map00520	112	164	4541	6929	0.392197	0.723667	evm.TU.Gh_D09G0999|K00326;evm.TU.Gh_A07G0192|K01183;evm.TU.Gh_A07G0194|K01183;evm.TU.Gh_A07G0195|K01183;evm.TU.Gh_D12G1142|K05305;evm.TU.Gh_D10G1259|K00847;evm.TU.Gh_A03G0344|K08678;evm.TU.Gh_A08G1909|K10046;evm.TU.Gh_A09G2316|K00847;evm.TU.Gh_D08G1936|K01784;evm.TU.Gh_A05G1887|K01810;evm.TU.Gh_A05G0827|K08678;evm.TU.Gh_A05G3413|K01784;evm.TU.Gh_D01G1827|K01209;evm.TU.Gh_A06G0064|K00975;evm.TU.Gh…	evm.TU.Gh_A03G0344|K08678;evm.TU.Gh_A09G2316|K00847;evm.TU.Gh_A05G1887|K01810;evm.TU.Gh_A05G0827|K08678;evm.TU.Gh_A06G0064|K00975;evm.TU.Gh_D04G0595|K08678;evm.TU.Gh_D06G0665|K00844;evm.TU.Gh_D07G1761|K00075;evm.TU.Gh_D02G1116|K13648;evm.TU.Gh_D07G1312|K00975;evm.TU.Gh_A13G1199|K13648;evm.TU.Gh_D07G1453|K13648;evm.TU.Gh_A02G0896|K13648;evm.TU.Gh_D13G1581|K00790;evm.TU.Gh_A01G1016|K12373;evm.TU.Gh…	36	evm.TU.Gh_D09G0999|K00326;evm.TU.Gh_A07G0192|K01183;evm.TU.Gh_A07G0194|K01183;evm.TU.Gh_A07G0195|K01183;evm.TU.Gh_D12G1142|K05305;evm.TU.Gh_D10G1259|K00847;evm.TU.Gh_A08G1909|K10046;evm.TU.Gh_D08G1936|K01784;evm.TU.Gh_A05G3413|K01784;evm.TU.Gh_D01G1827|K01209;evm.TU.Gh_D05G3262|K12450;evm.TU.Gh_A12G0444|K00972;evm.TU.Gh_A10G2006|K00966;evm.TU.Gh_D07G1467|K08679;evm.TU.Gh_A06G1599|K12448;evm.TU.Gh…	76	http://www.kegg.jp/pathway/map00520+K00326+K01183+K01183+K01183+K05305+K00847+K08678+K10046+K00847+K01784+K01810+K08678+K01784+K01209+K00975+K12450+K00972+K00966+K08679+K12448+K08679+K08678+K12449+K01784+K01183+K01810+K00844+K00075+K00844+K13648+K08678+K00975+K12446+K13648+K10046+K01183+K00966+K13648+K00326+K00975+K00820+K13648+K00966+K13648+K00820+K12373+K08679+K00012+K13648+K02377+K01784+K00820…	no
Steroid degradation	map00984	1	0	4652	7093	0.396135	0.726247	evm.TU.Gh_D05G1931|K16045	.	0	evm.TU.Gh_D05G1931|K16045	1	http://www.kegg.jp/pathway/map00984+K16045	no
Glycosphingolipid biosynthesis - ganglio series	map00604	6	7	4647	7086	0.414185	0.754502	evm.TU.Gh_D05G1288|K12309;evm.TU.Gh_A11G2128|K12373;evm.TU.Gh_A01G1016|K12373;evm.TU.Gh_A05G1118|K12309;evm.TU.Gh_A05G3066|K12373;evm.TU.Gh_D01G1072|K12373	evm.TU.Gh_A01G1016|K12373;evm.TU.Gh_D01G1072|K12373	2	evm.TU.Gh_D05G1288|K12309;evm.TU.Gh_A11G2128|K12373;evm.TU.Gh_A05G1118|K12309;evm.TU.Gh_A05G3066|K12373	4	http://www.kegg.jp/pathway/map00604+K12309+K12373+K12373+K12309+K12373+K12373	no
Salmonella infection	map05132	27	38	4626	7055	0.421036	0.757335	evm.TU.Gh_D05G3876|K04371;evm.TU.Gh_D03G0072|K04392;evm.TU.Gh_A09G0258|K10407;evm.TU.Gh_A08G1258|K04392;evm.TU.Gh_A12G0872|K05754;evm.TU.Gh_D09G2206|K05758;evm.TU.Gh_D09G0258|K10407;evm.TU.Gh_A08G1183|K04371;evm.TU.Gh_A03G0291|K04371;evm.TU.Gh_A03G0163|K04371;evm.TU.Gh_D05G0243|K04392;evm.TU.Gh_A12G2499|K04392;evm.TU.Gh_A05G0179|K04392;evm.TU.Gh_D02G0984|K04392;evm.TU.Gh_D03G1283|K04371;evm.TU.Gh…	evm.TU.Gh_D03G0072|K04392;evm.TU.Gh_A08G1258|K04392;evm.TU.Gh_A03G0163|K04371;evm.TU.Gh_D05G0243|K04392;evm.TU.Gh_A05G0179|K04392;evm.TU.Gh_D02G0984|K04392;evm.TU.Gh_A02G0857|K04392;evm.TU.Gh_D08G1547|K04392;evm.TU.Gh_D06G0618|K04392;evm.TU.Gh_A06G0026|K04392;evm.TU.Gh_A06G0551|K04392;evm.TU.Gh_D11G1753|K04392;evm.TU.Gh_A02G0209|K05755;evm.TU.Gh_A11G1595|K04392	14	evm.TU.Gh_D05G3876|K04371;evm.TU.Gh_A09G0258|K10407;evm.TU.Gh_A12G0872|K05754;evm.TU.Gh_D09G2206|K05758;evm.TU.Gh_D09G0258|K10407;evm.TU.Gh_A08G1183|K04371;evm.TU.Gh_A03G0291|K04371;evm.TU.Gh_A12G2499|K04392;evm.TU.Gh_D03G1283|K04371;evm.TU.Gh_A05G0864|K04371;evm.TU.Gh_D08G1467|K04371;evm.TU.Gh_A12G0964|K04371;evm.TU.Gh_A07G1299|K04371	13	http://www.kegg.jp/pathway/map05132+K04371+K04392+K10407+K04392+K05754+K05758+K10407+K04371+K04371+K04371+K04392+K04392+K04392+K04392+K04371+K04392+K04392+K04371+K04371+K04392+K04392+K04392+K04371+K04392+K05755+K04371+K04392	no
Pancreatic secretion	map04972	27	38	4626	7055	0.421036	0.757335	evm.TU.Gh_D03G0072|K04392;evm.TU.Gh_D08G1611|K07904;evm.TU.Gh_A08G1321|K07904;evm.TU.Gh_A08G1258|K04392;evm.TU.Gh_A02G0163|K07904;evm.TU.Gh_D05G0243|K04392;evm.TU.Gh_A12G2499|K04392;evm.TU.Gh_A05G0179|K04392;evm.TU.Gh_D02G0984|K04392;evm.TU.Gh_D10G1287|K07904;evm.TU.Gh_A10G1211|K07904;evm.TU.Gh_A02G0857|K04392;evm.TU.Gh_D08G1547|K04392;evm.TU.Gh_A03G1917|K07904;evm.TU.Gh_D10G0082|K07904;evm.TU.Gh…	evm.TU.Gh_D03G0072|K04392;evm.TU.Gh_A08G1258|K04392;evm.TU.Gh_A02G0163|K07904;evm.TU.Gh_D05G0243|K04392;evm.TU.Gh_A05G0179|K04392;evm.TU.Gh_D02G0984|K04392;evm.TU.Gh_A02G0857|K04392;evm.TU.Gh_D08G1547|K04392;evm.TU.Gh_A03G1917|K07904;evm.TU.Gh_D10G0082|K07904;evm.TU.Gh_D06G0618|K04392;evm.TU.Gh_A06G0026|K04392;evm.TU.Gh_D02G0204|K07904;evm.TU.Gh_A10G0078|K07904;evm.TU.Gh_A06G0551|K04392;evm.TU.Gh…	19	evm.TU.Gh_D08G1611|K07904;evm.TU.Gh_A08G1321|K07904;evm.TU.Gh_A12G2499|K04392;evm.TU.Gh_D10G1287|K07904;evm.TU.Gh_A10G1211|K07904;evm.TU.Gh_D05G0020|K01047;evm.TU.Gh_A05G0016|K01047;evm.TU.Gh_A12G0416|K07904	8	http://www.kegg.jp/pathway/map04972+K04392+K07904+K07904+K04392+K07904+K04392+K04392+K04392+K04392+K07904+K07904+K04392+K04392+K07904+K07904+K04392+K04392+K07904+K07904+K01047+K04392+K01047+K07904+K07904+K04392+K07901+K04392	no
Sesquiterpenoid and triterpenoid biosynthesis	map00909	3	3	4650	7090	0.447664	0.79032	evm.TU.Gh_A11G1917|K00511;evm.TU.Gh_A04G1094|K00511;evm.TU.Gh_D03G0284|K00511	.	0	evm.TU.Gh_A11G1917|K00511;evm.TU.Gh_A04G1094|K00511;evm.TU.Gh_D03G0284|K00511	3	http://www.kegg.jp/pathway/map00909+K00511+K00511+K00511	no
Phagosome	map04145	83	123	4570	6970	0.446905	0.79032	evm.TU.Gh_D03G0072|K04392;evm.TU.Gh_A08G2305|K02144;evm.TU.Gh_A11G0596|K07342;evm.TU.Gh_D02G1471|K00921;evm.TU.Gh_A08G1258|K04392;evm.TU.Gh_D09G1002|K02154;evm.TU.Gh_A13G1918|K09481;evm.TU.Gh_A05G2173|K02147;evm.TU.Gh_D09G2404|K08054;evm.TU.Gh_A08G1675|K02151;evm.TU.Gh_D11G2510|K07375;evm.TU.Gh_D11G0683|K07342;evm.TU.Gh_D06G1158|K07374;evm.TU.Gh_D11G0422|K08054;evm.TU.Gh_D11G0663|K08488;evm.TU.Gh…	evm.TU.Gh_D03G0072|K04392;evm.TU.Gh_A08G1258|K04392;evm.TU.Gh_D11G2510|K07375;evm.TU.Gh_D12G1880|K07342;evm.TU.Gh_Sca005103G03|K07375;evm.TU.Gh_D13G2360|K07375;evm.TU.Gh_A09G1105|K00921;evm.TU.Gh_A07G1879|K09481;evm.TU.Gh_A03G0396|K07375;evm.TU.Gh_D05G0243|K04392;evm.TU.Gh_A10G0639|K07342;evm.TU.Gh_A05G0179|K04392;evm.TU.Gh_D02G0984|K04392;evm.TU.Gh_D11G0825|K09481;evm.TU.Gh_A02G0857|K04392;evm.T…	35	evm.TU.Gh_A08G2305|K02144;evm.TU.Gh_A11G0596|K07342;evm.TU.Gh_D02G1471|K00921;evm.TU.Gh_D09G1002|K02154;evm.TU.Gh_A13G1918|K09481;evm.TU.Gh_A05G2173|K02147;evm.TU.Gh_D09G2404|K08054;evm.TU.Gh_A08G1675|K02151;evm.TU.Gh_D11G0683|K07342;evm.TU.Gh_D06G1158|K07374;evm.TU.Gh_D11G0422|K08054;evm.TU.Gh_D11G0663|K08488;evm.TU.Gh_D13G1047|K07374;evm.TU.Gh_D04G1017|K02146;evm.TU.Gh_D13G2200|K07374;evm.TU.Gh…	48	http://www.kegg.jp/pathway/map04145+K04392+K02144+K07342+K00921+K04392+K02154+K09481+K02147+K08054+K02151+K07375+K07342+K07374+K08054+K08488+K07374+K02146+K07374+K07342+K10956+K07375+K07375+K00921+K00921+K08488+K02149+K07374+K00921+K09481+K07375+K07342+K04392+K08054+K00921+K04392+K07342+K04392+K04392+K00921+K09481+K04392+K07375+K07374+K09481+K02149+K04392+K00921+K02148+K08057+K07375+K02149+K12182…	no
Biosynthesis of siderophore group nonribosomal peptides	map01053	3	3	4650	7090	0.447664	0.79032	evm.TU.Gh_D02G1916|K01252;evm.TU.Gh_A04G0420|K02552;evm.TU.Gh_A03G1457|K01252	.	0	evm.TU.Gh_D02G1916|K01252;evm.TU.Gh_A04G0420|K02552;evm.TU.Gh_A03G1457|K01252	3	http://www.kegg.jp/pathway/map01053+K01252+K02552+K01252	no
Apoptosis	map04210	15	21	4638	7072	0.462861	0.797459	evm.TU.Gh_D11G0140|K06268;evm.TU.Gh_D06G1862|K04728;evm.TU.Gh_A13G0635|K04733;evm.TU.Gh_A11G0126|K06268;evm.TU.Gh_A11G0257|K06268;evm.TU.Gh_A06G1496|K04728;evm.TU.Gh_D11G0276|K06268;evm.TU.Gh_A03G0043|K06268;evm.TU.Gh_A13G1099|K06268;evm.TU.Gh_D13G1364|K06268;evm.TU.Gh_D09G1626|K04728;evm.TU.Gh_D09G1801|K06268;evm.TU.Gh_A01G1862|K04728;evm.TU.Gh_A12G1525|K04733;evm.TU.Gh_A12G2144|K06268	evm.TU.Gh_D06G1862|K04728;evm.TU.Gh_A13G0635|K04733;evm.TU.Gh_A11G0257|K06268;evm.TU.Gh_A06G1496|K04728;evm.TU.Gh_D11G0276|K06268;evm.TU.Gh_A03G0043|K06268;evm.TU.Gh_A01G1862|K04728;evm.TU.Gh_A12G2144|K06268	8	evm.TU.Gh_D11G0140|K06268;evm.TU.Gh_A11G0126|K06268;evm.TU.Gh_A13G1099|K06268;evm.TU.Gh_D13G1364|K06268;evm.TU.Gh_D09G1626|K04728;evm.TU.Gh_D09G1801|K06268;evm.TU.Gh_A12G1525|K04733	7	http://www.kegg.jp/pathway/map04210+K06268+K04728+K04733+K06268+K06268+K04728+K06268+K06268+K06268+K06268+K04728+K06268+K04728+K04733+K06268	no
Fat digestion and absorption	map04975	7	9	4646	7084	0.460043	0.797459	evm.TU.Gh_A07G0119|K11155;evm.TU.Gh_A11G0514|K14457;evm.TU.Gh_A09G0035|K14455;evm.TU.Gh_D09G0034|K14455;evm.TU.Gh_D11G0600|K14457;evm.TU.Gh_D05G0020|K01047;evm.TU.Gh_A05G0016|K01047	evm.TU.Gh_A09G0035|K14455;evm.TU.Gh_D09G0034|K14455;evm.TU.Gh_D11G0600|K14457	3	evm.TU.Gh_A07G0119|K11155;evm.TU.Gh_A11G0514|K14457;evm.TU.Gh_D05G0020|K01047;evm.TU.Gh_A05G0016|K01047	4	http://www.kegg.jp/pathway/map04975+K11155+K14457+K14455+K14455+K14457+K01047+K01047	no
Pyrimidine metabolism	map00240	103	154	4550	6939	0.462703	0.797459	evm.TU.Gh_D11G1463|K16904;evm.TU.Gh_D05G1848|K01081;evm.TU.Gh_A13G1228|K13421;evm.TU.Gh_D03G0956|K01431;evm.TU.Gh_D11G0014|K03009;evm.TU.Gh_D04G0048|K13800;evm.TU.Gh_A11G0042|K03021;evm.TU.Gh_D11G0040|K03021;evm.TU.Gh_D08G1006|K01240;evm.TU.Gh_A07G1105|K16329;evm.TU.Gh_A03G1465|K00254;evm.TU.Gh_D03G0451|K10807;evm.TU.Gh_D06G1728|K03012;evm.TU.Gh_D04G0983|K01240;evm.TU.Gh_A02G1313|K10807;evm.TU.Gh…	evm.TU.Gh_D11G1463|K16904;evm.TU.Gh_D11G0014|K03009;evm.TU.Gh_D04G0048|K13800;evm.TU.Gh_A11G0042|K03021;evm.TU.Gh_D11G0040|K03021;evm.TU.Gh_D08G1006|K01240;evm.TU.Gh_A03G1465|K00254;evm.TU.Gh_D03G0451|K10807;evm.TU.Gh_D06G1728|K03012;evm.TU.Gh_A02G1313|K10807;evm.TU.Gh_A03G0298|K03018;evm.TU.Gh_D02G1927|K00254;evm.TU.Gh_D05G2723|K01081;evm.TU.Gh_A12G2128|K02684;evm.TU.Gh_D12G2307|K02684;evm.TU.Gh…	70	evm.TU.Gh_D05G1848|K01081;evm.TU.Gh_A13G1228|K13421;evm.TU.Gh_D03G0956|K01431;evm.TU.Gh_A07G1105|K16329;evm.TU.Gh_D04G0983|K01240;evm.TU.Gh_D09G0355|K00876;evm.TU.Gh_D05G0295|K01489;evm.TU.Gh_D08G2552|K01489;evm.TU.Gh_A05G1659|K01081;evm.TU.Gh_A13G1719|K01489;evm.TU.Gh_D05G3700|K00876;evm.TU.Gh_D13G1333|K01937;evm.TU.Gh_D07G2311|K00876;evm.TU.Gh_D07G0972|K01431;evm.TU.Gh_D07G1183|K01464;evm.TU.Gh…	33	http://www.kegg.jp/pathway/map00240+K16904+K01081+K13421+K01431+K03009+K13800+K03021+K03021+K01240+K16329+K00254+K10807+K03012+K01240+K10807+K00876+K03018+K00254+K01081+K02684+K02684+K01489+K01489+K03787+K01081+K01489+K00876+K03021+K00876+K02324+K03014+K01519+K01937+K16904+K03020+K00876+K02320+K03016+K01431+K03027+K01464+K03019+K16904+K03011+K00962+K01081+K03013+K01937+K01489+K01937+K09903+K02327…	no
Amphetamine addiction	map05031	17	24	4636	7069	0.462736	0.797459	evm.TU.Gh_D11G0140|K06268;evm.TU.Gh_A02G0383|K06269;evm.TU.Gh_A11G0126|K06268;evm.TU.Gh_A11G0257|K06268;evm.TU.Gh_A09G1990|K06269;evm.TU.Gh_D11G0276|K06268;evm.TU.Gh_A03G0043|K06268;evm.TU.Gh_A13G1099|K06268;evm.TU.Gh_D02G0435|K06269;evm.TU.Gh_A05G0778|K06269;evm.TU.Gh_D13G1364|K06268;evm.TU.Gh_D07G0991|K06269;evm.TU.Gh_D09G1801|K06268;evm.TU.Gh_D06G0338|K06269;evm.TU.Gh_A13G1484|K06269;evm.TU.Gh…	evm.TU.Gh_A11G0257|K06268;evm.TU.Gh_D11G0276|K06268;evm.TU.Gh_A03G0043|K06268;evm.TU.Gh_D07G0991|K06269;evm.TU.Gh_A12G2144|K06268	5	evm.TU.Gh_D11G0140|K06268;evm.TU.Gh_A02G0383|K06269;evm.TU.Gh_A11G0126|K06268;evm.TU.Gh_A09G1990|K06269;evm.TU.Gh_A13G1099|K06268;evm.TU.Gh_D02G0435|K06269;evm.TU.Gh_A05G0778|K06269;evm.TU.Gh_D13G1364|K06268;evm.TU.Gh_D09G1801|K06268;evm.TU.Gh_D06G0338|K06269;evm.TU.Gh_A13G1484|K06269;evm.TU.Gh_D09G2191|K06269	12	http://www.kegg.jp/pathway/map05031+K06268+K06269+K06268+K06268+K06269+K06268+K06268+K06268+K06269+K06269+K06268+K06269+K06268+K06269+K06269+K06268+K06269	no
Thiamine metabolism	map00730	8	11	4645	7082	0.498333	0.848353	evm.TU.Gh_D12G2793|K01662;evm.TU.Gh_A11G0526|K11717;evm.TU.Gh_A13G1903|K11717;evm.TU.Gh_D03G1125|K03147;evm.TU.Gh_A12G0784|K01662;evm.TU.Gh_A08G2461|K01662;evm.TU.Gh_D11G0610|K11717;evm.TU.Gh_D10G1446|K00878	evm.TU.Gh_A08G2461|K01662	1	evm.TU.Gh_D12G2793|K01662;evm.TU.Gh_A11G0526|K11717;evm.TU.Gh_A13G1903|K11717;evm.TU.Gh_D03G1125|K03147;evm.TU.Gh_A12G0784|K01662;evm.TU.Gh_D11G0610|K11717;evm.TU.Gh_D10G1446|K00878	7	http://www.kegg.jp/pathway/map00730+K01662+K11717+K11717+K03147+K01662+K01662+K11717+K00878	no
Protein digestion and absorption	map04974	8	11	4645	7082	0.498333	0.848353	evm.TU.Gh_A07G0199|K01285;evm.TU.Gh_D11G1642|K14207;evm.TU.Gh_A11G1484|K14207;evm.TU.Gh_D07G0253|K01285;evm.TU.Gh_D03G0291|K01285;evm.TU.Gh_A09G0839|K01285;evm.TU.Gh_A01G1744|K01285;evm.TU.Gh_A07G1599|K14207	.	0	evm.TU.Gh_A07G0199|K01285;evm.TU.Gh_D11G1642|K14207;evm.TU.Gh_A11G1484|K14207;evm.TU.Gh_D07G0253|K01285;evm.TU.Gh_D03G0291|K01285;evm.TU.Gh_A09G0839|K01285;evm.TU.Gh_A01G1744|K01285;evm.TU.Gh_A07G1599|K14207	8	http://www.kegg.jp/pathway/map04974+K01285+K14207+K14207+K01285+K01285+K01285+K01285+K14207	no
Type II diabetes mellitus	map04930	25	37	4628	7056	0.502676	0.850683	evm.TU.Gh_D05G3876|K04371;evm.TU.Gh_D09G2442|K00873;evm.TU.Gh_D08G1043|K00873;evm.TU.Gh_D08G1055|K00873;evm.TU.Gh_A13G0547|K00873;evm.TU.Gh_D06G0665|K00844;evm.TU.Gh_A06G0587|K00844;evm.TU.Gh_D01G2040|K00873;evm.TU.Gh_A08G1183|K04371;evm.TU.Gh_A01G1799|K00873;evm.TU.Gh_A10G1783|K00873;evm.TU.Gh_A03G0291|K04371;evm.TU.Gh_A03G0163|K04371;evm.TU.Gh_D13G0585|K00873;evm.TU.Gh_D03G1283|K04371;evm.TU.Gh…	evm.TU.Gh_D09G2442|K00873;evm.TU.Gh_D08G1043|K00873;evm.TU.Gh_D08G1055|K00873;evm.TU.Gh_A13G0547|K00873;evm.TU.Gh_D06G0665|K00844;evm.TU.Gh_D01G2040|K00873;evm.TU.Gh_A01G1799|K00873;evm.TU.Gh_A03G0163|K04371;evm.TU.Gh_D13G0585|K00873;evm.TU.Gh_A09G1335|K00873;evm.TU.Gh_D09G2140|K00873;evm.TU.Gh_A09G1929|K00873;evm.TU.Gh_D13G2268|K00844;evm.TU.Gh_D12G2671|K00873	14	evm.TU.Gh_D05G3876|K04371;evm.TU.Gh_A06G0587|K00844;evm.TU.Gh_A08G1183|K04371;evm.TU.Gh_A10G1783|K00873;evm.TU.Gh_A03G0291|K04371;evm.TU.Gh_D03G1283|K04371;evm.TU.Gh_A05G0864|K04371;evm.TU.Gh_D08G1467|K04371;evm.TU.Gh_A12G0964|K04371;evm.TU.Gh_A08G1672|K00873;evm.TU.Gh_A07G1299|K04371	11	http://www.kegg.jp/pathway/map04930+K04371+K00873+K00873+K00873+K00873+K00844+K00844+K00873+K04371+K00873+K00873+K04371+K04371+K00873+K04371+K04371+K04371+K00873+K04371+K00873+K00873+K04371+K00873+K00844+K00873	no
Retrograde endocannabinoid signaling	map04723	17	25	4636	7068	0.512944	0.862953	evm.TU.Gh_D05G3876|K04371;evm.TU.Gh_A02G1778|K15015;evm.TU.Gh_D03G0673|K15015;evm.TU.Gh_Sca005308G03|K13806;evm.TU.Gh_A05G2531|K15015;evm.TU.Gh_A08G1183|K04371;evm.TU.Gh_A11G3044|K15015;evm.TU.Gh_A03G0291|K04371;evm.TU.Gh_A03G0163|K04371;evm.TU.Gh_D05G2807|K15015;evm.TU.Gh_D03G1283|K04371;evm.TU.Gh_D12G2582|K01054;evm.TU.Gh_A05G0864|K04371;evm.TU.Gh_D08G1467|K04371;evm.TU.Gh_A01G0215|K13806;evm.T…	evm.TU.Gh_Sca005308G03|K13806;evm.TU.Gh_A11G3044|K15015;evm.TU.Gh_A03G0163|K04371;evm.TU.Gh_A01G0215|K13806	4	evm.TU.Gh_D05G3876|K04371;evm.TU.Gh_A02G1778|K15015;evm.TU.Gh_D03G0673|K15015;evm.TU.Gh_A05G2531|K15015;evm.TU.Gh_A08G1183|K04371;evm.TU.Gh_A03G0291|K04371;evm.TU.Gh_D05G2807|K15015;evm.TU.Gh_D03G1283|K04371;evm.TU.Gh_D12G2582|K01054;evm.TU.Gh_A05G0864|K04371;evm.TU.Gh_D08G1467|K04371;evm.TU.Gh_A12G0964|K04371;evm.TU.Gh_A07G1299|K04371	13	http://www.kegg.jp/pathway/map04723+K04371+K15015+K15015+K13806+K15015+K04371+K15015+K04371+K04371+K15015+K04371+K01054+K04371+K04371+K13806+K04371+K04371	no
Basal cell carcinoma	map05217	2	2	4651	7091	0.518124	0.866571	evm.TU.Gh_D04G0055|K06228;evm.TU.Gh_A05G3551|K06228	evm.TU.Gh_D04G0055|K06228;evm.TU.Gh_A05G3551|K06228	2	.	0	http://www.kegg.jp/pathway/map05217+K06228+K06228	no
Phenylalanine metabolism	map00360	79	121	4574	6972	0.540276	0.88804	evm.TU.Gh_A06G0620|K00588;evm.TU.Gh_D05G3256|K00430;evm.TU.Gh_A01G1487|K00430;evm.TU.Gh_D08G1868|K00276;evm.TU.Gh_D07G0231|K14454;evm.TU.Gh_A08G2028|K00430;evm.TU.Gh_A05G0507|K00430;evm.TU.Gh_A12G0204|K00588;evm.TU.Gh_A09G0091|K05714;evm.TU.Gh_D12G0788|K00430;evm.TU.Gh_D02G0695|K00430;evm.TU.Gh_A03G0960|K00430;evm.TU.Gh_D03G0246|K00430;evm.TU.Gh_A05G2401|K00430;evm.TU.Gh_A02G0651|K00430;evm.TU.Gh…	evm.TU.Gh_A01G1487|K00430;evm.TU.Gh_A05G0507|K00430;evm.TU.Gh_A09G0091|K05714;evm.TU.Gh_A05G3141|K00430;evm.TU.Gh_D12G2635|K00430;evm.TU.Gh_D02G1110|K00430;evm.TU.Gh_A09G0035|K14455;evm.TU.Gh_D12G1577|K00430;evm.TU.Gh_D11G2151|K00430;evm.TU.Gh_A10G1626|K00430;evm.TU.Gh_A02G0927|K00430;evm.TU.Gh_D09G0088|K05714;evm.TU.Gh_Sca008083G01|K01904;evm.TU.Gh_D05G0626|K00430;evm.TU.Gh_D07G0331|K00430;evm.T…	20	evm.TU.Gh_A06G0620|K00588;evm.TU.Gh_D05G3256|K00430;evm.TU.Gh_D08G1868|K00276;evm.TU.Gh_D07G0231|K14454;evm.TU.Gh_A08G2028|K00430;evm.TU.Gh_A12G0204|K00588;evm.TU.Gh_D12G0788|K00430;evm.TU.Gh_D02G0695|K00430;evm.TU.Gh_A03G0960|K00430;evm.TU.Gh_D03G0246|K00430;evm.TU.Gh_A05G2401|K00430;evm.TU.Gh_A02G0651|K00430;evm.TU.Gh_D10G0605|K00430;evm.TU.Gh_A03G0249|K01904;evm.TU.Gh_A07G2110|K00430;evm.TU.Gh…	59	http://www.kegg.jp/pathway/map00360+K00588+K00430+K00430+K00276+K14454+K00430+K00430+K00588+K05714+K00430+K00430+K00430+K00430+K00430+K00430+K00430+K00430+K00430+K00430+K01904+K14455+K00430+K00430+K00430+K00430+K00430+K00430+K00430+K00430+K01904+K01904+K00430+K05714+K00430+K00430+K00430+K01904+K00588+K01904+K00815+K00815+K00430+K00430+K00430+K00430+K00812+K00276+K00815+K00074+K14455+K00430+K00430…	no
Ribosome biogenesis in eukaryotes	map03008	79	121	4574	6972	0.540276	0.88804	evm.TU.Gh_A03G1739|K14573;evm.TU.Gh_D05G2785|K03264;evm.TU.Gh_A08G0393|K14549;evm.TU.Gh_A13G1928|K12619;evm.TU.Gh_A11G0986|K01164;evm.TU.Gh_D05G1639|K14557;evm.TU.Gh_D08G2262|K14565;evm.TU.Gh_A08G0876|K14563;evm.TU.Gh_D05G0031|K14560;evm.TU.Gh_A08G2116|K12845;evm.TU.Gh_D03G0477|K14290;evm.TU.Gh_A09G1121|K11131;evm.TU.Gh_D06G0551|K07936;evm.TU.Gh_A11G2651|K11128;evm.TU.Gh_D09G0978|K14539;evm.TU.Gh…	evm.TU.Gh_A03G1739|K14573;evm.TU.Gh_D05G2785|K03264;evm.TU.Gh_A08G0393|K14549;evm.TU.Gh_A13G1928|K12619;evm.TU.Gh_A11G0986|K01164;evm.TU.Gh_D05G1639|K14557;evm.TU.Gh_D08G2262|K14565;evm.TU.Gh_A08G0876|K14563;evm.TU.Gh_D05G0031|K14560;evm.TU.Gh_A08G2116|K12845;evm.TU.Gh_D03G0477|K14290;evm.TU.Gh_A09G1121|K11131;evm.TU.Gh_D06G0551|K07936;evm.TU.Gh_A11G2651|K11128;evm.TU.Gh_A04G1077|K14525;evm.TU.Gh…	64	evm.TU.Gh_D09G0978|K14539;evm.TU.Gh_D03G1086|K07178;evm.TU.Gh_D07G2189|K07562;evm.TU.Gh_D12G0696|K03097;evm.TU.Gh_A12G1604|K14554;evm.TU.Gh_A12G0693|K03685;evm.TU.Gh_A12G0692|K03097;evm.TU.Gh_D03G1220|K14569;evm.TU.Gh_A13G0862|K12619;evm.TU.Gh_A12G1186|K14567;evm.TU.Gh_A05G2507|K03264;evm.TU.Gh_D11G3117|K14560;evm.TU.Gh_A11G0445|K03097;evm.TU.Gh_A07G1970|K07562;evm.TU.Gh_A07G0931|K03537	15	http://www.kegg.jp/pathway/map03008+K14573+K03264+K14549+K12619+K01164+K14557+K14565+K14563+K14560+K12845+K14290+K11131+K07936+K11128+K14539+K14525+K14559+K07178+K14554+K07936+K07562+K03097+K14566+K14558+K14554+K14525+K14556+K11129+K03685+K03097+K12845+K14565+K11108+K11128+K14569+K12619+K14567+K14563+K14525+K14544+K14563+K14565+K14525+K14537+K14561+K14563+K03537+K14565+K14557+K11128+K14554+K14564…	no
Purine metabolism	map00230	130	199	4523	6894	0.536245	0.88804	evm.TU.Gh_A12G0377|K00764;evm.TU.Gh_D09G2442|K00873;evm.TU.Gh_D06G1217|K00760;evm.TU.Gh_D05G1848|K01081;evm.TU.Gh_D05G2132|K01923;evm.TU.Gh_D12G0405|K01945;evm.TU.Gh_A03G0663|K01517;evm.TU.Gh_D11G0014|K03009;evm.TU.Gh_D08G1043|K00873;evm.TU.Gh_A06G0069|K01952;evm.TU.Gh_D08G1055|K00873;evm.TU.Gh_A09G1787|K00942;evm.TU.Gh_A11G0042|K03021;evm.TU.Gh_D11G0040|K03021;evm.TU.Gh_D03G0451|K10807;evm.TU.Gh…	evm.TU.Gh_A12G0377|K00764;evm.TU.Gh_D09G2442|K00873;evm.TU.Gh_D06G1217|K00760;evm.TU.Gh_D05G2132|K01923;evm.TU.Gh_D12G0405|K01945;evm.TU.Gh_D11G0014|K03009;evm.TU.Gh_D08G1043|K00873;evm.TU.Gh_A06G0069|K01952;evm.TU.Gh_D08G1055|K00873;evm.TU.Gh_A09G1787|K00942;evm.TU.Gh_A11G0042|K03021;evm.TU.Gh_D11G0040|K03021;evm.TU.Gh_D03G0451|K10807;evm.TU.Gh_A12G0447|K00602;evm.TU.Gh_D06G1728|K03012;evm.TU.Gh…	100	evm.TU.Gh_D05G1848|K01081;evm.TU.Gh_A03G0663|K01517;evm.TU.Gh_D09G2130|K13811;evm.TU.Gh_D02G0399|K13811;evm.TU.Gh_D07G2304|K00939;evm.TU.Gh_D04G1281|K01490;evm.TU.Gh_A05G1659|K01081;evm.TU.Gh_A09G1922|K13811;evm.TU.Gh_A10G1783|K00873;evm.TU.Gh_A05G0450|K00759;evm.TU.Gh_A12G2656|K01517;evm.TU.Gh_A02G0333|K13811;evm.TU.Gh_D09G1399|K00856;evm.TU.Gh_D12G2176|K00759;evm.TU.Gh_Sca004912G03|K00942;evm.T…	30	http://www.kegg.jp/pathway/map00230+K00764+K00873+K00760+K01081+K01923+K01945+K01517+K03009+K00873+K01952+K00873+K00942+K03021+K03021+K10807+K00602+K03012+K10807+K03018+K01514+K00873+K13811+K01945+K01945+K13811+K00939+K01081+K02684+K01939+K00873+K02684+K01490+K00939+K02083+K01487+K03787+K01081+K13811+K03021+K00873+K00873+K02324+K01951+K00860+K00759+K03014+K01519+K01951+K03020+K02320+K03016+K03027…	no
Shigellosis	map05131	26	40	4627	7053	0.561224	0.917201	evm.TU.Gh_D05G3876|K04371;evm.TU.Gh_D03G0072|K04392;evm.TU.Gh_D11G3385|K13728;evm.TU.Gh_A08G1258|K04392;evm.TU.Gh_A12G0872|K05754;evm.TU.Gh_D09G2206|K05758;evm.TU.Gh_A08G1183|K04371;evm.TU.Gh_A03G0291|K04371;evm.TU.Gh_A03G0163|K04371;evm.TU.Gh_D05G0243|K04392;evm.TU.Gh_A12G2499|K04392;evm.TU.Gh_A05G0179|K04392;evm.TU.Gh_D02G0984|K04392;evm.TU.Gh_D03G1283|K04371;evm.TU.Gh_A02G0857|K04392;evm.TU.Gh…	evm.TU.Gh_D03G0072|K04392;evm.TU.Gh_D11G3385|K13728;evm.TU.Gh_A08G1258|K04392;evm.TU.Gh_A03G0163|K04371;evm.TU.Gh_D05G0243|K04392;evm.TU.Gh_A05G0179|K04392;evm.TU.Gh_D02G0984|K04392;evm.TU.Gh_A02G0857|K04392;evm.TU.Gh_D08G1547|K04392;evm.TU.Gh_D06G0618|K04392;evm.TU.Gh_A06G0026|K04392;evm.TU.Gh_A06G0551|K04392;evm.TU.Gh_D11G1753|K04392;evm.TU.Gh_A02G0209|K05755;evm.TU.Gh_A11G1595|K04392	15	evm.TU.Gh_D05G3876|K04371;evm.TU.Gh_A12G0872|K05754;evm.TU.Gh_D09G2206|K05758;evm.TU.Gh_A08G1183|K04371;evm.TU.Gh_A03G0291|K04371;evm.TU.Gh_A12G2499|K04392;evm.TU.Gh_D03G1283|K04371;evm.TU.Gh_A05G0864|K04371;evm.TU.Gh_D08G1467|K04371;evm.TU.Gh_A12G0964|K04371;evm.TU.Gh_A07G1299|K04371	11	http://www.kegg.jp/pathway/map05131+K04371+K04392+K13728+K04392+K05754+K05758+K04371+K04371+K04371+K04392+K04392+K04392+K04392+K04371+K04392+K04392+K04371+K04371+K04392+K04392+K04392+K04371+K04392+K05755+K04371+K04392	no
HTLV-I infection	map05166	78	121	4575	6972	0.575246	0.933338	evm.TU.Gh_A11G0093|K03363;evm.TU.Gh_A11G0094|K03363;evm.TU.Gh_D11G0140|K06268;evm.TU.Gh_A12G2662|K03363;evm.TU.Gh_D06G1862|K04728;evm.TU.Gh_D12G1654|K15040;evm.TU.Gh_D07G0458|K03363;evm.TU.Gh_A02G1633|K08874;evm.TU.Gh_A10G1432|K03354;evm.TU.Gh_A11G0126|K06268;evm.TU.Gh_A10G2162|K03348;evm.TU.Gh_A12G0328|K06640;evm.TU.Gh_D13G1840|K03120;evm.TU.Gh_A11G0257|K06268;evm.TU.Gh_A10G0203|K03351;evm.TU.Gh…	evm.TU.Gh_A11G0093|K03363;evm.TU.Gh_A11G0094|K03363;evm.TU.Gh_A12G2662|K03363;evm.TU.Gh_D06G1862|K04728;evm.TU.Gh_D12G1654|K15040;evm.TU.Gh_A02G1633|K08874;evm.TU.Gh_A10G1432|K03354;evm.TU.Gh_A10G2162|K03348;evm.TU.Gh_A12G0328|K06640;evm.TU.Gh_D13G1840|K03120;evm.TU.Gh_A11G0257|K06268;evm.TU.Gh_A10G0203|K03351;evm.TU.Gh_A06G1496|K04728;evm.TU.Gh_D03G0477|K14290;evm.TU.Gh_D06G0551|K07936;evm.TU.Gh…	57	evm.TU.Gh_D11G0140|K06268;evm.TU.Gh_D07G0458|K03363;evm.TU.Gh_A11G0126|K06268;evm.TU.Gh_D09G2404|K08054;evm.TU.Gh_D11G0422|K08054;evm.TU.Gh_D03G0569|K03350;evm.TU.Gh_A13G1099|K06268;evm.TU.Gh_D12G1927|K08054;evm.TU.Gh_A02G1145|K03350;evm.TU.Gh_A01G1217|K15305;evm.TU.Gh_D13G1364|K06268;evm.TU.Gh_D09G1626|K04728;evm.TU.Gh_D09G1801|K06268;evm.TU.Gh_D01G2219|K15306;evm.TU.Gh_A05G2672|K15305;evm.TU.Gh…	21	http://www.kegg.jp/pathway/map05166+K03363+K03363+K06268+K03363+K04728+K15040+K03363+K08874+K03354+K06268+K03348+K06640+K03120+K06268+K03351+K04728+K14290+K07936+K08054+K06268+K08054+K03350+K15306+K06268+K07936+K02324+K06268+K06620+K15040+K02180+K03363+K03349+K08054+K15040+K03350+K08874+K15305+K03352+K03353+K06620+K03350+K05863+K02180+K02327+K08057+K06268+K06620+K04728+K03355+K06268+K15306+K06620…	no
Citrate cycle (TCA cycle)	map00020	45	70	4608	7023	0.577626	0.933338	evm.TU.Gh_D12G1890|K00161;evm.TU.Gh_D04G1679|K00030;evm.TU.Gh_D10G0842|K00031;evm.TU.Gh_D06G2064|K00627;evm.TU.Gh_D12G0920|K00235;evm.TU.Gh_D08G2350|K01610;evm.TU.Gh_D06G1643|K00658;evm.TU.Gh_A11G0288|K00026;evm.TU.Gh_D10G1780|K01648;evm.TU.Gh_D13G0689|K00627;evm.TU.Gh_A04G1071|K00030;evm.TU.Gh_D03G0311|K01610;evm.TU.Gh_A02G1410|K01610;evm.TU.Gh_A05G1134|K00627;evm.TU.Gh_A13G0458|K00627;evm.TU.Gh…	evm.TU.Gh_D12G1890|K00161;evm.TU.Gh_D10G0842|K00031;evm.TU.Gh_D12G0920|K00235;evm.TU.Gh_D08G2350|K01610;evm.TU.Gh_D13G0689|K00627;evm.TU.Gh_D03G0311|K01610;evm.TU.Gh_A02G1410|K01610;evm.TU.Gh_A13G0458|K00627;evm.TU.Gh_D05G1406|K00162;evm.TU.Gh_D12G1174|K00161;evm.TU.Gh_D06G1507|K00162;evm.TU.Gh_A09G0632|K00382;evm.TU.Gh_D03G0150|K00234;evm.TU.Gh_A09G2065|K00382;evm.TU.Gh_A01G0224|K01648;evm.TU.Gh…	20	evm.TU.Gh_D04G1679|K00030;evm.TU.Gh_D06G2064|K00627;evm.TU.Gh_D06G1643|K00658;evm.TU.Gh_A11G0288|K00026;evm.TU.Gh_D10G1780|K01648;evm.TU.Gh_A04G1071|K00030;evm.TU.Gh_A05G1134|K00627;evm.TU.Gh_D12G0551|K00030;evm.TU.Gh_A03G1266|K00161;evm.TU.Gh_D09G1400|K00030;evm.TU.Gh_A05G2655|K01681;evm.TU.Gh_D07G2286|K00235;evm.TU.Gh_A01G0159|K00162;evm.TU.Gh_D11G0345|K00026;evm.TU.Gh_A12G0535|K00030;evm.TU.Gh…	25	http://www.kegg.jp/pathway/map00020+K00161+K00030+K00031+K00627+K00235+K01610+K00658+K00026+K01648+K00627+K00030+K01610+K01610+K00627+K00627+K00030+K00161+K00030+K01681+K00162+K00235+K00162+K00026+K00030+K00164+K00161+K00161+K00162+K00162+K00658+K00382+K01648+K01647+K00234+K00382+K00162+K01648+K00627+K00162+K00026+K00030+K00031+K01648+K00162+K00382	no
Tuberculosis	map05152	44	69	4609	7024	0.59397	0.939359	evm.TU.Gh_D05G3876|K04371;evm.TU.Gh_D11G0140|K06268;evm.TU.Gh_A12G1470|K04077;evm.TU.Gh_A13G0635|K04733;evm.TU.Gh_D11G3183|K08064;evm.TU.Gh_D11G2589|K04077;evm.TU.Gh_A08G2305|K02144;evm.TU.Gh_A11G0126|K06268;evm.TU.Gh_A11G0257|K06268;evm.TU.Gh_D09G1002|K02154;evm.TU.Gh_D11G0276|K06268;evm.TU.Gh_A08G1183|K04371;evm.TU.Gh_D04G1017|K02146;evm.TU.Gh_A01G1710|K08064;evm.TU.Gh_A03G0043|K06268;evm.TU.Gh…	evm.TU.Gh_A13G0635|K04733;evm.TU.Gh_D11G2589|K04077;evm.TU.Gh_A11G0257|K06268;evm.TU.Gh_D11G0276|K06268;evm.TU.Gh_A03G0043|K06268;evm.TU.Gh_A03G0163|K04371;evm.TU.Gh_A01G1104|K08064;evm.TU.Gh_A05G1121|K04077;evm.TU.Gh_D01G1179|K08064;evm.TU.Gh_D05G1291|K04077;evm.TU.Gh_D03G0606|K08064;evm.TU.Gh_A09G0980|K02154;evm.TU.Gh_D13G2262|K08064;evm.TU.Gh_A12G2144|K06268	14	evm.TU.Gh_D05G3876|K04371;evm.TU.Gh_D11G0140|K06268;evm.TU.Gh_A12G1470|K04077;evm.TU.Gh_D11G3183|K08064;evm.TU.Gh_A08G2305|K02144;evm.TU.Gh_A11G0126|K06268;evm.TU.Gh_D09G1002|K02154;evm.TU.Gh_A08G1183|K04371;evm.TU.Gh_D04G1017|K02146;evm.TU.Gh_A01G1710|K08064;evm.TU.Gh_A13G1099|K06268;evm.TU.Gh_A03G0291|K04371;evm.TU.Gh_D05G1573|K04718;evm.TU.Gh_D03G1283|K04371;evm.TU.Gh_A05G1408|K04718;evm.TU.Gh…	30	http://www.kegg.jp/pathway/map05152+K04371+K06268+K04077+K04733+K08064+K04077+K02144+K06268+K06268+K02154+K06268+K04371+K02146+K08064+K06268+K06268+K04371+K04371+K08064+K04077+K08064+K04718+K04371+K04077+K04718+K04371+K08064+K04371+K06268+K08064+K06268+K04718+K02154+K04077+K04371+K04718+K02154+K04371+K04733+K04077+K02154+K08064+K06268+K08064	no
Bisphenol degradation	map00363	16	25	4637	7068	0.589473	0.939359	evm.TU.Gh_A10G1725|K00517;evm.TU.Gh_A12G1695|K00517;evm.TU.Gh_D04G1716|K00517;evm.TU.Gh_D04G1715|K00517;evm.TU.Gh_A12G0265|K00517;evm.TU.Gh_D06G1613|K00517;evm.TU.Gh_A12G1342|K00517;evm.TU.Gh_A07G1481|K00517;evm.TU.Gh_D12G1468|K00517;evm.TU.Gh_D12G0534|K00517;evm.TU.Gh_D12G0394|K00517;evm.TU.Gh_A06G1290|K00517;evm.TU.Gh_A12G0685|K00517;evm.TU.Gh_A12G0520|K00517;evm.TU.Gh_D11G1904|K00517;evm.TU.Gh…	evm.TU.Gh_A12G1695|K00517;evm.TU.Gh_D06G1613|K00517;evm.TU.Gh_A06G1290|K00517	3	evm.TU.Gh_A10G1725|K00517;evm.TU.Gh_D04G1716|K00517;evm.TU.Gh_D04G1715|K00517;evm.TU.Gh_A12G0265|K00517;evm.TU.Gh_A12G1342|K00517;evm.TU.Gh_A07G1481|K00517;evm.TU.Gh_D12G1468|K00517;evm.TU.Gh_D12G0534|K00517;evm.TU.Gh_D12G0394|K00517;evm.TU.Gh_A12G0685|K00517;evm.TU.Gh_A12G0520|K00517;evm.TU.Gh_D11G1904|K00517;evm.TU.Gh_D12G1857|K00517	13	http://www.kegg.jp/pathway/map00363+K00517+K00517+K00517+K00517+K00517+K00517+K00517+K00517+K00517+K00517+K00517+K00517+K00517+K00517+K00517+K00517	no
Proximal tubule bicarbonate reclamation	map04964	6	9	4647	7084	0.584823	0.939359	evm.TU.Gh_D11G2666|K00261;evm.TU.Gh_A11G2354|K00261;evm.TU.Gh_D06G0219|K13576;evm.TU.Gh_D12G2120|K00261;evm.TU.Gh_D07G1802|K13576;evm.TU.Gh_D03G0992|K00261	evm.TU.Gh_D11G2666|K00261;evm.TU.Gh_A11G2354|K00261;evm.TU.Gh_D06G0219|K13576;evm.TU.Gh_D12G2120|K00261	4	evm.TU.Gh_D07G1802|K13576;evm.TU.Gh_D03G0992|K00261	2	http://www.kegg.jp/pathway/map04964+K00261+K00261+K13576+K00261+K13576+K00261	no
Endocrine and other factor-regulated calcium reabsorption	map04961	21	33	4632	7060	0.594489	0.939359	evm.TU.Gh_D08G1611|K07904;evm.TU.Gh_D08G1714|K11826;evm.TU.Gh_D09G0893|K11824;evm.TU.Gh_A08G1321|K07904;evm.TU.Gh_D11G2178|K04646;evm.TU.Gh_A08G1422|K11826;evm.TU.Gh_A02G0163|K07904;evm.TU.Gh_D10G1287|K07904;evm.TU.Gh_A10G1211|K07904;evm.TU.Gh_A13G0135|K04646;evm.TU.Gh_D13G0157|K04646;evm.TU.Gh_A03G1917|K07904;evm.TU.Gh_D10G0082|K07904;evm.TU.Gh_D02G0204|K07904;evm.TU.Gh_A10G0078|K07904;evm.TU.Gh…	evm.TU.Gh_D11G2178|K04646;evm.TU.Gh_A02G0163|K07904;evm.TU.Gh_A03G1917|K07904;evm.TU.Gh_D10G0082|K07904;evm.TU.Gh_D02G0204|K07904;evm.TU.Gh_A10G0078|K07904;evm.TU.Gh_D10G0035|K01528;evm.TU.Gh_D02G2356|K07904;evm.TU.Gh_A10G0032|K01528	9	evm.TU.Gh_D08G1611|K07904;evm.TU.Gh_D08G1714|K11826;evm.TU.Gh_D09G0893|K11824;evm.TU.Gh_A08G1321|K07904;evm.TU.Gh_A08G1422|K11826;evm.TU.Gh_D10G1287|K07904;evm.TU.Gh_A10G1211|K07904;evm.TU.Gh_A13G0135|K04646;evm.TU.Gh_D13G0157|K04646;evm.TU.Gh_A12G1902|K11826;evm.TU.Gh_A12G0416|K07904;evm.TU.Gh_D03G1631|K11826	12	http://www.kegg.jp/pathway/map04961+K07904+K11826+K11824+K07904+K04646+K11826+K07904+K07904+K07904+K04646+K04646+K07904+K07904+K07904+K07904+K11826+K01528+K07904+K07904+K01528+K11826	no
Polycyclic aromatic hydrocarbon degradation	map00624	17	27	4636	7066	0.609026	0.95704	evm.TU.Gh_A10G1725|K00517;evm.TU.Gh_A12G1695|K00517;evm.TU.Gh_D04G1716|K00517;evm.TU.Gh_D04G1715|K00517;evm.TU.Gh_A12G0265|K00517;evm.TU.Gh_D06G1613|K00517;evm.TU.Gh_A12G1342|K00517;evm.TU.Gh_A07G1481|K00517;evm.TU.Gh_D12G1468|K00517;evm.TU.Gh_A05G3527|K00599;evm.TU.Gh_D12G0534|K00517;evm.TU.Gh_D12G0394|K00517;evm.TU.Gh_A06G1290|K00517;evm.TU.Gh_A12G0685|K00517;evm.TU.Gh_A12G0520|K00517;evm.TU.Gh…	evm.TU.Gh_A12G1695|K00517;evm.TU.Gh_D06G1613|K00517;evm.TU.Gh_A06G1290|K00517	3	evm.TU.Gh_A10G1725|K00517;evm.TU.Gh_D04G1716|K00517;evm.TU.Gh_D04G1715|K00517;evm.TU.Gh_A12G0265|K00517;evm.TU.Gh_A12G1342|K00517;evm.TU.Gh_A07G1481|K00517;evm.TU.Gh_D12G1468|K00517;evm.TU.Gh_A05G3527|K00599;evm.TU.Gh_D12G0534|K00517;evm.TU.Gh_D12G0394|K00517;evm.TU.Gh_A12G0685|K00517;evm.TU.Gh_A12G0520|K00517;evm.TU.Gh_D11G1904|K00517;evm.TU.Gh_D12G1857|K00517	14	http://www.kegg.jp/pathway/map00624+K00517+K00517+K00517+K00517+K00517+K00517+K00517+K00517+K00517+K00599+K00517+K00517+K00517+K00517+K00517+K00517+K00517	no
Betalain biosynthesis	map00965	1	1	4652	7092	0.635367	0.976963	evm.TU.Gh_A05G3241|K15777	.	0	evm.TU.Gh_A05G3241|K15777	1	http://www.kegg.jp/pathway/map00965+K15777	no
African trypanosomiasis	map05143	1	1	4652	7092	0.635367	0.976963	evm.TU.Gh_D12G1584|K01354	evm.TU.Gh_D12G1584|K01354	1	.	0	http://www.kegg.jp/pathway/map05143+K01354	no
Polyketide sugar unit biosynthesis	map00523	1	1	4652	7092	0.635367	0.976963	evm.TU.Gh_D03G1491|K12451	.	0	evm.TU.Gh_D03G1491|K12451	1	http://www.kegg.jp/pathway/map00523+K12451	no
Primary bile acid biosynthesis	map00120	1	1	4652	7092	0.635367	0.976963	evm.TU.Gh_D06G0145|K12405	evm.TU.Gh_D06G0145|K12405	1	.	0	http://www.kegg.jp/pathway/map00120+K12405	no
Epithelial cell signaling in Helicobacter pylori infection	map05120	29	47	4624	7046	0.64454	0.985766	evm.TU.Gh_D03G0072|K04392;evm.TU.Gh_A08G2305|K02144;evm.TU.Gh_A08G1258|K04392;evm.TU.Gh_D09G1002|K02154;evm.TU.Gh_A05G2173|K02147;evm.TU.Gh_A08G1675|K02151;evm.TU.Gh_D04G1017|K02146;evm.TU.Gh_D04G0344|K02149;evm.TU.Gh_D05G0243|K04392;evm.TU.Gh_A12G2499|K04392;evm.TU.Gh_A05G0179|K04392;evm.TU.Gh_D02G0984|K04392;evm.TU.Gh_A02G0857|K04392;evm.TU.Gh_A11G0559|K02149;evm.TU.Gh_D08G1547|K04392;evm.TU.Gh…	evm.TU.Gh_D03G0072|K04392;evm.TU.Gh_A08G1258|K04392;evm.TU.Gh_D05G0243|K04392;evm.TU.Gh_A05G0179|K04392;evm.TU.Gh_D02G0984|K04392;evm.TU.Gh_A02G0857|K04392;evm.TU.Gh_A11G0559|K02149;evm.TU.Gh_D08G1547|K04392;evm.TU.Gh_D11G0642|K02149;evm.TU.Gh_D06G0618|K04392;evm.TU.Gh_A06G0026|K04392;evm.TU.Gh_A06G0551|K04392;evm.TU.Gh_D11G1753|K04392;evm.TU.Gh_A09G0980|K02154;evm.TU.Gh_A11G1595|K04392	15	evm.TU.Gh_A08G2305|K02144;evm.TU.Gh_D09G1002|K02154;evm.TU.Gh_A05G2173|K02147;evm.TU.Gh_A08G1675|K02151;evm.TU.Gh_D04G1017|K02146;evm.TU.Gh_D04G0344|K02149;evm.TU.Gh_A12G2499|K04392;evm.TU.Gh_D11G0674|K02148;evm.TU.Gh_D13G0306|K02154;evm.TU.Gh_A05G2918|K02148;evm.TU.Gh_D04G0704|K02148;evm.TU.Gh_A13G0287|K02154;evm.TU.Gh_A05G3264|K02149;evm.TU.Gh_A08G1910|K02151	14	http://www.kegg.jp/pathway/map05120+K04392+K02144+K04392+K02154+K02147+K02151+K02146+K02149+K04392+K04392+K04392+K04392+K04392+K02149+K04392+K02148+K02149+K04392+K04392+K02154+K02148+K04392+K02148+K04392+K02154+K02149+K02151+K02154+K04392	no
GABAergic synapse	map04727	30	49	4623	7044	0.658094	0.993008	evm.TU.Gh_A02G1778|K15015;evm.TU.Gh_D11G1642|K14207;evm.TU.Gh_D08G0844|K01915;evm.TU.Gh_A09G1788|K01915;evm.TU.Gh_A12G2461|K01580;evm.TU.Gh_A03G0997|K01580;evm.TU.Gh_D03G0673|K15015;evm.TU.Gh_D02G0311|K01915;evm.TU.Gh_D02G1390|K01580;evm.TU.Gh_A11G1484|K14207;evm.TU.Gh_A05G2531|K15015;evm.TU.Gh_A11G3044|K15015;evm.TU.Gh_D04G1445|K01915;evm.TU.Gh_A02G0242|K01915;evm.TU.Gh_A12G1414|K01580;evm.TU.Gh…	evm.TU.Gh_D08G0844|K01915;evm.TU.Gh_A09G1788|K01915;evm.TU.Gh_A03G0997|K01580;evm.TU.Gh_D02G1390|K01580;evm.TU.Gh_A11G3044|K15015;evm.TU.Gh_D06G1362|K08341;evm.TU.Gh_A01G1192|K01580;evm.TU.Gh_D06G0219|K13576;evm.TU.Gh_D02G0635|K08341;evm.TU.Gh_D03G0743|K01915;evm.TU.Gh_D13G0620|K01915	11	evm.TU.Gh_A02G1778|K15015;evm.TU.Gh_D11G1642|K14207;evm.TU.Gh_A12G2461|K01580;evm.TU.Gh_D03G0673|K15015;evm.TU.Gh_D02G0311|K01915;evm.TU.Gh_A11G1484|K14207;evm.TU.Gh_A05G2531|K15015;evm.TU.Gh_D04G1445|K01915;evm.TU.Gh_A02G0242|K01915;evm.TU.Gh_A12G1414|K01580;evm.TU.Gh_D05G2807|K15015;evm.TU.Gh_A05G3896|K15376;evm.TU.Gh_D07G1773|K01915;evm.TU.Gh_D09G0667|K08341;evm.TU.Gh_A07G1599|K14207;evm.TU.Gh…	19	http://www.kegg.jp/pathway/map04727+K15015+K14207+K01915+K01915+K01580+K01580+K15015+K01915+K01580+K14207+K15015+K15015+K01915+K01915+K01580+K15015+K08341+K01580+K15376+K13576+K01915+K08341+K14207+K01580+K08341+K08341+K01915+K13576+K08341+K01915	no
Glycosphingolipid biosynthesis - globo series	map00603	6	10	4647	7083	0.659691	0.993008	evm.TU.Gh_A04G0768|K01988;evm.TU.Gh_A04G0771|K01988;evm.TU.Gh_A11G2128|K12373;evm.TU.Gh_A01G1016|K12373;evm.TU.Gh_A05G3066|K12373;evm.TU.Gh_D01G1072|K12373	evm.TU.Gh_A01G1016|K12373;evm.TU.Gh_D01G1072|K12373	2	evm.TU.Gh_A04G0768|K01988;evm.TU.Gh_A04G0771|K01988;evm.TU.Gh_A11G2128|K12373;evm.TU.Gh_A05G3066|K12373	4	http://www.kegg.jp/pathway/map00603+K01988+K01988+K12373+K12373+K12373+K12373	no
Xylene degradation	map00622	2	3	4651	7090	0.656372	0.993008	evm.TU.Gh_D11G0175|K10216;evm.TU.Gh_A11G0165|K10216	evm.TU.Gh_D11G0175|K10216;evm.TU.Gh_A11G0165|K10216	2	.	0	http://www.kegg.jp/pathway/map00622+K10216+K10216	no
One carbon pool by folate	map00670	23	38	4630	7055	0.666016	0.997281	evm.TU.Gh_D10G1363|K00297;evm.TU.Gh_D09G1963|K00600;evm.TU.Gh_D09G1962|K00297;evm.TU.Gh_A12G0447|K00602;evm.TU.Gh_A03G1711|K00605;evm.TU.Gh_A05G1989|K00600;evm.TU.Gh_D05G1640|K00605;evm.TU.Gh_D05G0449|K00600;evm.TU.Gh_A08G1521|K01433;evm.TU.Gh_A01G1683|K01934;evm.TU.Gh_A01G1017|K00602;evm.TU.Gh_A12G0472|K01934;evm.TU.Gh_D01G1933|K00287;evm.TU.Gh_A11G1879|K00600;evm.TU.Gh_A05G3931|K00600;evm.TU.Gh…	evm.TU.Gh_A12G0447|K00602;evm.TU.Gh_A01G1683|K01934;evm.TU.Gh_A01G1017|K00602;evm.TU.Gh_D02G2161|K13998;evm.TU.Gh_D01G0043|K13998	5	evm.TU.Gh_D10G1363|K00297;evm.TU.Gh_D09G1963|K00600;evm.TU.Gh_D09G1962|K00297;evm.TU.Gh_A03G1711|K00605;evm.TU.Gh_A05G1989|K00600;evm.TU.Gh_D05G1640|K00605;evm.TU.Gh_D05G0449|K00600;evm.TU.Gh_A08G1521|K01433;evm.TU.Gh_A12G0472|K01934;evm.TU.Gh_D01G1933|K00287;evm.TU.Gh_A11G1879|K00600;evm.TU.Gh_A05G3931|K00600;evm.TU.Gh_D12G0476|K01934;evm.TU.Gh_D11G2092|K00600;evm.TU.Gh_A09G1843|K00600;evm.TU.Gh…	18	http://www.kegg.jp/pathway/map00670+K00297+K00600+K00297+K00602+K00605+K00600+K00605+K00600+K01433+K01934+K00602+K01934+K00287+K00600+K00600+K13998+K13998+K01934+K00600+K00600+K00297+K00297+K00605	no
Cytosolic DNA-sensing pathway	map04623	23	42	4630	7051	0.794759	1	evm.TU.Gh_D11G0014|K03009;evm.TU.Gh_A11G0042|K03021;evm.TU.Gh_D11G0040|K03021;evm.TU.Gh_A03G0298|K03018;evm.TU.Gh_A11G2950|K03021;evm.TU.Gh_D11G0090|K03014;evm.TU.Gh_A03G0395|K03020;evm.TU.Gh_A04G0436|K03016;evm.TU.Gh_D11G3435|K03027;evm.TU.Gh_D12G2563|K03019;evm.TU.Gh_A09G1113|K03013;evm.TU.Gh_D03G0435|K03027;evm.TU.Gh_D03G1146|K03020;evm.TU.Gh_D09G0467|K03021;evm.TU.Gh_D02G1639|K03007;evm.TU.Gh…	evm.TU.Gh_D11G0014|K03009;evm.TU.Gh_A11G0042|K03021;evm.TU.Gh_D11G0040|K03021;evm.TU.Gh_A03G0298|K03018;evm.TU.Gh_A11G2950|K03021;evm.TU.Gh_D11G0090|K03014;evm.TU.Gh_A03G0395|K03020;evm.TU.Gh_A04G0436|K03016;evm.TU.Gh_D11G3435|K03027;evm.TU.Gh_D12G2563|K03019;evm.TU.Gh_A09G1113|K03013;evm.TU.Gh_D03G0435|K03027;evm.TU.Gh_D03G1146|K03020;evm.TU.Gh_D09G0467|K03021;evm.TU.Gh_D02G1639|K03007;evm.TU.Gh…	23	.	0	http://www.kegg.jp/pathway/map04623+K03009+K03021+K03021+K03018+K03021+K03014+K03020+K03016+K03027+K03019+K03013+K03027+K03020+K03021+K03007+K03022+K03021+K03013+K03027+K03027+K03027+K03013+K03027	no
Epstein-Barr virus infection	map05169	82	221	4571	6872	0.999999	1	evm.TU.Gh_D08G1831|K03028;evm.TU.Gh_D09G0813|K06627;evm.TU.Gh_A06G0195|K06627;evm.TU.Gh_D09G1619|K03063;evm.TU.Gh_A05G0037|K06627;evm.TU.Gh_D06G0307|K06630;evm.TU.Gh_D13G1840|K03120;evm.TU.Gh_D11G0014|K03009;evm.TU.Gh_D03G0477|K14290;evm.TU.Gh_A11G0042|K03021;evm.TU.Gh_D11G0040|K03021;evm.TU.Gh_D06G1728|K03012;evm.TU.Gh_D07G2001|K15979;evm.TU.Gh_D06G0551|K07936;evm.TU.Gh_A03G0298|K03018;evm.TU.Gh…	evm.TU.Gh_D09G0813|K06627;evm.TU.Gh_A06G0195|K06627;evm.TU.Gh_A05G0037|K06627;evm.TU.Gh_D06G0307|K06630;evm.TU.Gh_D13G1840|K03120;evm.TU.Gh_D11G0014|K03009;evm.TU.Gh_D03G0477|K14290;evm.TU.Gh_A11G0042|K03021;evm.TU.Gh_D11G0040|K03021;evm.TU.Gh_D06G1728|K03012;evm.TU.Gh_D06G0551|K07936;evm.TU.Gh_A03G0298|K03018;evm.TU.Gh_D05G1991|K06627;evm.TU.Gh_D03G1752|K06627;evm.TU.Gh_D06G0428|K06627;evm.TU.Gh…	60	evm.TU.Gh_D08G1831|K03028;evm.TU.Gh_D09G1619|K03063;evm.TU.Gh_D07G2001|K15979;evm.TU.Gh_A12G2626|K06067;evm.TU.Gh_A06G0394|K06627;evm.TU.Gh_A05G0125|K03066;evm.TU.Gh_A12G1769|K15979;evm.TU.Gh_A05G2041|K03875;evm.TU.Gh_A12G1498|K03036;evm.TU.Gh_D12G0696|K03097;evm.TU.Gh_A12G0692|K03097;evm.TU.Gh_D09G1948|K03032;evm.TU.Gh_A07G1450|K03062;evm.TU.Gh_D09G0777|K03875;evm.TU.Gh_A13G0901|K03065;evm.TU.Gh…	22	http://www.kegg.jp/pathway/map05169+K03028+K06627+K06627+K03063+K06627+K06630+K03120+K03009+K14290+K03021+K03021+K03012+K15979+K07936+K03018+K06627+K06067+K06627+K06627+K03066+K15979+K06627+K03875+K03036+K03021+K07936+K06627+K03062+K03097+K06067+K06627+K06627+K06627+K03014+K06627+K03020+K03016+K03027+K03097+K03036+K03019+K03066+K03011+K03032+K03013+K06627+K06627+K03062+K03124+K06627+K03027+K03020…	no
Hepatitis C	map05160	19	49	4634	7044	0.983767	1	evm.TU.Gh_D05G3876|K04371;evm.TU.Gh_A13G0847|K04382;evm.TU.Gh_D04G1324|K04382;evm.TU.Gh_A07G2329|K04354;evm.TU.Gh_A08G1183|K04371;evm.TU.Gh_A03G0291|K04371;evm.TU.Gh_A03G0163|K04371;evm.TU.Gh_D05G0445|K04354;evm.TU.Gh_A09G1723|K03237;evm.TU.Gh_D03G1283|K04371;evm.TU.Gh_D06G0524|K04354;evm.TU.Gh_A05G0339|K04354;evm.TU.Gh_A05G0864|K04371;evm.TU.Gh_D08G1467|K04371;evm.TU.Gh_D06G0926|K04354;evm.TU.Gh…	evm.TU.Gh_D04G1324|K04382;evm.TU.Gh_A03G0163|K04371;evm.TU.Gh_A09G1723|K03237	3	evm.TU.Gh_D05G3876|K04371;evm.TU.Gh_A13G0847|K04382;evm.TU.Gh_A07G2329|K04354;evm.TU.Gh_A08G1183|K04371;evm.TU.Gh_A03G0291|K04371;evm.TU.Gh_D05G0445|K04354;evm.TU.Gh_D03G1283|K04371;evm.TU.Gh_D06G0524|K04354;evm.TU.Gh_A05G0339|K04354;evm.TU.Gh_A05G0864|K04371;evm.TU.Gh_D08G1467|K04371;evm.TU.Gh_D06G0926|K04354;evm.TU.Gh_A12G0964|K04371;evm.TU.Gh_A07G1299|K04371;evm.TU.Gh_D12G2598|K04354;evm.TU.Gh…	16	http://www.kegg.jp/pathway/map05160+K04371+K04382+K04382+K04354+K04371+K04371+K04371+K04354+K03237+K04371+K04354+K04354+K04371+K04371+K04354+K04371+K04371+K04354+K04354	no
Influenza A	map05164	33	65	4620	7028	0.906107	1	evm.TU.Gh_D05G3876|K04371;evm.TU.Gh_A07G0124|K04368;evm.TU.Gh_A05G0237|K04368;evm.TU.Gh_A13G0635|K04733;evm.TU.Gh_D12G0147|K14396;evm.TU.Gh_D03G0477|K14290;evm.TU.Gh_A02G1228|K14396;evm.TU.Gh_A09G0804|K12812;evm.TU.Gh_A10G0614|K14297;evm.TU.Gh_A07G0390|K14396;evm.TU.Gh_A08G1183|K04371;evm.TU.Gh_A03G0291|K04371;evm.TU.Gh_A03G0163|K04371;evm.TU.Gh_D10G0786|K14297;evm.TU.Gh_A09G1723|K03237;evm.TU.Gh…	evm.TU.Gh_A13G0635|K04733;evm.TU.Gh_D12G0147|K14396;evm.TU.Gh_D03G0477|K14290;evm.TU.Gh_A02G1228|K14396;evm.TU.Gh_A09G0804|K12812;evm.TU.Gh_A10G0614|K14297;evm.TU.Gh_A03G0163|K04371;evm.TU.Gh_D10G0786|K14297;evm.TU.Gh_A09G1723|K03237;evm.TU.Gh_D03G0366|K14396;evm.TU.Gh_D02G1722|K09507;evm.TU.Gh_D13G2082|K04368;evm.TU.Gh_A02G1342|K14290;evm.TU.Gh_A13G1734|K04368	14	evm.TU.Gh_D05G3876|K04371;evm.TU.Gh_A07G0124|K04368;evm.TU.Gh_A05G0237|K04368;evm.TU.Gh_A07G0390|K14396;evm.TU.Gh_A08G1183|K04371;evm.TU.Gh_A03G0291|K04371;evm.TU.Gh_D03G1283|K04371;evm.TU.Gh_A05G0864|K04371;evm.TU.Gh_D08G1467|K04371;evm.TU.Gh_D07G0094|K04368;evm.TU.Gh_A07G0085|K04368;evm.TU.Gh_D07G2384|K04368;evm.TU.Gh_A12G0964|K04371;evm.TU.Gh_A06G0660|K04368;evm.TU.Gh_A07G1299|K04371;evm.TU.Gh…	19	http://www.kegg.jp/pathway/map05164+K04371+K04368+K04368+K04733+K14396+K14290+K14396+K12812+K14297+K14396+K04371+K04371+K04371+K14297+K03237+K14396+K04371+K09507+K04371+K04371+K04368+K04368+K04368+K14290+K04368+K04371+K04368+K04368+K04371+K14396+K04733+K14297+K14396	no
RIG-I-like receptor signaling pathway	map04622	5	16	4648	7077	0.960242	1	evm.TU.Gh_A08G2117|K11594;evm.TU.Gh_A07G0541|K00863;evm.TU.Gh_D07G1088|K12655;evm.TU.Gh_A04G0452|K11594;evm.TU.Gh_D08G2489|K11594	evm.TU.Gh_A08G2117|K11594;evm.TU.Gh_D07G1088|K12655;evm.TU.Gh_A04G0452|K11594;evm.TU.Gh_D08G2489|K11594	4	evm.TU.Gh_A07G0541|K00863	1	http://www.kegg.jp/pathway/map04622+K11594+K00863+K12655+K11594+K11594	no
Cyanoamino acid metabolism	map00460	25	52	4628	7041	0.921149	1	evm.TU.Gh_D09G1963|K00600;evm.TU.Gh_A07G2276|K05350;evm.TU.Gh_A07G2275|K05350;evm.TU.Gh_D07G2431|K05350;evm.TU.Gh_D05G1038|K13027;evm.TU.Gh_D10G0145|K05350;evm.TU.Gh_A05G1989|K00600;evm.TU.Gh_D13G1505|K01188;evm.TU.Gh_D05G0449|K00600;evm.TU.Gh_D06G1612|K05350;evm.TU.Gh_A13G1209|K01188;evm.TU.Gh_A13G0720|K01188;evm.TU.Gh_A05G0953|K13027;evm.TU.Gh_D09G0509|K05350;evm.TU.Gh_A10G0141|K05350;evm.TU.Gh…	evm.TU.Gh_D05G1038|K13027;evm.TU.Gh_A05G0953|K13027;evm.TU.Gh_D09G0509|K05350;evm.TU.Gh_A09G0502|K05350	4	evm.TU.Gh_D09G1963|K00600;evm.TU.Gh_A07G2276|K05350;evm.TU.Gh_A07G2275|K05350;evm.TU.Gh_D07G2431|K05350;evm.TU.Gh_D10G0145|K05350;evm.TU.Gh_A05G1989|K00600;evm.TU.Gh_D13G1505|K01188;evm.TU.Gh_D05G0449|K00600;evm.TU.Gh_D06G1612|K05350;evm.TU.Gh_A13G1209|K01188;evm.TU.Gh_A13G0720|K01188;evm.TU.Gh_A10G0141|K05350;evm.TU.Gh_A11G1879|K00600;evm.TU.Gh_A05G3931|K00600;evm.TU.Gh_A13G1958|K05349;evm.TU.Gh…	21	http://www.kegg.jp/pathway/map00460+K00600+K05350+K05350+K05350+K13027+K05350+K00600+K01188+K00600+K05350+K01188+K01188+K13027+K05350+K05350+K00600+K00600+K05350+K05349+K13034+K00600+K13034+K01188+K00600+K01188	no
Dilated cardiomyopathy	map05414	0	1	4653	7092	1	1	-	.	0	.	0	http://www.kegg.jp/pathway/map05414+	no
Lipoic acid metabolism	map00785	3	7	4650	7086	0.826508	1	evm.TU.Gh_D05G1888|K03801;evm.TU.Gh_A03G1480|K03644;evm.TU.Gh_D13G0665|K03644	evm.TU.Gh_D05G1888|K03801;evm.TU.Gh_A03G1480|K03644	2	evm.TU.Gh_D13G0665|K03644	1	http://www.kegg.jp/pathway/map00785+K03801+K03644+K03644	no
Isoflavonoid biosynthesis	map00943	1	10	4652	7083	0.996118	1	evm.TU.Gh_A01G1658|K13261	.	0	evm.TU.Gh_A01G1658|K13261	1	http://www.kegg.jp/pathway/map00943+K13261	no
Lysine biosynthesis	map00300	16	31	4637	7062	0.823889	1	evm.TU.Gh_D03G1445|K01928;evm.TU.Gh_D12G0266|K01586;evm.TU.Gh_D12G1549|K00133;evm.TU.Gh_D06G1578|K14085;evm.TU.Gh_A12G2096|K01928;evm.TU.Gh_A07G1576|K00215;evm.TU.Gh_A09G0007|K00928;evm.TU.Gh_D07G2353|K00928;evm.TU.Gh_A05G2655|K01681;evm.TU.Gh_A03G2161|K10206;evm.TU.Gh_A12G0401|K01586;evm.TU.Gh_A03G0136|K01928;evm.TU.Gh_A06G1257|K14085;evm.TU.Gh_A06G1256|K14085;evm.TU.Gh_D13G1151|K01929;evm.TU.Gh…	evm.TU.Gh_D03G1445|K01928;evm.TU.Gh_D12G0266|K01586;evm.TU.Gh_D12G1549|K00133;evm.TU.Gh_A12G2096|K01928;evm.TU.Gh_A07G1576|K00215;evm.TU.Gh_A12G0401|K01586;evm.TU.Gh_A03G0136|K01928;evm.TU.Gh_D13G1151|K01929;evm.TU.Gh_D05G3814|K10206	9	evm.TU.Gh_D06G1578|K14085;evm.TU.Gh_A09G0007|K00928;evm.TU.Gh_D07G2353|K00928;evm.TU.Gh_A05G2655|K01681;evm.TU.Gh_A03G2161|K10206;evm.TU.Gh_A06G1257|K14085;evm.TU.Gh_A06G1256|K14085	7	http://www.kegg.jp/pathway/map00300+K01928+K01586+K00133+K14085+K01928+K00215+K00928+K00928+K01681+K10206+K01586+K01928+K14085+K14085+K01929+K10206	no
Lipopolysaccharide biosynthesis	map00540	3	15	4650	7078	0.991074	1	evm.TU.Gh_D13G1382|K02535;evm.TU.Gh_A07G1699|K00748;evm.TU.Gh_D08G0852|K01627	evm.TU.Gh_A07G1699|K00748;evm.TU.Gh_D08G0852|K01627	2	evm.TU.Gh_D13G1382|K02535	1	http://www.kegg.jp/pathway/map00540+K02535+K00748+K01627	no
Phototransduction	map04744	0	1	4653	7092	1	1	-	.	0	.	0	http://www.kegg.jp/pathway/map04744+	no
Measles	map05162	13	46	4640	7047	0.998707	1	evm.TU.Gh_A13G0635|K04733;evm.TU.Gh_A04G0592|K10144;evm.TU.Gh_D12G0696|K03097;evm.TU.Gh_A12G0692|K03097;evm.TU.Gh_D08G0764|K10144;evm.TU.Gh_A09G1723|K03237;evm.TU.Gh_A03G0238|K10144;evm.TU.Gh_A11G0445|K03097;evm.TU.Gh_D04G1053|K10144;evm.TU.Gh_A13G2331|K10144;evm.TU.Gh_D02G0509|K10144;evm.TU.Gh_A12G1525|K04733;evm.TU.Gh_D13G2144|K10144	evm.TU.Gh_A13G0635|K04733;evm.TU.Gh_D08G0764|K10144;evm.TU.Gh_A09G1723|K03237;evm.TU.Gh_A03G0238|K10144	4	evm.TU.Gh_A04G0592|K10144;evm.TU.Gh_D12G0696|K03097;evm.TU.Gh_A12G0692|K03097;evm.TU.Gh_A11G0445|K03097;evm.TU.Gh_D04G1053|K10144;evm.TU.Gh_A13G2331|K10144;evm.TU.Gh_D02G0509|K10144;evm.TU.Gh_A12G1525|K04733;evm.TU.Gh_D13G2144|K10144	9	http://www.kegg.jp/pathway/map05162+K04733+K10144+K03097+K03097+K10144+K03237+K10144+K03097+K10144+K10144+K10144+K04733+K10144	no
Olfactory transduction	map04740	0	1	4653	7092	1	1	-	.	0	.	0	http://www.kegg.jp/pathway/map04740+	no
Antigen processing and presentation	map04612	32	57	4621	7036	0.79229	1	evm.TU.Gh_Sca039018G01|K04079;evm.TU.Gh_D11G3183|K08064;evm.TU.Gh_A07G2333|K01369;evm.TU.Gh_D08G1041|K01369;evm.TU.Gh_A03G0164|K04079;evm.TU.Gh_D09G2404|K08054;evm.TU.Gh_D11G0422|K08054;evm.TU.Gh_A01G1710|K08064;evm.TU.Gh_A13G1098|K04079;evm.TU.Gh_D12G2167|K01369;evm.TU.Gh_D03G1421|K04079;evm.TU.Gh_A01G1104|K08064;evm.TU.Gh_D12G1927|K08054;evm.TU.Gh_D01G1179|K08064;evm.TU.Gh_A08G0219|K04079;evm.T…	evm.TU.Gh_Sca039018G01|K04079;evm.TU.Gh_D08G1041|K01369;evm.TU.Gh_A13G1098|K04079;evm.TU.Gh_A01G1104|K08064;evm.TU.Gh_D01G1179|K08064;evm.TU.Gh_A08G0219|K04079;evm.TU.Gh_D06G1571|K04079;evm.TU.Gh_D13G1883|K08057;evm.TU.Gh_D03G0606|K08064;evm.TU.Gh_D13G1363|K04079;evm.TU.Gh_D08G0299|K04079;evm.TU.Gh_A04G0811|K08059;evm.TU.Gh_D08G0300|K04079;evm.TU.Gh_D13G2262|K08064	14	evm.TU.Gh_D11G3183|K08064;evm.TU.Gh_A07G2333|K01369;evm.TU.Gh_A03G0164|K04079;evm.TU.Gh_D09G2404|K08054;evm.TU.Gh_D11G0422|K08054;evm.TU.Gh_A01G1710|K08064;evm.TU.Gh_D12G2167|K01369;evm.TU.Gh_D03G1421|K04079;evm.TU.Gh_D12G1927|K08054;evm.TU.Gh_A11G0940|K01363;evm.TU.Gh_D01G1961|K08064;evm.TU.Gh_A12G1988|K01369;evm.TU.Gh_A11G0437|K01363;evm.TU.Gh_A07G0399|K08054;evm.TU.Gh_A06G0810|K01369;evm.TU.Gh…	18	http://www.kegg.jp/pathway/map04612+K04079+K08064+K01369+K01369+K04079+K08054+K08054+K08064+K04079+K01369+K04079+K08064+K08054+K08064+K04079+K04079+K01363+K08057+K08064+K04079+K04079+K08064+K08059+K01369+K04079+K01363+K08054+K01369+K01369+K08064+K04079+K08064	no
Cardiac muscle contraction	map04260	8	17	4645	7076	0.837246	1	evm.TU.Gh_D09G0819|K00413;evm.TU.Gh_D09G0343|K00413;evm.TU.Gh_A10G1414|K00413;evm.TU.Gh_A09G0815|K00413;evm.TU.Gh_A05G2279|K02267;evm.TU.Gh_A10G0682|K02265;evm.TU.Gh_A06G1058|K02265;evm.TU.Gh_D10G0816|K00413	evm.TU.Gh_A10G0682|K02265;evm.TU.Gh_D10G0816|K00413	2	evm.TU.Gh_D09G0819|K00413;evm.TU.Gh_D09G0343|K00413;evm.TU.Gh_A10G1414|K00413;evm.TU.Gh_A09G0815|K00413;evm.TU.Gh_A05G2279|K02267;evm.TU.Gh_A06G1058|K02265	6	http://www.kegg.jp/pathway/map04260+K00413+K00413+K00413+K00413+K02267+K02265+K02265+K00413	no
Spliceosome	map03040	114	302	4539	6791	1	1	evm.TU.Gh_D12G1306|K11091;evm.TU.Gh_D04G1559|K12821;evm.TU.Gh_A11G2080|K12827;evm.TU.Gh_A05G2065|K12622;evm.TU.Gh_D11G1403|K12624;evm.TU.Gh_A04G0013|K12880;evm.TU.Gh_A11G2544|K12741;evm.TU.Gh_A10G0063|K12818;evm.TU.Gh_D12G0140|K12662;evm.TU.Gh_D08G0744|K12621;evm.TU.Gh_A02G1238|K12818;evm.TU.Gh_A08G0529|K12877;evm.TU.Gh_Sca008201G01|K12885;evm.TU.Gh_A12G1629|K12885;evm.TU.Gh_D02G0996|K11088;evm.T…	evm.TU.Gh_D12G1306|K11091;evm.TU.Gh_D04G1559|K12821;evm.TU.Gh_A11G2080|K12827;evm.TU.Gh_D11G1403|K12624;evm.TU.Gh_A04G0013|K12880;evm.TU.Gh_A11G2544|K12741;evm.TU.Gh_D12G0140|K12662;evm.TU.Gh_D08G0744|K12621;evm.TU.Gh_A08G0529|K12877;evm.TU.Gh_Sca008201G01|K12885;evm.TU.Gh_D02G0996|K11088;evm.TU.Gh_A10G0034|K12840;evm.TU.Gh_A08G2116|K12845;evm.TU.Gh_A08G0636|K12621;evm.TU.Gh_D04G0591|K12881;evm.T…	72	evm.TU.Gh_A05G2065|K12622;evm.TU.Gh_A10G0063|K12818;evm.TU.Gh_A02G1238|K12818;evm.TU.Gh_A12G1629|K12885;evm.TU.Gh_D12G1750|K12885;evm.TU.Gh_A04G1487|K12813;evm.TU.Gh_D04G0528|K12823;evm.TU.Gh_A07G1060|K12818;evm.TU.Gh_A12G1610|K12885;evm.TU.Gh_D03G1201|K12870;evm.TU.Gh_D13G2341|K12834;evm.TU.Gh_D04G0384|K12823;evm.TU.Gh_A09G0265|K12823;evm.TU.Gh_A05G2536|K12871;evm.TU.Gh_D04G1826|K12813;evm.TU.Gh…	42	http://www.kegg.jp/pathway/map03040+K11091+K12821+K12827+K12622+K12624+K12880+K12741+K12818+K12662+K12621+K12818+K12877+K12885+K12885+K11088+K12885+K12840+K12813+K12823+K12845+K12621+K12881+K12622+K11096+K12818+K11096+K12625+K11088+K12733+K12818+K12885+K12870+K12881+K12812+K12834+K12823+K12875+K12823+K12871+K11087+K12741+K09567+K12813+K12834+K12741+K12896+K11091+K12893+K12818+K12821+K12845+K12834…	no
Insulin signaling pathway	map04910	43	72	4610	7021	0.719329	1	evm.TU.Gh_D05G3876|K04371;evm.TU.Gh_A07G0124|K04368;evm.TU.Gh_A05G0237|K04368;evm.TU.Gh_D10G1109|K04688;evm.TU.Gh_A02G0383|K06269;evm.TU.Gh_D05G2554|K11262;evm.TU.Gh_A05G3412|K06276;evm.TU.Gh_D13G0836|K00688;evm.TU.Gh_A09G1990|K06269;evm.TU.Gh_D06G0665|K00844;evm.TU.Gh_A06G0587|K00844;evm.TU.Gh_D09G0097|K00688;evm.TU.Gh_A08G1183|K04371;evm.TU.Gh_A05G3409|K06276;evm.TU.Gh_A03G0291|K04371;evm.TU.Gh…	evm.TU.Gh_D10G1109|K04688;evm.TU.Gh_D05G2554|K11262;evm.TU.Gh_A05G3412|K06276;evm.TU.Gh_D06G0665|K00844;evm.TU.Gh_A03G0163|K04371;evm.TU.Gh_D07G0991|K06269;evm.TU.Gh_D01G1885|K11262;evm.TU.Gh_A01G2080|K06276;evm.TU.Gh_D13G2082|K04368;evm.TU.Gh_A05G2294|K11262;evm.TU.Gh_A13G1734|K04368;evm.TU.Gh_D05G2771|K06276;evm.TU.Gh_D13G2268|K00844;evm.TU.Gh_A10G1361|K04688	14	evm.TU.Gh_D05G3876|K04371;evm.TU.Gh_A07G0124|K04368;evm.TU.Gh_A05G0237|K04368;evm.TU.Gh_A02G0383|K06269;evm.TU.Gh_D13G0836|K00688;evm.TU.Gh_A09G1990|K06269;evm.TU.Gh_A06G0587|K00844;evm.TU.Gh_D09G0097|K00688;evm.TU.Gh_A08G1183|K04371;evm.TU.Gh_A05G3409|K06276;evm.TU.Gh_A03G0291|K04371;evm.TU.Gh_D03G0837|K04688;evm.TU.Gh_D02G0435|K06269;evm.TU.Gh_A09G0121|K07198;evm.TU.Gh_D03G1283|K04371;evm.TU.Gh…	29	http://www.kegg.jp/pathway/map04910+K04371+K04368+K04368+K04688+K06269+K11262+K06276+K00688+K06269+K00844+K00844+K00688+K04371+K06276+K04371+K04688+K04371+K06269+K07198+K04371+K04371+K04371+K06269+K06269+K03841+K11262+K06276+K04368+K04368+K04368+K06269+K04368+K11262+K04371+K04368+K04368+K06269+K06276+K04371+K00844+K04688+K07198+K06269	no
Protein processing in endoplasmic reticulum	map04141	178	373	4475	6720	0.999883	1	evm.TU.Gh_Sca039018G01|K04079;evm.TU.Gh_D05G0901|K13993;evm.TU.Gh_D09G0998|K10601;evm.TU.Gh_A05G1444|K13993;evm.TU.Gh_A05G1441|K13989;evm.TU.Gh_D01G1281|K13525;evm.TU.Gh_D05G0233|K08653;evm.TU.Gh_D11G1152|K10661;evm.TU.Gh_D02G0036|K06689;evm.TU.Gh_A07G1827|K14011;evm.TU.Gh_A09G1944|K10085;evm.TU.Gh_D09G1614|K10084;evm.TU.Gh_A04G0010|K06689;evm.TU.Gh_A12G1805|K10636;evm.TU.Gh_A04G1055|K14016;evm.T…	evm.TU.Gh_Sca039018G01|K04079;evm.TU.Gh_D05G0901|K13993;evm.TU.Gh_D05G0233|K08653;evm.TU.Gh_A09G1944|K10085;evm.TU.Gh_D09G1614|K10084;evm.TU.Gh_D11G0727|K14004;evm.TU.Gh_A06G1757|K14012;evm.TU.Gh_A01G1404|K03094;evm.TU.Gh_A01G1271|K10661;evm.TU.Gh_D12G1971|K13993;evm.TU.Gh_A06G1214|K10976;evm.TU.Gh_A11G2888|K13525;evm.TU.Gh_D12G1880|K07342;evm.TU.Gh_A13G1098|K04079;evm.TU.Gh_D06G2220|K14012;evm.T…	64	evm.TU.Gh_D09G0998|K10601;evm.TU.Gh_A05G1444|K13993;evm.TU.Gh_A05G1441|K13989;evm.TU.Gh_D01G1281|K13525;evm.TU.Gh_D11G1152|K10661;evm.TU.Gh_D02G0036|K06689;evm.TU.Gh_A07G1827|K14011;evm.TU.Gh_A04G0010|K06689;evm.TU.Gh_A12G1805|K10636;evm.TU.Gh_A04G1055|K14016;evm.TU.Gh_A06G0102|K10666;evm.TU.Gh_A05G0825|K10575;evm.TU.Gh_D02G0527|K03347;evm.TU.Gh_D09G0674|K12669;evm.TU.Gh_A07G0770|K14012;evm.TU.Gh…	114	http://www.kegg.jp/pathway/map04141+K04079+K13993+K10601+K13993+K13989+K13525+K08653+K10661+K06689+K14011+K10085+K10084+K06689+K10636+K14016+K14004+K14012+K10666+K10575+K03094+K03347+K12669+K14012+K10661+K13993+K13993+K13993+K07342+K04079+K09580+K10661+K13993+K14006+K09481+K10661+K06689+K04523+K06689+K10661+K10661+K08054+K10661+K06689+K07342+K06689+K08852+K14007+K13993+K13993+K10976+K09518+K08054…	no
Regulation of autophagy	map04140	15	42	4638	7051	0.987634	1	evm.TU.Gh_D07G1483|K08343;evm.TU.Gh_A07G1377|K08343;evm.TU.Gh_D06G1338|K08332;evm.TU.Gh_A05G1415|K08332;evm.TU.Gh_D05G1580|K08332;evm.TU.Gh_A09G0121|K07198;evm.TU.Gh_D06G1362|K08341;evm.TU.Gh_A08G1241|K08343;evm.TU.Gh_D09G0667|K08341;evm.TU.Gh_D04G0246|K08331;evm.TU.Gh_D09G1861|K08341;evm.TU.Gh_D02G0635|K08341;evm.TU.Gh_D08G1528|K08343;evm.TU.Gh_A08G0263|K08341;evm.TU.Gh_A11G0635|K07198	evm.TU.Gh_D06G1338|K08332;evm.TU.Gh_D06G1362|K08341;evm.TU.Gh_D02G0635|K08341	3	evm.TU.Gh_D07G1483|K08343;evm.TU.Gh_A07G1377|K08343;evm.TU.Gh_A05G1415|K08332;evm.TU.Gh_D05G1580|K08332;evm.TU.Gh_A09G0121|K07198;evm.TU.Gh_A08G1241|K08343;evm.TU.Gh_D09G0667|K08341;evm.TU.Gh_D04G0246|K08331;evm.TU.Gh_D09G1861|K08341;evm.TU.Gh_D08G1528|K08343;evm.TU.Gh_A08G0263|K08341;evm.TU.Gh_A11G0635|K07198	12	http://www.kegg.jp/pathway/map04140+K08343+K08343+K08332+K08332+K08332+K07198+K08341+K08343+K08341+K08331+K08341+K08341+K08343+K08341+K07198	no
Folate biosynthesis	map00790	10	18	4643	7075	0.727748	1	evm.TU.Gh_D06G1839|K03635;evm.TU.Gh_A08G0087|K03639;evm.TU.Gh_A04G0964|K01633;evm.TU.Gh_D08G0128|K03639;evm.TU.Gh_D01G1933|K00287;evm.TU.Gh_D02G2161|K13998;evm.TU.Gh_D01G0043|K13998;evm.TU.Gh_D11G1027|K03639;evm.TU.Gh_D10G2108|K13950;evm.TU.Gh_A07G1081|K03635	evm.TU.Gh_A08G0087|K03639;evm.TU.Gh_D08G0128|K03639;evm.TU.Gh_D02G2161|K13998;evm.TU.Gh_D01G0043|K13998;evm.TU.Gh_D11G1027|K03639;evm.TU.Gh_D10G2108|K13950;evm.TU.Gh_A07G1081|K03635	7	evm.TU.Gh_D06G1839|K03635;evm.TU.Gh_A04G0964|K01633;evm.TU.Gh_D01G1933|K00287	3	http://www.kegg.jp/pathway/map00790+K03635+K03639+K01633+K03639+K00287+K13998+K13998+K03639+K13950+K03635	no
Endocytosis	map04144	118	198	4535	6895	0.814475	1	evm.TU.Gh_D05G2219|K00889;evm.TU.Gh_A11G2780|K12190;evm.TU.Gh_A03G1215|K11866;evm.TU.Gh_D02G0170|K12471;evm.TU.Gh_D13G2075|K12194;evm.TU.Gh_D08G1611|K07904;evm.TU.Gh_D08G1714|K11826;evm.TU.Gh_D09G0893|K11824;evm.TU.Gh_D13G1518|K12486;evm.TU.Gh_D06G2264|K12486;evm.TU.Gh_A05G2464|K12198;evm.TU.Gh_A08G1321|K07904;evm.TU.Gh_D11G2178|K04646;evm.TU.Gh_A08G1422|K11826;evm.TU.Gh_D10G0047|K12191;evm.TU.Gh…	evm.TU.Gh_D05G2219|K00889;evm.TU.Gh_A11G2780|K12190;evm.TU.Gh_A03G1215|K11866;evm.TU.Gh_D11G2178|K04646;evm.TU.Gh_D10G0047|K12191;evm.TU.Gh_D08G1081|K12492;evm.TU.Gh_D04G0045|K12193;evm.TU.Gh_D10G1977|K12183;evm.TU.Gh_A11G0758|K01115;evm.TU.Gh_A02G0163|K07904;evm.TU.Gh_A13G0245|K12489;evm.TU.Gh_D12G0242|K01115;evm.TU.Gh_D04G1046|K00889;evm.TU.Gh_D11G2775|K01115;evm.TU.Gh_A10G0198|K12184;evm.TU.Gh…	40	evm.TU.Gh_D02G0170|K12471;evm.TU.Gh_D13G2075|K12194;evm.TU.Gh_D08G1611|K07904;evm.TU.Gh_D08G1714|K11826;evm.TU.Gh_D09G0893|K11824;evm.TU.Gh_D13G1518|K12486;evm.TU.Gh_D06G2264|K12486;evm.TU.Gh_A05G2464|K12198;evm.TU.Gh_A08G1321|K07904;evm.TU.Gh_A08G1422|K11826;evm.TU.Gh_A08G2229|K12471;evm.TU.Gh_A05G0201|K12194;evm.TU.Gh_A06G1667|K12197;evm.TU.Gh_A01G1817|K00889;evm.TU.Gh_D01G0034|K11247;evm.TU.Gh…	78	http://www.kegg.jp/pathway/map04144+K00889+K12190+K11866+K12471+K12194+K07904+K11826+K11824+K12486+K12486+K12198+K07904+K04646+K11826+K12191+K12492+K12193+K12183+K12471+K12194+K01115+K12197+K00889+K11247+K01115+K12196+K11866+K07904+K11866+K12200+K12489+K12193+K01115+K12198+K11866+K00889+K11247+K12197+K00889+K12191+K12471+K12194+K01115+K00889+K01115+K12184+K07904+K12197+K07904+K12471+K12192+K12184…	no
NF-kappa B signaling pathway	map04064	12	34	4641	7059	0.981177	1	evm.TU.Gh_D06G1862|K04728;evm.TU.Gh_A13G0635|K04733;evm.TU.Gh_A06G1496|K04728;evm.TU.Gh_A08G1359|K10577;evm.TU.Gh_D12G0696|K03097;evm.TU.Gh_A12G0692|K03097;evm.TU.Gh_D05G1965|K10577;evm.TU.Gh_D09G1626|K04728;evm.TU.Gh_A01G1862|K04728;evm.TU.Gh_A11G0445|K03097;evm.TU.Gh_A12G1525|K04733;evm.TU.Gh_A05G1771|K10577	evm.TU.Gh_D06G1862|K04728;evm.TU.Gh_A13G0635|K04733;evm.TU.Gh_A06G1496|K04728;evm.TU.Gh_A08G1359|K10577;evm.TU.Gh_D05G1965|K10577;evm.TU.Gh_A01G1862|K04728;evm.TU.Gh_A05G1771|K10577	7	evm.TU.Gh_D12G0696|K03097;evm.TU.Gh_A12G0692|K03097;evm.TU.Gh_D09G1626|K04728;evm.TU.Gh_A11G0445|K03097;evm.TU.Gh_A12G1525|K04733	5	http://www.kegg.jp/pathway/map04064+K04728+K04733+K04728+K10577+K03097+K03097+K10577+K04728+K04728+K03097+K04733+K10577	no
Synaptic vesicle cycle	map04721	52	92	4601	7001	0.828883	1	evm.TU.Gh_A02G1778|K15015;evm.TU.Gh_A11G2089|K08486;evm.TU.Gh_D08G1714|K11826;evm.TU.Gh_D09G0893|K11824;evm.TU.Gh_D11G2178|K04646;evm.TU.Gh_A08G1422|K11826;evm.TU.Gh_A08G2305|K02144;evm.TU.Gh_A13G0775|K08486;evm.TU.Gh_D10G0825|K15296;evm.TU.Gh_D09G1002|K02154;evm.TU.Gh_A05G2173|K02147;evm.TU.Gh_D03G0673|K15015;evm.TU.Gh_D13G1719|K15293;evm.TU.Gh_A08G1675|K02151;evm.TU.Gh_D11G2404|K08486;evm.TU.Gh…	evm.TU.Gh_D11G2178|K04646;evm.TU.Gh_D10G0825|K15296;evm.TU.Gh_D13G1719|K15293;evm.TU.Gh_A13G1435|K08486;evm.TU.Gh_A11G3044|K15015;evm.TU.Gh_D13G1762|K08486;evm.TU.Gh_A13G0831|K08486;evm.TU.Gh_D13G1077|K08486;evm.TU.Gh_D11G0466|K08486;evm.TU.Gh_A11G0559|K02149;evm.TU.Gh_A08G2342|K15293;evm.TU.Gh_D11G0642|K02149;evm.TU.Gh_D10G0035|K01528;evm.TU.Gh_A10G0032|K01528;evm.TU.Gh_A09G0980|K02154;evm.TU.Gh…	16	evm.TU.Gh_A02G1778|K15015;evm.TU.Gh_A11G2089|K08486;evm.TU.Gh_D08G1714|K11826;evm.TU.Gh_D09G0893|K11824;evm.TU.Gh_A08G1422|K11826;evm.TU.Gh_A08G2305|K02144;evm.TU.Gh_A13G0775|K08486;evm.TU.Gh_D09G1002|K02154;evm.TU.Gh_A05G2173|K02147;evm.TU.Gh_D03G0673|K15015;evm.TU.Gh_A08G1675|K02151;evm.TU.Gh_D11G2404|K08486;evm.TU.Gh_A05G2531|K15015;evm.TU.Gh_D04G1017|K02146;evm.TU.Gh_A01G1117|K08486;evm.TU.Gh…	36	http://www.kegg.jp/pathway/map04721+K15015+K08486+K11826+K11824+K04646+K11826+K02144+K08486+K15296+K02154+K02147+K15015+K15293+K02151+K08486+K08486+K15015+K02146+K15015+K08486+K08486+K08486+K02149+K08486+K08486+K15015+K08486+K04646+K02149+K04646+K02148+K15296+K08486+K08486+K15293+K02149+K02154+K11826+K02148+K01528+K02148+K01528+K02154+K15296+K08486+K02149+K02151+K02154+K15292+K08486+K15293+K11826	no
Oxidative phosphorylation	map00190	67	204	4586	6889	1	1	evm.TU.Gh_A08G0849|K03966;evm.TU.Gh_D09G0819|K00413;evm.TU.Gh_D06G1119|K02136;evm.TU.Gh_D09G0343|K00413;evm.TU.Gh_D07G1783|K03934;evm.TU.Gh_D12G0920|K00235;evm.TU.Gh_A08G2305|K02144;evm.TU.Gh_A07G2331|K03940;evm.TU.Gh_D09G1002|K02154;evm.TU.Gh_A09G0208|K01535;evm.TU.Gh_A04G0686|K01507;evm.TU.Gh_A11G2567|K02260;evm.TU.Gh_A13G1912|K03946;evm.TU.Gh_A05G2173|K02147;evm.TU.Gh_D13G2501|K03955;evm.TU.Gh…	evm.TU.Gh_A08G0849|K03966;evm.TU.Gh_D06G1119|K02136;evm.TU.Gh_D12G0920|K00235;evm.TU.Gh_A04G0686|K01507;evm.TU.Gh_D04G1151|K01507;evm.TU.Gh_D12G0256|K03941;evm.TU.Gh_D11G0337|K03943;evm.TU.Gh_D12G2345|K03943;evm.TU.Gh_A09G1480|K01507;evm.TU.Gh_D12G1187|K01507;evm.TU.Gh_D09G0251|K02132;evm.TU.Gh_A11G0559|K02149;evm.TU.Gh_A10G0682|K02265;evm.TU.Gh_A01G1500|K01507;evm.TU.Gh_A12G0004|K02135;evm.TU.Gh…	25	evm.TU.Gh_D09G0819|K00413;evm.TU.Gh_D09G0343|K00413;evm.TU.Gh_D07G1783|K03934;evm.TU.Gh_A08G2305|K02144;evm.TU.Gh_A07G2331|K03940;evm.TU.Gh_D09G1002|K02154;evm.TU.Gh_A09G0208|K01535;evm.TU.Gh_A11G2567|K02260;evm.TU.Gh_A13G1912|K03946;evm.TU.Gh_A05G2173|K02147;evm.TU.Gh_D13G2501|K03955;evm.TU.Gh_A08G1675|K02151;evm.TU.Gh_A10G0458|K01535;evm.TU.Gh_D13G0173|K05585;evm.TU.Gh_D09G0197|K01535;evm.TU.Gh…	42	http://www.kegg.jp/pathway/map00190+K03966+K00413+K02136+K00413+K03934+K00235+K02144+K03940+K02154+K01535+K01507+K02260+K03946+K02147+K03955+K02151+K01535+K05585+K01507+K03941+K01535+K03942+K02146+K01507+K00413+K00413+K01535+K03937+K03943+K02149+K03943+K03949+K01507+K01507+K01507+K03952+K02267+K02132+K02149+K02265+K02148+K00235+K01507+K02135+K02149+K03955+K02154+K00234+K02265+K03950+K02148+K03940…	no
TGF-beta signaling pathway	map04350	27	64	4626	7029	0.981508	1	evm.TU.Gh_D05G3876|K04371;evm.TU.Gh_D10G1109|K04688;evm.TU.Gh_A01G1404|K03094;evm.TU.Gh_D02G0527|K03347;evm.TU.Gh_A13G0847|K04382;evm.TU.Gh_D04G1324|K04382;evm.TU.Gh_D05G2695|K04681;evm.TU.Gh_A08G1183|K04371;evm.TU.Gh_A03G0291|K04371;evm.TU.Gh_D03G0837|K04688;evm.TU.Gh_A03G0163|K04371;evm.TU.Gh_D09G0600|K03347;evm.TU.Gh_A12G0339|K03094;evm.TU.Gh_A05G2431|K04681;evm.TU.Gh_D03G1283|K04371;evm.TU.Gh…	evm.TU.Gh_D10G1109|K04688;evm.TU.Gh_A01G1404|K03094;evm.TU.Gh_D04G1324|K04382;evm.TU.Gh_D05G2695|K04681;evm.TU.Gh_A03G0163|K04371;evm.TU.Gh_A05G2431|K04681;evm.TU.Gh_A10G0820|K03347;evm.TU.Gh_D01G1645|K03094;evm.TU.Gh_D08G2452|K03094;evm.TU.Gh_A10G1361|K04688	10	evm.TU.Gh_D05G3876|K04371;evm.TU.Gh_D02G0527|K03347;evm.TU.Gh_A13G0847|K04382;evm.TU.Gh_A08G1183|K04371;evm.TU.Gh_A03G0291|K04371;evm.TU.Gh_D03G0837|K04688;evm.TU.Gh_D09G0600|K03347;evm.TU.Gh_A12G0339|K03094;evm.TU.Gh_D03G1283|K04371;evm.TU.Gh_A02G0472|K03347;evm.TU.Gh_A05G0864|K04371;evm.TU.Gh_D08G1467|K04371;evm.TU.Gh_A08G0676|K03347;evm.TU.Gh_D08G1296|K03347;evm.TU.Gh_A12G0964|K04371;evm.TU.Gh…	17	http://www.kegg.jp/pathway/map04350+K04371+K04688+K03094+K03347+K04382+K04382+K04681+K04371+K04371+K04688+K04371+K03347+K03094+K04681+K04371+K03347+K03347+K04371+K04371+K03347+K03094+K03347+K03094+K04371+K04371+K04688+K03347	no
Dopaminergic synapse	map04728	34	81	4619	7012	0.990546	1	evm.TU.Gh_A09G2120|K11583;evm.TU.Gh_A13G1417|K11583;evm.TU.Gh_A02G0383|K06269;evm.TU.Gh_A09G0327|K11584;evm.TU.Gh_D07G1509|K11583;evm.TU.Gh_D04G1807|K11584;evm.TU.Gh_D13G1793|K11583;evm.TU.Gh_A03G1132|K11584;evm.TU.Gh_A13G0847|K04382;evm.TU.Gh_A09G1990|K06269;evm.TU.Gh_D04G1324|K04382;evm.TU.Gh_A07G2329|K04354;evm.TU.Gh_D05G0445|K04354;evm.TU.Gh_D02G1562|K11584;evm.TU.Gh_D02G0435|K06269;evm.TU.Gh…	evm.TU.Gh_A09G2120|K11583;evm.TU.Gh_D07G1509|K11583;evm.TU.Gh_D13G1793|K11583;evm.TU.Gh_D04G1324|K04382;evm.TU.Gh_D07G0388|K11584;evm.TU.Gh_D07G0991|K06269;evm.TU.Gh_A09G1357|K11584;evm.TU.Gh_D01G2062|K11584	8	evm.TU.Gh_A13G1417|K11583;evm.TU.Gh_A02G0383|K06269;evm.TU.Gh_A09G0327|K11584;evm.TU.Gh_D04G1807|K11584;evm.TU.Gh_A03G1132|K11584;evm.TU.Gh_A13G0847|K04382;evm.TU.Gh_A09G1990|K06269;evm.TU.Gh_A07G2329|K04354;evm.TU.Gh_D05G0445|K04354;evm.TU.Gh_D02G1562|K11584;evm.TU.Gh_D02G0435|K06269;evm.TU.Gh_D07G2293|K11584;evm.TU.Gh_D06G0524|K04354;evm.TU.Gh_A05G0339|K04354;evm.TU.Gh_A05G0778|K06269;evm.TU.Gh…	26	http://www.kegg.jp/pathway/map04728+K11583+K11583+K06269+K11584+K11583+K11584+K11583+K11584+K04382+K06269+K04382+K04354+K04354+K11584+K06269+K11584+K04354+K04354+K06269+K11584+K11583+K06269+K06269+K11584+K04354+K11583+K11584+K06269+K11584+K04354+K11584+K04354+K06269+K11584	no
RNA transport	map03013	123	283	4530	6810	0.999971	1	evm.TU.Gh_D02G1407|K14312;evm.TU.Gh_D05G1352|K03239;evm.TU.Gh_D06G1218|K13126;evm.TU.Gh_A11G3259|K14303;evm.TU.Gh_A01G1484|K14294;evm.TU.Gh_D04G0077|K14321;evm.TU.Gh_A04G0013|K12880;evm.TU.Gh_A06G1856|K14292;evm.TU.Gh_A11G0986|K01164;evm.TU.Gh_D11G0727|K14004;evm.TU.Gh_A08G0529|K12877;evm.TU.Gh_D11G3258|K13126;evm.TU.Gh_A11G2462|K03254;evm.TU.Gh_Sca006071G01|K03231;evm.TU.Gh_A07G1727|K14300;evm.T…	evm.TU.Gh_D02G1407|K14312;evm.TU.Gh_D05G1352|K03239;evm.TU.Gh_D06G1218|K13126;evm.TU.Gh_A11G3259|K14303;evm.TU.Gh_A01G1484|K14294;evm.TU.Gh_D04G0077|K14321;evm.TU.Gh_A04G0013|K12880;evm.TU.Gh_A06G1856|K14292;evm.TU.Gh_A11G0986|K01164;evm.TU.Gh_D11G0727|K14004;evm.TU.Gh_A08G0529|K12877;evm.TU.Gh_D11G3258|K13126;evm.TU.Gh_A07G1727|K14300;evm.TU.Gh_A08G0404|K14319;evm.TU.Gh_D03G0477|K14290;evm.TU.Gh…	95	evm.TU.Gh_A11G2462|K03254;evm.TU.Gh_Sca006071G01|K03231;evm.TU.Gh_D03G1617|K14326;evm.TU.Gh_A13G1163|K03113;evm.TU.Gh_D08G2459|K03260;evm.TU.Gh_A04G0177|K03113;evm.TU.Gh_D12G2400|K14293;evm.TU.Gh_D07G2189|K07562;evm.TU.Gh_D08G1442|K03246;evm.TU.Gh_D05G3611|K12160;evm.TU.Gh_D11G2780|K03254;evm.TU.Gh_D05G1533|K03251;evm.TU.Gh_D13G2364|K03248;evm.TU.Gh_A05G1992|K03262;evm.TU.Gh_A05G1366|K03251;evm.T…	28	http://www.kegg.jp/pathway/map03013+K14312+K03239+K13126+K14303+K14294+K14321+K12880+K14292+K01164+K14004+K12877+K13126+K03254+K03231+K14300+K14319+K14290+K12881+K14326+K13126+K14307+K14319+K07936+K12160+K02516+K10577+K12881+K03113+K12812+K13130+K14297+K12875+K14308+K03260+K03113+K14525+K14293+K07936+K14304+K07562+K03246+K14525+K14297+K14319+K03680+K12160+K14318+K03254+K03237+K12160+K14309+K14309…	no
Ribosome	map03010	265	466	4388	6627	0.975321	1	evm.TU.Gh_A11G2634|K02971;evm.TU.Gh_D12G0855|K02897;evm.TU.Gh_A07G0191|K02924;evm.TU.Gh_A10G0881|K02938;evm.TU.Gh_A05G0232|K02959;evm.TU.Gh_D08G0527|K02995;evm.TU.Gh_D05G0505|K02922;evm.TU.Gh_A11G1212|K02875;evm.TU.Gh_A10G1521|K02905;evm.TU.Gh_A12G0174|K02980;evm.TU.Gh_A08G1902|K02974;evm.TU.Gh_D13G2074|K02983;evm.TU.Gh_A01G0323|K02871;evm.TU.Gh_A13G1387|K02906;evm.TU.Gh_A02G0929|K02923;evm.TU.Gh…	evm.TU.Gh_A11G2634|K02971;evm.TU.Gh_D12G0855|K02897;evm.TU.Gh_A10G0881|K02938;evm.TU.Gh_A05G0232|K02959;evm.TU.Gh_D08G0527|K02995;evm.TU.Gh_D05G0505|K02922;evm.TU.Gh_A11G1212|K02875;evm.TU.Gh_A10G1521|K02905;evm.TU.Gh_A12G0174|K02980;evm.TU.Gh_A08G1902|K02974;evm.TU.Gh_A01G0323|K02871;evm.TU.Gh_A02G0929|K02923;evm.TU.Gh_D05G3160|K02938;evm.TU.Gh_D08G2106|K02870;evm.TU.Gh_A01G1933|K02917;evm.TU.Gh…	228	evm.TU.Gh_A07G0191|K02924;evm.TU.Gh_D13G2074|K02983;evm.TU.Gh_A13G1387|K02906;evm.TU.Gh_A06G0106|K02996;evm.TU.Gh_A08G1288|K02863;evm.TU.Gh_A09G1635|K02947;evm.TU.Gh_D02G1221|K02885;evm.TU.Gh_A13G1991|K02957;evm.TU.Gh_A09G0357|K02899;evm.TU.Gh_D09G0367|K02899;evm.TU.Gh_A13G1531|K02978;evm.TU.Gh_A05G2354|K02888;evm.TU.Gh_D10G1341|K02877;evm.TU.Gh_D06G0079|K02996;evm.TU.Gh_D07G2261|K02962;evm.TU.Gh…	37	http://www.kegg.jp/pathway/map03010+K02971+K02897+K02924+K02938+K02959+K02995+K02922+K02875+K02905+K02980+K02974+K02983+K02871+K02906+K02923+K02938+K02870+K02917+K02890+K02900+K02996+K02863+K02876+K02883+K02984+K02964+K02947+K02872+K02892+K02936+K02943+K02942+K02885+K02876+K02957+K02957+K02934+K02995+K02868+K02872+K02872+K02957+K02984+K02984+K02899+K02906+K02938+K02921+K02961+K02899+K02978+K02903…	no
Glycosylphosphatidylinositol(GPI)-anchor biosynthesis	map00563	13	30	4640	7063	0.923743	1	evm.TU.Gh_A07G1998|K05285;evm.TU.Gh_D07G2029|K05291;evm.TU.Gh_D08G1709|K03861;evm.TU.Gh_D09G2196|K03859;evm.TU.Gh_D03G1304|K03857;evm.TU.Gh_D07G2219|K05285;evm.TU.Gh_A12G0731|K05283;evm.TU.Gh_A08G1417|K03861;evm.TU.Gh_A11G1283|K05292;evm.TU.Gh_D12G1990|K03857;evm.TU.Gh_A12G1819|K03857;evm.TU.Gh_D11G1431|K05292;evm.TU.Gh_A10G1403|K07542	evm.TU.Gh_A07G1998|K05285;evm.TU.Gh_D08G1709|K03861;evm.TU.Gh_A08G1417|K03861;evm.TU.Gh_A11G1283|K05292;evm.TU.Gh_A10G1403|K07542	5	evm.TU.Gh_D07G2029|K05291;evm.TU.Gh_D09G2196|K03859;evm.TU.Gh_D03G1304|K03857;evm.TU.Gh_D07G2219|K05285;evm.TU.Gh_A12G0731|K05283;evm.TU.Gh_D12G1990|K03857;evm.TU.Gh_A12G1819|K03857;evm.TU.Gh_D11G1431|K05292	8	http://www.kegg.jp/pathway/map00563+K05285+K05291+K03861+K03859+K03857+K05285+K05283+K03861+K05292+K03857+K03857+K05292+K07542	no
mRNA surveillance pathway	map03015	120	263	4533	6830	0.999738	1	evm.TU.Gh_A08G0452|K14411;evm.TU.Gh_A08G0454|K14411;evm.TU.Gh_D06G1218|K13126;evm.TU.Gh_A05G0238|K14397;evm.TU.Gh_D07G1675|K14411;evm.TU.Gh_A09G2120|K11583;evm.TU.Gh_A01G1484|K14294;evm.TU.Gh_A13G1417|K11583;evm.TU.Gh_A09G0426|K14401;evm.TU.Gh_D06G0213|K14411;evm.TU.Gh_D12G0147|K14396;evm.TU.Gh_A02G0383|K06269;evm.TU.Gh_A08G0529|K12877;evm.TU.Gh_A09G0327|K11584;evm.TU.Gh_D07G1509|K11583;evm.TU.Gh…	evm.TU.Gh_A08G0452|K14411;evm.TU.Gh_D06G1218|K13126;evm.TU.Gh_A09G2120|K11583;evm.TU.Gh_A01G1484|K14294;evm.TU.Gh_A09G0426|K14401;evm.TU.Gh_D06G0213|K14411;evm.TU.Gh_D12G0147|K14396;evm.TU.Gh_A08G0529|K12877;evm.TU.Gh_D07G1509|K11583;evm.TU.Gh_D11G3258|K13126;evm.TU.Gh_A11G0281|K03265;evm.TU.Gh_D13G1793|K11583;evm.TU.Gh_D04G0591|K12881;evm.TU.Gh_D04G1027|K13126;evm.TU.Gh_A05G3054|K12881;evm.TU.Gh…	57	evm.TU.Gh_A08G0454|K14411;evm.TU.Gh_A05G0238|K14397;evm.TU.Gh_D07G1675|K14411;evm.TU.Gh_A13G1417|K11583;evm.TU.Gh_A02G0383|K06269;evm.TU.Gh_A09G0327|K11584;evm.TU.Gh_D04G1807|K11584;evm.TU.Gh_A03G1132|K11584;evm.TU.Gh_D05G2076|K06100;evm.TU.Gh_D09G1050|K14409;evm.TU.Gh_D07G1791|K03265;evm.TU.Gh_D03G1617|K14326;evm.TU.Gh_A13G0847|K04382;evm.TU.Gh_A09G1990|K06269;evm.TU.Gh_A08G1978|K06965;evm.TU.Gh…	63	http://www.kegg.jp/pathway/map03015+K14411+K14411+K13126+K14397+K14411+K11583+K14294+K11583+K14401+K14411+K14396+K06269+K12877+K11584+K11583+K13126+K11584+K03265+K11583+K11584+K06100+K14409+K12881+K03265+K14326+K13126+K04382+K06269+K06965+K12881+K14411+K14396+K12812+K14416+K14376+K04382+K12875+K04354+K14396+K14376+K14397+K00565+K03265+K14407+K14376+K00565+K03265+K04354+K14411+K11584+K14399+K14376…	no
Phosphonate and phosphinate metabolism	map00440	6	14	4647	7079	0.867245	1	evm.TU.Gh_D06G1247|K00993;evm.TU.Gh_D04G1883|K00993;evm.TU.Gh_D07G1870|K00968;evm.TU.Gh_D05G2608|K00993;evm.TU.Gh_A11G1442|K00968;evm.TU.Gh_D11G1597|K00968	evm.TU.Gh_D06G1247|K00993;evm.TU.Gh_D04G1883|K00993;evm.TU.Gh_A11G1442|K00968	3	evm.TU.Gh_D07G1870|K00968;evm.TU.Gh_D05G2608|K00993;evm.TU.Gh_D11G1597|K00968	3	http://www.kegg.jp/pathway/map00440+K00993+K00993+K00968+K00993+K00968+K00968	no
RNA degradation	map03018	89	193	4564	6900	0.998116	1	evm.TU.Gh_D05G3874|K10643;evm.TU.Gh_D06G1218|K13126;evm.TU.Gh_D04G0038|K12589;evm.TU.Gh_A09G1051|K03678;evm.TU.Gh_A05G2065|K12622;evm.TU.Gh_A03G0849|K03681;evm.TU.Gh_A13G1928|K12619;evm.TU.Gh_D11G1403|K12624;evm.TU.Gh_D07G1881|K12606;evm.TU.Gh_A12G1470|K04077;evm.TU.Gh_D08G0744|K12621;evm.TU.Gh_D11G2589|K04077;evm.TU.Gh_D08G1448|K12614;evm.TU.Gh_A08G1320|K03514;evm.TU.Gh_D11G3258|K13126;evm.TU.Gh…	evm.TU.Gh_D05G3874|K10643;evm.TU.Gh_D06G1218|K13126;evm.TU.Gh_D04G0038|K12589;evm.TU.Gh_A09G1051|K03678;evm.TU.Gh_A03G0849|K03681;evm.TU.Gh_A13G1928|K12619;evm.TU.Gh_D11G1403|K12624;evm.TU.Gh_D08G0744|K12621;evm.TU.Gh_D11G2589|K04077;evm.TU.Gh_D08G1448|K12614;evm.TU.Gh_A08G1320|K03514;evm.TU.Gh_D11G3258|K13126;evm.TU.Gh_D04G1881|K12591;evm.TU.Gh_D11G2237|K03679;evm.TU.Gh_A08G0636|K12621;evm.TU.Gh…	60	evm.TU.Gh_A05G2065|K12622;evm.TU.Gh_D07G1881|K12606;evm.TU.Gh_A12G1470|K04077;evm.TU.Gh_A13G2002|K10643;evm.TU.Gh_A12G1823|K12603;evm.TU.Gh_A07G0255|K12581;evm.TU.Gh_A13G1780|K12607;evm.TU.Gh_A13G1021|K12600;evm.TU.Gh_D07G1489|K12611;evm.TU.Gh_A13G0862|K12619;evm.TU.Gh_A07G0846|K10643;evm.TU.Gh_A12G0864|K12604;evm.TU.Gh_D08G0109|K12581;evm.TU.Gh_D06G1967|K12581;evm.TU.Gh_A05G3235|K12581;evm.TU.Gh…	29	http://www.kegg.jp/pathway/map03018+K10643+K13126+K12589+K03678+K12622+K03681+K12619+K12624+K12606+K04077+K12621+K04077+K12614+K03514+K13126+K10643+K12591+K03679+K12621+K12622+K13126+K11600+K12625+K12606+K12603+K12590+K12581+K07573+K01148+K12607+K12600+K12611+K12619+K04077+K12624+K12587+K00962+K04077+K12580+K12624+K01689+K12580+K12581+K10643+K12604+K12581+K13126+K12581+K12581+K12608+K12581+K00970…	no
Cell cycle - Caulobacter	map04112	15	39	4638	7054	0.974904	1	evm.TU.Gh_A07G1174|K01358;evm.TU.Gh_A08G0050|K03531;evm.TU.Gh_D01G2010|K03531;evm.TU.Gh_D09G1748|K03544;evm.TU.Gh_A11G0262|K01338;evm.TU.Gh_D04G1015|K01358;evm.TU.Gh_A09G1297|K03531;evm.TU.Gh_A12G2030|K01358;evm.TU.Gh_A04G1015|K01358;evm.TU.Gh_A07G0684|K01358;evm.TU.Gh_D04G1565|K01358;evm.TU.Gh_A01G0662|K03531;evm.TU.Gh_D01G0682|K03531;evm.TU.Gh_A12G1943|K01358;evm.TU.Gh_D11G0282|K01338	evm.TU.Gh_D01G2010|K03531;evm.TU.Gh_D04G1015|K01358;evm.TU.Gh_A09G1297|K03531;evm.TU.Gh_A01G0662|K03531;evm.TU.Gh_D01G0682|K03531	5	evm.TU.Gh_A07G1174|K01358;evm.TU.Gh_A08G0050|K03531;evm.TU.Gh_D09G1748|K03544;evm.TU.Gh_A11G0262|K01338;evm.TU.Gh_A12G2030|K01358;evm.TU.Gh_A04G1015|K01358;evm.TU.Gh_A07G0684|K01358;evm.TU.Gh_D04G1565|K01358;evm.TU.Gh_A12G1943|K01358;evm.TU.Gh_D11G0282|K01338	10	http://www.kegg.jp/pathway/map04112+K01358+K03531+K03531+K03544+K01338+K01358+K03531+K01358+K01358+K01358+K01358+K03531+K03531+K01358+K01338	no
Retinol metabolism	map00830	7	18	4646	7075	0.921087	1	evm.TU.Gh_A07G0119|K11155;evm.TU.Gh_D01G0907|K00121;evm.TU.Gh_A08G2538|K11157;evm.TU.Gh_A01G0006|K11157;evm.TU.Gh_A01G0872|K00121;evm.TU.Gh_D07G1205|K11152;evm.TU.Gh_A06G0272|K00121	evm.TU.Gh_A01G0006|K11157;evm.TU.Gh_D07G1205|K11152;evm.TU.Gh_A06G0272|K00121	3	evm.TU.Gh_A07G0119|K11155;evm.TU.Gh_D01G0907|K00121;evm.TU.Gh_A08G2538|K11157;evm.TU.Gh_A01G0872|K00121	4	http://www.kegg.jp/pathway/map00830+K11155+K00121+K11157+K11157+K00121+K11152+K00121	no
Aminoacyl-tRNA biosynthesis	map00970	33	109	4620	6984	0.999989	1	evm.TU.Gh_D09G0995|K01867;evm.TU.Gh_D12G0479|K01868;evm.TU.Gh_D07G1680|K01868;evm.TU.Gh_A09G2435|K04567;evm.TU.Gh_A12G2307|K01881;evm.TU.Gh_D12G0001|K01873;evm.TU.Gh_D08G0766|K01870;evm.TU.Gh_D12G1929|K02433;evm.TU.Gh_A02G0912|K04567;evm.TU.Gh_D09G2314|K01872;evm.TU.Gh_D07G2444|K01881;evm.TU.Gh_A03G2187|K01872;evm.TU.Gh_D09G1597|K01870;evm.TU.Gh_A07G1791|K01893;evm.TU.Gh_D02G2279|K01872;evm.TU.Gh…	evm.TU.Gh_D12G0479|K01868;evm.TU.Gh_A09G2435|K04567;evm.TU.Gh_D12G0001|K01873;evm.TU.Gh_D08G0766|K01870;evm.TU.Gh_A02G0912|K04567;evm.TU.Gh_D07G2444|K01881;evm.TU.Gh_A07G1791|K01893;evm.TU.Gh_A12G0475|K01868;evm.TU.Gh_D06G1601|K01881;evm.TU.Gh_D12G1370|K01881;evm.TU.Gh_A09G0774|K01870;evm.TU.Gh_A08G2168|K01887;evm.TU.Gh_A06G1788|K01881;evm.TU.Gh_Sca004851G02|K01874;evm.TU.Gh_D02G1091|K04567;evm.T…	21	evm.TU.Gh_D09G0995|K01867;evm.TU.Gh_D07G1680|K01868;evm.TU.Gh_A12G2307|K01881;evm.TU.Gh_D12G1929|K02433;evm.TU.Gh_D09G2314|K01872;evm.TU.Gh_A03G2187|K01872;evm.TU.Gh_D09G1597|K01870;evm.TU.Gh_D02G2279|K01872;evm.TU.Gh_A07G1530|K01868;evm.TU.Gh_A12G1088|K01881;evm.TU.Gh_A12G1770|K02433;evm.TU.Gh_D06G1657|K01869	12	http://www.kegg.jp/pathway/map00970+K01867+K01868+K01868+K04567+K01881+K01873+K01870+K02433+K04567+K01872+K01881+K01872+K01870+K01893+K01872+K01868+K01881+K01881+K01870+K01887+K01868+K01881+K01881+K01874+K04567+K01887+K01881+K01873+K02433+K01881+K01869+K01881+K01881	no
Jak-STAT signaling pathway	map04630	0	2	4653	7091	1	1	-	.	0	.	0	http://www.kegg.jp/pathway/map04630+	no
Pentose and glucuronate interconversions	map00040	52	176	4601	6917	1	1	evm.TU.Gh_D11G0846|K01051;evm.TU.Gh_A03G0560|K01728;evm.TU.Gh_A05G3785|K00854;evm.TU.Gh_D09G0310|K01728;evm.TU.Gh_D04G0292|K00128;evm.TU.Gh_A02G0751|K00128;evm.TU.Gh_D05G0697|K00128;evm.TU.Gh_A07G0082|K01051;evm.TU.Gh_D07G2232|K00128;evm.TU.Gh_D10G1437|K01728;evm.TU.Gh_D06G0668|K01051;evm.TU.Gh_D07G2306|K01783;evm.TU.Gh_A03G1717|K01051;evm.TU.Gh_A11G1031|K01051;evm.TU.Gh_D03G0971|K01728;evm.TU.Gh…	evm.TU.Gh_D04G0292|K00128;evm.TU.Gh_D05G0697|K00128;evm.TU.Gh_D06G1922|K01805;evm.TU.Gh_D08G2729|K01051;evm.TU.Gh_A06G1324|K01728;evm.TU.Gh_D03G0106|K00128;evm.TU.Gh_A09G0296|K16190;evm.TU.Gh_A04G1175|K00011;evm.TU.Gh_A02G1616|K00128;evm.TU.Gh_D02G2149|K01051;evm.TU.Gh_D13G0301|K00854;evm.TU.Gh_D06G1653|K01728;evm.TU.Gh_A06G1481|K01728	13	evm.TU.Gh_D11G0846|K01051;evm.TU.Gh_A03G0560|K01728;evm.TU.Gh_A05G3785|K00854;evm.TU.Gh_D09G0310|K01728;evm.TU.Gh_A02G0751|K00128;evm.TU.Gh_A07G0082|K01051;evm.TU.Gh_D07G2232|K00128;evm.TU.Gh_D10G1437|K01728;evm.TU.Gh_D06G0668|K01051;evm.TU.Gh_D07G2306|K01783;evm.TU.Gh_A03G1717|K01051;evm.TU.Gh_A11G1031|K01051;evm.TU.Gh_D03G0971|K01728;evm.TU.Gh_A07G2011|K00128;evm.TU.Gh_D02G1665|K00128;evm.TU.Gh…	39	http://www.kegg.jp/pathway/map00040+K01051+K01728+K00854+K01728+K00128+K00128+K00128+K01051+K00128+K01728+K01051+K01783+K01051+K01051+K01728+K01805+K00128+K00128+K01051+K01051+K01728+K00012+K01051+K01728+K01728+K01728+K01051+K00128+K00128+K16190+K00128+K01051+K01805+K00065+K00128+K00011+K01051+K01728+K01051+K00128+K01805+K01051+K00128+K01051+K00128+K00854+K00012+K01728+K01728+K01728+K01728+K00012	no
Protein export	map03060	44	80	4609	7013	0.850388	1	evm.TU.Gh_A12G1313|K03118;evm.TU.Gh_A03G1954|K12272;evm.TU.Gh_A11G0596|K07342;evm.TU.Gh_A13G1918|K09481;evm.TU.Gh_D05G1426|K09647;evm.TU.Gh_D11G0683|K07342;evm.TU.Gh_D11G0241|K03217;evm.TU.Gh_Sca004908G02|K03105;evm.TU.Gh_D05G0968|K12948;evm.TU.Gh_A12G1369|K12946;evm.TU.Gh_D12G2311|K03217;evm.TU.Gh_D11G1871|K13280;evm.TU.Gh_A13G0159|K12947;evm.TU.Gh_D12G1880|K07342;evm.TU.Gh_A01G0345|K10956;evm.T…	evm.TU.Gh_A03G1954|K12272;evm.TU.Gh_Sca004908G02|K03105;evm.TU.Gh_D05G0968|K12948;evm.TU.Gh_A12G1369|K12946;evm.TU.Gh_D12G2311|K03217;evm.TU.Gh_D11G1871|K13280;evm.TU.Gh_A13G0159|K12947;evm.TU.Gh_D12G1880|K07342;evm.TU.Gh_D04G0505|K03217;evm.TU.Gh_A10G0668|K13280;evm.TU.Gh_A07G1879|K09481;evm.TU.Gh_D13G1604|K09647;evm.TU.Gh_A08G1681|K03109;evm.TU.Gh_D13G0178|K12947;evm.TU.Gh_A10G0639|K07342;evm.T…	27	evm.TU.Gh_A12G1313|K03118;evm.TU.Gh_A11G0596|K07342;evm.TU.Gh_A13G1918|K09481;evm.TU.Gh_D05G1426|K09647;evm.TU.Gh_D11G0683|K07342;evm.TU.Gh_D11G0241|K03217;evm.TU.Gh_A01G0345|K10956;evm.TU.Gh_D07G2318|K07342;evm.TU.Gh_A08G2560|K12948;evm.TU.Gh_A13G1491|K03116;evm.TU.Gh_A06G0482|K13280;evm.TU.Gh_A05G1258|K09647;evm.TU.Gh_D12G1437|K03118;evm.TU.Gh_D04G0945|K03106;evm.TU.Gh_A07G0214|K13431;evm.TU.Gh…	17	http://www.kegg.jp/pathway/map03060+K03118+K12272+K07342+K09481+K09647+K07342+K03217+K03105+K12948+K12946+K03217+K13280+K12947+K07342+K10956+K03217+K13280+K09481+K07342+K12948+K09647+K03109+K12947+K07342+K12946+K03217+K03116+K09647+K09481+K09481+K09648+K03109+K13280+K03109+K13280+K09647+K03118+K03117+K12272+K03106+K13431+K07342+K10956+K03106	no
Nucleotide excision repair	map03420	45	88	4608	7005	0.928906	1	evm.TU.Gh_D11G3224|K10740;evm.TU.Gh_D02G2041|K10140;evm.TU.Gh_D09G1668|K02202;evm.TU.Gh_D13G2046|K07466;evm.TU.Gh_A03G1624|K10140;evm.TU.Gh_D05G3038|K07466;evm.TU.Gh_D11G0216|K10843;evm.TU.Gh_A11G2416|K06634;evm.TU.Gh_D12G0785|K10842;evm.TU.Gh_A08G1789|K10747;evm.TU.Gh_A07G2004|K10846;evm.TU.Gh_D02G1353|K07466;evm.TU.Gh_D03G1469|K10755;evm.TU.Gh_D04G1536|K03723;evm.TU.Gh_D07G2226|K10846;evm.TU.Gh…	evm.TU.Gh_D11G3224|K10740;evm.TU.Gh_D02G2041|K10140;evm.TU.Gh_A03G1624|K10140;evm.TU.Gh_A11G2416|K06634;evm.TU.Gh_D12G0785|K10842;evm.TU.Gh_A08G1789|K10747;evm.TU.Gh_A07G2004|K10846;evm.TU.Gh_D02G1353|K07466;evm.TU.Gh_D03G1469|K10755;evm.TU.Gh_D04G1536|K03723;evm.TU.Gh_D02G1411|K02324;evm.TU.Gh_A03G2037|K10755;evm.TU.Gh_A11G2057|K10756;evm.TU.Gh_D06G2164|K07466;evm.TU.Gh_D11G2362|K10756;evm.TU.Gh…	36	evm.TU.Gh_D09G1668|K02202;evm.TU.Gh_D13G2046|K07466;evm.TU.Gh_D05G3038|K07466;evm.TU.Gh_D11G0216|K10843;evm.TU.Gh_D07G2226|K10846;evm.TU.Gh_A13G1527|K10849;evm.TU.Gh_A05G1824|K10570;evm.TU.Gh_D09G0505|K02202;evm.TU.Gh_D03G1432|K10843	9	http://www.kegg.jp/pathway/map03420+K10740+K10140+K02202+K07466+K10140+K07466+K10843+K06634+K10842+K10747+K10846+K07466+K10755+K03723+K10846+K02324+K10849+K10570+K10755+K10756+K07466+K10756+K10747+K07466+K10739+K10739+K07466+K10747+K02327+K10740+K07466+K07466+K10739+K10754+K02202+K02327+K02324+K10756+K02324+K06634+K10140+K10843+K10739+K06634+K02325	no
Tight junction	map04530	18	50	4635	7043	0.99186	1	evm.TU.Gh_A10G1815|K06111;evm.TU.Gh_D10G2080|K06111;evm.TU.Gh_D05G2076|K06100;evm.TU.Gh_A05G3598|K06111;evm.TU.Gh_A13G0847|K04382;evm.TU.Gh_D04G1324|K04382;evm.TU.Gh_D01G0075|K01110;evm.TU.Gh_A07G2329|K04354;evm.TU.Gh_D12G0696|K03097;evm.TU.Gh_D05G0445|K04354;evm.TU.Gh_A12G0692|K03097;evm.TU.Gh_D06G0524|K04354;evm.TU.Gh_A05G0339|K04354;evm.TU.Gh_D11G0755|K01110;evm.TU.Gh_D06G0926|K04354;evm.TU.Gh…	evm.TU.Gh_A10G1815|K06111;evm.TU.Gh_D10G2080|K06111;evm.TU.Gh_D04G1324|K04382;evm.TU.Gh_D11G0755|K01110	4	evm.TU.Gh_D05G2076|K06100;evm.TU.Gh_A05G3598|K06111;evm.TU.Gh_A13G0847|K04382;evm.TU.Gh_D01G0075|K01110;evm.TU.Gh_A07G2329|K04354;evm.TU.Gh_D12G0696|K03097;evm.TU.Gh_D05G0445|K04354;evm.TU.Gh_A12G0692|K03097;evm.TU.Gh_D06G0524|K04354;evm.TU.Gh_A05G0339|K04354;evm.TU.Gh_D06G0926|K04354;evm.TU.Gh_A11G0445|K03097;evm.TU.Gh_D12G2598|K04354;evm.TU.Gh_A12G2470|K04354	14	http://www.kegg.jp/pathway/map04530+K06111+K06111+K06100+K06111+K04382+K04382+K01110+K04354+K03097+K04354+K03097+K04354+K04354+K01110+K04354+K03097+K04354+K04354	no
Gastric acid secretion	map04971	0	1	4653	7092	1	1	-	.	0	.	0	http://www.kegg.jp/pathway/map04971+	no
Hypertrophic cardiomyopathy (HCM)	map05410	2	8	4651	7085	0.951325	1	evm.TU.Gh_A09G0121|K07198;evm.TU.Gh_A11G0635|K07198	.	0	evm.TU.Gh_A09G0121|K07198;evm.TU.Gh_A11G0635|K07198	2	http://www.kegg.jp/pathway/map05410+K07198+K07198	no
Arrhythmogenic right ventricular cardiomyopathy (ARVC)	map05412	0	1	4653	7092	1	1	-	.	0	.	0	http://www.kegg.jp/pathway/map05412+	no
Amoebiasis	map05146	4	7	4649	7086	0.6946	1	evm.TU.Gh_D05G1908|K13963;evm.TU.Gh_D05G2397|K01476;evm.TU.Gh_A11G0547|K13963;evm.TU.Gh_D06G2381|K13963	evm.TU.Gh_A11G0547|K13963	1	evm.TU.Gh_D05G1908|K13963;evm.TU.Gh_D05G2397|K01476;evm.TU.Gh_D06G2381|K13963	3	http://www.kegg.jp/pathway/map05146+K13963+K01476+K13963+K13963	no
Starch and sucrose metabolism	map00500	153	282	4500	6811	0.97673	1	evm.TU.Gh_A04G0116|K00700;evm.TU.Gh_D11G0846|K01051;evm.TU.Gh_D10G1259|K00847;evm.TU.Gh_A03G0344|K08678;evm.TU.Gh_A09G2316|K00847;evm.TU.Gh_A12G1808|K01193;evm.TU.Gh_D04G1923|K00703;evm.TU.Gh_A07G2276|K05350;evm.TU.Gh_A07G2275|K05350;evm.TU.Gh_A05G1887|K01810;evm.TU.Gh_A05G0827|K08678;evm.TU.Gh_D13G0015|K15922;evm.TU.Gh_D06G0324|K01087;evm.TU.Gh_A06G0064|K00975;evm.TU.Gh_A10G0521|K01193;evm.TU.Gh…	evm.TU.Gh_A04G0116|K00700;evm.TU.Gh_A03G0344|K08678;evm.TU.Gh_A09G2316|K00847;evm.TU.Gh_D04G1923|K00703;evm.TU.Gh_A05G1887|K01810;evm.TU.Gh_A05G0827|K08678;evm.TU.Gh_D06G0324|K01087;evm.TU.Gh_A06G0064|K00975;evm.TU.Gh_D05G3263|K16055;evm.TU.Gh_D04G0595|K08678;evm.TU.Gh_D10G1386|K00696;evm.TU.Gh_D06G0665|K00844;evm.TU.Gh_D02G1116|K13648;evm.TU.Gh_D12G1978|K01087;evm.TU.Gh_D07G1312|K00975;evm.TU.Gh…	58	evm.TU.Gh_D11G0846|K01051;evm.TU.Gh_D10G1259|K00847;evm.TU.Gh_A12G1808|K01193;evm.TU.Gh_A07G2276|K05350;evm.TU.Gh_A07G2275|K05350;evm.TU.Gh_D13G0015|K15922;evm.TU.Gh_A10G0521|K01193;evm.TU.Gh_A07G0082|K01051;evm.TU.Gh_D07G1467|K08679;evm.TU.Gh_D07G2431|K05350;evm.TU.Gh_A07G0146|K00695;evm.TU.Gh_D08G0358|K08679;evm.TU.Gh_D13G0836|K00688;evm.TU.Gh_D10G0145|K05350;evm.TU.Gh_D02G1670|K16055;evm.TU.Gh…	95	http://www.kegg.jp/pathway/map00500+K00700+K01051+K00847+K08678+K00847+K01193+K00703+K05350+K05350+K01810+K08678+K15922+K01087+K00975+K01193+K16055+K01051+K08679+K05350+K00695+K08679+K08678+K00688+K05350+K16055+K00696+K01194+K16055+K01810+K00844+K01051+K01194+K00844+K00688+K13648+K01087+K01193+K01051+K08678+K00975+K01177+K01051+K01176+K00695+K01188+K13648+K16055+K01210+K01194+K00695+K00705+K01177…	no
Indole alkaloid biosynthesis	map00901	3	6	4650	7087	0.760967	1	evm.TU.Gh_D12G0234|K08233;evm.TU.Gh_D07G0577|K01757;evm.TU.Gh_A07G0507|K01757	evm.TU.Gh_D07G0577|K01757;evm.TU.Gh_A07G0507|K01757	2	evm.TU.Gh_D12G0234|K08233	1	http://www.kegg.jp/pathway/map00901+K08233+K01757+K01757	no
Glycosaminoglycan biosynthesis - keratan sulfate	map00533	2	4	4651	7089	0.760727	1	evm.TU.Gh_D08G0089|K00781;evm.TU.Gh_A08G0047|K00781	evm.TU.Gh_D08G0089|K00781;evm.TU.Gh_A08G0047|K00781	2	.	0	http://www.kegg.jp/pathway/map00533+K00781+K00781	no
Rheumatoid arthritis	map05323	18	39	4635	7054	0.917704	1	evm.TU.Gh_A08G2305|K02144;evm.TU.Gh_D09G1002|K02154;evm.TU.Gh_A05G2173|K02147;evm.TU.Gh_A08G1675|K02151;evm.TU.Gh_D04G1017|K02146;evm.TU.Gh_D11G0018|K14379;evm.TU.Gh_D04G0344|K02149;evm.TU.Gh_A11G0020|K14379;evm.TU.Gh_A11G0559|K02149;evm.TU.Gh_D11G0674|K02148;evm.TU.Gh_D11G0642|K02149;evm.TU.Gh_D13G0306|K02154;evm.TU.Gh_A05G2918|K02148;evm.TU.Gh_D04G0704|K02148;evm.TU.Gh_A13G0287|K02154;evm.TU.Gh…	evm.TU.Gh_D11G0018|K14379;evm.TU.Gh_A11G0020|K14379;evm.TU.Gh_A11G0559|K02149;evm.TU.Gh_D11G0642|K02149;evm.TU.Gh_A09G0980|K02154	5	evm.TU.Gh_A08G2305|K02144;evm.TU.Gh_D09G1002|K02154;evm.TU.Gh_A05G2173|K02147;evm.TU.Gh_A08G1675|K02151;evm.TU.Gh_D04G1017|K02146;evm.TU.Gh_D04G0344|K02149;evm.TU.Gh_D11G0674|K02148;evm.TU.Gh_D13G0306|K02154;evm.TU.Gh_A05G2918|K02148;evm.TU.Gh_D04G0704|K02148;evm.TU.Gh_A13G0287|K02154;evm.TU.Gh_A05G3264|K02149;evm.TU.Gh_A08G1910|K02151	13	http://www.kegg.jp/pathway/map05323+K02144+K02154+K02147+K02151+K02146+K14379+K02149+K14379+K02149+K02148+K02149+K02154+K02148+K02148+K02154+K02149+K02151+K02154	no
Terpenoid backbone biosynthesis	map00900	40	67	4613	7026	0.715076	1	evm.TU.Gh_D13G2441|K15892;evm.TU.Gh_D03G1343|K15892;evm.TU.Gh_D12G2230|K01641;evm.TU.Gh_A12G2052|K01641;evm.TU.Gh_A13G1301|K05356;evm.TU.Gh_D12G2793|K01662;evm.TU.Gh_A03G0591|K10960;evm.TU.Gh_D05G3735|K13789;evm.TU.Gh_D03G0679|K01770;evm.TU.Gh_D02G2425|K03527;evm.TU.Gh_Sca008493G01|K11778;evm.TU.Gh_D12G1328|K00587;evm.TU.Gh_A12G1205|K00587;evm.TU.Gh_A13G0408|K03527;evm.TU.Gh_A12G2561|K05906;evm.T…	evm.TU.Gh_D13G2441|K15892;evm.TU.Gh_A03G0591|K10960;evm.TU.Gh_A11G2645|K00869;evm.TU.Gh_D06G0533|K01597;evm.TU.Gh_A08G2461|K01662;evm.TU.Gh_A13G2041|K15892;evm.TU.Gh_A09G1555|K00099;evm.TU.Gh_D03G0876|K10960;evm.TU.Gh_A09G0855|K11778;evm.TU.Gh_D02G0974|K01597	10	evm.TU.Gh_D03G1343|K15892;evm.TU.Gh_D12G2230|K01641;evm.TU.Gh_A12G2052|K01641;evm.TU.Gh_A13G1301|K05356;evm.TU.Gh_D12G2793|K01662;evm.TU.Gh_D05G3735|K13789;evm.TU.Gh_D03G0679|K01770;evm.TU.Gh_D02G2425|K03527;evm.TU.Gh_Sca008493G01|K11778;evm.TU.Gh_D12G1328|K00587;evm.TU.Gh_A12G1205|K00587;evm.TU.Gh_A13G0408|K03527;evm.TU.Gh_A12G2561|K05906;evm.TU.Gh_A01G1426|K13789;evm.TU.Gh_A07G0657|K15889;evm.T…	30	http://www.kegg.jp/pathway/map00900+K15892+K15892+K01641+K01641+K05356+K01662+K10960+K13789+K01770+K03527+K11778+K00587+K00587+K03527+K05906+K13789+K15889+K03527+K03527+K00869+K01662+K01597+K14066+K01770+K01662+K00938+K15892+K05954+K01641+K01597+K13789+K01641+K00099+K15889+K01597+K01641+K10960+K11778+K01597+K15892	no
Glycosaminoglycan biosynthesis - heparan sulfate / heparin	map00534	3	11	4650	7082	0.957784	1	evm.TU.Gh_D02G1476|K00771;evm.TU.Gh_A11G2048|K00771;evm.TU.Gh_A11G2571|K00771	.	0	evm.TU.Gh_D02G1476|K00771;evm.TU.Gh_A11G2048|K00771;evm.TU.Gh_A11G2571|K00771	3	http://www.kegg.jp/pathway/map00534+K00771+K00771+K00771	no
Carotenoid biosynthesis	map00906	20	42	4633	7051	0.907541	1	evm.TU.Gh_A12G2678|K15746;evm.TU.Gh_A12G1830|K09843;evm.TU.Gh_A07G0117|K06444;evm.TU.Gh_A05G1745|K09843;evm.TU.Gh_D03G1182|K09843;evm.TU.Gh_A13G1336|K15747;evm.TU.Gh_A08G1344|K09843;evm.TU.Gh_A13G0120|K09841;evm.TU.Gh_D05G0771|K09842;evm.TU.Gh_D07G2366|K06444;evm.TU.Gh_A09G0970|K09842;evm.TU.Gh_A08G2060|K09840;evm.TU.Gh_D07G0979|K09843;evm.TU.Gh_A03G1667|K09843;evm.TU.Gh_D12G2002|K09843;evm.TU.Gh…	evm.TU.Gh_D03G1182|K09843;evm.TU.Gh_A13G0120|K09841;evm.TU.Gh_A08G2060|K09840;evm.TU.Gh_D07G0979|K09843;evm.TU.Gh_D12G2002|K09843;evm.TU.Gh_D13G0136|K09841;evm.TU.Gh_D12G2009|K09840	7	evm.TU.Gh_A12G2678|K15746;evm.TU.Gh_A12G1830|K09843;evm.TU.Gh_A07G0117|K06444;evm.TU.Gh_A05G1745|K09843;evm.TU.Gh_A13G1336|K15747;evm.TU.Gh_A08G1344|K09843;evm.TU.Gh_D05G0771|K09842;evm.TU.Gh_D07G2366|K06444;evm.TU.Gh_A09G0970|K09842;evm.TU.Gh_A03G1667|K09843;evm.TU.Gh_D12G0593|K09843;evm.TU.Gh_A05G0229|K06444;evm.TU.Gh_D05G1939|K09843	13	http://www.kegg.jp/pathway/map00906+K15746+K09843+K06444+K09843+K09843+K15747+K09843+K09841+K09842+K06444+K09842+K09840+K09843+K09843+K09843+K09843+K06444+K09841+K09840+K09843	no
Zeatin biosynthesis	map00908	15	31	4638	7062	0.870295	1	evm.TU.Gh_A07G0111|K00279;evm.TU.Gh_D04G0688|K00279;evm.TU.Gh_D13G0129|K00279;evm.TU.Gh_D09G1714|K10717;evm.TU.Gh_D07G2372|K00279;evm.TU.Gh_A12G0496|K10717;evm.TU.Gh_D05G0391|K00279;evm.TU.Gh_A05G0290|K00279;evm.TU.Gh_D10G2429|K00279;evm.TU.Gh_D13G2023|K00279;evm.TU.Gh_A05G2615|K13493;evm.TU.Gh_A11G1113|K10760;evm.TU.Gh_D08G0730|K10760;evm.TU.Gh_A09G1621|K10717;evm.TU.Gh_D11G1264|K10760	evm.TU.Gh_D09G1714|K10717;evm.TU.Gh_A12G0496|K10717;evm.TU.Gh_A05G2615|K13493;evm.TU.Gh_A09G1621|K10717	4	evm.TU.Gh_A07G0111|K00279;evm.TU.Gh_D04G0688|K00279;evm.TU.Gh_D13G0129|K00279;evm.TU.Gh_D07G2372|K00279;evm.TU.Gh_D05G0391|K00279;evm.TU.Gh_A05G0290|K00279;evm.TU.Gh_D10G2429|K00279;evm.TU.Gh_D13G2023|K00279;evm.TU.Gh_A11G1113|K10760;evm.TU.Gh_D08G0730|K10760;evm.TU.Gh_D11G1264|K10760	11	http://www.kegg.jp/pathway/map00908+K00279+K00279+K00279+K10717+K00279+K10717+K00279+K00279+K00279+K00279+K13493+K10760+K10760+K10717+K10760	no
Diterpenoid biosynthesis	map00904	9	21	4644	7072	0.898915	1	evm.TU.Gh_A11G0203|K04124;evm.TU.Gh_A05G1711|K04122;evm.TU.Gh_D11G0879|K05282;evm.TU.Gh_D09G0434|K05282;evm.TU.Gh_D06G0106|K04122;evm.TU.Gh_D09G0746|K04125;evm.TU.Gh_D08G1725|K04123;evm.TU.Gh_D06G1730|K04123;evm.TU.Gh_D10G0053|K12929	evm.TU.Gh_D11G0879|K05282;evm.TU.Gh_D09G0434|K05282;evm.TU.Gh_D10G0053|K12929	3	evm.TU.Gh_A11G0203|K04124;evm.TU.Gh_A05G1711|K04122;evm.TU.Gh_D06G0106|K04122;evm.TU.Gh_D09G0746|K04125;evm.TU.Gh_D08G1725|K04123;evm.TU.Gh_D06G1730|K04123	6	http://www.kegg.jp/pathway/map00904+K04124+K04122+K05282+K05282+K04122+K04125+K04123+K04123+K12929	no
Circadian rhythm	map04710	16	48	4637	7045	0.995292	1	evm.TU.Gh_A01G1404|K03094;evm.TU.Gh_D02G0527|K03347;evm.TU.Gh_D06G2339|K02295;evm.TU.Gh_D09G0600|K03347;evm.TU.Gh_A12G0339|K03094;evm.TU.Gh_A13G1511|K08959;evm.TU.Gh_A09G0121|K07198;evm.TU.Gh_A10G0820|K03347;evm.TU.Gh_A02G0472|K03347;evm.TU.Gh_A08G0676|K03347;evm.TU.Gh_D01G1645|K03094;evm.TU.Gh_D08G1296|K03347;evm.TU.Gh_A06G1059|K02295;evm.TU.Gh_D08G2452|K03094;evm.TU.Gh_D08G0782|K03347;evm.TU.Gh…	evm.TU.Gh_A01G1404|K03094;evm.TU.Gh_A10G0820|K03347;evm.TU.Gh_D01G1645|K03094;evm.TU.Gh_A06G1059|K02295;evm.TU.Gh_D08G2452|K03094	5	evm.TU.Gh_D02G0527|K03347;evm.TU.Gh_D06G2339|K02295;evm.TU.Gh_D09G0600|K03347;evm.TU.Gh_A12G0339|K03094;evm.TU.Gh_A13G1511|K08959;evm.TU.Gh_A09G0121|K07198;evm.TU.Gh_A02G0472|K03347;evm.TU.Gh_A08G0676|K03347;evm.TU.Gh_D08G1296|K03347;evm.TU.Gh_D08G0782|K03347;evm.TU.Gh_A11G0635|K07198	11	http://www.kegg.jp/pathway/map04710+K03094+K03347+K02295+K03347+K03094+K08959+K07198+K03347+K03347+K03347+K03094+K03347+K02295+K03094+K03347+K07198	no
Circadian rhythm - plant	map04712	37	62	4616	7031	0.710748	1	evm.TU.Gh_A11G2372|K12120;evm.TU.Gh_D11G2686|K12120;evm.TU.Gh_A07G1202|K12126;evm.TU.Gh_A11G0861|K16240;evm.TU.Gh_A07G2336|K12125;evm.TU.Gh_A12G1509|K16222;evm.TU.Gh_A08G2092|K16241;evm.TU.Gh_D02G1212|K10143;evm.TU.Gh_A11G0920|K12128;evm.TU.Gh_D11G0156|K12130;evm.TU.Gh_D12G0696|K03097;evm.TU.Gh_Sca013634G01|K12130;evm.TU.Gh_D12G1525|K12116;evm.TU.Gh_A11G0142|K12130;evm.TU.Gh_A12G0692|K03097;evm.T…	evm.TU.Gh_A07G1202|K12126;evm.TU.Gh_A08G2092|K16241;evm.TU.Gh_D02G1212|K10143;evm.TU.Gh_A03G0794|K10143;evm.TU.Gh_D10G0103|K10143;evm.TU.Gh_A07G1719|K12133	6	evm.TU.Gh_A11G2372|K12120;evm.TU.Gh_D11G2686|K12120;evm.TU.Gh_A11G0861|K16240;evm.TU.Gh_A07G2336|K12125;evm.TU.Gh_A12G1509|K16222;evm.TU.Gh_A11G0920|K12128;evm.TU.Gh_D11G0156|K12130;evm.TU.Gh_D12G0696|K03097;evm.TU.Gh_Sca013634G01|K12130;evm.TU.Gh_D12G1525|K12116;evm.TU.Gh_A11G0142|K12130;evm.TU.Gh_A12G0692|K03097;evm.TU.Gh_A01G1212|K12116;evm.TU.Gh_D11G3288|K12129;evm.TU.Gh_A05G1102|K12125;evm.T…	31	http://www.kegg.jp/pathway/map04712+K12120+K12120+K12126+K16240+K12125+K16222+K16241+K10143+K12128+K12130+K03097+K12130+K12116+K12130+K03097+K12116+K12129+K12125+K12118+K12120+K10143+K12118+K12119+K12130+K12118+K10143+K12125+K03097+K12130+K12118+K12116+K12133+K12119+K12120+K12133+K12133+K16240	no
Anthocyanin biosynthesis	map00942	0	1	4653	7092	1	1	-	.	0	.	0	http://www.kegg.jp/pathway/map00942+	no
Hedgehog signaling pathway	map04340	17	40	4636	7053	0.952739	1	evm.TU.Gh_D07G1506|K02218;evm.TU.Gh_A09G2005|K02218;evm.TU.Gh_D05G0392|K02218;evm.TU.Gh_D04G0055|K06228;evm.TU.Gh_A13G1711|K02218;evm.TU.Gh_D13G2059|K02218;evm.TU.Gh_A05G1130|K02218;evm.TU.Gh_D06G0632|K02218;evm.TU.Gh_A13G1511|K08959;evm.TU.Gh_D13G1118|K08957;evm.TU.Gh_D09G2218|K02218;evm.TU.Gh_D07G2169|K02218;evm.TU.Gh_A05G3551|K06228;evm.TU.Gh_A07G1952|K02218;evm.TU.Gh_A07G0035|K02218;evm.TU.Gh…	evm.TU.Gh_D07G1506|K02218;evm.TU.Gh_D05G0392|K02218;evm.TU.Gh_D04G0055|K06228;evm.TU.Gh_D13G1118|K08957;evm.TU.Gh_A05G3551|K06228	5	evm.TU.Gh_A09G2005|K02218;evm.TU.Gh_A13G1711|K02218;evm.TU.Gh_D13G2059|K02218;evm.TU.Gh_A05G1130|K02218;evm.TU.Gh_D06G0632|K02218;evm.TU.Gh_A13G1511|K08959;evm.TU.Gh_D09G2218|K02218;evm.TU.Gh_D07G2169|K02218;evm.TU.Gh_A07G1952|K02218;evm.TU.Gh_A07G0035|K02218;evm.TU.Gh_A06G0560|K02218;evm.TU.Gh_D07G0076|K02218	12	http://www.kegg.jp/pathway/map04340+K02218+K02218+K02218+K06228+K02218+K02218+K02218+K02218+K08959+K08957+K02218+K02218+K06228+K02218+K02218+K02218+K02218	no
Mucin type O-Glycan biosynthesis	map00512	0	4	4653	7089	1	1	-	.	0	.	0	http://www.kegg.jp/pathway/map00512+	no
Various types of N-glycan biosynthesis	map00513	30	78	4623	7015	0.996325	1	evm.TU.Gh_D01G0691|K03714;evm.TU.Gh_D09G0674|K12669;evm.TU.Gh_D03G0116|K03843;evm.TU.Gh_A09G0149|K14413;evm.TU.Gh_D07G1937|K00736;evm.TU.Gh_D04G1906|K14413;evm.TU.Gh_A12G1511|K14413;evm.TU.Gh_A13G1278|K03846;evm.TU.Gh_D02G1007|K12666;evm.TU.Gh_D08G0089|K00781;evm.TU.Gh_A09G0238|K01231;evm.TU.Gh_A09G0669|K12669;evm.TU.Gh_D09G0752|K07441;evm.TU.Gh_A05G2551|K12666;evm.TU.Gh_D11G1524|K00736;evm.TU.Gh…	evm.TU.Gh_D03G0116|K03843;evm.TU.Gh_D04G1906|K14413;evm.TU.Gh_D02G1007|K12666;evm.TU.Gh_D08G0089|K00781;evm.TU.Gh_A09G0238|K01231;evm.TU.Gh_A09G0669|K12669;evm.TU.Gh_A08G0047|K00781;evm.TU.Gh_A02G1607|K03843;evm.TU.Gh_D11G1974|K03842;evm.TU.Gh_D01G0850|K12666;evm.TU.Gh_A01G0822|K12666;evm.TU.Gh_D09G0233|K01231	12	evm.TU.Gh_D01G0691|K03714;evm.TU.Gh_D09G0674|K12669;evm.TU.Gh_A09G0149|K14413;evm.TU.Gh_D07G1937|K00736;evm.TU.Gh_A12G1511|K14413;evm.TU.Gh_A13G1278|K03846;evm.TU.Gh_D09G0752|K07441;evm.TU.Gh_A05G2551|K12666;evm.TU.Gh_D11G1524|K00736;evm.TU.Gh_D07G2209|K01231;evm.TU.Gh_A11G1382|K00736;evm.TU.Gh_D09G0144|K14413;evm.TU.Gh_A13G0026|K07151;evm.TU.Gh_A05G1249|K01230;evm.TU.Gh_A01G0671|K03714;evm.TU.Gh…	18	http://www.kegg.jp/pathway/map00513+K03714+K12669+K03843+K14413+K00736+K14413+K14413+K03846+K12666+K00781+K01231+K12669+K07441+K12666+K00736+K01231+K00736+K14413+K00781+K07151+K03843+K03842+K12666+K01230+K03714+K07151+K07441+K14412+K12666+K01231	no
N-Glycan biosynthesis	map00510	30	90	4623	7003	0.999752	1	evm.TU.Gh_D09G2012|K03848;evm.TU.Gh_D02G0994|K00721;evm.TU.Gh_D09G0674|K12669;evm.TU.Gh_D03G0116|K03843;evm.TU.Gh_D07G1937|K00736;evm.TU.Gh_A13G1278|K03846;evm.TU.Gh_D03G1312|K00902;evm.TU.Gh_D02G1007|K12666;evm.TU.Gh_A09G0238|K01231;evm.TU.Gh_A09G0669|K12669;evm.TU.Gh_D09G0752|K07441;evm.TU.Gh_A05G2551|K12666;evm.TU.Gh_D11G1524|K00736;evm.TU.Gh_D07G0373|K00737;evm.TU.Gh_D07G2209|K01231;evm.TU.Gh…	evm.TU.Gh_D03G0116|K03843;evm.TU.Gh_D02G1007|K12666;evm.TU.Gh_A09G0238|K01231;evm.TU.Gh_A09G0669|K12669;evm.TU.Gh_D07G0373|K00737;evm.TU.Gh_A13G2172|K07252;evm.TU.Gh_A03G0553|K05546;evm.TU.Gh_A02G1607|K03843;evm.TU.Gh_D11G1974|K03842;evm.TU.Gh_D01G0850|K12666;evm.TU.Gh_D01G0883|K00721;evm.TU.Gh_A01G0850|K00721;evm.TU.Gh_A01G0822|K12666;evm.TU.Gh_D09G0233|K01231	14	evm.TU.Gh_D09G2012|K03848;evm.TU.Gh_D02G0994|K00721;evm.TU.Gh_D09G0674|K12669;evm.TU.Gh_D07G1937|K00736;evm.TU.Gh_A13G1278|K03846;evm.TU.Gh_D03G1312|K00902;evm.TU.Gh_D09G0752|K07441;evm.TU.Gh_A05G2551|K12666;evm.TU.Gh_D11G1524|K00736;evm.TU.Gh_D07G2209|K01231;evm.TU.Gh_A11G1382|K00736;evm.TU.Gh_A13G0026|K07151;evm.TU.Gh_A05G1249|K01230;evm.TU.Gh_A13G1735|K07151;evm.TU.Gh_D10G0371|K07441;evm.TU.Gh…	16	http://www.kegg.jp/pathway/map00510+K03848+K00721+K12669+K03843+K00736+K03846+K00902+K12666+K01231+K12669+K07441+K12666+K00736+K00737+K01231+K00736+K07252+K05546+K07151+K03843+K03842+K12666+K01230+K07151+K07441+K00721+K06316+K00721+K12666+K01231	no
Calcium signaling pathway	map04020	31	54	4622	7039	0.758563	1	evm.TU.Gh_D11G0140|K06268;evm.TU.Gh_D12G1654|K15040;evm.TU.Gh_A06G1440|K05857;evm.TU.Gh_A11G0126|K06268;evm.TU.Gh_A11G0257|K06268;evm.TU.Gh_D05G0869|K05857;evm.TU.Gh_D11G0276|K06268;evm.TU.Gh_A05G0732|K05857;evm.TU.Gh_A03G0043|K06268;evm.TU.Gh_D06G1669|K05857;evm.TU.Gh_A13G1099|K06268;evm.TU.Gh_D09G0203|K15040;evm.TU.Gh_D05G0871|K05857;evm.TU.Gh_D08G0906|K15040;evm.TU.Gh_D05G1573|K04718;evm.TU.Gh…	evm.TU.Gh_D12G1654|K15040;evm.TU.Gh_A11G0257|K06268;evm.TU.Gh_D05G0869|K05857;evm.TU.Gh_D11G0276|K06268;evm.TU.Gh_A03G0043|K06268;evm.TU.Gh_D06G1669|K05857;evm.TU.Gh_D09G0203|K15040;evm.TU.Gh_D05G0871|K05857;evm.TU.Gh_D08G0906|K15040;evm.TU.Gh_D10G0245|K05863;evm.TU.Gh_D11G2190|K15040;evm.TU.Gh_D09G0873|K05857;evm.TU.Gh_D01G0486|K05857;evm.TU.Gh_A09G0851|K05857;evm.TU.Gh_A07G1972|K15040;evm.TU.Gh…	17	evm.TU.Gh_D11G0140|K06268;evm.TU.Gh_A06G1440|K05857;evm.TU.Gh_A11G0126|K06268;evm.TU.Gh_A05G0732|K05857;evm.TU.Gh_A13G1099|K06268;evm.TU.Gh_D05G1573|K04718;evm.TU.Gh_A05G1408|K04718;evm.TU.Gh_D13G1364|K06268;evm.TU.Gh_D09G1801|K06268;evm.TU.Gh_A10G0201|K04718;evm.TU.Gh_D10G2628|K04718;evm.TU.Gh_D03G0921|K05863;evm.TU.Gh_D07G2190|K15040;evm.TU.Gh_D06G2356|K05857	14	http://www.kegg.jp/pathway/map04020+K06268+K15040+K05857+K06268+K06268+K05857+K06268+K05857+K06268+K05857+K06268+K15040+K05857+K15040+K04718+K04718+K05863+K06268+K06268+K04718+K15040+K05857+K05857+K05857+K15040+K04718+K05863+K06268+K15040+K05857+K05857	no
Notch signaling pathway	map04330	5	10	4648	7083	0.77378	1	evm.TU.Gh_D11G2340|K04505;evm.TU.Gh_A12G2626|K06067;evm.TU.Gh_A09G0890|K06067;evm.TU.Gh_A11G3234|K04505;evm.TU.Gh_A03G0541|K06067	evm.TU.Gh_D11G2340|K04505;evm.TU.Gh_A09G0890|K06067;evm.TU.Gh_A11G3234|K04505;evm.TU.Gh_A03G0541|K06067	4	evm.TU.Gh_A12G2626|K06067	1	http://www.kegg.jp/pathway/map04330+K04505+K06067+K06067+K04505+K06067	no
Herpes simplex infection	map05168	54	151	4599	6942	0.999979	1	evm.TU.Gh_D05G0585|K15414;evm.TU.Gh_A05G1027|K15414;evm.TU.Gh_D05G1144|K15414;evm.TU.Gh_A02G0383|K06269;evm.TU.Gh_A01G1404|K03094;evm.TU.Gh_D02G0527|K03347;evm.TU.Gh_D13G1840|K03120;evm.TU.Gh_D04G0591|K12881;evm.TU.Gh_A09G1990|K06269;evm.TU.Gh_Sca013939G01|K03131;evm.TU.Gh_A05G3054|K12881;evm.TU.Gh_D01G0958|K11674;evm.TU.Gh_A05G2041|K03875;evm.TU.Gh_D12G0696|K03097;evm.TU.Gh_A01G2151|K12896;evm.T…	evm.TU.Gh_D05G0585|K15414;evm.TU.Gh_A05G1027|K15414;evm.TU.Gh_D05G1144|K15414;evm.TU.Gh_A01G1404|K03094;evm.TU.Gh_D13G1840|K03120;evm.TU.Gh_D04G0591|K12881;evm.TU.Gh_A05G3054|K12881;evm.TU.Gh_D01G0958|K11674;evm.TU.Gh_D12G2491|K12893;evm.TU.Gh_A13G0593|K12891;evm.TU.Gh_A09G1723|K03237;evm.TU.Gh_A08G0300|K12893;evm.TU.Gh_A01G0985|K03129;evm.TU.Gh_A10G0820|K03347;evm.TU.Gh_D05G0597|K03130;evm.TU.Gh…	27	evm.TU.Gh_A02G0383|K06269;evm.TU.Gh_D02G0527|K03347;evm.TU.Gh_A09G1990|K06269;evm.TU.Gh_Sca013939G01|K03131;evm.TU.Gh_A05G2041|K03875;evm.TU.Gh_D12G0696|K03097;evm.TU.Gh_A01G2151|K12896;evm.TU.Gh_A12G0692|K03097;evm.TU.Gh_D09G0600|K03347;evm.TU.Gh_A12G0339|K03094;evm.TU.Gh_D02G0435|K06269;evm.TU.Gh_A02G0472|K03347;evm.TU.Gh_Sca005423G01|K03131;evm.TU.Gh_A05G0778|K06269;evm.TU.Gh_A13G0532|K03131;e…	27	http://www.kegg.jp/pathway/map05168+K15414+K15414+K15414+K06269+K03094+K03347+K03120+K12881+K06269+K03131+K12881+K11674+K03875+K03097+K12896+K12893+K03097+K03347+K12891+K03237+K03094+K06269+K12893+K03129+K03347+K03347+K03131+K06269+K03131+K03347+K03130+K03875+K06269+K11674+K03094+K03347+K03875+K12893+K12896+K06269+K03006+K03094+K03097+K15414+K03875+K12890+K03130+K11674+K06269+K12890+K11674+K03120…	no
Caffeine metabolism	map00232	1	2	4652	7091	0.779836	1	evm.TU.Gh_D09G1083|K00106	.	0	evm.TU.Gh_D09G1083|K00106	1	http://www.kegg.jp/pathway/map00232+K00106	no
alpha-Linolenic acid metabolism	map00592	30	63	4623	7030	0.942435	1	evm.TU.Gh_A08G2149|K10527;evm.TU.Gh_D05G0339|K05894;evm.TU.Gh_D11G1401|K07513;evm.TU.Gh_A08G0316|K10525;evm.TU.Gh_A08G0315|K10525;evm.TU.Gh_A06G0060|K08241;evm.TU.Gh_D02G1542|K00454;evm.TU.Gh_D10G1434|K07513;evm.TU.Gh_A01G0141|K00232;evm.TU.Gh_A10G1469|K10527;evm.TU.Gh_D13G0976|K00232;evm.TU.Gh_D05G0683|K00454;evm.TU.Gh_A09G0607|K10527;evm.TU.Gh_D01G0186|K00232;evm.TU.Gh_D01G0187|K00232;evm.TU.Gh…	evm.TU.Gh_A08G0315|K10525;evm.TU.Gh_A06G0060|K08241;evm.TU.Gh_D02G1542|K00454;evm.TU.Gh_D01G0187|K00232;evm.TU.Gh_D10G1710|K10527;evm.TU.Gh_D06G0037|K08241	6	evm.TU.Gh_A08G2149|K10527;evm.TU.Gh_D05G0339|K05894;evm.TU.Gh_D11G1401|K07513;evm.TU.Gh_A08G0316|K10525;evm.TU.Gh_D10G1434|K07513;evm.TU.Gh_A01G0141|K00232;evm.TU.Gh_A10G1469|K10527;evm.TU.Gh_D13G0976|K00232;evm.TU.Gh_D05G0683|K00454;evm.TU.Gh_A09G0607|K10527;evm.TU.Gh_D01G0186|K00232;evm.TU.Gh_D09G1569|K00232;evm.TU.Gh_D12G1410|K00232;evm.TU.Gh_A11G1251|K07513;evm.TU.Gh_A01G0870|K10526;evm.TU.Gh…	24	http://www.kegg.jp/pathway/map00592+K10527+K05894+K07513+K10525+K10525+K08241+K00454+K07513+K00232+K10527+K00232+K00454+K10527+K00232+K00232+K00232+K00232+K10527+K07513+K10526+K00232+K10527+K00454+K10527+K00232+K01047+K10525+K08241+K01047+K14674	no
Vibrio cholerae infection	map05110	44	86	4609	7007	0.926471	1	evm.TU.Gh_A03G1210|K07937;evm.TU.Gh_A08G2305|K02144;evm.TU.Gh_A11G0596|K07342;evm.TU.Gh_D09G1002|K02154;evm.TU.Gh_A13G1918|K09481;evm.TU.Gh_A05G2173|K02147;evm.TU.Gh_A08G1675|K02151;evm.TU.Gh_A11G1807|K07937;evm.TU.Gh_A05G2725|K07937;evm.TU.Gh_D13G1899|K07937;evm.TU.Gh_D11G0683|K07342;evm.TU.Gh_A07G1808|K10949;evm.TU.Gh_A08G1062|K07937;evm.TU.Gh_D04G1017|K02146;evm.TU.Gh_D12G1880|K07342;evm.TU.Gh…	evm.TU.Gh_D13G1899|K07937;evm.TU.Gh_A07G1808|K10949;evm.TU.Gh_D12G1880|K07342;evm.TU.Gh_A07G1879|K09481;evm.TU.Gh_A06G0043|K10949;evm.TU.Gh_A10G0639|K07342;evm.TU.Gh_D11G0825|K09481;evm.TU.Gh_D08G1519|K09481;evm.TU.Gh_A11G0559|K02149;evm.TU.Gh_D11G0642|K02149;evm.TU.Gh_D10G0756|K07342;evm.TU.Gh_A09G0980|K02154;evm.TU.Gh_Sca010138G01|K10949	13	evm.TU.Gh_A03G1210|K07937;evm.TU.Gh_A08G2305|K02144;evm.TU.Gh_A11G0596|K07342;evm.TU.Gh_D09G1002|K02154;evm.TU.Gh_A13G1918|K09481;evm.TU.Gh_A05G2173|K02147;evm.TU.Gh_A08G1675|K02151;evm.TU.Gh_A11G1807|K07937;evm.TU.Gh_A05G2725|K07937;evm.TU.Gh_D11G0683|K07342;evm.TU.Gh_A08G1062|K07937;evm.TU.Gh_D04G1017|K02146;evm.TU.Gh_D08G0450|K07937;evm.TU.Gh_A01G0345|K10956;evm.TU.Gh_A10G0316|K10949;evm.TU.Gh…	31	http://www.kegg.jp/pathway/map05110+K07937+K02144+K07342+K02154+K09481+K02147+K02151+K07937+K07937+K07937+K07342+K10949+K07937+K02146+K07342+K07937+K10956+K10949+K02149+K09481+K10949+K07342+K10949+K07937+K07342+K09481+K09481+K02149+K07937+K02148+K07937+K02149+K10949+K02154+K02148+K02148+K02154+K10949+K02149+K07342+K02151+K02154+K10956+K10949	no
Linoleic acid metabolism	map00591	11	26	4642	7067	0.921415	1	evm.TU.Gh_D02G1542|K00454;evm.TU.Gh_A02G0294|K15718;evm.TU.Gh_D05G0683|K00454;evm.TU.Gh_A13G0888|K15718;evm.TU.Gh_D13G1129|K15718;evm.TU.Gh_A08G1863|K15718;evm.TU.Gh_D09G2080|K15718;evm.TU.Gh_A05G0552|K00454;evm.TU.Gh_D05G0020|K01047;evm.TU.Gh_A05G0016|K01047;evm.TU.Gh_D13G0027|K14674	evm.TU.Gh_D02G1542|K00454;evm.TU.Gh_A08G1863|K15718	2	evm.TU.Gh_A02G0294|K15718;evm.TU.Gh_D05G0683|K00454;evm.TU.Gh_A13G0888|K15718;evm.TU.Gh_D13G1129|K15718;evm.TU.Gh_D09G2080|K15718;evm.TU.Gh_A05G0552|K00454;evm.TU.Gh_D05G0020|K01047;evm.TU.Gh_A05G0016|K01047;evm.TU.Gh_D13G0027|K14674	9	http://www.kegg.jp/pathway/map00591+K00454+K15718+K00454+K15718+K15718+K15718+K15718+K00454+K01047+K01047+K14674	no
Wnt signaling pathway	map04310	57	107	4596	6986	0.91412	1	evm.TU.Gh_D03G0072|K04392;evm.TU.Gh_D11G0140|K06268;evm.TU.Gh_D11G1648|K04506;evm.TU.Gh_A11G1994|K04508;evm.TU.Gh_A01G1404|K03094;evm.TU.Gh_D02G0527|K03347;evm.TU.Gh_A11G0126|K06268;evm.TU.Gh_A11G0257|K06268;evm.TU.Gh_D11G2340|K04505;evm.TU.Gh_A08G1258|K04392;evm.TU.Gh_A10G1633|K04506;evm.TU.Gh_D09G1747|K04506;evm.TU.Gh_A09G0919|K04499;evm.TU.Gh_D11G0276|K06268;evm.TU.Gh_A03G0043|K06268;evm.TU.Gh…	evm.TU.Gh_D03G0072|K04392;evm.TU.Gh_D11G1648|K04506;evm.TU.Gh_A11G1994|K04508;evm.TU.Gh_A01G1404|K03094;evm.TU.Gh_A11G0257|K06268;evm.TU.Gh_D11G2340|K04505;evm.TU.Gh_A08G1258|K04392;evm.TU.Gh_D09G1747|K04506;evm.TU.Gh_A09G0919|K04499;evm.TU.Gh_D11G0276|K06268;evm.TU.Gh_A03G0043|K06268;evm.TU.Gh_D13G0048|K04506;evm.TU.Gh_D05G0243|K04392;evm.TU.Gh_D05G2679|K04506;evm.TU.Gh_A05G0179|K04392;evm.TU.Gh…	37	evm.TU.Gh_D11G0140|K06268;evm.TU.Gh_D02G0527|K03347;evm.TU.Gh_A11G0126|K06268;evm.TU.Gh_A10G1633|K04506;evm.TU.Gh_D12G0696|K03097;evm.TU.Gh_A13G1099|K06268;evm.TU.Gh_A12G0692|K03097;evm.TU.Gh_D09G0600|K03347;evm.TU.Gh_A12G0339|K03094;evm.TU.Gh_A12G2499|K04392;evm.TU.Gh_D10G1888|K04506;evm.TU.Gh_A02G0472|K03347;evm.TU.Gh_A10G1643|K04506;evm.TU.Gh_A08G0676|K03347;evm.TU.Gh_D13G1364|K06268;evm.TU.Gh…	20	http://www.kegg.jp/pathway/map04310+K04392+K06268+K04506+K04508+K03094+K03347+K06268+K06268+K04505+K04392+K04506+K04506+K04499+K06268+K06268+K03097+K06268+K04506+K04392+K04506+K03097+K03347+K03094+K04392+K04392+K04392+K04392+K04506+K04506+K04392+K03347+K03347+K04506+K04506+K04505+K08957+K03347+K06268+K04392+K04392+K03094+K03347+K06268+K04506+K03094+K04506+K03097+K04392+K04499+K04506+K04392+K04499…	no
Toxoplasmosis	map05145	46	90	4607	7003	0.931252	1	evm.TU.Gh_D05G3876|K04371;evm.TU.Gh_A11G0213|K13412;evm.TU.Gh_D10G0130|K13412;evm.TU.Gh_A13G0635|K04733;evm.TU.Gh_A02G1635|K13412;evm.TU.Gh_D05G1749|K13412;evm.TU.Gh_D02G1973|K13412;evm.TU.Gh_A10G0124|K13412;evm.TU.Gh_D11G3329|K13412;evm.TU.Gh_A11G3161|K13412;evm.TU.Gh_D13G1455|K13412;evm.TU.Gh_D12G2497|K13412;evm.TU.Gh_A08G1183|K04371;evm.TU.Gh_D04G0366|K13412;evm.TU.Gh_D12G0121|K13412;evm.TU.Gh…	evm.TU.Gh_A11G0213|K13412;evm.TU.Gh_D10G0130|K13412;evm.TU.Gh_A13G0635|K04733;evm.TU.Gh_D02G1973|K13412;evm.TU.Gh_A10G0124|K13412;evm.TU.Gh_D11G3329|K13412;evm.TU.Gh_D04G0366|K13412;evm.TU.Gh_D12G0121|K13412;evm.TU.Gh_A03G0163|K04371;evm.TU.Gh_A11G2941|K13412;evm.TU.Gh_D05G0748|K13412;evm.TU.Gh_A04G0467|K13412;evm.TU.Gh_D07G1228|K13412;evm.TU.Gh_A05G3246|K13412;evm.TU.Gh_D05G2284|K13412;evm.TU.Gh…	21	evm.TU.Gh_D05G3876|K04371;evm.TU.Gh_A02G1635|K13412;evm.TU.Gh_D05G1749|K13412;evm.TU.Gh_A11G3161|K13412;evm.TU.Gh_D13G1455|K13412;evm.TU.Gh_D12G2497|K13412;evm.TU.Gh_A08G1183|K04371;evm.TU.Gh_A03G0291|K04371;evm.TU.Gh_D09G1249|K13412;evm.TU.Gh_D05G3567|K13412;evm.TU.Gh_A13G1164|K13412;evm.TU.Gh_A12G0109|K13412;evm.TU.Gh_D03G0087|K13412;evm.TU.Gh_D03G1283|K04371;evm.TU.Gh_A05G0864|K04371;evm.TU.Gh…	25	http://www.kegg.jp/pathway/map05145+K04371+K13412+K13412+K04733+K13412+K13412+K13412+K13412+K13412+K13412+K13412+K13412+K04371+K13412+K13412+K04371+K13412+K13412+K04371+K13412+K13412+K13412+K13412+K13412+K13412+K13412+K13412+K04371+K04371+K13412+K04371+K13412+K13412+K13412+K13412+K13412+K13412+K13412+K04371+K13412+K13412+K13412+K04371+K04733+K13412+K13412	no
Proteasome	map03050	27	108	4626	6985	1	1	evm.TU.Gh_D08G1831|K03028;evm.TU.Gh_D03G0075|K02731;evm.TU.Gh_D09G1619|K03063;evm.TU.Gh_D11G1761|K02731;evm.TU.Gh_D05G3844|K02726;evm.TU.Gh_D06G0419|K02735;evm.TU.Gh_D05G2567|K02735;evm.TU.Gh_A09G1002|K02727;evm.TU.Gh_A05G0125|K03066;evm.TU.Gh_A12G1498|K03036;evm.TU.Gh_D06G1665|K03062;evm.TU.Gh_A09G0724|K02729;evm.TU.Gh_D06G1564|K02729;evm.TU.Gh_A13G2151|K03036;evm.TU.Gh_D13G2109|K03066;evm.TU.Gh…	evm.TU.Gh_D03G0075|K02731;evm.TU.Gh_D11G1761|K02731;evm.TU.Gh_D05G3844|K02726;evm.TU.Gh_D06G0419|K02735;evm.TU.Gh_D05G2567|K02735;evm.TU.Gh_A09G1002|K02727;evm.TU.Gh_D06G1665|K03062;evm.TU.Gh_A09G0724|K02729;evm.TU.Gh_D06G1564|K02729;evm.TU.Gh_A13G2151|K03036;evm.TU.Gh_D13G2109|K03066;evm.TU.Gh_A09G1907|K02734;evm.TU.Gh_D11G3538|K03039;evm.TU.Gh_A06G1252|K02729;evm.TU.Gh_A01G1382|K03029;evm.TU.Gh…	17	evm.TU.Gh_D08G1831|K03028;evm.TU.Gh_D09G1619|K03063;evm.TU.Gh_A05G0125|K03066;evm.TU.Gh_A12G1498|K03036;evm.TU.Gh_D09G1948|K03032;evm.TU.Gh_A07G1450|K03062;evm.TU.Gh_A13G0901|K03065;evm.TU.Gh_D02G2243|K02731;evm.TU.Gh_A08G1312|K03028;evm.TU.Gh_D03G1668|K03039	10	http://www.kegg.jp/pathway/map03050+K03028+K02731+K03063+K02731+K02726+K02735+K02735+K02727+K03066+K03036+K03062+K02729+K02729+K03036+K03066+K03032+K03062+K02734+K03065+K02731+K03028+K03039+K02729+K03029+K03029+K03039+K02725	no
Collecting duct acid secretion	map04966	15	34	4638	7059	0.926678	1	evm.TU.Gh_D09G1002|K02154;evm.TU.Gh_A05G2173|K02147;evm.TU.Gh_A08G1675|K02151;evm.TU.Gh_D04G1017|K02146;evm.TU.Gh_D04G0344|K02149;evm.TU.Gh_A11G0559|K02149;evm.TU.Gh_D11G0674|K02148;evm.TU.Gh_D11G0642|K02149;evm.TU.Gh_D13G0306|K02154;evm.TU.Gh_A05G2918|K02148;evm.TU.Gh_D04G0704|K02148;evm.TU.Gh_A13G0287|K02154;evm.TU.Gh_A05G3264|K02149;evm.TU.Gh_A08G1910|K02151;evm.TU.Gh_A09G0980|K02154	evm.TU.Gh_A11G0559|K02149;evm.TU.Gh_D11G0642|K02149;evm.TU.Gh_A09G0980|K02154	3	evm.TU.Gh_D09G1002|K02154;evm.TU.Gh_A05G2173|K02147;evm.TU.Gh_A08G1675|K02151;evm.TU.Gh_D04G1017|K02146;evm.TU.Gh_D04G0344|K02149;evm.TU.Gh_D11G0674|K02148;evm.TU.Gh_D13G0306|K02154;evm.TU.Gh_A05G2918|K02148;evm.TU.Gh_D04G0704|K02148;evm.TU.Gh_A13G0287|K02154;evm.TU.Gh_A05G3264|K02149;evm.TU.Gh_A08G1910|K02151	12	http://www.kegg.jp/pathway/map04966+K02154+K02147+K02151+K02146+K02149+K02149+K02148+K02149+K02154+K02148+K02148+K02154+K02149+K02151+K02154	no
Streptomycin biosynthesis	map00521	8	14	4645	7079	0.69753	1	evm.TU.Gh_A05G1213|K01092;evm.TU.Gh_D12G2149|K00010;evm.TU.Gh_D06G0665|K00844;evm.TU.Gh_A06G0587|K00844;evm.TU.Gh_A12G1970|K00010;evm.TU.Gh_A12G2374|K01835;evm.TU.Gh_D12G2659|K01835;evm.TU.Gh_D13G2268|K00844	evm.TU.Gh_D06G0665|K00844;evm.TU.Gh_D13G2268|K00844	2	evm.TU.Gh_A05G1213|K01092;evm.TU.Gh_D12G2149|K00010;evm.TU.Gh_A06G0587|K00844;evm.TU.Gh_A12G1970|K00010;evm.TU.Gh_A12G2374|K01835;evm.TU.Gh_D12G2659|K01835	6	http://www.kegg.jp/pathway/map00521+K01092+K00010+K00844+K00844+K00010+K01835+K01835+K00844	no
Butirosin and neomycin biosynthesis	map00524	3	6	4650	7087	0.760967	1	evm.TU.Gh_D06G0665|K00844;evm.TU.Gh_A06G0587|K00844;evm.TU.Gh_D13G2268|K00844	evm.TU.Gh_D06G0665|K00844;evm.TU.Gh_D13G2268|K00844	2	evm.TU.Gh_A06G0587|K00844	1	http://www.kegg.jp/pathway/map00524+K00844+K00844+K00844	no
Non-homologous end-joining	map03450	14	24	4639	7069	0.693759	1	evm.TU.Gh_D05G3460|K04799;evm.TU.Gh_Sca006550G01|K10885;evm.TU.Gh_D10G1835|K04799;evm.TU.Gh_D02G0249|K10866;evm.TU.Gh_A10G1578|K04799;evm.TU.Gh_A01G0357|K10884;evm.TU.Gh_D05G3446|K04799;evm.TU.Gh_D11G3474|K04799;evm.TU.Gh_A13G0943|K04799;evm.TU.Gh_D11G0856|K10885;evm.TU.Gh_D01G1303|K03512;evm.TU.Gh_D10G1527|K10886;evm.TU.Gh_D01G0387|K10884;evm.TU.Gh_D05G3486|K10865	evm.TU.Gh_D05G3460|K04799;evm.TU.Gh_Sca006550G01|K10885;evm.TU.Gh_D10G1835|K04799;evm.TU.Gh_D02G0249|K10866;evm.TU.Gh_A10G1578|K04799;evm.TU.Gh_A01G0357|K10884;evm.TU.Gh_D05G3446|K04799;evm.TU.Gh_D11G3474|K04799;evm.TU.Gh_A13G0943|K04799;evm.TU.Gh_D11G0856|K10885;evm.TU.Gh_D10G1527|K10886;evm.TU.Gh_D01G0387|K10884;evm.TU.Gh_D05G3486|K10865	13	evm.TU.Gh_D01G1303|K03512	1	http://www.kegg.jp/pathway/map03450+K04799+K10885+K04799+K10866+K04799+K10884+K04799+K04799+K04799+K10885+K03512+K10886+K10884+K10865	no
Biosynthesis of terpenoids and steroids	map01062	0	2	4653	7091	1	1	-	.	0	.	0	http://www.kegg.jp/pathway/map01062+	no
mTOR signaling pathway	map04150	24	51	4629	7042	0.930928	1	evm.TU.Gh_D05G3876|K04371;evm.TU.Gh_D10G1109|K04688;evm.TU.Gh_A05G3412|K06276;evm.TU.Gh_D01G0075|K01110;evm.TU.Gh_A08G1183|K04371;evm.TU.Gh_A05G3409|K06276;evm.TU.Gh_A03G0291|K04371;evm.TU.Gh_D03G0837|K04688;evm.TU.Gh_A03G0163|K04371;evm.TU.Gh_D06G1699|K08272;evm.TU.Gh_A09G0121|K07198;evm.TU.Gh_D03G1283|K04371;evm.TU.Gh_A09G0585|K08272;evm.TU.Gh_A05G0864|K04371;evm.TU.Gh_D08G1467|K04371;evm.TU.Gh…	evm.TU.Gh_D10G1109|K04688;evm.TU.Gh_A05G3412|K06276;evm.TU.Gh_A03G0163|K04371;evm.TU.Gh_A09G0585|K08272;evm.TU.Gh_D11G0755|K01110;evm.TU.Gh_A01G2080|K06276;evm.TU.Gh_D05G2771|K06276;evm.TU.Gh_A10G1361|K04688	8	evm.TU.Gh_D05G3876|K04371;evm.TU.Gh_D01G0075|K01110;evm.TU.Gh_A08G1183|K04371;evm.TU.Gh_A05G3409|K06276;evm.TU.Gh_A03G0291|K04371;evm.TU.Gh_D03G0837|K04688;evm.TU.Gh_D06G1699|K08272;evm.TU.Gh_A09G0121|K07198;evm.TU.Gh_D03G1283|K04371;evm.TU.Gh_A05G0864|K04371;evm.TU.Gh_D08G1467|K04371;evm.TU.Gh_D10G0085|K08272;evm.TU.Gh_A10G0081|K08272;evm.TU.Gh_A12G0964|K04371;evm.TU.Gh_A07G1299|K04371;evm.TU.Gh…	16	http://www.kegg.jp/pathway/map04150+K04371+K04688+K06276+K01110+K04371+K06276+K04371+K04688+K04371+K08272+K07198+K04371+K08272+K04371+K04371+K08272+K01110+K06276+K08272+K04371+K06276+K04371+K04688+K07198	no
PI3K-Akt signaling pathway	map04151	80	137	4573	6956	0.817084	1	evm.TU.Gh_Sca039018G01|K04079;evm.TU.Gh_D05G3876|K04371;evm.TU.Gh_D03G0072|K04392;evm.TU.Gh_A07G0124|K04368;evm.TU.Gh_A05G0237|K04368;evm.TU.Gh_A09G2120|K11583;evm.TU.Gh_D10G1109|K04688;evm.TU.Gh_A13G1417|K11583;evm.TU.Gh_A09G0327|K11584;evm.TU.Gh_D07G1509|K11583;evm.TU.Gh_A05G3412|K06276;evm.TU.Gh_D04G1807|K11584;evm.TU.Gh_D06G0307|K06630;evm.TU.Gh_D13G1793|K11583;evm.TU.Gh_A03G1132|K11584;evm.T…	evm.TU.Gh_Sca039018G01|K04079;evm.TU.Gh_D03G0072|K04392;evm.TU.Gh_A09G2120|K11583;evm.TU.Gh_D10G1109|K04688;evm.TU.Gh_D07G1509|K11583;evm.TU.Gh_A05G3412|K06276;evm.TU.Gh_D06G0307|K06630;evm.TU.Gh_D13G1793|K11583;evm.TU.Gh_A08G1258|K04392;evm.TU.Gh_D04G1324|K04382;evm.TU.Gh_A13G1098|K04079;evm.TU.Gh_A03G0163|K04371;evm.TU.Gh_D05G0243|K04392;evm.TU.Gh_D01G0932|K09487;evm.TU.Gh_A08G0219|K04079;evm.T…	38	evm.TU.Gh_D05G3876|K04371;evm.TU.Gh_A07G0124|K04368;evm.TU.Gh_A05G0237|K04368;evm.TU.Gh_A13G1417|K11583;evm.TU.Gh_A09G0327|K11584;evm.TU.Gh_D04G1807|K11584;evm.TU.Gh_A03G1132|K11584;evm.TU.Gh_A03G0164|K04079;evm.TU.Gh_A13G0847|K04382;evm.TU.Gh_D01G0075|K01110;evm.TU.Gh_A07G2329|K04354;evm.TU.Gh_A08G1183|K04371;evm.TU.Gh_A05G3409|K06276;evm.TU.Gh_A03G0291|K04371;evm.TU.Gh_D03G0837|K04688;evm.TU.Gh…	42	http://www.kegg.jp/pathway/map04151+K04079+K04371+K04392+K04368+K04368+K11583+K04688+K11583+K11584+K11583+K06276+K11584+K06630+K11583+K11584+K04392+K04079+K04382+K04382+K01110+K04354+K04371+K06276+K04079+K04371+K04688+K04079+K04371+K04354+K04392+K11584+K04392+K09487+K04079+K11584+K04392+K04392+K07198+K04371+K04392+K04354+K04079+K04354+K04392+K04371+K04371+K11584+K11583+K04079+K04392+K04392+K04079…	no
Riboflavin metabolism	map00740	9	23	4644	7070	0.937539	1	evm.TU.Gh_D04G1523|K14652;evm.TU.Gh_D11G0018|K14379;evm.TU.Gh_D11G0112|K00794;evm.TU.Gh_Sca186914G01|K14652;evm.TU.Gh_A11G0020|K14379;evm.TU.Gh_A04G0979|K14652;evm.TU.Gh_A09G1200|K00793;evm.TU.Gh_A03G1543|K14652;evm.TU.Gh_D09G1206|K00793	evm.TU.Gh_D11G0018|K14379;evm.TU.Gh_A11G0020|K14379	2	evm.TU.Gh_D04G1523|K14652;evm.TU.Gh_D11G0112|K00794;evm.TU.Gh_Sca186914G01|K14652;evm.TU.Gh_A04G0979|K14652;evm.TU.Gh_A09G1200|K00793;evm.TU.Gh_A03G1543|K14652;evm.TU.Gh_D09G1206|K00793	7	http://www.kegg.jp/pathway/map00740+K14652+K14379+K00794+K14652+K14379+K14652+K00793+K14652+K00793	no
Hippo signaling pathway	map04390	25	66	4628	7027	0.994431	1	evm.TU.Gh_A02G0383|K06269;evm.TU.Gh_D06G0307|K06630;evm.TU.Gh_A06G0678|K06685;evm.TU.Gh_A13G0847|K04382;evm.TU.Gh_A09G1990|K06269;evm.TU.Gh_D04G1324|K04382;evm.TU.Gh_A07G2329|K04354;evm.TU.Gh_D05G0445|K04354;evm.TU.Gh_D02G0435|K06269;evm.TU.Gh_A13G1511|K08959;evm.TU.Gh_D11G3536|K06685;evm.TU.Gh_D06G0524|K04354;evm.TU.Gh_A05G0339|K04354;evm.TU.Gh_A05G0778|K06269;evm.TU.Gh_D07G0991|K06269;evm.TU.Gh…	evm.TU.Gh_D06G0307|K06630;evm.TU.Gh_D04G1324|K04382;evm.TU.Gh_D11G3536|K06685;evm.TU.Gh_D07G0991|K06269;evm.TU.Gh_D08G1656|K06685;evm.TU.Gh_D05G1475|K06630;evm.TU.Gh_A11G2984|K06685	7	evm.TU.Gh_A02G0383|K06269;evm.TU.Gh_A06G0678|K06685;evm.TU.Gh_A13G0847|K04382;evm.TU.Gh_A09G1990|K06269;evm.TU.Gh_A07G2329|K04354;evm.TU.Gh_D05G0445|K04354;evm.TU.Gh_D02G0435|K06269;evm.TU.Gh_A13G1511|K08959;evm.TU.Gh_D06G0524|K04354;evm.TU.Gh_A05G0339|K04354;evm.TU.Gh_A05G0778|K06269;evm.TU.Gh_D06G0338|K06269;evm.TU.Gh_D06G0926|K04354;evm.TU.Gh_D06G0778|K06685;evm.TU.Gh_A13G1484|K06269;evm.TU.Gh…	18	http://www.kegg.jp/pathway/map04390+K06269+K06630+K06685+K04382+K06269+K04382+K04354+K04354+K06269+K08959+K06685+K04354+K04354+K06269+K06269+K06269+K04354+K06685+K06269+K04354+K06685+K04354+K06630+K06685+K06269	no
Naphthalene degradation	map00626	3	8	4650	7085	0.875973	1	evm.TU.Gh_D01G0907|K00121;evm.TU.Gh_A01G0872|K00121;evm.TU.Gh_A06G0272|K00121	evm.TU.Gh_A06G0272|K00121	1	evm.TU.Gh_D01G0907|K00121;evm.TU.Gh_A01G0872|K00121	2	http://www.kegg.jp/pathway/map00626+K00121+K00121+K00121	no
Legionellosis	map05134	38	91	4615	7002	0.993849	1	evm.TU.Gh_D01G1281|K13525;evm.TU.Gh_A03G1210|K07937;evm.TU.Gh_A12G1470|K04077;evm.TU.Gh_D11G2589|K04077;evm.TU.Gh_Sca006071G01|K03231;evm.TU.Gh_A11G1807|K07937;evm.TU.Gh_A05G2725|K07937;evm.TU.Gh_D13G1899|K07937;evm.TU.Gh_D06G1139|K14416;evm.TU.Gh_A11G2888|K13525;evm.TU.Gh_A02G1306|K07874;evm.TU.Gh_A08G1062|K07937;evm.TU.Gh_D08G0450|K07937;evm.TU.Gh_D03G1002|K07874;evm.TU.Gh_A11G0977|K07937;evm.T…	evm.TU.Gh_D11G2589|K04077;evm.TU.Gh_D13G1899|K07937;evm.TU.Gh_D06G1139|K14416;evm.TU.Gh_A11G2888|K13525;evm.TU.Gh_A02G1306|K07874;evm.TU.Gh_A05G1121|K04077;evm.TU.Gh_A06G1336|K13525;evm.TU.Gh_D05G1291|K04077;evm.TU.Gh_D04G1111|K03231;evm.TU.Gh_D04G1110|K03231;evm.TU.Gh_A08G0360|K07953;evm.TU.Gh_D12G0410|K03233;evm.TU.Gh_D12G1265|K07953;evm.TU.Gh_D01G0921|K03231;evm.TU.Gh_D06G1831|K03231	15	evm.TU.Gh_D01G1281|K13525;evm.TU.Gh_A03G1210|K07937;evm.TU.Gh_A12G1470|K04077;evm.TU.Gh_Sca006071G01|K03231;evm.TU.Gh_A11G1807|K07937;evm.TU.Gh_A05G2725|K07937;evm.TU.Gh_A08G1062|K07937;evm.TU.Gh_D08G0450|K07937;evm.TU.Gh_D03G1002|K07874;evm.TU.Gh_A11G0977|K07937;evm.TU.Gh_D08G1540|K07874;evm.TU.Gh_A12G1110|K07937;evm.TU.Gh_A03G0527|K07874;evm.TU.Gh_D12G1235|K07937;evm.TU.Gh_D09G1387|K13525;evm.T…	23	http://www.kegg.jp/pathway/map05134+K13525+K07937+K04077+K04077+K03231+K07937+K07937+K07937+K14416+K13525+K07874+K07937+K07937+K07874+K07937+K04077+K13525+K04077+K07874+K07937+K07874+K07937+K13525+K07874+K07874+K03231+K03231+K04077+K07874+K07953+K09414+K07953+K04077+K07953+K03233+K07953+K03231+K03231	no
Aminobenzoate degradation	map00627	19	39	4634	7054	0.886825	1	evm.TU.Gh_A10G1725|K00517;evm.TU.Gh_A04G0604|K01512;evm.TU.Gh_A12G1695|K00517;evm.TU.Gh_D04G1716|K00517;evm.TU.Gh_D04G1715|K00517;evm.TU.Gh_A12G0265|K00517;evm.TU.Gh_D06G1613|K00517;evm.TU.Gh_A12G1342|K00517;evm.TU.Gh_A07G1481|K00517;evm.TU.Gh_D12G1468|K00517;evm.TU.Gh_A02G0784|K07511;evm.TU.Gh_D12G0534|K00517;evm.TU.Gh_D12G0394|K00517;evm.TU.Gh_A06G1290|K00517;evm.TU.Gh_A12G0685|K00517;evm.TU.Gh…	evm.TU.Gh_A12G1695|K00517;evm.TU.Gh_D06G1613|K00517;evm.TU.Gh_A06G1290|K00517	3	evm.TU.Gh_A10G1725|K00517;evm.TU.Gh_A04G0604|K01512;evm.TU.Gh_D04G1716|K00517;evm.TU.Gh_D04G1715|K00517;evm.TU.Gh_A12G0265|K00517;evm.TU.Gh_A12G1342|K00517;evm.TU.Gh_A07G1481|K00517;evm.TU.Gh_D12G1468|K00517;evm.TU.Gh_A02G0784|K07511;evm.TU.Gh_D12G0534|K00517;evm.TU.Gh_D12G0394|K00517;evm.TU.Gh_A12G0685|K00517;evm.TU.Gh_A12G0520|K00517;evm.TU.Gh_D02G0833|K07511;evm.TU.Gh_D11G1904|K00517;evm.TU.Gh…	16	http://www.kegg.jp/pathway/map00627+K00517+K01512+K00517+K00517+K00517+K00517+K00517+K00517+K00517+K00517+K07511+K00517+K00517+K00517+K00517+K00517+K07511+K00517+K00517	no
Cutin, suberine and wax biosynthesis	map00073	30	78	4623	7015	0.996325	1	evm.TU.Gh_D12G2271|K15398;evm.TU.Gh_D04G0694|K15404;evm.TU.Gh_A08G2014|K15400;evm.TU.Gh_D08G2406|K15400;evm.TU.Gh_A06G1848|K15400;evm.TU.Gh_A09G0268|K15402;evm.TU.Gh_A07G0991|K13356;evm.TU.Gh_D08G1040|K15406;evm.TU.Gh_D04G0153|K15402;evm.TU.Gh_A08G1178|K15398;evm.TU.Gh_D11G2249|K15402;evm.TU.Gh_D08G0086|K13356;evm.TU.Gh_A09G1215|K13356;evm.TU.Gh_A11G3200|K15398;evm.TU.Gh_A11G3201|K15402;evm.TU.Gh…	evm.TU.Gh_D12G2271|K15398;evm.TU.Gh_D04G0694|K15404;evm.TU.Gh_A08G2014|K15400;evm.TU.Gh_D08G2406|K15400;evm.TU.Gh_A09G0268|K15402;evm.TU.Gh_A08G1178|K15398;evm.TU.Gh_D08G0086|K13356;evm.TU.Gh_D08G1463|K15398;evm.TU.Gh_A08G0044|K13356;evm.TU.Gh_D04G1447|K15402;evm.TU.Gh_D11G0944|K15398;evm.TU.Gh_A08G2377|K15398;evm.TU.Gh_A11G0806|K15398;evm.TU.Gh_A06G1389|K15404;evm.TU.Gh_D09G0279|K15398;evm.TU.Gh…	16	evm.TU.Gh_A06G1848|K15400;evm.TU.Gh_A07G0991|K13356;evm.TU.Gh_D08G1040|K15406;evm.TU.Gh_D04G0153|K15402;evm.TU.Gh_D11G2249|K15402;evm.TU.Gh_A09G1215|K13356;evm.TU.Gh_A11G3200|K15398;evm.TU.Gh_A11G3201|K15402;evm.TU.Gh_A13G0955|K15406;evm.TU.Gh_A13G1589|K15400;evm.TU.Gh_D13G1950|K15400;evm.TU.Gh_D06G0033|K15400;evm.TU.Gh_A13G0366|K15406;evm.TU.Gh_D02G2073|K15406	14	http://www.kegg.jp/pathway/map00073+K15398+K15404+K15400+K15400+K15400+K15402+K13356+K15406+K15402+K15398+K15402+K13356+K13356+K15398+K15402+K15406+K15400+K15398+K13356+K15402+K15400+K15400+K15406+K15398+K15398+K15398+K15404+K15398+K15406+K15398	no
Vitamin digestion and absorption	map04977	1	6	4652	7087	0.970754	1	evm.TU.Gh_D09G1558|K14617	.	0	evm.TU.Gh_D09G1558|K14617	1	http://www.kegg.jp/pathway/map04977+K14617	no
Salivary secretion	map04970	0	1	4653	7092	1	1	-	.	0	.	0	http://www.kegg.jp/pathway/map04970+	no
Carbohydrate digestion and absorption	map04973	4	7	4649	7086	0.6946	1	evm.TU.Gh_D06G0665|K00844;evm.TU.Gh_A06G0587|K00844;evm.TU.Gh_A06G0010|K01176;evm.TU.Gh_D13G2268|K00844	evm.TU.Gh_D06G0665|K00844;evm.TU.Gh_D13G2268|K00844	2	evm.TU.Gh_A06G0587|K00844;evm.TU.Gh_A06G0010|K01176	2	http://www.kegg.jp/pathway/map04973+K00844+K00844+K01176+K00844	no
Basal transcription factors	map03022	29	86	4624	7007	0.999613	1	evm.TU.Gh_D13G1840|K03120;evm.TU.Gh_D09G1668|K02202;evm.TU.Gh_D10G2115|K03139;evm.TU.Gh_D11G0216|K10843;evm.TU.Gh_A11G2416|K06634;evm.TU.Gh_Sca013939G01|K03131;evm.TU.Gh_D12G0785|K10842;evm.TU.Gh_A11G2887|K14649;evm.TU.Gh_A05G2192|K03139;evm.TU.Gh_D11G3273|K14649;evm.TU.Gh_A01G0985|K03129;evm.TU.Gh_A10G1854|K03139;evm.TU.Gh_D01G1163|K03124;evm.TU.Gh_D13G2239|K03135;evm.TU.Gh_Sca005423G01|K03131;e…	evm.TU.Gh_D13G1840|K03120;evm.TU.Gh_D10G2115|K03139;evm.TU.Gh_A11G2416|K06634;evm.TU.Gh_D12G0785|K10842;evm.TU.Gh_A11G2887|K14649;evm.TU.Gh_D11G3273|K14649;evm.TU.Gh_A01G0985|K03129;evm.TU.Gh_A10G1854|K03139;evm.TU.Gh_D01G1163|K03124;evm.TU.Gh_D13G2239|K03135;evm.TU.Gh_D05G0597|K03130;evm.TU.Gh_D10G1744|K03135;evm.TU.Gh_A05G0481|K03130;evm.TU.Gh_A08G1894|K03120;evm.TU.Gh_D11G2733|K06634;evm.TU.Gh…	16	evm.TU.Gh_D09G1668|K02202;evm.TU.Gh_D11G0216|K10843;evm.TU.Gh_Sca013939G01|K03131;evm.TU.Gh_A05G2192|K03139;evm.TU.Gh_Sca005423G01|K03131;evm.TU.Gh_A13G0532|K03131;evm.TU.Gh_A13G1851|K03135;evm.TU.Gh_A07G0913|K03122;evm.TU.Gh_D09G0505|K02202;evm.TU.Gh_D07G0820|K03136;evm.TU.Gh_A09G0083|K14649;evm.TU.Gh_D03G1432|K10843;evm.TU.Gh_D09G1144|K03124	13	http://www.kegg.jp/pathway/map03022+K03120+K02202+K03139+K10843+K06634+K03131+K10842+K14649+K03139+K14649+K03129+K03139+K03124+K03135+K03131+K03131+K03130+K03135+K03135+K03122+K02202+K03136+K03130+K03120+K06634+K14649+K10843+K03124+K06634	no
Glycosaminoglycan biosynthesis - chondroitin sulfate / dermatan sulfate	map00532	3	11	4650	7082	0.957784	1	evm.TU.Gh_D02G1476|K00771;evm.TU.Gh_A11G2048|K00771;evm.TU.Gh_A11G2571|K00771	.	0	evm.TU.Gh_D02G1476|K00771;evm.TU.Gh_A11G2048|K00771;evm.TU.Gh_A11G2571|K00771	3	http://www.kegg.jp/pathway/map00532+K00771+K00771+K00771	no
RNA polymerase	map03020	30	70	4623	7023	0.982449	1	evm.TU.Gh_D11G0014|K03009;evm.TU.Gh_A11G0042|K03021;evm.TU.Gh_D11G0040|K03021;evm.TU.Gh_D06G1728|K03012;evm.TU.Gh_A03G0298|K03018;evm.TU.Gh_A11G2950|K03021;evm.TU.Gh_D11G0090|K03014;evm.TU.Gh_A03G0395|K03020;evm.TU.Gh_A04G0436|K03016;evm.TU.Gh_D11G3435|K03027;evm.TU.Gh_D12G2563|K03019;evm.TU.Gh_D04G1580|K03011;evm.TU.Gh_A09G1113|K03013;evm.TU.Gh_D03G0435|K03027;evm.TU.Gh_D03G1146|K03020;evm.TU.Gh…	evm.TU.Gh_D11G0014|K03009;evm.TU.Gh_A11G0042|K03021;evm.TU.Gh_D11G0040|K03021;evm.TU.Gh_D06G1728|K03012;evm.TU.Gh_A03G0298|K03018;evm.TU.Gh_A11G2950|K03021;evm.TU.Gh_D11G0090|K03014;evm.TU.Gh_A03G0395|K03020;evm.TU.Gh_A04G0436|K03016;evm.TU.Gh_D11G3435|K03027;evm.TU.Gh_D12G2563|K03019;evm.TU.Gh_D04G1580|K03011;evm.TU.Gh_A09G1113|K03013;evm.TU.Gh_D03G0435|K03027;evm.TU.Gh_D03G1146|K03020;evm.TU.Gh…	28	evm.TU.Gh_D03G1851|K03005;evm.TU.Gh_Sca017964G01|K03006	2	http://www.kegg.jp/pathway/map03020+K03009+K03021+K03021+K03012+K03018+K03021+K03014+K03020+K03016+K03027+K03019+K03011+K03013+K03027+K03020+K03021+K03005+K03006+K03007+K03022+K03021+K03013+K03027+K03000+K03027+K03012+K03011+K03027+K03013+K03027	no
Sulfur relay system	map04122	5	14	4648	7079	0.925924	1	evm.TU.Gh_D06G1839|K03635;evm.TU.Gh_A08G0087|K03639;evm.TU.Gh_D08G0128|K03639;evm.TU.Gh_D11G1027|K03639;evm.TU.Gh_A07G1081|K03635	evm.TU.Gh_A08G0087|K03639;evm.TU.Gh_D08G0128|K03639;evm.TU.Gh_D11G1027|K03639;evm.TU.Gh_A07G1081|K03635	4	evm.TU.Gh_D06G1839|K03635	1	http://www.kegg.jp/pathway/map04122+K03635+K03639+K03639+K03639+K03635	no
Ubiquitin mediated proteolysis	map04120	136	276	4517	6817	0.997943	1	evm.TU.Gh_D09G0998|K10601;evm.TU.Gh_A11G0093|K03363;evm.TU.Gh_A11G0094|K03363;evm.TU.Gh_A12G2662|K03363;evm.TU.Gh_D02G0036|K06689;evm.TU.Gh_D11G1648|K04506;evm.TU.Gh_D02G2041|K10140;evm.TU.Gh_A04G0010|K06689;evm.TU.Gh_D07G0458|K03363;evm.TU.Gh_A05G0825|K10575;evm.TU.Gh_A01G1404|K03094;evm.TU.Gh_D02G0527|K03347;evm.TU.Gh_A10G1432|K03354;evm.TU.Gh_A10G2162|K03348;evm.TU.Gh_A10G0203|K03351;evm.TU.Gh…	evm.TU.Gh_A11G0093|K03363;evm.TU.Gh_A11G0094|K03363;evm.TU.Gh_A12G2662|K03363;evm.TU.Gh_D11G1648|K04506;evm.TU.Gh_D02G2041|K10140;evm.TU.Gh_A01G1404|K03094;evm.TU.Gh_A10G1432|K03354;evm.TU.Gh_A10G2162|K03348;evm.TU.Gh_A10G0203|K03351;evm.TU.Gh_A03G1624|K10140;evm.TU.Gh_A07G2249|K06688;evm.TU.Gh_A13G1275|K10603;evm.TU.Gh_D09G1747|K04506;evm.TU.Gh_A08G1359|K10577;evm.TU.Gh_D11G0793|K10598;evm.TU.Gh…	70	evm.TU.Gh_D09G0998|K10601;evm.TU.Gh_D02G0036|K06689;evm.TU.Gh_A04G0010|K06689;evm.TU.Gh_D07G0458|K03363;evm.TU.Gh_A05G0825|K10575;evm.TU.Gh_D02G0527|K03347;evm.TU.Gh_A04G0592|K10144;evm.TU.Gh_D03G1104|K10260;evm.TU.Gh_D05G1814|K10688;evm.TU.Gh_D11G0995|K06689;evm.TU.Gh_A13G1276|K10580;evm.TU.Gh_A10G1633|K04506;evm.TU.Gh_A11G0853|K06689;evm.TU.Gh_D10G1113|K06689;evm.TU.Gh_A01G1811|K10588;evm.TU.Gh…	66	http://www.kegg.jp/pathway/map04120+K10601+K03363+K03363+K03363+K06689+K04506+K10140+K06689+K03363+K10575+K03094+K03347+K03354+K03348+K03351+K10144+K10260+K10140+K06688+K10688+K06689+K10580+K10603+K04506+K04506+K06689+K10577+K06689+K10588+K10598+K06689+K03364+K10588+K10143+K03875+K03350+K10595+K03364+K03869+K06689+K10606+K10260+K03178+K03869+K10581+K10570+K04506+K04554+K03363+K04506+K03347+K03349…	no
Vasopressin-regulated water reabsorption	map04962	24	46	4629	7047	0.850241	1	evm.TU.Gh_D08G1611|K07904;evm.TU.Gh_A09G2459|K10418;evm.TU.Gh_A08G1321|K07904;evm.TU.Gh_A01G1231|K10418;evm.TU.Gh_D01G1416|K10418;evm.TU.Gh_A02G0163|K07904;evm.TU.Gh_D07G1913|K12462;evm.TU.Gh_A05G1499|K12462;evm.TU.Gh_A04G0142|K10418;evm.TU.Gh_D02G0543|K10418;evm.TU.Gh_A07G0356|K10418;evm.TU.Gh_D10G1287|K07904;evm.TU.Gh_A10G1211|K07904;evm.TU.Gh_D10G1712|K10418;evm.TU.Gh_D07G0418|K10418;evm.TU.Gh…	evm.TU.Gh_A09G2459|K10418;evm.TU.Gh_A01G1231|K10418;evm.TU.Gh_D01G1416|K10418;evm.TU.Gh_A02G0163|K07904;evm.TU.Gh_D07G1913|K12462;evm.TU.Gh_A04G0142|K10418;evm.TU.Gh_D02G0543|K10418;evm.TU.Gh_A07G0356|K10418;evm.TU.Gh_D07G0418|K10418;evm.TU.Gh_A03G1917|K07904;evm.TU.Gh_D10G0082|K07904;evm.TU.Gh_D02G0204|K07904;evm.TU.Gh_A10G0078|K07904;evm.TU.Gh_A02G0486|K10418;evm.TU.Gh_A07G0915|K10418;evm.TU.Gh…	17	evm.TU.Gh_D08G1611|K07904;evm.TU.Gh_A08G1321|K07904;evm.TU.Gh_A05G1499|K12462;evm.TU.Gh_D10G1287|K07904;evm.TU.Gh_A10G1211|K07904;evm.TU.Gh_D10G1712|K10418;evm.TU.Gh_A12G0416|K07904	7	http://www.kegg.jp/pathway/map04962+K07904+K10418+K07904+K10418+K10418+K07904+K12462+K12462+K10418+K10418+K10418+K07904+K07904+K10418+K10418+K07904+K07904+K07904+K07904+K10418+K10418+K07904+K07904+K12462	no
Morphine addiction	map05032	5	14	4648	7079	0.925924	1	evm.TU.Gh_A02G1778|K15015;evm.TU.Gh_D03G0673|K15015;evm.TU.Gh_A05G2531|K15015;evm.TU.Gh_A11G3044|K15015;evm.TU.Gh_D05G2807|K15015	evm.TU.Gh_A11G3044|K15015	1	evm.TU.Gh_A02G1778|K15015;evm.TU.Gh_D03G0673|K15015;evm.TU.Gh_A05G2531|K15015;evm.TU.Gh_D05G2807|K15015	4	http://www.kegg.jp/pathway/map05032+K15015+K15015+K15015+K15015+K15015	no
Nicotine addiction	map05033	5	14	4648	7079	0.925924	1	evm.TU.Gh_A02G1778|K15015;evm.TU.Gh_D03G0673|K15015;evm.TU.Gh_A05G2531|K15015;evm.TU.Gh_A11G3044|K15015;evm.TU.Gh_D05G2807|K15015	evm.TU.Gh_A11G3044|K15015	1	evm.TU.Gh_A02G1778|K15015;evm.TU.Gh_D03G0673|K15015;evm.TU.Gh_A05G2531|K15015;evm.TU.Gh_D05G2807|K15015	4	http://www.kegg.jp/pathway/map05033+K15015+K15015+K15015+K15015+K15015	no

## Sheet: YZ_PEC-VS-YZ_NEC. KEGG
Name	Map	Count1	Count2	Count3	Count4	p	q	Gene_in_DE	Up_Gene	Up_Count	Down_Gene	Down_Count	Links	Result
Systemic lupus erythematosus	map05322	77	34	3730	7905	1.29345e-15	3.69926e-13	evm.TU.Gh_D08G2019|K11251;evm.TU.Gh_A03G0342|K11254;evm.TU.Gh_A11G1156|K11251;evm.TU.Gh_D08G0024|K11254;evm.TU.Gh_A08G2531|K11254;evm.TU.Gh_A01G1879|K11251;evm.TU.Gh_A13G2000|K11254;evm.TU.Gh_D02G0996|K11088;evm.TU.Gh_D07G2116|K11251;evm.TU.Gh_A13G1990|K11252;evm.TU.Gh_D05G0853|K11252;evm.TU.Gh_D09G0848|K11252;evm.TU.Gh_A08G2548|K11254;evm.TU.Gh_A08G2542|K11252;evm.TU.Gh_A08G2533|K11254;evm.TU.Gh…	evm.TU.Gh_D08G2019|K11251;evm.TU.Gh_A03G0342|K11254;evm.TU.Gh_A11G1156|K11251;evm.TU.Gh_D08G0024|K11254;evm.TU.Gh_A08G2531|K11254;evm.TU.Gh_A01G1879|K11251;evm.TU.Gh_A13G2000|K11254;evm.TU.Gh_D02G0996|K11088;evm.TU.Gh_D07G2116|K11251;evm.TU.Gh_A13G1990|K11252;evm.TU.Gh_D05G0853|K11252;evm.TU.Gh_D09G0848|K11252;evm.TU.Gh_A08G2548|K11254;evm.TU.Gh_A08G2542|K11252;evm.TU.Gh_A08G2533|K11254;evm.TU.Gh…	76	evm.TU.Gh_D13G2108|K11251	1	http://www.kegg.jp/pathway/map05322+K11251+K11254+K11251+K11254+K11254+K11251+K11254+K11088+K11251+K11252+K11252+K11252+K11254+K11252+K11254+K11252+K11252+K11254+K11251+K11252+K11254+K11254+K11254+K11251+K11253+K11253+K11252+K11254+K11088+K11088+K11254+K11251+K11251+K11087+K11251+K11087+K11251+K11254+K11254+K11254+K11254+K11254+K11254+K11087+K11253+K11251+K11253+K11253+K11252+K11254+K11251+K11087…	yes
Alcoholism	map05034	95	62	3712	7877	3.29865e-13	3.14472e-11	evm.TU.Gh_D05G3876|K04371;evm.TU.Gh_A07G0124|K04368;evm.TU.Gh_D08G2019|K11251;evm.TU.Gh_A05G0237|K04368;evm.TU.Gh_A03G0342|K11254;evm.TU.Gh_A11G1156|K11251;evm.TU.Gh_D08G0024|K11254;evm.TU.Gh_A02G0383|K06269;evm.TU.Gh_A08G2531|K11254;evm.TU.Gh_A01G1879|K11251;evm.TU.Gh_A13G2000|K11254;evm.TU.Gh_D07G2116|K11251;evm.TU.Gh_A13G1990|K11252;evm.TU.Gh_D05G0853|K11252;evm.TU.Gh_D09G0848|K11252;evm.TU.Gh…	evm.TU.Gh_D08G2019|K11251;evm.TU.Gh_A03G0342|K11254;evm.TU.Gh_A11G1156|K11251;evm.TU.Gh_D08G0024|K11254;evm.TU.Gh_A08G2531|K11254;evm.TU.Gh_A01G1879|K11251;evm.TU.Gh_A13G2000|K11254;evm.TU.Gh_D07G2116|K11251;evm.TU.Gh_A13G1990|K11252;evm.TU.Gh_D05G0853|K11252;evm.TU.Gh_D09G0848|K11252;evm.TU.Gh_A08G2548|K11254;evm.TU.Gh_A08G2542|K11252;evm.TU.Gh_D06G0700|K11303;evm.TU.Gh_A08G2533|K11254;evm.TU.Gh…	78	evm.TU.Gh_D05G3876|K04371;evm.TU.Gh_A07G0124|K04368;evm.TU.Gh_A05G0237|K04368;evm.TU.Gh_A02G0383|K06269;evm.TU.Gh_A08G1183|K04371;evm.TU.Gh_A03G0291|K04371;evm.TU.Gh_A02G0897|K06269;evm.TU.Gh_D02G0435|K06269;evm.TU.Gh_D03G1283|K04371;evm.TU.Gh_A05G0864|K04371;evm.TU.Gh_D08G1467|K04371;evm.TU.Gh_D13G2108|K11251;evm.TU.Gh_D07G0094|K04368;evm.TU.Gh_D07G2384|K04368;evm.TU.Gh_A06G0660|K04368;evm.TU.Gh…	17	http://www.kegg.jp/pathway/map05034+K04371+K04368+K11251+K04368+K11254+K11251+K11254+K06269+K11254+K11251+K11254+K11251+K11252+K11252+K11252+K11254+K11252+K11303+K11254+K11252+K11252+K11254+K04371+K11251+K11252+K11254+K11254+K11254+K11251+K06067+K04371+K11253+K11253+K04371+K04371+K06067+K11252+K11254+K11254+K11251+K06269+K06269+K11251+K11251+K11251+K11254+K04371+K11254+K11254+K11254+K11254+K11254…	yes
Fatty acid elongation	map00062	59	31	3748	7908	1.04369e-10	5.96991e-09	evm.TU.Gh_D07G1331|K15397;evm.TU.Gh_D05G1846|K15397;evm.TU.Gh_A01G0045|K15397;evm.TU.Gh_A09G0423|K15397;evm.TU.Gh_A06G0501|K15397;evm.TU.Gh_D03G1200|K10251;evm.TU.Gh_D03G1205|K10251;evm.TU.Gh_A03G0701|K15397;evm.TU.Gh_D01G0046|K15397;evm.TU.Gh_D07G0936|K15397;evm.TU.Gh_D06G2376|K15397;evm.TU.Gh_A05G0127|K15397;evm.TU.Gh_A03G1143|K10251;evm.TU.Gh_D01G1810|K15397;evm.TU.Gh_A10G1051|K15397;evm.TU.Gh…	evm.TU.Gh_D07G1331|K15397;evm.TU.Gh_A01G0045|K15397;evm.TU.Gh_A09G0423|K15397;evm.TU.Gh_A06G0501|K15397;evm.TU.Gh_D03G1200|K10251;evm.TU.Gh_D03G1205|K10251;evm.TU.Gh_D01G0046|K15397;evm.TU.Gh_D07G0936|K15397;evm.TU.Gh_D06G2376|K15397;evm.TU.Gh_A03G1143|K10251;evm.TU.Gh_D01G1810|K15397;evm.TU.Gh_A10G1051|K15397;evm.TU.Gh_A11G3137|K10703;evm.TU.Gh_Sca032732G01|K15397;evm.TU.Gh_D09G2145|K15397;evm.T…	47	evm.TU.Gh_D05G1846|K15397;evm.TU.Gh_A03G0701|K15397;evm.TU.Gh_A05G0127|K15397;evm.TU.Gh_D08G1533|K01074;evm.TU.Gh_A08G2130|K15397;evm.TU.Gh_D12G0957|K01074;evm.TU.Gh_A08G1244|K01074;evm.TU.Gh_D05G0189|K15397;evm.TU.Gh_A10G1742|K10258;evm.TU.Gh_D02G0946|K15397;evm.TU.Gh_A05G1657|K15397;evm.TU.Gh_D02G0833|K07511	12	http://www.kegg.jp/pathway/map00062+K15397+K15397+K15397+K15397+K15397+K10251+K10251+K15397+K15397+K15397+K15397+K15397+K10251+K15397+K15397+K10703+K15397+K01074+K15397+K15397+K15397+K15397+K15397+K15397+K01074+K15397+K15397+K10258+K15397+K01074+K15397+K01074+K15397+K15397+K15397+K15397+K15397+K15397+K15397+K10258+K15397+K15397+K15397+K10258+K15397+K15397+K15397+K15397+K15397+K10703+K07511+K15397…	yes
Plant hormone signal transduction	map04075	311	425	3496	7514	4.73828e-09	2.25858e-07	evm.TU.Gh_D10G1627|K14490;evm.TU.Gh_D07G0374|K14484;evm.TU.Gh_D05G1978|K14505;evm.TU.Gh_A07G0197|K14491;evm.TU.Gh_A06G0579|K14497;evm.TU.Gh_A10G0575|K14484;evm.TU.Gh_A05G2447|K14432;evm.TU.Gh_D11G2680|K14490;evm.TU.Gh_A01G1578|K14431;evm.TU.Gh_A02G0789|K14498;evm.TU.Gh_A07G1280|K14506;evm.TU.Gh_A09G1947|K14484;evm.TU.Gh_D06G1764|K14496;evm.TU.Gh_D02G2045|K14487;evm.TU.Gh_D05G3931|K14491;evm.TU.Gh…	evm.TU.Gh_D10G1627|K14490;evm.TU.Gh_D07G0374|K14484;evm.TU.Gh_D05G1978|K14505;evm.TU.Gh_A05G2447|K14432;evm.TU.Gh_D05G3931|K14491;evm.TU.Gh_A13G0267|K14489;evm.TU.Gh_D11G0489|K14498;evm.TU.Gh_Sca005214G02|K14491;evm.TU.Gh_A03G1136|K14491;evm.TU.Gh_D10G1600|K14484;evm.TU.Gh_A12G0049|K14490;evm.TU.Gh_D05G2656|K14492;evm.TU.Gh_A13G2133|K14491;evm.TU.Gh_A13G0149|K13946;evm.TU.Gh_D05G2240|K14492;evm.T…	135	evm.TU.Gh_A07G0197|K14491;evm.TU.Gh_A06G0579|K14497;evm.TU.Gh_A10G0575|K14484;evm.TU.Gh_D11G2680|K14490;evm.TU.Gh_A01G1578|K14431;evm.TU.Gh_A02G0789|K14498;evm.TU.Gh_A07G1280|K14506;evm.TU.Gh_A09G1947|K14484;evm.TU.Gh_D06G1764|K14496;evm.TU.Gh_D02G2045|K14487;evm.TU.Gh_D08G2044|K14516;evm.TU.Gh_A07G0307|K14515;evm.TU.Gh_D13G0171|K13946;evm.TU.Gh_A08G1117|K14496;evm.TU.Gh_D02G0992|K14504;evm.TU.Gh…	176	http://www.kegg.jp/pathway/map04075+K14490+K14484+K14505+K14491+K14497+K14484+K14432+K14490+K14431+K14498+K14506+K14484+K14496+K14487+K14491+K14516+K14515+K14489+K13946+K14498+K14496+K14504+K14487+K14487+K14493+K14514+K14491+K14491+K14484+K14500+K14490+K14515+K14496+K14514+K14515+K14500+K14508+K14514+K14492+K14496+K14491+K14499+K13946+K14496+K14492+K14487+K14510+K14487+K14484+K14484+K14484+K14515…	yes
Chloroalkane and chloroalkene degradation	map00625	46	25	3761	7914	2.07986e-08	7.4355e-07	evm.TU.Gh_A12G1314|K00128;evm.TU.Gh_D04G0292|K00128;evm.TU.Gh_A02G0751|K00128;evm.TU.Gh_A04G0901|K08726;evm.TU.Gh_D05G0697|K00128;evm.TU.Gh_A05G3311|K00128;evm.TU.Gh_D13G2284|K08726;evm.TU.Gh_D05G2245|K00128;evm.TU.Gh_D07G2232|K00128;evm.TU.Gh_D13G0670|K08726;evm.TU.Gh_A10G0691|K08726;evm.TU.Gh_D11G1483|K01563;evm.TU.Gh_D13G2295|K08726;evm.TU.Gh_D13G2293|K08726;evm.TU.Gh_D13G2291|K08726;evm.TU.Gh…	evm.TU.Gh_D04G0292|K00128;evm.TU.Gh_A04G0901|K08726;evm.TU.Gh_D05G0697|K00128;evm.TU.Gh_A05G3311|K00128;evm.TU.Gh_D05G2245|K00128;evm.TU.Gh_A10G0691|K08726;evm.TU.Gh_D02G1665|K00128;evm.TU.Gh_D04G1413|K08726;evm.TU.Gh_D11G2766|K08726;evm.TU.Gh_D03G0595|K08726;evm.TU.Gh_D03G0106|K00128;evm.TU.Gh_D10G0696|K08726;evm.TU.Gh_A02G1192|K08726;evm.TU.Gh_A02G1616|K00128;evm.TU.Gh_A11G2448|K08726;evm.TU.Gh…	17	evm.TU.Gh_A12G1314|K00128;evm.TU.Gh_A02G0751|K00128;evm.TU.Gh_D13G2284|K08726;evm.TU.Gh_D07G2232|K00128;evm.TU.Gh_D13G0670|K08726;evm.TU.Gh_D11G1483|K01563;evm.TU.Gh_D13G2295|K08726;evm.TU.Gh_D13G2293|K08726;evm.TU.Gh_D13G2291|K08726;evm.TU.Gh_A07G2011|K00128;evm.TU.Gh_D11G1822|K08726;evm.TU.Gh_A13G1897|K08726;evm.TU.Gh_A01G0872|K00121;evm.TU.Gh_D13G2294|K08726;evm.TU.Gh_A06G0384|K00128;evm.TU.Gh…	29	http://www.kegg.jp/pathway/map00625+K00128+K00128+K00128+K08726+K00128+K00128+K08726+K00128+K00128+K08726+K08726+K01563+K08726+K08726+K08726+K00128+K00128+K08726+K08726+K08726+K08726+K08726+K00121+K00128+K08726+K00128+K08726+K00128+K00128+K08726+K08726+K08726+K00001+K08726+K00128+K00128+K08726+K08726+K08726+K08726+K00128+K00128+K08726+K00121+K08726+K00121	yes
Fatty acid metabolism	map00071	65	48	3742	7891	3.02878e-08	9.62478e-07	evm.TU.Gh_A08G2149|K10527;evm.TU.Gh_D07G1281|K01897;evm.TU.Gh_A01G1527|K01897;evm.TU.Gh_D11G1401|K07513;evm.TU.Gh_A07G1461|K07513;evm.TU.Gh_D10G2438|K01897;evm.TU.Gh_A12G1314|K00128;evm.TU.Gh_D13G0929|K01897;evm.TU.Gh_D04G0292|K00128;evm.TU.Gh_D01G1776|K01897;evm.TU.Gh_A02G0751|K00128;evm.TU.Gh_D05G0697|K00128;evm.TU.Gh_D10G1354|K01897;evm.TU.Gh_D11G3365|K01897;evm.TU.Gh_A05G3311|K00128;evm.TU.Gh…	evm.TU.Gh_D07G1281|K01897;evm.TU.Gh_A01G1527|K01897;evm.TU.Gh_A07G1461|K07513;evm.TU.Gh_D10G2438|K01897;evm.TU.Gh_D13G0929|K01897;evm.TU.Gh_D04G0292|K00128;evm.TU.Gh_D01G1776|K01897;evm.TU.Gh_D05G0697|K00128;evm.TU.Gh_A05G3311|K00128;evm.TU.Gh_D05G2245|K00128;evm.TU.Gh_A07G1181|K01897;evm.TU.Gh_D11G0240|K01897;evm.TU.Gh_D05G2232|K01897;evm.TU.Gh_D02G1665|K00128;evm.TU.Gh_D01G0187|K00232;evm.TU.Gh…	24	evm.TU.Gh_A08G2149|K10527;evm.TU.Gh_D11G1401|K07513;evm.TU.Gh_A12G1314|K00128;evm.TU.Gh_A02G0751|K00128;evm.TU.Gh_D10G1354|K01897;evm.TU.Gh_D11G3365|K01897;evm.TU.Gh_D09G0533|K01897;evm.TU.Gh_D07G2232|K00128;evm.TU.Gh_D10G1434|K07513;evm.TU.Gh_A01G0141|K00232;evm.TU.Gh_A10G1469|K10527;evm.TU.Gh_D06G1578|K14085;evm.TU.Gh_D13G0976|K00232;evm.TU.Gh_A09G0607|K10527;evm.TU.Gh_A07G2011|K00128;evm.TU.Gh…	41	http://www.kegg.jp/pathway/map00071+K10527+K01897+K01897+K07513+K07513+K01897+K00128+K01897+K00128+K01897+K00128+K00128+K01897+K01897+K00128+K01897+K00128+K01897+K00128+K07513+K00232+K01897+K10527+K14085+K00232+K10527+K01897+K00128+K00128+K00232+K00232+K00626+K00232+K01782+K01897+K01897+K01897+K00232+K01897+K10527+K07513+K00121+K00128+K00128+K00232+K10527+K00128+K10527+K00128+K10527+K14085+K00001…	yes
Progesterone-mediated oocyte maturation	map04914	62	51	3745	7888	6.30524e-07	1.8033e-05	evm.TU.Gh_D05G3876|K04371;evm.TU.Gh_A07G0124|K04368;evm.TU.Gh_D09G0813|K06627;evm.TU.Gh_A05G0237|K04368;evm.TU.Gh_D11G3385|K13728;evm.TU.Gh_A06G0195|K06627;evm.TU.Gh_A05G0037|K06627;evm.TU.Gh_D05G2416|K05868;evm.TU.Gh_A10G0203|K03351;evm.TU.Gh_D08G0847|K05868;evm.TU.Gh_A03G0164|K04079;evm.TU.Gh_A01G0848|K05868;evm.TU.Gh_D05G1991|K06627;evm.TU.Gh_D03G1752|K06627;evm.TU.Gh_D08G1907|K03364;evm.TU.Gh…	evm.TU.Gh_D09G0813|K06627;evm.TU.Gh_D11G3385|K13728;evm.TU.Gh_A06G0195|K06627;evm.TU.Gh_A05G0037|K06627;evm.TU.Gh_D05G2416|K05868;evm.TU.Gh_A10G0203|K03351;evm.TU.Gh_D08G0847|K05868;evm.TU.Gh_A01G0848|K05868;evm.TU.Gh_D05G1991|K06627;evm.TU.Gh_D03G1752|K06627;evm.TU.Gh_D08G1907|K03364;evm.TU.Gh_D06G0428|K06627;evm.TU.Gh_D04G0667|K02178;evm.TU.Gh_A06G0399|K06627;evm.TU.Gh_A05G1796|K06627;evm.TU.Gh…	48	evm.TU.Gh_D05G3876|K04371;evm.TU.Gh_A07G0124|K04368;evm.TU.Gh_A05G0237|K04368;evm.TU.Gh_A03G0164|K04079;evm.TU.Gh_A08G1183|K04371;evm.TU.Gh_A12G2047|K03364;evm.TU.Gh_A03G0291|K04371;evm.TU.Gh_A02G1145|K03350;evm.TU.Gh_D03G1283|K04371;evm.TU.Gh_A05G0864|K04371;evm.TU.Gh_D08G1467|K04371;evm.TU.Gh_D07G0094|K04368;evm.TU.Gh_D07G2384|K04368;evm.TU.Gh_A06G0660|K04368	14	http://www.kegg.jp/pathway/map04914+K04371+K04368+K06627+K04368+K13728+K06627+K06627+K05868+K03351+K05868+K04079+K05868+K06627+K06627+K03364+K06627+K04371+K03364+K02178+K06627+K06627+K05868+K04079+K04371+K06627+K04371+K04371+K06627+K06627+K06627+K03357+K02178+K03350+K03352+K03353+K05868+K03350+K04371+K13728+K06627+K06627+K06627+K06627+K06627+K02178+K04371+K04371+K04368+K06627+K04368+K03350+K06627…	yes
Homologous recombination	map03440	48	40	3759	7899	1.40436e-05	0.000365134	evm.TU.Gh_D11G3224|K10740;evm.TU.Gh_A05G1349|K07466;evm.TU.Gh_D05G2412|K10875;evm.TU.Gh_A13G2088|K10875;evm.TU.Gh_A11G2481|K10901;evm.TU.Gh_D04G1313|K08775;evm.TU.Gh_D13G0905|K10879;evm.TU.Gh_D13G1210|K10875;evm.TU.Gh_D02G0249|K10866;evm.TU.Gh_D05G3038|K07466;evm.TU.Gh_D06G0868|K04482;evm.TU.Gh_D02G1353|K07466;evm.TU.Gh_A04G0816|K08775;evm.TU.Gh_D02G1460|K03655;evm.TU.Gh_A12G0391|K10875;evm.TU.Gh…	evm.TU.Gh_D11G3224|K10740;evm.TU.Gh_A05G1349|K07466;evm.TU.Gh_D05G2412|K10875;evm.TU.Gh_A13G2088|K10875;evm.TU.Gh_A11G2481|K10901;evm.TU.Gh_D04G1313|K08775;evm.TU.Gh_D13G0905|K10879;evm.TU.Gh_D02G0249|K10866;evm.TU.Gh_D06G0868|K04482;evm.TU.Gh_D02G1353|K07466;evm.TU.Gh_A04G0816|K08775;evm.TU.Gh_D02G1460|K03655;evm.TU.Gh_A12G0391|K10875;evm.TU.Gh_A11G0538|K03165;evm.TU.Gh_D06G0737|K03553;evm.TU.Gh…	43	evm.TU.Gh_D13G1210|K10875;evm.TU.Gh_D05G3038|K07466;evm.TU.Gh_D11G1733|K10901;evm.TU.Gh_A13G0957|K10875;evm.TU.Gh_D05G2617|K02335	5	http://www.kegg.jp/pathway/map03440+K10740+K07466+K10875+K10875+K10901+K08775+K10879+K10875+K10866+K07466+K04482+K07466+K08775+K03655+K10875+K10901+K03165+K03553+K04482+K03553+K03655+K04482+K10869+K07466+K10875+K10739+K10739+K03553+K04482+K02327+K10740+K07466+K10901+K02335+K07466+K10739+K03165+K08991+K02327+K10901+K10875+K10875+K10865+K03553+K10865+K10901+K10869+K10875	yes
Arachidonic acid metabolism	map00590	38	28	3769	7911	2.13705e-05	0.000470151	evm.TU.Gh_A04G0901|K08726;evm.TU.Gh_D04G0869|K01254;evm.TU.Gh_A12G2086|K00432;evm.TU.Gh_A12G2084|K00432;evm.TU.Gh_D13G2284|K08726;evm.TU.Gh_D13G0670|K08726;evm.TU.Gh_A10G0691|K08726;evm.TU.Gh_D13G2295|K08726;evm.TU.Gh_D13G2293|K08726;evm.TU.Gh_D13G2291|K08726;evm.TU.Gh_D12G2260|K00432;evm.TU.Gh_D03G0989|K01254;evm.TU.Gh_A09G2408|K00432;evm.TU.Gh_D11G1822|K08726;evm.TU.Gh_A13G1897|K08726;evm.TU.Gh…	evm.TU.Gh_A04G0901|K08726;evm.TU.Gh_D04G0869|K01254;evm.TU.Gh_A10G0691|K08726;evm.TU.Gh_D03G0989|K01254;evm.TU.Gh_D07G2329|K00081;evm.TU.Gh_D05G3063|K01254;evm.TU.Gh_D04G1413|K08726;evm.TU.Gh_D11G2766|K08726;evm.TU.Gh_D03G0595|K08726;evm.TU.Gh_D10G0696|K08726;evm.TU.Gh_A02G1192|K08726;evm.TU.Gh_A13G0206|K01254;evm.TU.Gh_D13G0220|K01254;evm.TU.Gh_A11G2448|K08726	14	evm.TU.Gh_A12G2086|K00432;evm.TU.Gh_A12G2084|K00432;evm.TU.Gh_D13G2284|K08726;evm.TU.Gh_D13G0670|K08726;evm.TU.Gh_D13G2295|K08726;evm.TU.Gh_D13G2293|K08726;evm.TU.Gh_D13G2291|K08726;evm.TU.Gh_D12G2260|K00432;evm.TU.Gh_A09G2408|K00432;evm.TU.Gh_D11G1822|K08726;evm.TU.Gh_A13G1897|K08726;evm.TU.Gh_D13G2294|K08726;evm.TU.Gh_A13G0479|K08726;evm.TU.Gh_D08G0734|K00432;evm.TU.Gh_D05G0020|K01047;evm.TU.Gh…	24	http://www.kegg.jp/pathway/map00590+K08726+K01254+K00432+K00432+K08726+K08726+K08726+K08726+K08726+K08726+K00432+K01254+K00432+K08726+K08726+K00081+K01254+K08726+K08726+K08726+K08726+K08726+K00432+K08726+K01047+K08726+K08726+K08726+K01047+K00432+K01254+K08726+K08726+K08726+K01254+K08726+K08726+K08726	yes
beta-Alanine metabolism	map00410	42	33	3765	7906	2.03844e-05	0.000470151	evm.TU.Gh_D08G1868|K00276;evm.TU.Gh_D03G0956|K01431;evm.TU.Gh_A12G1314|K00128;evm.TU.Gh_A11G0704|K05605;evm.TU.Gh_D04G0292|K00128;evm.TU.Gh_A02G0751|K00128;evm.TU.Gh_D05G0697|K00128;evm.TU.Gh_A05G3311|K00128;evm.TU.Gh_D06G1542|K01431;evm.TU.Gh_D05G2245|K00128;evm.TU.Gh_A03G0997|K01580;evm.TU.Gh_D07G2232|K00128;evm.TU.Gh_D06G1578|K14085;evm.TU.Gh_D02G1390|K01580;evm.TU.Gh_D01G1343|K01580;evm.TU.Gh…	evm.TU.Gh_D04G0292|K00128;evm.TU.Gh_D05G0697|K00128;evm.TU.Gh_A05G3311|K00128;evm.TU.Gh_D05G2245|K00128;evm.TU.Gh_A03G0997|K01580;evm.TU.Gh_D02G1390|K01580;evm.TU.Gh_D01G1343|K01580;evm.TU.Gh_D02G1665|K00128;evm.TU.Gh_A01G1192|K01580;evm.TU.Gh_D03G0106|K00128;evm.TU.Gh_A08G0862|K00797;evm.TU.Gh_A12G2275|K00797;evm.TU.Gh_A02G1616|K00128	13	evm.TU.Gh_D08G1868|K00276;evm.TU.Gh_D03G0956|K01431;evm.TU.Gh_A12G1314|K00128;evm.TU.Gh_A11G0704|K05605;evm.TU.Gh_A02G0751|K00128;evm.TU.Gh_D06G1542|K01431;evm.TU.Gh_D07G2232|K00128;evm.TU.Gh_D06G1578|K14085;evm.TU.Gh_A12G1414|K01580;evm.TU.Gh_A07G2011|K00128;evm.TU.Gh_D05G2888|K01782;evm.TU.Gh_D07G0972|K01431;evm.TU.Gh_D07G1183|K01464;evm.TU.Gh_D10G0110|K01578;evm.TU.Gh_A03G2008|K00276;evm.TU.Gh…	29	http://www.kegg.jp/pathway/map00410+K00276+K01431+K00128+K05605+K00128+K00128+K00128+K00128+K01431+K00128+K01580+K00128+K14085+K01580+K01580+K01580+K00128+K00128+K01782+K01431+K01464+K01578+K01580+K00276+K00276+K00128+K00128+K00128+K00128+K00797+K14085+K01580+K00128+K01464+K00797+K05605+K00128+K07511+K00128+K00276+K00128+K01464	yes
PPAR signaling pathway	map03320	45	38	3762	7901	3.16069e-05	0.000645684	evm.TU.Gh_D12G2319|K08770;evm.TU.Gh_A06G1276|K08770;evm.TU.Gh_A12G2143|K08770;evm.TU.Gh_D07G1281|K01897;evm.TU.Gh_A01G1527|K01897;evm.TU.Gh_D03G0764|K08770;evm.TU.Gh_D11G1401|K07513;evm.TU.Gh_A07G1461|K07513;evm.TU.Gh_D10G2438|K01897;evm.TU.Gh_D13G0929|K01897;evm.TU.Gh_A05G3412|K06276;evm.TU.Gh_D01G1776|K01897;evm.TU.Gh_D10G1354|K01897;evm.TU.Gh_D11G3365|K01897;evm.TU.Gh_D09G0533|K01897;evm.TU.Gh…	evm.TU.Gh_D12G2319|K08770;evm.TU.Gh_A12G2143|K08770;evm.TU.Gh_D07G1281|K01897;evm.TU.Gh_A01G1527|K01897;evm.TU.Gh_D03G0764|K08770;evm.TU.Gh_A07G1461|K07513;evm.TU.Gh_D10G2438|K01897;evm.TU.Gh_D13G0929|K01897;evm.TU.Gh_A05G3412|K06276;evm.TU.Gh_D01G1776|K01897;evm.TU.Gh_A07G1181|K01897;evm.TU.Gh_D11G0240|K01897;evm.TU.Gh_D05G2232|K01897;evm.TU.Gh_D01G0187|K00232;evm.TU.Gh_A11G0227|K01897;evm.TU.Gh…	20	evm.TU.Gh_A06G1276|K08770;evm.TU.Gh_D11G1401|K07513;evm.TU.Gh_D10G1354|K01897;evm.TU.Gh_D11G3365|K01897;evm.TU.Gh_D09G0533|K01897;evm.TU.Gh_D10G1434|K07513;evm.TU.Gh_A01G0141|K00232;evm.TU.Gh_D13G0976|K00232;evm.TU.Gh_D01G0186|K00232;evm.TU.Gh_D09G1569|K00232;evm.TU.Gh_A05G2842|K01897;evm.TU.Gh_D07G0857|K01897;evm.TU.Gh_D09G1418|K08770;evm.TU.Gh_D12G1410|K00232;evm.TU.Gh_A11G1251|K07513;evm.TU.Gh…	25	http://www.kegg.jp/pathway/map03320+K08770+K08770+K08770+K01897+K01897+K08770+K07513+K07513+K01897+K01897+K06276+K01897+K01897+K01897+K01897+K01897+K07513+K00232+K01897+K00232+K01897+K00232+K00232+K00232+K01897+K01897+K01897+K08770+K00232+K01897+K07513+K08770+K00232+K08770+K01897+K08770+K01897+K08770+K01897+K08770+K08770+K06276+K07513+K00507+K01897	yes
Tryptophan metabolism	map00380	63	64	3744	7875	3.95041e-05	0.000753211	evm.TU.Gh_D09G0992|K11817;evm.TU.Gh_A10G1722|K11818;evm.TU.Gh_A10G1723|K11818;evm.TU.Gh_A10G1724|K11818;evm.TU.Gh_A10G1726|K11818;evm.TU.Gh_A05G0035|K11816;evm.TU.Gh_A12G1314|K00128;evm.TU.Gh_D04G0292|K00128;evm.TU.Gh_A02G0751|K00128;evm.TU.Gh_D05G0697|K00128;evm.TU.Gh_A05G3311|K00128;evm.TU.Gh_D07G0596|K11821;evm.TU.Gh_D05G2245|K00128;evm.TU.Gh_D07G2232|K00128;evm.TU.Gh_A08G1012|K11816;evm.TU.Gh…	evm.TU.Gh_A10G1724|K11818;evm.TU.Gh_A05G0035|K11816;evm.TU.Gh_D04G0292|K00128;evm.TU.Gh_D05G0697|K00128;evm.TU.Gh_A05G3311|K00128;evm.TU.Gh_D07G0596|K11821;evm.TU.Gh_D05G2245|K00128;evm.TU.Gh_D06G0596|K11816;evm.TU.Gh_D02G1665|K00128;evm.TU.Gh_D03G0106|K00128;evm.TU.Gh_A01G1363|K01426;evm.TU.Gh_A05G2791|K11820;evm.TU.Gh_D05G3926|K11816;evm.TU.Gh_A08G1707|K11816;evm.TU.Gh_D03G1753|K11816;evm.TU.Gh…	22	evm.TU.Gh_D09G0992|K11817;evm.TU.Gh_A10G1722|K11818;evm.TU.Gh_A10G1723|K11818;evm.TU.Gh_A10G1726|K11818;evm.TU.Gh_A12G1314|K00128;evm.TU.Gh_A02G0751|K00128;evm.TU.Gh_D07G2232|K00128;evm.TU.Gh_A08G1012|K11816;evm.TU.Gh_D06G1578|K14085;evm.TU.Gh_A12G0198|K07130;evm.TU.Gh_D01G0077|K07130;evm.TU.Gh_A12G1685|K11821;evm.TU.Gh_A07G2011|K00128;evm.TU.Gh_D12G1845|K11821;evm.TU.Gh_D11G3501|K00626;evm.TU.Gh…	41	http://www.kegg.jp/pathway/map00380+K11817+K11818+K11818+K11818+K11818+K11816+K00128+K00128+K00128+K00128+K00128+K11821+K00128+K00128+K11816+K14085+K07130+K07130+K11821+K11816+K00128+K00128+K11821+K00626+K01782+K07130+K07130+K11820+K11818+K11818+K00128+K11821+K00128+K01426+K00816+K00164+K11820+K00128+K11816+K00128+K14085+K11816+K11816+K00128+K11818+K16903+K16903+K00128+K11816+K07511+K11820+K16903…	yes
Propanoate metabolism	map00640	42	35	3765	7904	4.75511e-05	0.000849976	evm.TU.Gh_A12G1314|K00128;evm.TU.Gh_A11G0704|K05605;evm.TU.Gh_D05G2554|K11262;evm.TU.Gh_A09G0096|K02160;evm.TU.Gh_D04G0292|K00128;evm.TU.Gh_A02G0751|K00128;evm.TU.Gh_A05G3511|K01895;evm.TU.Gh_D05G0697|K00128;evm.TU.Gh_A05G3311|K00128;evm.TU.Gh_D05G2245|K00128;evm.TU.Gh_A01G1574|K11262;evm.TU.Gh_D07G2232|K00128;evm.TU.Gh_D03G1415|K01961;evm.TU.Gh_D06G1578|K14085;evm.TU.Gh_D06G1946|K01895;evm.TU.Gh…	evm.TU.Gh_D05G2554|K11262;evm.TU.Gh_A09G0096|K02160;evm.TU.Gh_D04G0292|K00128;evm.TU.Gh_D05G0697|K00128;evm.TU.Gh_A05G3311|K00128;evm.TU.Gh_D05G2245|K00128;evm.TU.Gh_A01G1574|K11262;evm.TU.Gh_D03G1415|K01961;evm.TU.Gh_D02G1665|K00128;evm.TU.Gh_A03G0169|K01961;evm.TU.Gh_A07G1416|K01900;evm.TU.Gh_A05G3209|K02160;evm.TU.Gh_A13G0950|K02160;evm.TU.Gh_D03G0106|K00128;evm.TU.Gh_D01G1885|K11262;evm.TU.Gh…	18	evm.TU.Gh_A12G1314|K00128;evm.TU.Gh_A11G0704|K05605;evm.TU.Gh_A02G0751|K00128;evm.TU.Gh_A05G3511|K01895;evm.TU.Gh_D07G2232|K00128;evm.TU.Gh_D06G1578|K14085;evm.TU.Gh_D06G1946|K01895;evm.TU.Gh_D12G1059|K01962;evm.TU.Gh_A12G2609|K01962;evm.TU.Gh_A06G1022|K02160;evm.TU.Gh_A07G2011|K00128;evm.TU.Gh_D11G3501|K00626;evm.TU.Gh_D05G2888|K01782;evm.TU.Gh_D10G0110|K01578;evm.TU.Gh_A06G0384|K00128;evm.TU.Gh…	24	http://www.kegg.jp/pathway/map00640+K00128+K05605+K11262+K02160+K00128+K00128+K01895+K00128+K00128+K00128+K11262+K00128+K01961+K14085+K01895+K01962+K01962+K02160+K00128+K00128+K01961+K00626+K01782+K01900+K01578+K02160+K02160+K00128+K00128+K11262+K00128+K00128+K14085+K01961+K01895+K00128+K05605+K00128+K07511+K02160+K00128+K00128	yes
Arginine and proline metabolism	map00330	69	76	3738	7863	9.34753e-05	0.00157258	evm.TU.Gh_A01G1055|K01755;evm.TU.Gh_D02G0489|K01611;evm.TU.Gh_D07G0231|K14454;evm.TU.Gh_A12G1314|K00128;evm.TU.Gh_D01G1099|K01755;evm.TU.Gh_D04G0292|K00128;evm.TU.Gh_A02G0751|K00128;evm.TU.Gh_A11G1972|K00472;evm.TU.Gh_D05G0697|K00128;evm.TU.Gh_D08G0844|K01915;evm.TU.Gh_D10G1976|K01625;evm.TU.Gh_A05G3311|K00128;evm.TU.Gh_D05G1748|K00472;evm.TU.Gh_D05G2245|K00128;evm.TU.Gh_D07G2232|K00128;evm.TU.Gh…	evm.TU.Gh_A01G1055|K01755;evm.TU.Gh_D02G0489|K01611;evm.TU.Gh_D01G1099|K01755;evm.TU.Gh_D04G0292|K00128;evm.TU.Gh_A11G1972|K00472;evm.TU.Gh_D05G0697|K00128;evm.TU.Gh_D08G0844|K01915;evm.TU.Gh_A05G3311|K00128;evm.TU.Gh_D05G1748|K00472;evm.TU.Gh_D05G2245|K00128;evm.TU.Gh_A12G1799|K13427;evm.TU.Gh_A09G0035|K14455;evm.TU.Gh_D10G0957|K14682;evm.TU.Gh_A13G0329|K00145;evm.TU.Gh_D11G2666|K00261;evm.TU.Gh…	35	evm.TU.Gh_D07G0231|K14454;evm.TU.Gh_A12G1314|K00128;evm.TU.Gh_A02G0751|K00128;evm.TU.Gh_D10G1976|K01625;evm.TU.Gh_D07G2232|K00128;evm.TU.Gh_D04G1482|K14677;evm.TU.Gh_D06G1578|K14085;evm.TU.Gh_D04G1445|K01915;evm.TU.Gh_A02G0242|K01915;evm.TU.Gh_A07G2011|K00128;evm.TU.Gh_D01G1868|K14677;evm.TU.Gh_Sca015851G01|K01427;evm.TU.Gh_A11G1551|K00318;evm.TU.Gh_A07G0511|K10536;evm.TU.Gh_D09G2245|K00472;evm.T…	34	http://www.kegg.jp/pathway/map00330+K01755+K01611+K14454+K00128+K01755+K00128+K00128+K00472+K00128+K01915+K01625+K00128+K00472+K00128+K00128+K13427+K14677+K14085+K14455+K14682+K00145+K00261+K01915+K01915+K00128+K00128+K14677+K01427+K01583+K01611+K00318+K14682+K10536+K00472+K14677+K00261+K14455+K00620+K00128+K00472+K00128+K01915+K00318+K01426+K01581+K00261+K00128+K00145+K14682+K00128+K00797+K14677…	yes
Carbon fixation pathways in prokaryotes	map00720	35	28	3772	7911	0.000121954	0.00183572	evm.TU.Gh_A13G1279|K01595;evm.TU.Gh_D10G1363|K00297;evm.TU.Gh_A09G0010|K01595;evm.TU.Gh_D09G1962|K00297;evm.TU.Gh_A09G0096|K02160;evm.TU.Gh_D13G1583|K01595;evm.TU.Gh_A05G3511|K01895;evm.TU.Gh_D10G1780|K01648;evm.TU.Gh_D03G1415|K01961;evm.TU.Gh_D12G1702|K01595;evm.TU.Gh_D06G1946|K01895;evm.TU.Gh_D12G1059|K01962;evm.TU.Gh_A12G2609|K01962;evm.TU.Gh_A06G1022|K02160;evm.TU.Gh_A03G0169|K01961;evm.TU.Gh…	evm.TU.Gh_A13G1279|K01595;evm.TU.Gh_A09G0010|K01595;evm.TU.Gh_A09G0096|K02160;evm.TU.Gh_D13G1583|K01595;evm.TU.Gh_D03G1415|K01961;evm.TU.Gh_D12G1702|K01595;evm.TU.Gh_A03G0169|K01961;evm.TU.Gh_D01G2339|K01595;evm.TU.Gh_A12G0505|K01595;evm.TU.Gh_A05G3209|K02160;evm.TU.Gh_A12G1572|K01595;evm.TU.Gh_A13G0950|K02160;evm.TU.Gh_A01G0390|K01595;evm.TU.Gh_D01G2294|K01648;evm.TU.Gh_A01G0224|K01648;evm.TU.Gh…	17	evm.TU.Gh_D10G1363|K00297;evm.TU.Gh_D09G1962|K00297;evm.TU.Gh_A05G3511|K01895;evm.TU.Gh_D10G1780|K01648;evm.TU.Gh_D06G1946|K01895;evm.TU.Gh_D12G1059|K01962;evm.TU.Gh_A12G2609|K01962;evm.TU.Gh_A06G1022|K02160;evm.TU.Gh_D11G3501|K00626;evm.TU.Gh_D05G2888|K01782;evm.TU.Gh_D11G1719|K00031;evm.TU.Gh_D09G0274|K00031;evm.TU.Gh_D10G1086|K14465;evm.TU.Gh_D05G3782|K01681;evm.TU.Gh_A10G1534|K01648;evm.TU.Gh…	18	http://www.kegg.jp/pathway/map00720+K01595+K00297+K01595+K00297+K02160+K01595+K01895+K01648+K01961+K01595+K01895+K01962+K01962+K02160+K01961+K00626+K01782+K01595+K00031+K00031+K01595+K14465+K02160+K01681+K01595+K02160+K01648+K01595+K01648+K01648+K01961+K01895+K02160+K00297+K01648	yes
Biosynthesis of unsaturated fatty acids	map01040	41	36	3766	7903	0.000120148	0.00183572	evm.TU.Gh_D11G1401|K07513;evm.TU.Gh_A07G1461|K07513;evm.TU.Gh_D01G2221|K10257;evm.TU.Gh_A04G0783|K10257;evm.TU.Gh_A12G0128|K03921;evm.TU.Gh_D10G1197|K03921;evm.TU.Gh_D03G1200|K10251;evm.TU.Gh_D03G1205|K10251;evm.TU.Gh_D10G1434|K07513;evm.TU.Gh_D01G1226|K10256;evm.TU.Gh_A03G1143|K10251;evm.TU.Gh_A01G0141|K00232;evm.TU.Gh_D05G0395|K00059;evm.TU.Gh_A11G3137|K10703;evm.TU.Gh_D13G0976|K00232;evm.TU.Gh…	evm.TU.Gh_A07G1461|K07513;evm.TU.Gh_D01G2221|K10257;evm.TU.Gh_A12G0128|K03921;evm.TU.Gh_D10G1197|K03921;evm.TU.Gh_D03G1200|K10251;evm.TU.Gh_D03G1205|K10251;evm.TU.Gh_D01G1226|K10256;evm.TU.Gh_A03G1143|K10251;evm.TU.Gh_A11G3137|K10703;evm.TU.Gh_D03G0588|K03921;evm.TU.Gh_D01G0187|K00232;evm.TU.Gh_D10G2242|K10258;evm.TU.Gh_A01G1961|K10257;evm.TU.Gh_A02G1788|K03921;evm.TU.Gh_D13G2238|K10256;evm.TU.Gh…	24	evm.TU.Gh_D11G1401|K07513;evm.TU.Gh_A04G0783|K10257;evm.TU.Gh_D10G1434|K07513;evm.TU.Gh_A01G0141|K00232;evm.TU.Gh_D05G0395|K00059;evm.TU.Gh_D13G0976|K00232;evm.TU.Gh_D01G0186|K00232;evm.TU.Gh_D09G1569|K00232;evm.TU.Gh_D05G2888|K01782;evm.TU.Gh_D12G1410|K00232;evm.TU.Gh_A10G1285|K03921;evm.TU.Gh_D04G1274|K10257;evm.TU.Gh_A11G1251|K07513;evm.TU.Gh_A13G2171|K00232;evm.TU.Gh_A10G1742|K10258;evm.TU.Gh…	17	http://www.kegg.jp/pathway/map01040+K07513+K07513+K10257+K10257+K03921+K03921+K10251+K10251+K07513+K10256+K10251+K00232+K00059+K10703+K00232+K03921+K00232+K00232+K00232+K01782+K10258+K10257+K00232+K03921+K03921+K10257+K07513+K10256+K00232+K10258+K10256+K10258+K10256+K10256+K10703+K03921+K10251+K10258+K10251+K07513+K00507	yes
Butanoate metabolism	map00650	39	34	3768	7905	0.000158995	0.0021838	evm.TU.Gh_A12G1741|K00161;evm.TU.Gh_D12G2230|K01641;evm.TU.Gh_A12G2052|K01641;evm.TU.Gh_D12G1893|K00161;evm.TU.Gh_A12G1054|K00161;evm.TU.Gh_D11G1602|K16871;evm.TU.Gh_A03G0997|K01580;evm.TU.Gh_D02G1390|K01580;evm.TU.Gh_D01G1343|K01580;evm.TU.Gh_D05G3102|K00161;evm.TU.Gh_A12G1414|K01580;evm.TU.Gh_D11G3501|K00626;evm.TU.Gh_D05G2888|K01782;evm.TU.Gh_A03G1266|K00161;evm.TU.Gh_D02G0076|K01653;evm.TU.Gh…	evm.TU.Gh_A12G1741|K00161;evm.TU.Gh_D12G1893|K00161;evm.TU.Gh_A12G1054|K00161;evm.TU.Gh_A03G0997|K01580;evm.TU.Gh_D02G1390|K01580;evm.TU.Gh_D01G1343|K01580;evm.TU.Gh_A01G1192|K01580;evm.TU.Gh_D05G1406|K00162;evm.TU.Gh_D12G1174|K00161;evm.TU.Gh_D06G1507|K00162;evm.TU.Gh_A10G2327|K01653;evm.TU.Gh_D11G3440|K00161;evm.TU.Gh_D13G0215|K01653;evm.TU.Gh_A05G1243|K00162;evm.TU.Gh_A13G0201|K01653;evm.TU.Gh…	16	evm.TU.Gh_D12G2230|K01641;evm.TU.Gh_A12G2052|K01641;evm.TU.Gh_D11G1602|K16871;evm.TU.Gh_D05G3102|K00161;evm.TU.Gh_A12G1414|K01580;evm.TU.Gh_D11G3501|K00626;evm.TU.Gh_D05G2888|K01782;evm.TU.Gh_A03G1266|K00161;evm.TU.Gh_D02G0076|K01653;evm.TU.Gh_A02G0064|K01653;evm.TU.Gh_A01G0159|K00162;evm.TU.Gh_A11G2744|K01640;evm.TU.Gh_A05G2797|K00161;evm.TU.Gh_D01G0201|K00162;evm.TU.Gh_D02G1770|K00162;evm.TU.Gh…	23	http://www.kegg.jp/pathway/map00650+K00161+K01641+K01641+K00161+K00161+K16871+K01580+K01580+K01580+K00161+K01580+K00626+K01782+K00161+K01653+K01653+K01580+K00162+K00162+K01640+K00161+K00161+K00162+K00162+K01653+K00162+K00161+K01641+K01653+K01580+K00162+K01641+K00074+K01641+K00162+K00161+K01653+K07511+K00162	yes
Pyruvate metabolism	map00620	99	126	3708	7813	0.000160349	0.0021838	evm.TU.Gh_A13G1279|K01595;evm.TU.Gh_D09G2442|K00873;evm.TU.Gh_A12G1741|K00161;evm.TU.Gh_A09G0010|K01595;evm.TU.Gh_A09G2311|K01069;evm.TU.Gh_D06G2064|K00627;evm.TU.Gh_A12G1314|K00128;evm.TU.Gh_D05G2554|K11262;evm.TU.Gh_D10G0624|K00029;evm.TU.Gh_A09G0096|K02160;evm.TU.Gh_D13G1583|K01595;evm.TU.Gh_D12G1893|K00161;evm.TU.Gh_D04G0292|K00128;evm.TU.Gh_D08G2350|K01610;evm.TU.Gh_A02G0751|K00128;evm.TU.Gh…	evm.TU.Gh_A13G1279|K01595;evm.TU.Gh_D09G2442|K00873;evm.TU.Gh_A12G1741|K00161;evm.TU.Gh_A09G0010|K01595;evm.TU.Gh_A09G2311|K01069;evm.TU.Gh_D05G2554|K11262;evm.TU.Gh_A09G0096|K02160;evm.TU.Gh_D13G1583|K01595;evm.TU.Gh_D12G1893|K00161;evm.TU.Gh_D04G0292|K00128;evm.TU.Gh_D08G2350|K01610;evm.TU.Gh_A12G1054|K00161;evm.TU.Gh_D08G1043|K00873;evm.TU.Gh_D05G0697|K00128;evm.TU.Gh_D08G1055|K00873;evm.TU.Gh…	54	evm.TU.Gh_D06G2064|K00627;evm.TU.Gh_A12G1314|K00128;evm.TU.Gh_D10G0624|K00029;evm.TU.Gh_A02G0751|K00128;evm.TU.Gh_A11G0288|K00026;evm.TU.Gh_A05G3511|K01895;evm.TU.Gh_A04G0604|K01512;evm.TU.Gh_D07G2232|K00128;evm.TU.Gh_D06G1578|K14085;evm.TU.Gh_A07G0076|K00029;evm.TU.Gh_D06G1946|K01895;evm.TU.Gh_D12G1059|K01962;evm.TU.Gh_A12G2609|K01962;evm.TU.Gh_A06G1022|K02160;evm.TU.Gh_A10G1783|K00873;evm.TU.Gh…	45	http://www.kegg.jp/pathway/map00620+K01595+K00873+K00161+K01595+K01069+K00627+K00128+K11262+K00029+K02160+K01595+K00161+K00128+K01610+K00128+K00026+K00161+K01895+K00873+K00128+K00873+K01512+K00128+K00128+K11262+K00128+K00873+K00028+K01961+K14085+K01595+K00029+K01895+K00873+K01962+K01962+K02160+K00873+K00161+K00128+K00128+K01961+K00626+K00627+K00627+K00161+K01595+K00873+K01069+K01759+K01069+K01595…	yes
Hepatitis B	map05161	46	44	3761	7895	0.000172615	0.00224399	evm.TU.Gh_D05G3876|K04371;evm.TU.Gh_A07G0124|K04368;evm.TU.Gh_D09G0813|K06627;evm.TU.Gh_A05G0237|K04368;evm.TU.Gh_A06G0195|K06627;evm.TU.Gh_D02G2041|K10140;evm.TU.Gh_A05G0037|K06627;evm.TU.Gh_A08G2117|K11594;evm.TU.Gh_A11G2818|K11594;evm.TU.Gh_A03G1624|K10140;evm.TU.Gh_D05G1991|K06627;evm.TU.Gh_D03G1752|K06627;evm.TU.Gh_D06G0428|K06627;evm.TU.Gh_A08G1183|K04371;evm.TU.Gh_A06G0399|K06627;evm.TU.Gh…	evm.TU.Gh_D09G0813|K06627;evm.TU.Gh_A06G0195|K06627;evm.TU.Gh_D02G2041|K10140;evm.TU.Gh_A05G0037|K06627;evm.TU.Gh_A08G2117|K11594;evm.TU.Gh_A11G2818|K11594;evm.TU.Gh_A03G1624|K10140;evm.TU.Gh_D05G1991|K06627;evm.TU.Gh_D03G1752|K06627;evm.TU.Gh_D06G0428|K06627;evm.TU.Gh_A06G0399|K06627;evm.TU.Gh_A05G1796|K06627;evm.TU.Gh_A09G0811|K06627;evm.TU.Gh_D03G1422|K04371;evm.TU.Gh_A03G0163|K04371;evm.TU.Gh…	34	evm.TU.Gh_D05G3876|K04371;evm.TU.Gh_A07G0124|K04368;evm.TU.Gh_A05G0237|K04368;evm.TU.Gh_A08G1183|K04371;evm.TU.Gh_A03G0291|K04371;evm.TU.Gh_D03G1283|K04371;evm.TU.Gh_A05G0864|K04371;evm.TU.Gh_D08G1467|K04371;evm.TU.Gh_D07G0094|K04368;evm.TU.Gh_D07G2384|K04368;evm.TU.Gh_A06G0660|K04368;evm.TU.Gh_D12G0203|K01110	12	http://www.kegg.jp/pathway/map05161+K04371+K04368+K06627+K04368+K06627+K10140+K06627+K11594+K11594+K10140+K06627+K06627+K06627+K04371+K06627+K06627+K04371+K06627+K04371+K04371+K06627+K06627+K06620+K06627+K04371+K06627+K06627+K06627+K06627+K06627+K04371+K04371+K10140+K04368+K11594+K06627+K04368+K06620+K06627+K04368+K06620+K04368+K04368+K01110+K10140+K11594	yes
Chemical carcinogenesis	map05204	50	50	3757	7889	0.000186285	0.00231641	evm.TU.Gh_A08G1634|K00799;evm.TU.Gh_A11G1055|K00799;evm.TU.Gh_D02G0323|K00799;evm.TU.Gh_D02G0328|K00799;evm.TU.Gh_A11G2032|K00799;evm.TU.Gh_D04G1212|K00799;evm.TU.Gh_D11G0210|K00799;evm.TU.Gh_A02G0259|K00799;evm.TU.Gh_A11G3130|K00799;evm.TU.Gh_D04G1329|K00799;evm.TU.Gh_D13G1032|K00799;evm.TU.Gh_A08G0330|K00799;evm.TU.Gh_D11G1391|K00799;evm.TU.Gh_D11G1211|K00799;evm.TU.Gh_D04G1330|K00799;evm.TU.Gh…	evm.TU.Gh_A08G1634|K00799;evm.TU.Gh_A11G1055|K00799;evm.TU.Gh_A11G3130|K00799;evm.TU.Gh_A08G0330|K00799;evm.TU.Gh_D11G1211|K00799;evm.TU.Gh_D11G3426|K00799;evm.TU.Gh_D01G2119|K00799;evm.TU.Gh_A13G0203|K00799;evm.TU.Gh_A12G0077|K00799;evm.TU.Gh_A06G0272|K00121;evm.TU.Gh_A02G1209|K00121;evm.TU.Gh_A01G2149|K00799;evm.TU.Gh_A01G2148|K00799	13	evm.TU.Gh_D02G0323|K00799;evm.TU.Gh_D02G0328|K00799;evm.TU.Gh_A11G2032|K00799;evm.TU.Gh_D04G1212|K00799;evm.TU.Gh_D11G0210|K00799;evm.TU.Gh_A02G0259|K00799;evm.TU.Gh_D04G1329|K00799;evm.TU.Gh_D13G1032|K00799;evm.TU.Gh_D11G1391|K00799;evm.TU.Gh_D04G1330|K00799;evm.TU.Gh_D04G1332|K00799;evm.TU.Gh_D11G2311|K00799;evm.TU.Gh_D11G1615|K00799;evm.TU.Gh_A11G0199|K00799;evm.TU.Gh_A13G2263|K00799;evm.TU.Gh…	37	http://www.kegg.jp/pathway/map05204+K00799+K00799+K00799+K00799+K00799+K00799+K00799+K00799+K00799+K00799+K00799+K00799+K00799+K00799+K00799+K00799+K00799+K00799+K00799+K00799+K00799+K00799+K00799+K00799+K00799+K00121+K00799+K00816+K00799+K00799+K00799+K00799+K00799+K00799+K00799+K00799+K00799+K00799+K00799+K00799+K00799+K00799+K00816+K00799+K00121+K00799+K00121+K00799+K00799+K00799	yes
Cell cycle	map04110	119	162	3688	7777	0.000259886	0.00309698	evm.TU.Gh_D04G0856|K02604;evm.TU.Gh_A11G0093|K03363;evm.TU.Gh_A11G0094|K03363;evm.TU.Gh_A11G1058|K06632;evm.TU.Gh_D08G0315|K06670;evm.TU.Gh_D09G0813|K06627;evm.TU.Gh_A12G2662|K03363;evm.TU.Gh_A11G0252|K02214;evm.TU.Gh_D06G1862|K04728;evm.TU.Gh_D11G3385|K13728;evm.TU.Gh_A01G1480|K02365;evm.TU.Gh_A06G0195|K06627;evm.TU.Gh_A05G0037|K06627;evm.TU.Gh_D05G2416|K05868;evm.TU.Gh_D02G2379|K02542;evm.TU.Gh…	evm.TU.Gh_D04G0856|K02604;evm.TU.Gh_A11G0093|K03363;evm.TU.Gh_A11G0094|K03363;evm.TU.Gh_A11G1058|K06632;evm.TU.Gh_D08G0315|K06670;evm.TU.Gh_D09G0813|K06627;evm.TU.Gh_A12G2662|K03363;evm.TU.Gh_A11G0252|K02214;evm.TU.Gh_D06G1862|K04728;evm.TU.Gh_D11G3385|K13728;evm.TU.Gh_A01G1480|K02365;evm.TU.Gh_A06G0195|K06627;evm.TU.Gh_A05G0037|K06627;evm.TU.Gh_D05G2416|K05868;evm.TU.Gh_D02G2379|K02542;evm.TU.Gh…	106	evm.TU.Gh_D02G0527|K03347;evm.TU.Gh_D04G0523|K04728;evm.TU.Gh_A05G0401|K02209;evm.TU.Gh_A12G2047|K03364;evm.TU.Gh_D09G0600|K03347;evm.TU.Gh_A02G1145|K03350;evm.TU.Gh_A12G0339|K03094;evm.TU.Gh_A02G0472|K03347;evm.TU.Gh_A08G0676|K03347;evm.TU.Gh_D09G0777|K03875;evm.TU.Gh_D09G1626|K04728;evm.TU.Gh_D08G1296|K03347;evm.TU.Gh_D09G0505|K02202	13	http://www.kegg.jp/pathway/map04110+K02604+K03363+K03363+K06632+K06670+K06627+K03363+K02214+K04728+K13728+K02365+K06627+K06627+K05868+K02542+K03094+K03347+K06640+K04728+K03351+K05868+K04728+K02606+K02210+K02603+K02541+K05868+K02214+K06627+K02541+K06634+K06627+K08866+K06628+K03364+K06627+K02209+K02214+K04681+K02213+K03364+K02178+K06627+K06627+K05868+K06067+K02540+K06632+K06627+K06627+K06067+K06627…	yes
Brassinosteroid biosynthesis	map00905	15	6	3792	7933	0.000282442	0.00323113	evm.TU.Gh_D11G1818|K12637;evm.TU.Gh_D03G0111|K12637;evm.TU.Gh_A08G2123|K15639;evm.TU.Gh_A05G0122|K15639;evm.TU.Gh_D06G0548|K15639;evm.TU.Gh_D04G0555|K12639;evm.TU.Gh_A05G3085|K12639;evm.TU.Gh_A13G0746|K12640;evm.TU.Gh_D07G0027|K15639;evm.TU.Gh_A06G1918|K15639;evm.TU.Gh_A07G0021|K15639;evm.TU.Gh_D05G0184|K15639;evm.TU.Gh_D08G2495|K15639;evm.TU.Gh_D11G1510|K12639;evm.TU.Gh_D11G1862|K09587	evm.TU.Gh_D03G0111|K12637;evm.TU.Gh_A08G2123|K15639;evm.TU.Gh_A05G0122|K15639;evm.TU.Gh_D06G0548|K15639;evm.TU.Gh_A13G0746|K12640;evm.TU.Gh_D05G0184|K15639;evm.TU.Gh_D08G2495|K15639;evm.TU.Gh_D11G1510|K12639	8	evm.TU.Gh_D11G1818|K12637;evm.TU.Gh_D04G0555|K12639;evm.TU.Gh_A05G3085|K12639;evm.TU.Gh_D07G0027|K15639;evm.TU.Gh_A06G1918|K15639;evm.TU.Gh_A07G0021|K15639;evm.TU.Gh_D11G1862|K09587	7	http://www.kegg.jp/pathway/map00905+K12637+K12637+K15639+K15639+K15639+K12639+K12639+K12640+K15639+K15639+K15639+K15639+K15639+K12639+K09587	yes
Glutathione metabolism	map00480	72	87	3735	7852	0.000439334	0.00448748	evm.TU.Gh_A08G1634|K00799;evm.TU.Gh_A11G1055|K00799;evm.TU.Gh_D02G0323|K00799;evm.TU.Gh_D02G0328|K00799;evm.TU.Gh_D11G1529|K00036;evm.TU.Gh_A12G2086|K00432;evm.TU.Gh_A12G2084|K00432;evm.TU.Gh_D03G0451|K10807;evm.TU.Gh_A02G1313|K10807;evm.TU.Gh_A07G1603|K00033;evm.TU.Gh_D07G0268|K01255;evm.TU.Gh_A11G2032|K00799;evm.TU.Gh_D04G1212|K00799;evm.TU.Gh_D11G0210|K00799;evm.TU.Gh_A02G0259|K00799;evm.TU.Gh…	evm.TU.Gh_A08G1634|K00799;evm.TU.Gh_A11G1055|K00799;evm.TU.Gh_D03G0451|K10807;evm.TU.Gh_A02G1313|K10807;evm.TU.Gh_D07G0268|K01255;evm.TU.Gh_A11G3130|K00799;evm.TU.Gh_A08G1745|K00434;evm.TU.Gh_A08G0330|K00799;evm.TU.Gh_D11G1211|K00799;evm.TU.Gh_D11G3426|K00799;evm.TU.Gh_D01G2119|K00799;evm.TU.Gh_A08G0862|K00797;evm.TU.Gh_A12G2275|K00797;evm.TU.Gh_A13G0203|K00799;evm.TU.Gh_A12G0077|K00799;evm.TU.Gh…	18	evm.TU.Gh_D02G0323|K00799;evm.TU.Gh_D02G0328|K00799;evm.TU.Gh_D11G1529|K00036;evm.TU.Gh_A12G2086|K00432;evm.TU.Gh_A12G2084|K00432;evm.TU.Gh_A07G1603|K00033;evm.TU.Gh_A11G2032|K00799;evm.TU.Gh_D04G1212|K00799;evm.TU.Gh_D11G0210|K00799;evm.TU.Gh_A02G0259|K00799;evm.TU.Gh_D04G1329|K00799;evm.TU.Gh_D13G1032|K00799;evm.TU.Gh_D07G1798|K00033;evm.TU.Gh_D11G1391|K00799;evm.TU.Gh_D12G2260|K00432;evm.TU.Gh…	54	http://www.kegg.jp/pathway/map00480+K00799+K00799+K00799+K00799+K00036+K00432+K00432+K10807+K10807+K00033+K01255+K00799+K00799+K00799+K00799+K00799+K00799+K00799+K00434+K00799+K00033+K00799+K00432+K00799+K01255+K00799+K00799+K00432+K00799+K00799+K00799+K00031+K00799+K00799+K00031+K01255+K00799+K00799+K00799+K00799+K00434+K00036+K00799+K01581+K00432+K00799+K00799+K00033+K00434+K00799+K00797+K00799…	yes
Glycerolipid metabolism	map00561	58	65	3749	7874	0.000438778	0.00448748	evm.TU.Gh_D04G1133|K15728;evm.TU.Gh_A12G0824|K13508;evm.TU.Gh_A03G1851|K13506;evm.TU.Gh_A12G1314|K00128;evm.TU.Gh_D07G1046|K00679;evm.TU.Gh_D06G2265|K13519;evm.TU.Gh_A06G0100|K13513;evm.TU.Gh_D13G0654|K00901;evm.TU.Gh_D04G0292|K00128;evm.TU.Gh_D05G0055|K00901;evm.TU.Gh_A02G0751|K00128;evm.TU.Gh_D01G0538|K00901;evm.TU.Gh_D05G0697|K00128;evm.TU.Gh_A05G3311|K00128;evm.TU.Gh_D05G2245|K00128;evm.TU.Gh…	evm.TU.Gh_A12G0824|K13508;evm.TU.Gh_A03G1851|K13506;evm.TU.Gh_D07G1046|K00679;evm.TU.Gh_D06G2265|K13519;evm.TU.Gh_D04G0292|K00128;evm.TU.Gh_D05G0055|K00901;evm.TU.Gh_D05G0697|K00128;evm.TU.Gh_A05G3311|K00128;evm.TU.Gh_D05G2245|K00128;evm.TU.Gh_D12G0839|K13508;evm.TU.Gh_D02G2290|K13506;evm.TU.Gh_A07G0001|K13519;evm.TU.Gh_A13G0409|K13513;evm.TU.Gh_D13G2335|K00679;evm.TU.Gh_D02G1665|K00128;evm.TU.Gh…	33	evm.TU.Gh_D04G1133|K15728;evm.TU.Gh_A12G1314|K00128;evm.TU.Gh_A06G0100|K13513;evm.TU.Gh_D13G0654|K00901;evm.TU.Gh_A02G0751|K00128;evm.TU.Gh_D01G0538|K00901;evm.TU.Gh_D07G2232|K00128;evm.TU.Gh_D06G1578|K14085;evm.TU.Gh_D06G0073|K13513;evm.TU.Gh_A07G2011|K00128;evm.TU.Gh_D09G0766|K00679;evm.TU.Gh_D12G2582|K01054;evm.TU.Gh_A06G0384|K00128;evm.TU.Gh_D12G1375|K00901;evm.TU.Gh_A12G2471|K00128;evm.TU.Gh…	25	http://www.kegg.jp/pathway/map00561+K15728+K13508+K13506+K00128+K00679+K13519+K13513+K00901+K00128+K00901+K00128+K00901+K00128+K00128+K00128+K00128+K13508+K14085+K13506+K13519+K13513+K00679+K13513+K00128+K00128+K13508+K03715+K03715+K00679+K01054+K13519+K00128+K13519+K00679+K00128+K00901+K00128+K00901+K13508+K13508+K00128+K14085+K00679+K00679+K03715+K00128+K00901+K00011+K13508+K00128+K13513+K13508…	yes
Gap junction	map04540	32	27	3775	7912	0.000422632	0.00448748	evm.TU.Gh_D05G3876|K04371;evm.TU.Gh_A07G0124|K04368;evm.TU.Gh_A05G0237|K04368;evm.TU.Gh_D06G1158|K07374;evm.TU.Gh_A08G1183|K04371;evm.TU.Gh_D13G1047|K07374;evm.TU.Gh_D13G2200|K07374;evm.TU.Gh_A06G0984|K07374;evm.TU.Gh_Sca005103G03|K07375;evm.TU.Gh_A03G0291|K04371;evm.TU.Gh_D13G2360|K07375;evm.TU.Gh_D03G1422|K04371;evm.TU.Gh_A03G0163|K04371;evm.TU.Gh_A13G1834|K07374;evm.TU.Gh_D08G1020|K07375;evm.T…	evm.TU.Gh_Sca005103G03|K07375;evm.TU.Gh_D13G2360|K07375;evm.TU.Gh_D03G1422|K04371;evm.TU.Gh_A03G0163|K04371;evm.TU.Gh_D08G1020|K07375;evm.TU.Gh_A03G0396|K07375;evm.TU.Gh_A13G1964|K07375;evm.TU.Gh_D03G1145|K07375;evm.TU.Gh_D13G2082|K04368;evm.TU.Gh_A13G1734|K04368;evm.TU.Gh_D09G1534|K07375;evm.TU.Gh_A11G2672|K07374	12	evm.TU.Gh_D05G3876|K04371;evm.TU.Gh_A07G0124|K04368;evm.TU.Gh_A05G0237|K04368;evm.TU.Gh_D06G1158|K07374;evm.TU.Gh_A08G1183|K04371;evm.TU.Gh_D13G1047|K07374;evm.TU.Gh_D13G2200|K07374;evm.TU.Gh_A06G0984|K07374;evm.TU.Gh_A03G0291|K04371;evm.TU.Gh_A13G1834|K07374;evm.TU.Gh_D03G1283|K04371;evm.TU.Gh_D11G0806|K07374;evm.TU.Gh_A05G0864|K04371;evm.TU.Gh_D08G1467|K04371;evm.TU.Gh_D07G1176|K07375;evm.TU.Gh…	20	http://www.kegg.jp/pathway/map04540+K04371+K04368+K04368+K07374+K04371+K07374+K07374+K07374+K07375+K04371+K07375+K04371+K04371+K07374+K07375+K07375+K04371+K07375+K07374+K04371+K04371+K07375+K07375+K04368+K04368+K04368+K04368+K07374+K04368+K07375+K07374+K07374	yes
Cysteine and methionine metabolism	map00270	64	75	3743	7864	0.000516207	0.00492117	evm.TU.Gh_D08G1262|K01762;evm.TU.Gh_D07G0107|K05933;evm.TU.Gh_D02G0489|K01611;evm.TU.Gh_A07G0385|K00558;evm.TU.Gh_A13G0384|K00899;evm.TU.Gh_A13G0385|K00899;evm.TU.Gh_D07G0231|K14454;evm.TU.Gh_A11G0207|K01762;evm.TU.Gh_A12G1429|K00133;evm.TU.Gh_D03G0678|K01762;evm.TU.Gh_D07G0104|K01762;evm.TU.Gh_D11G0917|K00789;evm.TU.Gh_A01G0700|K00640;evm.TU.Gh_D12G0191|K00899;evm.TU.Gh_A05G3224|K00558;evm.TU.Gh…	evm.TU.Gh_D02G0489|K01611;evm.TU.Gh_A07G0385|K00558;evm.TU.Gh_A12G1429|K00133;evm.TU.Gh_D03G0678|K01762;evm.TU.Gh_D11G0917|K00789;evm.TU.Gh_A05G3224|K00558;evm.TU.Gh_A09G0035|K14455;evm.TU.Gh_D01G1797|K00558;evm.TU.Gh_D02G0387|K00547;evm.TU.Gh_A09G0007|K00928;evm.TU.Gh_D03G1748|K05933;evm.TU.Gh_A02G0439|K01611;evm.TU.Gh_A08G1371|K00558;evm.TU.Gh_D11G1565|K05933;evm.TU.Gh_A11G1416|K05933;evm.TU.Gh…	27	evm.TU.Gh_D08G1262|K01762;evm.TU.Gh_D07G0107|K05933;evm.TU.Gh_A13G0384|K00899;evm.TU.Gh_A13G0385|K00899;evm.TU.Gh_D07G0231|K14454;evm.TU.Gh_A11G0207|K01762;evm.TU.Gh_D07G0104|K01762;evm.TU.Gh_A01G0700|K00640;evm.TU.Gh_D12G0191|K00899;evm.TU.Gh_A12G0190|K00899;evm.TU.Gh_D09G1789|K01761;evm.TU.Gh_A12G2168|K01761;evm.TU.Gh_D12G0190|K00899;evm.TU.Gh_D02G0395|K08967;evm.TU.Gh_D13G0427|K00899;evm.TU.Gh…	37	http://www.kegg.jp/pathway/map00270+K01762+K05933+K01611+K00558+K00899+K00899+K14454+K01762+K00133+K01762+K01762+K00789+K00640+K00899+K00558+K00899+K01761+K01761+K14455+K00558+K00547+K00899+K00928+K05933+K08967+K01611+K00899+K00640+K00558+K08963+K01762+K00815+K00815+K01739+K05933+K05933+K16054+K01738+K00815+K14455+K08963+K01762+K01739+K00558+K13034+K00640+K00797+K00815+K14454+K16054+K00558+K08967…	yes
Glycolysis / Gluconeogenesis	map00010	102	137	3705	7802	0.000499169	0.00492117	evm.TU.Gh_D09G2442|K00873;evm.TU.Gh_A12G1741|K00161;evm.TU.Gh_D06G2064|K00627;evm.TU.Gh_A12G1314|K00128;evm.TU.Gh_A05G2772|K01623;evm.TU.Gh_A05G1887|K01810;evm.TU.Gh_D12G1893|K00161;evm.TU.Gh_D01G0800|K00927;evm.TU.Gh_D04G0292|K00128;evm.TU.Gh_D08G2350|K01610;evm.TU.Gh_A02G0751|K00128;evm.TU.Gh_A06G0604|K00850;evm.TU.Gh_A12G1054|K00161;evm.TU.Gh_A05G3511|K01895;evm.TU.Gh_D08G1043|K00873;evm.TU.Gh…	evm.TU.Gh_D09G2442|K00873;evm.TU.Gh_A12G1741|K00161;evm.TU.Gh_A05G1887|K01810;evm.TU.Gh_D12G1893|K00161;evm.TU.Gh_D04G0292|K00128;evm.TU.Gh_D08G2350|K01610;evm.TU.Gh_A12G1054|K00161;evm.TU.Gh_D08G1043|K00873;evm.TU.Gh_D05G0697|K00128;evm.TU.Gh_D08G1055|K00873;evm.TU.Gh_A05G3311|K00128;evm.TU.Gh_A09G2428|K01568;evm.TU.Gh_D05G2245|K00128;evm.TU.Gh_D11G0719|K15634;evm.TU.Gh_A06G0310|K01834;evm.TU.Gh…	56	evm.TU.Gh_D06G2064|K00627;evm.TU.Gh_A12G1314|K00128;evm.TU.Gh_A05G2772|K01623;evm.TU.Gh_D01G0800|K00927;evm.TU.Gh_A02G0751|K00128;evm.TU.Gh_A06G0604|K00850;evm.TU.Gh_A05G3511|K01895;evm.TU.Gh_D12G0578|K01623;evm.TU.Gh_D07G2232|K00128;evm.TU.Gh_A08G0003|K01803;evm.TU.Gh_A07G0376|K00850;evm.TU.Gh_A06G0587|K00844;evm.TU.Gh_D06G1578|K14085;evm.TU.Gh_D09G0190|K01785;evm.TU.Gh_D06G1946|K01895;evm.TU.Gh…	46	http://www.kegg.jp/pathway/map00010+K00873+K00161+K00627+K00128+K01623+K01810+K00161+K00927+K00128+K01610+K00128+K00850+K00161+K01895+K00873+K00128+K00873+K01623+K00128+K01568+K00128+K00128+K15634+K01834+K00134+K00873+K01803+K00850+K00844+K00844+K14085+K01785+K01895+K01623+K00873+K00873+K00161+K00128+K00128+K00134+K00850+K00627+K00627+K00161+K00873+K00134+K01568+K01689+K01834+K00134+K00162+K00121…	yes
Ubiquinone and other terpenoid-quinone biosynthesis	map00130	33	29	3774	7910	0.000543665	0.00501575	evm.TU.Gh_A10G1039|K12502;evm.TU.Gh_A05G0378|K09834;evm.TU.Gh_D02G1643|K01661;evm.TU.Gh_D05G3199|K02552;evm.TU.Gh_A09G1808|K06126;evm.TU.Gh_A03G1539|K02548;evm.TU.Gh_A09G1230|K12501;evm.TU.Gh_D09G1232|K12501;evm.TU.Gh_A03G0249|K01904;evm.TU.Gh_A02G1113|K05928;evm.TU.Gh_D03G1318|K01904;evm.TU.Gh_D13G1675|K05928;evm.TU.Gh_A08G1376|K01904;evm.TU.Gh_Sca008083G01|K01904;evm.TU.Gh_D03G1840|K01904;evm.T…	evm.TU.Gh_D05G3199|K02552;evm.TU.Gh_A09G1808|K06126;evm.TU.Gh_Sca008083G01|K01904;evm.TU.Gh_D09G1372|K01904;evm.TU.Gh_D01G1537|K03183;evm.TU.Gh_A13G2352|K09833;evm.TU.Gh_D07G0223|K09834;evm.TU.Gh_A07G0166|K09834;evm.TU.Gh_A12G2643|K02552	9	evm.TU.Gh_A10G1039|K12502;evm.TU.Gh_A05G0378|K09834;evm.TU.Gh_D02G1643|K01661;evm.TU.Gh_A03G1539|K02548;evm.TU.Gh_A09G1230|K12501;evm.TU.Gh_D09G1232|K12501;evm.TU.Gh_A03G0249|K01904;evm.TU.Gh_A02G1113|K05928;evm.TU.Gh_D03G1318|K01904;evm.TU.Gh_D13G1675|K05928;evm.TU.Gh_A08G1376|K01904;evm.TU.Gh_D03G1840|K01904;evm.TU.Gh_D02G1816|K00815;evm.TU.Gh_D02G1815|K00815;evm.TU.Gh_A04G0420|K02552;evm.TU.Gh…	24	http://www.kegg.jp/pathway/map00130+K12502+K09834+K01661+K02552+K06126+K02548+K12501+K12501+K01904+K05928+K01904+K05928+K01904+K01904+K01904+K01904+K00815+K00815+K02552+K03183+K09833+K00815+K09834+K09834+K01661+K09834+K01904+K00815+K02552+K00815+K05928+K14760+K00815	yes
Metabolism of xenobiotics by cytochrome P450	map00980	50	54	3757	7885	0.000609147	0.00544425	evm.TU.Gh_A08G1634|K00799;evm.TU.Gh_A11G1055|K00799;evm.TU.Gh_D02G0323|K00799;evm.TU.Gh_D02G0328|K00799;evm.TU.Gh_A11G2032|K00799;evm.TU.Gh_D04G1212|K00799;evm.TU.Gh_D11G0210|K00799;evm.TU.Gh_A02G0259|K00799;evm.TU.Gh_A11G3130|K00799;evm.TU.Gh_D04G1329|K00799;evm.TU.Gh_D13G1032|K00799;evm.TU.Gh_A08G0330|K00799;evm.TU.Gh_D11G1391|K00799;evm.TU.Gh_D11G1211|K00799;evm.TU.Gh_D04G1330|K00799;evm.TU.Gh…	evm.TU.Gh_A08G1634|K00799;evm.TU.Gh_A11G1055|K00799;evm.TU.Gh_A11G3130|K00799;evm.TU.Gh_A08G0330|K00799;evm.TU.Gh_D11G1211|K00799;evm.TU.Gh_D11G3426|K00799;evm.TU.Gh_D07G2329|K00081;evm.TU.Gh_D01G2119|K00799;evm.TU.Gh_A13G0203|K00799;evm.TU.Gh_A12G0077|K00799;evm.TU.Gh_A06G0272|K00121;evm.TU.Gh_A02G1209|K00121;evm.TU.Gh_A01G2149|K00799;evm.TU.Gh_A01G2148|K00799	14	evm.TU.Gh_D02G0323|K00799;evm.TU.Gh_D02G0328|K00799;evm.TU.Gh_A11G2032|K00799;evm.TU.Gh_D04G1212|K00799;evm.TU.Gh_D11G0210|K00799;evm.TU.Gh_A02G0259|K00799;evm.TU.Gh_D04G1329|K00799;evm.TU.Gh_D13G1032|K00799;evm.TU.Gh_D11G1391|K00799;evm.TU.Gh_D04G1330|K00799;evm.TU.Gh_D04G1332|K00799;evm.TU.Gh_D11G2311|K00799;evm.TU.Gh_D11G1615|K00799;evm.TU.Gh_A11G0199|K00799;evm.TU.Gh_A13G2263|K00799;evm.TU.Gh…	36	http://www.kegg.jp/pathway/map00980+K00799+K00799+K00799+K00799+K00799+K00799+K00799+K00799+K00799+K00799+K00799+K00799+K00799+K00799+K00799+K00799+K00799+K00799+K00799+K00799+K00799+K00081+K00799+K00799+K00799+K00799+K00121+K00799+K00799+K00799+K00799+K00001+K00799+K00799+K00799+K00799+K00799+K00799+K00799+K00799+K00799+K00799+K00799+K00799+K00121+K00799+K00121+K00799+K00799+K00799	yes
Valine, leucine and isoleucine degradation	map00280	50	55	3757	7884	0.000801246	0.00662036	evm.TU.Gh_A05G1855|K00826;evm.TU.Gh_D12G2230|K01641;evm.TU.Gh_A12G2052|K01641;evm.TU.Gh_D11G1401|K07513;evm.TU.Gh_A07G1461|K07513;evm.TU.Gh_A12G1314|K00128;evm.TU.Gh_A11G0704|K05605;evm.TU.Gh_D04G0292|K00128;evm.TU.Gh_A02G0751|K00128;evm.TU.Gh_D05G0697|K00128;evm.TU.Gh_A05G3311|K00128;evm.TU.Gh_D05G2245|K00128;evm.TU.Gh_D07G2232|K00128;evm.TU.Gh_D10G1434|K07513;evm.TU.Gh_D06G1578|K14085;evm.TU.Gh…	evm.TU.Gh_A07G1461|K07513;evm.TU.Gh_D04G0292|K00128;evm.TU.Gh_D05G0697|K00128;evm.TU.Gh_A05G3311|K00128;evm.TU.Gh_D05G2245|K00128;evm.TU.Gh_D02G1665|K00128;evm.TU.Gh_D11G2064|K00826;evm.TU.Gh_A01G1513|K00826;evm.TU.Gh_D03G0106|K00128;evm.TU.Gh_A09G2065|K00382;evm.TU.Gh_A02G1616|K00128;evm.TU.Gh_D01G1755|K00826	12	evm.TU.Gh_A05G1855|K00826;evm.TU.Gh_D12G2230|K01641;evm.TU.Gh_A12G2052|K01641;evm.TU.Gh_D11G1401|K07513;evm.TU.Gh_A12G1314|K00128;evm.TU.Gh_A11G0704|K05605;evm.TU.Gh_A02G0751|K00128;evm.TU.Gh_D07G2232|K00128;evm.TU.Gh_D10G1434|K07513;evm.TU.Gh_D06G1578|K14085;evm.TU.Gh_A05G2255|K00826;evm.TU.Gh_A07G2011|K00128;evm.TU.Gh_D11G3501|K00626;evm.TU.Gh_D05G2888|K01782;evm.TU.Gh_A11G1251|K07513;evm.TU.Gh…	38	http://www.kegg.jp/pathway/map00280+K00826+K01641+K01641+K07513+K07513+K00128+K05605+K00128+K00128+K00128+K00128+K00128+K00128+K07513+K14085+K00826+K00128+K00128+K00826+K00826+K00626+K01782+K07513+K00826+K01640+K00128+K09699+K00826+K00128+K00128+K00167+K01969+K00128+K01641+K00382+K14085+K00166+K01641+K01641+K00128+K00166+K05605+K00128+K07511+K00167+K00826+K01969+K00128+K00128+K07513	yes
Flavonoid biosynthesis	map00941	24	18	3783	7921	0.000810183	0.00662036	evm.TU.Gh_A06G0620|K00588;evm.TU.Gh_A12G0204|K00588;evm.TU.Gh_A06G0066|K13082;evm.TU.Gh_D06G0703|K00588;evm.TU.Gh_D05G1123|K13065;evm.TU.Gh_A05G0992|K13065;evm.TU.Gh_D06G0041|K13082;evm.TU.Gh_D04G1586|K00588;evm.TU.Gh_A01G1681|K09754;evm.TU.Gh_D01G1930|K09754;evm.TU.Gh_A03G2006|K05280;evm.TU.Gh_A06G1690|K13065;evm.TU.Gh_D10G1845|K00487;evm.TU.Gh_D13G0408|K00588;evm.TU.Gh_A13G2072|K09754;evm.TU.Gh…	evm.TU.Gh_A06G1690|K13065;evm.TU.Gh_A01G0561|K13082	2	evm.TU.Gh_A06G0620|K00588;evm.TU.Gh_A12G0204|K00588;evm.TU.Gh_A06G0066|K13082;evm.TU.Gh_D06G0703|K00588;evm.TU.Gh_D05G1123|K13065;evm.TU.Gh_A05G0992|K13065;evm.TU.Gh_D06G0041|K13082;evm.TU.Gh_D04G1586|K00588;evm.TU.Gh_A01G1681|K09754;evm.TU.Gh_D01G1930|K09754;evm.TU.Gh_A03G2006|K05280;evm.TU.Gh_D10G1845|K00487;evm.TU.Gh_D13G0408|K00588;evm.TU.Gh_A13G2072|K09754;evm.TU.Gh_A04G1032|K00588;evm.TU.Gh…	22	http://www.kegg.jp/pathway/map00941+K00588+K00588+K13082+K00588+K13065+K13065+K13082+K00588+K09754+K09754+K05280+K13065+K00487+K00588+K09754+K00588+K05280+K08695+K00588+K08695+K13065+K13082+K00588+K00487	yes
HIF-1 signaling pathway	map04066	50	55	3757	7884	0.000801246	0.00662036	evm.TU.Gh_D05G3876|K04371;evm.TU.Gh_A07G0124|K04368;evm.TU.Gh_A05G0237|K04368;evm.TU.Gh_A12G1741|K00161;evm.TU.Gh_D10G1109|K04688;evm.TU.Gh_A05G2375|K04688;evm.TU.Gh_D12G1893|K00161;evm.TU.Gh_A12G1054|K00161;evm.TU.Gh_A01G0785|K00134;evm.TU.Gh_D06G0665|K00844;evm.TU.Gh_A06G0587|K00844;evm.TU.Gh_D06G1942|K04688;evm.TU.Gh_A08G1183|K04371;evm.TU.Gh_A03G0291|K04371;evm.TU.Gh_D05G3102|K00161;evm.TU.Gh…	evm.TU.Gh_A12G1741|K00161;evm.TU.Gh_D10G1109|K04688;evm.TU.Gh_A05G2375|K04688;evm.TU.Gh_D12G1893|K00161;evm.TU.Gh_A12G1054|K00161;evm.TU.Gh_A01G0785|K00134;evm.TU.Gh_D06G0665|K00844;evm.TU.Gh_D06G1942|K04688;evm.TU.Gh_D03G1422|K04371;evm.TU.Gh_A03G0163|K04371;evm.TU.Gh_D11G2927|K00134;evm.TU.Gh_D07G0394|K01689;evm.TU.Gh_D11G0689|K00134;evm.TU.Gh_D05G1406|K00162;evm.TU.Gh_D12G1174|K00161;evm.TU.Gh…	28	evm.TU.Gh_D05G3876|K04371;evm.TU.Gh_A07G0124|K04368;evm.TU.Gh_A05G0237|K04368;evm.TU.Gh_A06G0587|K00844;evm.TU.Gh_A08G1183|K04371;evm.TU.Gh_A03G0291|K04371;evm.TU.Gh_D05G3102|K00161;evm.TU.Gh_A03G1266|K00161;evm.TU.Gh_D09G0333|K00134;evm.TU.Gh_D03G1283|K04371;evm.TU.Gh_A01G0159|K00162;evm.TU.Gh_A05G0864|K04371;evm.TU.Gh_D08G1467|K04371;evm.TU.Gh_A05G2797|K00161;evm.TU.Gh_D01G0201|K00162;evm.TU.Gh…	22	http://www.kegg.jp/pathway/map04066+K04371+K04368+K04368+K00161+K04688+K04688+K00161+K00161+K00134+K00844+K00844+K04688+K04371+K04371+K00161+K04371+K04371+K00134+K00161+K00134+K04371+K01689+K00134+K00162+K00162+K04371+K04371+K00161+K00161+K00162+K04368+K00162+K00162+K00161+K04368+K01689+K00162+K04368+K00134+K00162+K04368+K00161+K00844+K04368+K01689+K01689+K00844+K04688+K00844+K00162	yes
Histidine metabolism	map00340	26	21	3781	7918	0.00096954	0.00770246	evm.TU.Gh_A05G2063|K01590;evm.TU.Gh_A12G1314|K00128;evm.TU.Gh_D04G0292|K00128;evm.TU.Gh_A02G0751|K00128;evm.TU.Gh_D05G0697|K00128;evm.TU.Gh_A05G3311|K00128;evm.TU.Gh_D05G2245|K00128;evm.TU.Gh_D07G2232|K00128;evm.TU.Gh_D06G1578|K14085;evm.TU.Gh_D04G1737|K00765;evm.TU.Gh_A07G2011|K00128;evm.TU.Gh_D02G1665|K00128;evm.TU.Gh_A01G1685|K01590;evm.TU.Gh_D01G1934|K01590;evm.TU.Gh_D03G0106|K00128;evm.TU.Gh…	evm.TU.Gh_A05G2063|K01590;evm.TU.Gh_D04G0292|K00128;evm.TU.Gh_D05G0697|K00128;evm.TU.Gh_A05G3311|K00128;evm.TU.Gh_D05G2245|K00128;evm.TU.Gh_D02G1665|K00128;evm.TU.Gh_A01G1685|K01590;evm.TU.Gh_D01G1934|K01590;evm.TU.Gh_D03G0106|K00128;evm.TU.Gh_A02G1616|K00128;evm.TU.Gh_A04G0509|K01814;evm.TU.Gh_D04G0958|K01814	12	evm.TU.Gh_A12G1314|K00128;evm.TU.Gh_A02G0751|K00128;evm.TU.Gh_D07G2232|K00128;evm.TU.Gh_D06G1578|K14085;evm.TU.Gh_D04G1737|K00765;evm.TU.Gh_A07G2011|K00128;evm.TU.Gh_A06G0384|K00128;evm.TU.Gh_A12G2471|K00128;evm.TU.Gh_D12G1438|K00128;evm.TU.Gh_A06G1257|K14085;evm.TU.Gh_D06G0414|K00128;evm.TU.Gh_D02G0793|K00128;evm.TU.Gh_D12G2599|K00128;evm.TU.Gh_A04G1125|K00765	14	http://www.kegg.jp/pathway/map00340+K01590+K00128+K00128+K00128+K00128+K00128+K00128+K00128+K14085+K00765+K00128+K00128+K01590+K01590+K00128+K00128+K00128+K00128+K14085+K00128+K00128+K00128+K00128+K01814+K00765+K01814	yes
Other glycan degradation	map00511	17	10	3790	7929	0.00106786	0.00825424	evm.TU.Gh_A13G0963|K17108;evm.TU.Gh_A05G2895|K01227;evm.TU.Gh_A12G0188|K15923;evm.TU.Gh_D13G1216|K17108;evm.TU.Gh_D12G2509|K01206;evm.TU.Gh_D05G1288|K12309;evm.TU.Gh_A12G2381|K01206;evm.TU.Gh_A11G2128|K12373;evm.TU.Gh_D06G1918|K01190;evm.TU.Gh_D04G0577|K12373;evm.TU.Gh_D12G1958|K01444;evm.TU.Gh_A01G1016|K12373;evm.TU.Gh_A05G1118|K12309;evm.TU.Gh_A05G3066|K12373;evm.TU.Gh_A06G1548|K01190;evm.TU.Gh…	evm.TU.Gh_A12G0188|K15923;evm.TU.Gh_D12G2509|K01206;evm.TU.Gh_A12G2381|K01206;evm.TU.Gh_A01G1016|K12373;evm.TU.Gh_D01G1072|K12373	5	evm.TU.Gh_A13G0963|K17108;evm.TU.Gh_A05G2895|K01227;evm.TU.Gh_D13G1216|K17108;evm.TU.Gh_D05G1288|K12309;evm.TU.Gh_A11G2128|K12373;evm.TU.Gh_D06G1918|K01190;evm.TU.Gh_D04G0577|K12373;evm.TU.Gh_D12G1958|K01444;evm.TU.Gh_A05G1118|K12309;evm.TU.Gh_A05G3066|K12373;evm.TU.Gh_A06G1548|K01190;evm.TU.Gh_A10G2145|K01227	12	http://www.kegg.jp/pathway/map00511+K17108+K01227+K15923+K17108+K01206+K12309+K01206+K12373+K01190+K12373+K01444+K12373+K12309+K12373+K01190+K12373+K01227	yes
Primary immunodeficiency	map05340	6	0	3801	7939	0.00115611	0.00870127	evm.TU.Gh_A13G1275|K10603;evm.TU.Gh_D12G1526|K03648;evm.TU.Gh_A11G2594|K10603;evm.TU.Gh_D11G2960|K10603;evm.TU.Gh_D13G1579|K10603;evm.TU.Gh_A12G1408|K03648	evm.TU.Gh_A13G1275|K10603;evm.TU.Gh_D12G1526|K03648;evm.TU.Gh_A11G2594|K10603;evm.TU.Gh_D11G2960|K10603;evm.TU.Gh_D13G1579|K10603;evm.TU.Gh_A12G1408|K03648	6	.	0	http://www.kegg.jp/pathway/map05340+K10603+K03648+K10603+K10603+K10603+K03648	yes
Glutamatergic synapse	map04724	43	46	3764	7893	0.00125664	0.00921539	evm.TU.Gh_D05G3876|K04371;evm.TU.Gh_D11G0140|K06268;evm.TU.Gh_D11G1642|K14207;evm.TU.Gh_A11G0126|K06268;evm.TU.Gh_A11G0257|K06268;evm.TU.Gh_D08G0844|K01915;evm.TU.Gh_D12G2320|K06268;evm.TU.Gh_A07G0521|K15009;evm.TU.Gh_D11G0276|K06268;evm.TU.Gh_A11G1484|K14207;evm.TU.Gh_A08G1183|K04371;evm.TU.Gh_D04G1445|K01915;evm.TU.Gh_A03G0043|K06268;evm.TU.Gh_A13G1099|K06268;evm.TU.Gh_A03G0291|K04371;evm.TU.Gh…	evm.TU.Gh_A11G0257|K06268;evm.TU.Gh_D08G0844|K01915;evm.TU.Gh_D12G2320|K06268;evm.TU.Gh_A07G0521|K15009;evm.TU.Gh_D11G0276|K06268;evm.TU.Gh_A03G0043|K06268;evm.TU.Gh_D03G1422|K04371;evm.TU.Gh_A03G0163|K04371;evm.TU.Gh_D12G0242|K01115;evm.TU.Gh_D11G2775|K01115;evm.TU.Gh_A01G0880|K01115;evm.TU.Gh_A12G0243|K01115;evm.TU.Gh_D01G0915|K01115;evm.TU.Gh_A11G2458|K01115;evm.TU.Gh_Sca018262G01|K01115;evm.T…	20	evm.TU.Gh_D05G3876|K04371;evm.TU.Gh_D11G0140|K06268;evm.TU.Gh_D11G1642|K14207;evm.TU.Gh_A11G0126|K06268;evm.TU.Gh_A11G1484|K14207;evm.TU.Gh_A08G1183|K04371;evm.TU.Gh_D04G1445|K01915;evm.TU.Gh_A13G1099|K06268;evm.TU.Gh_A03G0291|K04371;evm.TU.Gh_A02G0242|K01915;evm.TU.Gh_A02G1188|K14990;evm.TU.Gh_A08G1600|K01115;evm.TU.Gh_D03G1283|K04371;evm.TU.Gh_A02G1674|K01115;evm.TU.Gh_A05G0864|K04371;evm.TU.Gh…	23	http://www.kegg.jp/pathway/map04724+K04371+K06268+K14207+K06268+K06268+K01915+K06268+K15009+K06268+K14207+K04371+K01915+K06268+K06268+K04371+K01915+K04371+K04371+K01115+K14990+K01115+K01115+K04371+K01115+K01115+K01115+K04371+K04371+K01915+K01115+K06268+K01115+K01115+K14207+K01115+K01115+K01915+K01915+K13576+K01915+K15009+K06268+K01915	yes
Drug metabolism - cytochrome P450	map00982	51	59	3756	7880	0.00150967	0.0107941	evm.TU.Gh_A08G1634|K00799;evm.TU.Gh_A11G1055|K00799;evm.TU.Gh_D04G1677|K00485;evm.TU.Gh_D02G0323|K00799;evm.TU.Gh_D02G0328|K00799;evm.TU.Gh_A11G2032|K00799;evm.TU.Gh_D04G1212|K00799;evm.TU.Gh_D11G0210|K00799;evm.TU.Gh_A02G0259|K00799;evm.TU.Gh_A11G3130|K00799;evm.TU.Gh_D04G1329|K00799;evm.TU.Gh_D13G1032|K00799;evm.TU.Gh_A08G0330|K00799;evm.TU.Gh_D01G1699|K00485;evm.TU.Gh_D11G1391|K00799;evm.TU.Gh…	evm.TU.Gh_A08G1634|K00799;evm.TU.Gh_A11G1055|K00799;evm.TU.Gh_D04G1677|K00485;evm.TU.Gh_A11G3130|K00799;evm.TU.Gh_A08G0330|K00799;evm.TU.Gh_D11G1211|K00799;evm.TU.Gh_D11G3426|K00799;evm.TU.Gh_D01G2119|K00799;evm.TU.Gh_A13G0203|K00799;evm.TU.Gh_A12G0077|K00799;evm.TU.Gh_A06G0272|K00121;evm.TU.Gh_A02G1209|K00121;evm.TU.Gh_A01G2149|K00799;evm.TU.Gh_A01G2148|K00799	14	evm.TU.Gh_D02G0323|K00799;evm.TU.Gh_D02G0328|K00799;evm.TU.Gh_A11G2032|K00799;evm.TU.Gh_D04G1212|K00799;evm.TU.Gh_D11G0210|K00799;evm.TU.Gh_A02G0259|K00799;evm.TU.Gh_D04G1329|K00799;evm.TU.Gh_D13G1032|K00799;evm.TU.Gh_D01G1699|K00485;evm.TU.Gh_D11G1391|K00799;evm.TU.Gh_D04G1330|K00799;evm.TU.Gh_D04G1332|K00799;evm.TU.Gh_D11G2311|K00799;evm.TU.Gh_D11G1615|K00799;evm.TU.Gh_A11G0199|K00799;evm.TU.Gh…	37	http://www.kegg.jp/pathway/map00982+K00799+K00799+K00485+K00799+K00799+K00799+K00799+K00799+K00799+K00799+K00799+K00799+K00799+K00485+K00799+K00799+K00799+K00799+K00799+K00799+K00799+K00799+K00799+K00799+K00799+K00799+K00799+K00121+K00799+K00799+K00799+K00799+K00001+K00799+K00799+K00799+K00799+K00799+K00799+K00799+K00799+K00799+K00799+K00799+K00799+K00121+K00799+K00121+K00799+K00799+K00799	yes
VEGF signaling pathway	map04370	34	34	3773	7905	0.00189801	0.0129714	evm.TU.Gh_D05G3876|K04371;evm.TU.Gh_D03G0072|K04392;evm.TU.Gh_D11G0140|K06268;evm.TU.Gh_A07G0124|K04368;evm.TU.Gh_A05G0237|K04368;evm.TU.Gh_A11G0126|K06268;evm.TU.Gh_A11G0257|K06268;evm.TU.Gh_D12G2320|K06268;evm.TU.Gh_D11G0276|K06268;evm.TU.Gh_A08G1183|K04371;evm.TU.Gh_A03G0043|K06268;evm.TU.Gh_A13G1099|K06268;evm.TU.Gh_A03G0291|K04371;evm.TU.Gh_D03G1422|K04371;evm.TU.Gh_A03G0163|K04371;evm.TU.Gh…	evm.TU.Gh_D03G0072|K04392;evm.TU.Gh_A11G0257|K06268;evm.TU.Gh_D12G2320|K06268;evm.TU.Gh_D11G0276|K06268;evm.TU.Gh_A03G0043|K06268;evm.TU.Gh_D03G1422|K04371;evm.TU.Gh_A03G0163|K04371;evm.TU.Gh_D05G0243|K04392;evm.TU.Gh_A05G0179|K04392;evm.TU.Gh_A02G0857|K04392;evm.TU.Gh_D06G0618|K04392;evm.TU.Gh_D13G2082|K04368;evm.TU.Gh_A06G0551|K04392;evm.TU.Gh_A13G1734|K04368;evm.TU.Gh_A12G2144|K06268;evm.TU.Gh…	16	evm.TU.Gh_D05G3876|K04371;evm.TU.Gh_D11G0140|K06268;evm.TU.Gh_A07G0124|K04368;evm.TU.Gh_A05G0237|K04368;evm.TU.Gh_A11G0126|K06268;evm.TU.Gh_A08G1183|K04371;evm.TU.Gh_A13G1099|K06268;evm.TU.Gh_A03G0291|K04371;evm.TU.Gh_D05G1573|K04718;evm.TU.Gh_D03G1283|K04371;evm.TU.Gh_A05G1408|K04718;evm.TU.Gh_A05G0864|K04371;evm.TU.Gh_D08G1467|K04371;evm.TU.Gh_D07G0094|K04368;evm.TU.Gh_D09G1801|K06268;evm.TU.Gh…	18	http://www.kegg.jp/pathway/map04370+K04371+K04392+K06268+K04368+K04368+K06268+K06268+K06268+K06268+K04371+K06268+K06268+K04371+K04371+K04371+K04392+K04392+K04718+K04371+K04392+K04718+K04371+K04371+K04392+K04368+K06268+K04368+K04392+K04368+K04368+K04368+K04718+K06268+K04392	yes
T cell receptor signaling pathway	map04660	24	20	3783	7919	0.00195024	0.0129714	evm.TU.Gh_D05G3876|K04371;evm.TU.Gh_D11G0140|K06268;evm.TU.Gh_A07G0124|K04368;evm.TU.Gh_A05G0237|K04368;evm.TU.Gh_A11G0126|K06268;evm.TU.Gh_A11G0257|K06268;evm.TU.Gh_D12G2320|K06268;evm.TU.Gh_D11G0276|K06268;evm.TU.Gh_A08G1183|K04371;evm.TU.Gh_A03G0043|K06268;evm.TU.Gh_A13G1099|K06268;evm.TU.Gh_A03G0291|K04371;evm.TU.Gh_D03G1422|K04371;evm.TU.Gh_A03G0163|K04371;evm.TU.Gh_D03G1283|K04371;evm.TU.Gh…	evm.TU.Gh_A11G0257|K06268;evm.TU.Gh_D12G2320|K06268;evm.TU.Gh_D11G0276|K06268;evm.TU.Gh_A03G0043|K06268;evm.TU.Gh_D03G1422|K04371;evm.TU.Gh_A03G0163|K04371;evm.TU.Gh_D13G2082|K04368;evm.TU.Gh_A13G1734|K04368;evm.TU.Gh_A12G2144|K06268	9	evm.TU.Gh_D05G3876|K04371;evm.TU.Gh_D11G0140|K06268;evm.TU.Gh_A07G0124|K04368;evm.TU.Gh_A05G0237|K04368;evm.TU.Gh_A11G0126|K06268;evm.TU.Gh_A08G1183|K04371;evm.TU.Gh_A13G1099|K06268;evm.TU.Gh_A03G0291|K04371;evm.TU.Gh_D03G1283|K04371;evm.TU.Gh_A05G0864|K04371;evm.TU.Gh_D08G1467|K04371;evm.TU.Gh_D07G0094|K04368;evm.TU.Gh_D09G1801|K06268;evm.TU.Gh_D07G2384|K04368;evm.TU.Gh_A06G0660|K04368	15	http://www.kegg.jp/pathway/map04660+K04371+K06268+K04368+K04368+K06268+K06268+K06268+K06268+K04371+K06268+K06268+K04371+K04371+K04371+K04371+K04371+K04371+K04368+K06268+K04368+K04368+K04368+K04368+K06268	yes
DNA replication	map03030	56	68	3751	7871	0.0019438	0.0129714	evm.TU.Gh_D11G3224|K10740;evm.TU.Gh_A05G1349|K07466;evm.TU.Gh_A05G3424|K10754;evm.TU.Gh_D02G2379|K02542;evm.TU.Gh_D05G3460|K04799;evm.TU.Gh_D10G1835|K04799;evm.TU.Gh_A05G2910|K10742;evm.TU.Gh_A11G3071|K02210;evm.TU.Gh_D03G1330|K10747;evm.TU.Gh_A10G1578|K04799;evm.TU.Gh_A12G1839|K10744;evm.TU.Gh_D05G3038|K07466;evm.TU.Gh_A10G0368|K02541;evm.TU.Gh_D05G1424|K02541;evm.TU.Gh_A08G1789|K10747;evm.TU.Gh…	evm.TU.Gh_D11G3224|K10740;evm.TU.Gh_A05G1349|K07466;evm.TU.Gh_A05G3424|K10754;evm.TU.Gh_D02G2379|K02542;evm.TU.Gh_D05G3460|K04799;evm.TU.Gh_D10G1835|K04799;evm.TU.Gh_A05G2910|K10742;evm.TU.Gh_A11G3071|K02210;evm.TU.Gh_D03G1330|K10747;evm.TU.Gh_A10G1578|K04799;evm.TU.Gh_A12G1839|K10744;evm.TU.Gh_A10G0368|K02541;evm.TU.Gh_D05G1424|K02541;evm.TU.Gh_A08G1789|K10747;evm.TU.Gh_D02G1353|K07466;evm.TU.Gh…	52	evm.TU.Gh_D05G3038|K07466;evm.TU.Gh_A05G0401|K02209;evm.TU.Gh_D11G3491|K10747;evm.TU.Gh_D05G2617|K02335	4	http://www.kegg.jp/pathway/map03030+K10740+K07466+K10754+K02542+K04799+K04799+K10742+K02210+K10747+K04799+K10744+K07466+K02541+K02541+K10747+K07466+K02684+K10755+K02684+K02209+K04799+K10744+K02324+K02540+K02320+K04799+K02325+K10755+K10756+K10747+K10745+K07466+K10739+K10739+K04799+K04799+K10747+K02327+K02320+K10740+K07466+K02335+K07466+K10742+K10739+K10754+K02327+K02324+K02541+K02212+K02210+K02324…	yes
Peroxisome	map04146	95	135	3712	7804	0.00261924	0.017025	evm.TU.Gh_A05G0586|K00830;evm.TU.Gh_D05G0235|K13348;evm.TU.Gh_D07G1281|K01897;evm.TU.Gh_A03G1216|K13343;evm.TU.Gh_A01G1527|K01897;evm.TU.Gh_A12G0437|K13237;evm.TU.Gh_D11G1401|K07513;evm.TU.Gh_A07G1461|K07513;evm.TU.Gh_D10G2438|K01897;evm.TU.Gh_D05G0716|K00830;evm.TU.Gh_D06G1118|K00306;evm.TU.Gh_D13G0929|K01897;evm.TU.Gh_A01G1251|K00477;evm.TU.Gh_D10G0533|K11517;evm.TU.Gh_D01G1776|K01897;evm.TU.Gh…	evm.TU.Gh_D05G0235|K13348;evm.TU.Gh_D07G1281|K01897;evm.TU.Gh_A01G1527|K01897;evm.TU.Gh_A07G1461|K07513;evm.TU.Gh_D10G2438|K01897;evm.TU.Gh_D13G0929|K01897;evm.TU.Gh_D01G1776|K01897;evm.TU.Gh_A04G0901|K08726;evm.TU.Gh_A02G1724|K13342;evm.TU.Gh_D03G1565|K13337;evm.TU.Gh_A07G1181|K01897;evm.TU.Gh_A10G0691|K08726;evm.TU.Gh_D06G0145|K12405;evm.TU.Gh_D11G0240|K01897;evm.TU.Gh_D05G2232|K01897;evm.TU.Gh…	33	evm.TU.Gh_A05G0586|K00830;evm.TU.Gh_A03G1216|K13343;evm.TU.Gh_A12G0437|K13237;evm.TU.Gh_D11G1401|K07513;evm.TU.Gh_D05G0716|K00830;evm.TU.Gh_D06G1118|K00306;evm.TU.Gh_A01G1251|K00477;evm.TU.Gh_D10G0533|K11517;evm.TU.Gh_A11G1344|K13344;evm.TU.Gh_A10G2246|K11517;evm.TU.Gh_D10G1354|K01897;evm.TU.Gh_D11G3365|K01897;evm.TU.Gh_D13G2284|K08726;evm.TU.Gh_D09G0533|K01897;evm.TU.Gh_D12G2607|K13343;evm.TU.Gh…	62	http://www.kegg.jp/pathway/map04146+K00830+K13348+K01897+K13343+K01897+K13237+K07513+K07513+K01897+K00830+K00306+K01897+K00477+K11517+K01897+K13344+K11517+K08726+K13342+K01897+K13337+K01897+K08726+K01897+K01897+K13343+K08726+K08726+K13237+K07513+K12405+K12261+K00232+K01897+K00232+K08726+K08726+K08726+K00830+K01897+K13344+K13342+K13342+K12663+K00232+K00232+K00232+K13342+K13342+K01897+K01897+K01897…	yes
Osteoclast differentiation	map04380	33	34	3774	7905	0.0030021	0.01908	evm.TU.Gh_D05G3876|K04371;evm.TU.Gh_D03G0072|K04392;evm.TU.Gh_D11G0140|K06268;evm.TU.Gh_A07G0124|K04368;evm.TU.Gh_A05G0237|K04368;evm.TU.Gh_A11G0126|K06268;evm.TU.Gh_A11G0257|K06268;evm.TU.Gh_D12G2320|K06268;evm.TU.Gh_D11G0276|K06268;evm.TU.Gh_A08G1183|K04371;evm.TU.Gh_A03G0043|K06268;evm.TU.Gh_A13G1099|K06268;evm.TU.Gh_A03G0291|K04371;evm.TU.Gh_D11G0018|K14379;evm.TU.Gh_D03G1422|K04371;evm.TU.Gh…	evm.TU.Gh_D03G0072|K04392;evm.TU.Gh_A11G0257|K06268;evm.TU.Gh_D12G2320|K06268;evm.TU.Gh_D11G0276|K06268;evm.TU.Gh_A03G0043|K06268;evm.TU.Gh_D11G0018|K14379;evm.TU.Gh_D03G1422|K04371;evm.TU.Gh_A03G0163|K04371;evm.TU.Gh_D05G0243|K04392;evm.TU.Gh_A11G0020|K14379;evm.TU.Gh_A05G0179|K04392;evm.TU.Gh_A02G0857|K04392;evm.TU.Gh_D06G0618|K04392;evm.TU.Gh_D13G2082|K04368;evm.TU.Gh_A06G0551|K04392;evm.TU.Gh…	18	evm.TU.Gh_D05G3876|K04371;evm.TU.Gh_D11G0140|K06268;evm.TU.Gh_A07G0124|K04368;evm.TU.Gh_A05G0237|K04368;evm.TU.Gh_A11G0126|K06268;evm.TU.Gh_A08G1183|K04371;evm.TU.Gh_A13G1099|K06268;evm.TU.Gh_A03G0291|K04371;evm.TU.Gh_D03G1283|K04371;evm.TU.Gh_A05G0864|K04371;evm.TU.Gh_D08G1467|K04371;evm.TU.Gh_D07G0094|K04368;evm.TU.Gh_D09G1801|K06268;evm.TU.Gh_D07G2384|K04368;evm.TU.Gh_A06G0660|K04368	15	http://www.kegg.jp/pathway/map04380+K04371+K04392+K06268+K04368+K04368+K06268+K06268+K06268+K06268+K04371+K06268+K06268+K04371+K14379+K04371+K04371+K04392+K14379+K04392+K04371+K04392+K04371+K04371+K04392+K04368+K06268+K04368+K04392+K04368+K04368+K04368+K06268+K04392	yes
Steroid hormone biosynthesis	map00140	9	3	3798	7936	0.00308754	0.0191965	evm.TU.Gh_D03G1200|K10251;evm.TU.Gh_D03G1205|K10251;evm.TU.Gh_A03G1143|K10251;evm.TU.Gh_D13G2511|K12345;evm.TU.Gh_D10G2420|K12345;evm.TU.Gh_A13G2206|K12345;evm.TU.Gh_A03G2065|K10251;evm.TU.Gh_A03G2073|K10251;evm.TU.Gh_A02G1624|K12345	evm.TU.Gh_D03G1200|K10251;evm.TU.Gh_D03G1205|K10251;evm.TU.Gh_A03G1143|K10251;evm.TU.Gh_D13G2511|K12345;evm.TU.Gh_A13G2206|K12345;evm.TU.Gh_A03G2065|K10251;evm.TU.Gh_A03G2073|K10251;evm.TU.Gh_A02G1624|K12345	8	evm.TU.Gh_D10G2420|K12345	1	http://www.kegg.jp/pathway/map00140+K10251+K10251+K10251+K12345+K12345+K12345+K10251+K10251+K12345	yes
Biosynthesis of amino acids	map01230	183	295	3624	7644	0.00326317	0.0198568	evm.TU.Gh_D11G2606|K01807;evm.TU.Gh_A05G1855|K00826;evm.TU.Gh_D09G2442|K00873;evm.TU.Gh_A01G1055|K01755;evm.TU.Gh_D08G0077|K05359;evm.TU.Gh_A08G1905|K01807;evm.TU.Gh_A13G0380|K00058;evm.TU.Gh_D07G0231|K14454;evm.TU.Gh_A04G0871|K00616;evm.TU.Gh_A06G0185|K00058;evm.TU.Gh_A05G2772|K01623;evm.TU.Gh_D01G0800|K00927;evm.TU.Gh_D01G1099|K01755;evm.TU.Gh_D11G1707|K06001;evm.TU.Gh_A06G1049|K01807;evm.TU.Gh…	evm.TU.Gh_D09G2442|K00873;evm.TU.Gh_A01G1055|K01755;evm.TU.Gh_A13G0380|K00058;evm.TU.Gh_D01G1099|K01755;evm.TU.Gh_D08G1043|K00873;evm.TU.Gh_D08G0844|K01915;evm.TU.Gh_D08G1055|K00873;evm.TU.Gh_A01G1270|K01807;evm.TU.Gh_A12G1429|K00133;evm.TU.Gh_D11G0719|K15634;evm.TU.Gh_A06G0310|K01834;evm.TU.Gh_A01G0785|K00134;evm.TU.Gh_A13G0547|K00873;evm.TU.Gh_A03G1070|K01807;evm.TU.Gh_D10G1432|K01687;evm.TU.Gh…	77	evm.TU.Gh_D11G2606|K01807;evm.TU.Gh_A05G1855|K00826;evm.TU.Gh_D08G0077|K05359;evm.TU.Gh_A08G1905|K01807;evm.TU.Gh_D07G0231|K14454;evm.TU.Gh_A04G0871|K00616;evm.TU.Gh_A06G0185|K00058;evm.TU.Gh_A05G2772|K01623;evm.TU.Gh_D01G0800|K00927;evm.TU.Gh_D11G1707|K06001;evm.TU.Gh_A06G1049|K01807;evm.TU.Gh_A06G0604|K00850;evm.TU.Gh_D09G0592|K13832;evm.TU.Gh_D06G0181|K00058;evm.TU.Gh_D09G0908|K05359;evm.TU.Gh…	106	http://www.kegg.jp/pathway/map01230+K01807+K00826+K00873+K01755+K05359+K01807+K00058+K14454+K00616+K00058+K01623+K00927+K01755+K06001+K01807+K00850+K13832+K00058+K00873+K01915+K05359+K00873+K01623+K01714+K00616+K01807+K01754+K00133+K15634+K01834+K00134+K01783+K00873+K01803+K00600+K01807+K01687+K14677+K00640+K00058+K00850+K13832+K00215+K01783+K14085+K00058+K14455+K00765+K14682+K00145+K01623+K00826…	yes
Acute myeloid leukemia	map05221	19	15	3788	7924	0.00394261	0.0229448	evm.TU.Gh_D05G3876|K04371;evm.TU.Gh_A07G0124|K04368;evm.TU.Gh_A05G0237|K04368;evm.TU.Gh_D10G1109|K04688;evm.TU.Gh_A05G2375|K04688;evm.TU.Gh_D06G1942|K04688;evm.TU.Gh_A08G1183|K04371;evm.TU.Gh_A03G0291|K04371;evm.TU.Gh_D03G1422|K04371;evm.TU.Gh_A03G0163|K04371;evm.TU.Gh_D03G1283|K04371;evm.TU.Gh_A05G0864|K04371;evm.TU.Gh_D08G1467|K04371;evm.TU.Gh_D07G0094|K04368;evm.TU.Gh_D13G2082|K04368;evm.TU.Gh…	evm.TU.Gh_D10G1109|K04688;evm.TU.Gh_A05G2375|K04688;evm.TU.Gh_D06G1942|K04688;evm.TU.Gh_D03G1422|K04371;evm.TU.Gh_A03G0163|K04371;evm.TU.Gh_D13G2082|K04368;evm.TU.Gh_A13G1734|K04368;evm.TU.Gh_A10G1361|K04688	8	evm.TU.Gh_D05G3876|K04371;evm.TU.Gh_A07G0124|K04368;evm.TU.Gh_A05G0237|K04368;evm.TU.Gh_A08G1183|K04371;evm.TU.Gh_A03G0291|K04371;evm.TU.Gh_D03G1283|K04371;evm.TU.Gh_A05G0864|K04371;evm.TU.Gh_D08G1467|K04371;evm.TU.Gh_D07G0094|K04368;evm.TU.Gh_D07G2384|K04368;evm.TU.Gh_A06G0660|K04368	11	http://www.kegg.jp/pathway/map05221+K04371+K04368+K04368+K04688+K04688+K04688+K04371+K04371+K04371+K04371+K04371+K04371+K04371+K04368+K04368+K04368+K04368+K04368+K04688	yes
Adipocytokine signaling pathway	map04920	29	29	3778	7910	0.00397301	0.0229448	evm.TU.Gh_D06G0494|K07297;evm.TU.Gh_D07G1281|K01897;evm.TU.Gh_A01G1527|K01897;evm.TU.Gh_D10G2438|K01897;evm.TU.Gh_D13G0929|K01897;evm.TU.Gh_D01G1776|K01897;evm.TU.Gh_D10G1354|K01897;evm.TU.Gh_D11G3365|K01897;evm.TU.Gh_D09G0533|K01897;evm.TU.Gh_A07G1181|K01897;evm.TU.Gh_A06G0454|K07297;evm.TU.Gh_A13G1783|K07297;evm.TU.Gh_A13G1784|K07297;evm.TU.Gh_D11G0240|K01897;evm.TU.Gh_D09G0115|K07198;evm.TU.Gh…	evm.TU.Gh_D06G0494|K07297;evm.TU.Gh_D07G1281|K01897;evm.TU.Gh_A01G1527|K01897;evm.TU.Gh_D10G2438|K01897;evm.TU.Gh_D13G0929|K01897;evm.TU.Gh_D01G1776|K01897;evm.TU.Gh_A07G1181|K01897;evm.TU.Gh_A06G0454|K07297;evm.TU.Gh_A13G1783|K07297;evm.TU.Gh_A13G1784|K07297;evm.TU.Gh_D11G0240|K01897;evm.TU.Gh_D09G0115|K07198;evm.TU.Gh_D05G2232|K01897;evm.TU.Gh_A11G0227|K01897;evm.TU.Gh_A05G3732|K01897;evm.TU.Gh…	18	evm.TU.Gh_D10G1354|K01897;evm.TU.Gh_D11G3365|K01897;evm.TU.Gh_D09G0533|K01897;evm.TU.Gh_A05G2842|K01897;evm.TU.Gh_D07G0857|K01897;evm.TU.Gh_D11G0103|K07198;evm.TU.Gh_A11G0451|K07297;evm.TU.Gh_A09G0536|K01897;evm.TU.Gh_A07G0795|K01897;evm.TU.Gh_A01G0167|K01897;evm.TU.Gh_A11G0635|K07198	11	http://www.kegg.jp/pathway/map04920+K07297+K01897+K01897+K01897+K01897+K01897+K01897+K01897+K01897+K01897+K07297+K07297+K07297+K01897+K07198+K01897+K01897+K01897+K01897+K01897+K07198+K07297+K01897+K07297+K07297+K01897+K01897+K07198+K01897	yes
Phenylalanine, tyrosine and tryptophan biosynthesis	map00400	35	38	3772	7901	0.00401134	0.0229448	evm.TU.Gh_D08G0077|K05359;evm.TU.Gh_D07G0231|K14454;evm.TU.Gh_D11G1707|K06001;evm.TU.Gh_D09G0592|K13832;evm.TU.Gh_D09G0908|K05359;evm.TU.Gh_D08G2309|K13832;evm.TU.Gh_A09G0035|K14455;evm.TU.Gh_A05G0486|K01850;evm.TU.Gh_A11G0641|K01850;evm.TU.Gh_D11G3498|K01609;evm.TU.Gh_D09G1873|K01626;evm.TU.Gh_A11G1083|K13832;evm.TU.Gh_D02G1816|K00815;evm.TU.Gh_D02G1815|K00815;evm.TU.Gh_D13G1056|K13832;evm.TU.Gh…	evm.TU.Gh_A09G0035|K14455;evm.TU.Gh_A05G0486|K01850;evm.TU.Gh_A11G1083|K13832;evm.TU.Gh_D13G0823|K01850;evm.TU.Gh_D09G0034|K14455;evm.TU.Gh_A11G1375|K01609;evm.TU.Gh_A13G0701|K01850;evm.TU.Gh_D05G1164|K15227;evm.TU.Gh_D11G0748|K01850;evm.TU.Gh_A04G1178|K00766	10	evm.TU.Gh_D08G0077|K05359;evm.TU.Gh_D07G0231|K14454;evm.TU.Gh_D11G1707|K06001;evm.TU.Gh_D09G0592|K13832;evm.TU.Gh_D09G0908|K05359;evm.TU.Gh_D08G2309|K13832;evm.TU.Gh_A11G0641|K01850;evm.TU.Gh_D11G3498|K01609;evm.TU.Gh_D09G1873|K01626;evm.TU.Gh_D02G1816|K00815;evm.TU.Gh_D02G1815|K00815;evm.TU.Gh_D13G1056|K13832;evm.TU.Gh_A08G1940|K13832;evm.TU.Gh_A09G0884|K05359;evm.TU.Gh_A13G1261|K00815;evm.TU.Gh…	25	http://www.kegg.jp/pathway/map00400+K05359+K14454+K06001+K13832+K05359+K13832+K14455+K01850+K01850+K01609+K01626+K13832+K00815+K00815+K13832+K01850+K13832+K05359+K00815+K14455+K01850+K05359+K05359+K01609+K00815+K01850+K14454+K13832+K15227+K01850+K00766+K05359+K00815+K00815+K01626	yes
Tropane, piperidine and pyridine alkaloid biosynthesis	map00960	14	9	3793	7930	0.0046248	0.0259352	evm.TU.Gh_D08G1868|K00276;evm.TU.Gh_D07G0231|K14454;evm.TU.Gh_A09G0035|K14455;evm.TU.Gh_D02G1816|K00815;evm.TU.Gh_D02G1815|K00815;evm.TU.Gh_A03G2008|K00276;evm.TU.Gh_A03G2009|K00276;evm.TU.Gh_A13G1261|K00815;evm.TU.Gh_D09G0034|K14455;evm.TU.Gh_A03G1374|K00815;evm.TU.Gh_A07G0174|K14454;evm.TU.Gh_D13G1562|K00815;evm.TU.Gh_A08G1562|K00276;evm.TU.Gh_D13G0678|K00815	evm.TU.Gh_A09G0035|K14455;evm.TU.Gh_D09G0034|K14455	2	evm.TU.Gh_D08G1868|K00276;evm.TU.Gh_D07G0231|K14454;evm.TU.Gh_D02G1816|K00815;evm.TU.Gh_D02G1815|K00815;evm.TU.Gh_A03G2008|K00276;evm.TU.Gh_A03G2009|K00276;evm.TU.Gh_A13G1261|K00815;evm.TU.Gh_A03G1374|K00815;evm.TU.Gh_A07G0174|K14454;evm.TU.Gh_D13G1562|K00815;evm.TU.Gh_A08G1562|K00276;evm.TU.Gh_D13G0678|K00815	12	http://www.kegg.jp/pathway/map00960+K00276+K14454+K14455+K00815+K00815+K00276+K00276+K00815+K14455+K00815+K14454+K00815+K00276+K00815	yes
[truncated: 235 more rows]
