# Supplementary material for: Dynamic Transcriptome Analysis Reveals Uncharacterized Complex Regulatory Pathway Underlying Genotype-Recalcitrant Somatic Embryogenesis Transdifferentiation in Cotton
Source: Genes (Basel). 2020 May 7;11(5):519. doi: 10.3390/genes11050519 (PMC7290922; doi:10.3390/genes11050519)
Supplement: Supplementary file 1 [file genes-11-00519-s001.zip › Supplementary Table 7.xlsx]

## Sheet: LM_HY
Supplementary Table S7. Transcription factors (TFs) during early SE in the two genotypes.
Gene	Reference_Species	Ref_Gene	Family	Ref_Gene_Introduction
evm.TU.Gh_A01G0003	Malus_domestica	MDP0000234814	FAR1	FAR1-related sequence 11
evm.TU.Gh_A01G0009	Gossypium_hirsutum	Ghi015674	Dof	Dof family protein
evm.TU.Gh_A01G0013	Gossypium_raimondii	Gorai.002G001900.1	NAC	NAC domain containing protein 36
evm.TU.Gh_A01G0015	Fragaria_vesca	mrna27940.1-v1.0-hybrid	NAC	Protein kinase superfamily protein
evm.TU.Gh_A01G0017	Musa_acuminata	GSMUA_Achr8P08000_001	ERF	ERF family protein
evm.TU.Gh_A01G0023	Brassica_rapa	Bra031186	B3	B3 family protein
evm.TU.Gh_A01G0024	Gossypium_raimondii	Gorai.002G003000.1	bZIP	Basic-leucine zipper (bZIP) transcription factor family protein
evm.TU.Gh_A01G0025	Malus_domestica	MDP0000309902	GATA	importin alpha isoform 1
evm.TU.Gh_A01G0028	Micromonas_sp._RCC299	EuGene.1000010508	C3H	C3H family protein
evm.TU.Gh_A01G0030	Brassica_rapa	Bra001729	B3	B3 family protein
evm.TU.Gh_A01G0032	Fragaria_vesca	mrna28785.1-v1.0-hybrid	bHLH	NAD(P)-linked oxidoreductase superfamily protein
evm.TU.Gh_A01G0033	Gossypium_raimondii	Gorai.002G004200.1	DBB	B-box type zinc finger family protein
evm.TU.Gh_A01G0037	Pyrus_bretschneideri	Pbr019774.1	MYB_related	MYB_related family protein
evm.TU.Gh_A01G0038	Gossypium_raimondii	Gorai.002G004700.1	DBB	B-box zinc finger family protein
evm.TU.Gh_A01G0040	Musa_acuminata	GSMUA_Achr1P17680_001	C2H2	C2H2 family protein
evm.TU.Gh_A01G0041	Fragaria_vesca	mrna00537.1-v1.0-hybrid	HB-other	PHD finger family protein / bromo-adjacent homology (BAH) domain-containing protein
evm.TU.Gh_A01G0047	Oryza_punctata	OpuncBB_FGP22587	MYB_related	MYB_related family protein
evm.TU.Gh_A01G0054	Gossypium_raimondii	Gorai.002G006500.1	B3	AP2/B3-like transcriptional factor family protein
evm.TU.Gh_A01G0055	Brassica_rapa	Bra001729	B3	B3 family protein
evm.TU.Gh_A01G0056	Brassica_rapa	Bra001729	B3	B3 family protein
evm.TU.Gh_A01G0057	Linum_usitatissimum	Lus10043264	YABBY	Protein kinase superfamily protein
evm.TU.Gh_A01G0058	Nelumbo_nucifera	NNU_016191-RA	SBP	SBP family protein
evm.TU.Gh_A01G0063	Malus_domestica	MDP0000263654	B3	Protein of unknown function DUF829, transmembrane 53
evm.TU.Gh_A01G0064	Gossypium_raimondii	Gorai.002G007600.4	B3	AP2/B3-like transcriptional factor family protein
evm.TU.Gh_A01G0065	Malus_domestica	MDP0000268133	HB-other	GroES-like zinc-binding alcohol dehydrogenase family protein
evm.TU.Gh_A01G0074	Jatropha_curcas	Jcr4S02193.10	NF-YB	NF-YB family protein
evm.TU.Gh_A01G0077	Malus_domestica	MDP0000222377	G2-like	Cyclase family protein
evm.TU.Gh_A01G0078	Utricularia_gibba	Scf00764.g21546.t1	S1Fa-like	S1Fa-like family protein
evm.TU.Gh_A01G0080	Gossypium_raimondii	Gorai.002G009300.1	MYB	myb domain protein r1
evm.TU.Gh_A01G0083	Musa_acuminata	GSMUA_Achr10P15240_001	Nin-like	Nin-like family protein
evm.TU.Gh_A01G0084	Selaginella_moellendorffii	442874	HRT-like	HRT-like family protein
evm.TU.Gh_A01G0086	Malus_domestica	MDP0000253370	MYB_related	Oxoglutarate/iron-dependent oxygenase
evm.TU.Gh_A01G0090	Oryza_brachyantha	OB11G10730.1	WRKY	WRKY family protein
evm.TU.Gh_A01G0095	Linum_usitatissimum	Lus10022218	bHLH	magnesium transporter 7
evm.TU.Gh_A01G0106	Jatropha_curcas	Jcr4S02193.10	NF-YB	NF-YB family protein
evm.TU.Gh_A01G0110	Brassica_rapa	Bra033767	E2F/DP	E2F/DP family protein
evm.TU.Gh_A01G0119	Gossypium_raimondii	Gorai.002G018000.2	ERF	Integrase-type DNA-binding superfamily protein
evm.TU.Gh_A01G0125	Malus_domestica	MDP0000578301	WRKY	NB-ARC domain-containing disease resistance protein
evm.TU.Gh_A01G0126	Malus_domestica	MDP0000578301	WRKY	NB-ARC domain-containing disease resistance protein
evm.TU.Gh_A01G0127	Jatropha_curcas	Jcr4S02805.10	C3H	C3H family protein
evm.TU.Gh_A01G0129	Jatropha_curcas	Jcr4S02805.10	C3H	C3H family protein
evm.TU.Gh_A01G0132	Cajanus_cajan	C.cajan_44612	S1Fa-like	S1Fa-like family protein
evm.TU.Gh_A01G0135	Gossypium_hirsutum	Ghi010951	C3H	C3H family protein
evm.TU.Gh_A01G0136	Gossypium_hirsutum	Ghi010951	C3H	C3H family protein
evm.TU.Gh_A01G0138	Setaria_italica	Si013186m	Nin-like	Plant regulator RWP-RK family protein
evm.TU.Gh_A01G0139	Gossypium_raimondii	Gorai.002G020300.1	G2-like	GBF\'s pro-rich region-interacting factor 1
evm.TU.Gh_A01G0140	Vitis_vinifera	GSVIVT01018226001	ERF	DNAJ homologue 2
evm.TU.Gh_A01G0144	Malus_domestica	MDP0000266172	Nin-like	Pentatricopeptide repeat (PPR) superfamily protein
evm.TU.Gh_A01G0145	Phyllostachys_heterocycla	PH01000845G0410	ARF	ARF family protein
evm.TU.Gh_A01G0147	Fragaria_vesca	mrna15187.1-v1.0-hybrid	bHLH	Sec14p-like phosphatidylinositol transfer family protein
evm.TU.Gh_A01G0150	Musa_acuminata	GSMUA_Achr2P20130_001	WRKY	WRKY family protein
evm.TU.Gh_A01G0151	Gossypium_hirsutum	Ghi010304	Trihelix	Trihelix family protein
evm.TU.Gh_A01G0152	Oryza_punctata	OpuncBB_FGP24461	G2-like	G2-like family protein
evm.TU.Gh_A01G0157	Gossypium_raimondii	Gorai.002G022300.1	CO-like	B-box type zinc finger protein with CCT domain
evm.TU.Gh_A01G0158	Malus_domestica	MDP0000565292	CO-like	B-box type zinc finger protein with CCT domain
evm.TU.Gh_A01G0159	Helianthus_annuus	Han006117	NAC	NAC family protein
evm.TU.Gh_A01G0160	Fragaria_vesca	mrna24941.1-v1.0-hybrid	DBB	zinc finger (C3HC4-type RING finger) family protein
evm.TU.Gh_A01G0161	Vitis_vinifera	GSVIVT01030079001	FAR1	FAR1-related sequence 10
evm.TU.Gh_A01G0163	Malus_domestica	MDP0000255768	WRKY	FTSH protease 10
evm.TU.Gh_A01G0165	Aegilops_tauschii	EMT05641	FAR1	FAR1 family protein
evm.TU.Gh_A01G0167	Triticum_urartu	EMS53359	WRKY	WRKY family protein
evm.TU.Gh_A01G0172	Malus_domestica	MDP0000238848	ERF	phosphatase-related
evm.TU.Gh_A01G0177	Linum_usitatissimum	Lus10022218	bHLH	magnesium transporter 7
evm.TU.Gh_A01G0178	Oryza_barthii	ObartAA03S_FGP7846	GATA	GATA family protein
evm.TU.Gh_A01G0183	Fragaria_vesca	mrna28785.1-v1.0-hybrid	bHLH	NAD(P)-linked oxidoreductase superfamily protein
evm.TU.Gh_A01G0184	Malus_domestica	MDP0000276982	NAC	NAC domain containing protein 28
evm.TU.Gh_A01G0185	Triticum_urartu	EMS52514	CAMTA	CAMTA family protein
evm.TU.Gh_A01G0193	Zea_mays	GRMZM2G057260_P01	bHLH	bHLH family protein
evm.TU.Gh_A01G0194	Pyrus_bretschneideri	Pbr009464.1	MYB	MYB family protein
evm.TU.Gh_A01G0195	Fragaria_vesca	mrna01596.1-v1.0-hybrid	WRKY	Protein kinase superfamily protein
evm.TU.Gh_A01G0196	Gossypium_raimondii	Gorai.002G027000.1	C3H	Zinc finger C-x8-C-x5-C-x3-H type family protein
evm.TU.Gh_A01G0197	Brassica_rapa	Bra009230	G2-like	G2-like family protein
evm.TU.Gh_A01G0198	Brassica_rapa	Bra009230	G2-like	G2-like family protein
evm.TU.Gh_A01G0200	Brassica_rapa	Bra009230	G2-like	G2-like family protein
evm.TU.Gh_A01G0201	Brassica_rapa	Bra009230	G2-like	G2-like family protein
evm.TU.Gh_A01G0202	Brassica_rapa	Bra009230	G2-like	G2-like family protein
evm.TU.Gh_A01G0203	Brassica_rapa	Bra009230	G2-like	G2-like family protein
evm.TU.Gh_A01G0204	Malus_domestica	MDP0000304904	TCP	cullin 1
evm.TU.Gh_A01G0208	Jatropha_curcas	Jcr4S11886.30	HSF	HSF family protein
evm.TU.Gh_A01G0209	Citrullus_lanatus	Cla022159	MIKC	MADS box transcription factor (AHRD V1 --- Q6RF31_POPTO); contains Interpro domain(s) IPR002100 Transcription factor, MADS-box
evm.TU.Gh_A01G0212	Musa_acuminata	GSMUA_Achr7P25320_001	TCP	TCP family protein
evm.TU.Gh_A01G0216	Micromonas_sp._RCC299	EuGene.0900010089	C2H2	C2H2 family protein
evm.TU.Gh_A01G0217	Gossypium_raimondii	Gorai.002G029200.1	ARR-B	response regulator 1
evm.TU.Gh_A01G0218	Glycine_max	Glyma17g03380.1	ARR-B	response regulator 1
evm.TU.Gh_A01G0219	Gossypium_raimondii	Gorai.002G029400.1	GATA	GATA transcription factor 15
evm.TU.Gh_A01G0221	Malus_domestica	MDP0000309902	GATA	importin alpha isoform 1
evm.TU.Gh_A01G0222	Malus_domestica	MDP0000271513	C2H2	C2H2 and C2HC zinc fingers superfamily protein
evm.TU.Gh_A01G0224	Brassica_rapa	Bra036142	bZIP	bZIP family protein
evm.TU.Gh_A01G0234	Linum_usitatissimum	Lus10025533	B3	Tetratricopeptide repeat (TPR)-like superfamily protein
evm.TU.Gh_A01G0235	Malus_domestica	MDP0000283975	NAC	Protein kinase superfamily protein
evm.TU.Gh_A01G0237	Brassica_rapa	Bra001729	B3	B3 family protein
evm.TU.Gh_A01G0238	Oryza_sativa_subsp._japonica	LOC_Os06g46400.1	C3H	Japonica Group ATCPSF30/CPSF30, putative, expressed
evm.TU.Gh_A01G0239	Fragaria_vesca	mrna09125.1-v1.0-hybrid	bHLH	Protein kinase superfamily protein
evm.TU.Gh_A01G0240	Oryza_sativa_subsp._indica	BGIOSGA034759-PA	bZIP	Indica Group bZIP family protein
evm.TU.Gh_A01G0244	Malus_domestica	MDP0000183819	bHLH	Pentatricopeptide repeat (PPR) superfamily protein
evm.TU.Gh_A01G0245	Utricularia_gibba	Scf00089.g7885.t1	B3	B3 family protein
evm.TU.Gh_A01G0246	Zea_mays	GRMZM2G062651_P01	VOZ	VOZ family protein
evm.TU.Gh_A01G0247	Oryza_barthii	ObartAA03S_FGP19488	MYB	MYB family protein
evm.TU.Gh_A01G0248	Aegilops_tauschii	EMT28879	ERF	ERF family protein
evm.TU.Gh_A01G0250	Pyrus_bretschneideri	Pbr008477.1	HD-ZIP	HD-ZIP family protein
evm.TU.Gh_A01G0252	Linum_usitatissimum	Lus10030908	bHLH	pentatricopeptide (PPR) repeat-containing protein
evm.TU.Gh_A01G0254	Fragaria_vesca	mrna32207.1-v1.0-hybrid	TALE	cysteine-rich RLK (RECEPTOR-like protein kinase) 42
evm.TU.Gh_A01G0262	Solanum_lycopersicum	Solyc08g074860.1.1	bZIP	eukaryotic translation initiation factor 3G1
evm.TU.Gh_A01G0266	Malus_domestica	MDP0000428265	NAC	Ribosomal protein S5/Elongation factor G/III/V family protein
evm.TU.Gh_A01G0267	Gossypium_raimondii	Gorai.002G036700.1	NAC	NAC (No Apical Meristem) domain transcriptional regulator superfamily protein
evm.TU.Gh_A01G0268	Malus_domestica	MDP0000309874	B3	Pyridoxal phosphate (PLP)-dependent transferases superfamily protein
evm.TU.Gh_A01G0269	Brassica_rapa	Bra001729	B3	B3 family protein
evm.TU.Gh_A01G0270	Brassica_rapa	Bra001729	B3	B3 family protein
evm.TU.Gh_A01G0275	Malus_domestica	MDP0000296109	MYB	delta subunit of Mt ATP synthase
evm.TU.Gh_A01G0277	Gossypium_raimondii	Gorai.002G037800.1	GeBP	DNA-binding storekeeper protein-related transcriptional regulator
evm.TU.Gh_A01G0278	Theobroma_cacao	Thecc1EG029192t1	C3H	Aldolase-type TIM barrel family protein (75%P)
evm.TU.Gh_A01G0279	Theobroma_cacao	Thecc1EG029192t1	C3H	Aldolase-type TIM barrel family protein (75%P)
evm.TU.Gh_A01G0281	Utricularia_gibba	Scf00063.g6386.t1	GeBP	GeBP family protein
evm.TU.Gh_A01G0282	Oryza_barthii	ObartAA03S_FGP24804	FAR1	FAR1 family protein
evm.TU.Gh_A01G0287	Aegilops_tauschii	EMT28005	MYB_related	MYB_related family protein
evm.TU.Gh_A01G0290	Brachypodium_distachyon	Bradi2g44117.1	bHLH	bHLH family protein
evm.TU.Gh_A01G0293	Brachypodium_distachyon	Bradi2g44117.1	bHLH	bHLH family protein
evm.TU.Gh_A01G0294	Brachypodium_distachyon	Bradi2g44117.1	bHLH	bHLH family protein
evm.TU.Gh_A01G0299	Pyrus_bretschneideri	Pbr002083.1	ERF	ERF family protein
evm.TU.Gh_A01G0300	Fragaria_vesca	mrna27137.1-v1.0-hybrid	STAT	SH2 domain protein B
evm.TU.Gh_A01G0302	Medicago_truncatula	MEDTR5G086580.1	MYB_related	MYB_related family protein
evm.TU.Gh_A01G0304	Nicotiana_tabacum	Nta000199	WRKY	WRKY family protein
evm.TU.Gh_A01G0306	Brassica_rapa	Bra001729	B3	B3 family protein
evm.TU.Gh_A01G0310	Malus_domestica	MDP0000247737	FAR1	FAR1 family protein
evm.TU.Gh_A01G0311	Malus_domestica	MDP0000247737	FAR1	FAR1 family protein
evm.TU.Gh_A01G0316	Malus_domestica	MDP0000578301	WRKY	NB-ARC domain-containing disease resistance protein
evm.TU.Gh_A01G0317	Medicago_truncatula	MEDTR5G092860.1	LBD	LBD family protein
evm.TU.Gh_A01G0320	Gossypium_raimondii	Gorai.002G047200.1	DBB	light-regulated zinc finger protein 1
evm.TU.Gh_A01G0326	Aegilops_tauschii	EMT28879	ERF	ERF family protein
evm.TU.Gh_A01G0327	Utricularia_gibba	Scf00764.g21546.t1	S1Fa-like	S1Fa-like family protein
evm.TU.Gh_A01G0328	Aegilops_tauschii	EMT28879	ERF	ERF family protein
evm.TU.Gh_A01G0329	Fragaria_vesca	mrna32207.1-v1.0-hybrid	TALE	cysteine-rich RLK (RECEPTOR-like protein kinase) 42
evm.TU.Gh_A01G0330	Fragaria_vesca	mrna09125.1-v1.0-hybrid	bHLH	Protein kinase superfamily protein
evm.TU.Gh_A01G0343	Theobroma_cacao	Thecc1EG029192t1	C3H	Aldolase-type TIM barrel family protein (75%P)
evm.TU.Gh_A01G0355	Cajanus_cajan	C.cajan_44612	S1Fa-like	S1Fa-like family protein
evm.TU.Gh_A01G0358	Brassica_rapa	Bra039779	S1Fa-like	S1Fa-like family protein
evm.TU.Gh_A01G0359	Brassica_rapa	Bra039779	S1Fa-like	S1Fa-like family protein
evm.TU.Gh_A01G0360	Gossypium_raimondii	Gorai.002G052400.4	BES1	BES1/BZR1 homolog 4
evm.TU.Gh_A01G0362	Ricinus_communis	29851.m002493	B3	sulfotransferase, putative
evm.TU.Gh_A01G0363	Fragaria_vesca	mrna19889.1-v1.0-hybrid	C3H	disease resistance family protein / LRR family protein
evm.TU.Gh_A01G0365	Arachis_hypogaea	Ahy022700	ERF	ERF family protein
evm.TU.Gh_A01G0366	Oryza_punctata	OpuncBB_FGP12873	bHLH	bHLH family protein
evm.TU.Gh_A01G0374	Malus_domestica	MDP0000276590	Trihelix	Trihelix family protein
evm.TU.Gh_A01G0378	Malus_domestica	MDP0000537221	FAR1	FAR1-related sequence 3
evm.TU.Gh_A01G0383	Jatropha_curcas	Jcr4S02193.10	NF-YB	NF-YB family protein
evm.TU.Gh_A01G0384	Fragaria_vesca	mrna19889.1-v1.0-hybrid	C3H	disease resistance family protein / LRR family protein
evm.TU.Gh_A01G0391	Aegilops_tauschii	EMT28005	MYB_related	MYB_related family protein
evm.TU.Gh_A01G0393	Gossypium_raimondii	Gorai.002G061900.1	B3	B3 family protein
evm.TU.Gh_A01G0394	Carica_papaya	evm.TU.contig_30133.1	ERF	ERF family protein
evm.TU.Gh_A01G0395	Selaginella_moellendorffii	438544	Trihelix	aspartate/glutamate/uridylate kinase family protein
evm.TU.Gh_A01G0396	Brassica_rapa	Bra013842	GeBP	GeBP family protein
evm.TU.Gh_A01G0401	Gossypium_raimondii	Gorai.005G188700.1	bHLH	BIG PETAL P
evm.TU.Gh_A01G0402	Theobroma_cacao	Thecc1EG016519t1	bHLH	Fiber protein Fb17 (60%P)
evm.TU.Gh_A01G0403	Theobroma_cacao	Thecc1EG016519t1	bHLH	Fiber protein Fb17 (60%P)
evm.TU.Gh_A01G0405	Malus_domestica	MDP0000121180	G2-like	myb-like HTH transcriptional regulator family protein
evm.TU.Gh_A01G0413	Malus_domestica	MDP0000215590	WRKY	P-loop containing nucleoside triphosphate hydrolases superfamily protein
evm.TU.Gh_A01G0414	Gossypium_raimondii	Gorai.002G064500.1	TCP	TEOSINTE BRANCHED 1, cycloidea and PCF transcription factor 3
evm.TU.Gh_A01G0415	Fragaria_vesca	mrna13309.1-v1.0-hybrid	FAR1	FAR1-related sequence 5
evm.TU.Gh_A01G0416	Theobroma_cacao	Thecc1EG031704t2	NZZ/SPL	Actin cytoskeleton-regulatory complex protein pan1
evm.TU.Gh_A01G0419	Gossypium_raimondii	Gorai.002G064900.1	bZIP	Basic-leucine zipper (bZIP) transcription factor family protein
evm.TU.Gh_A01G0420	Fragaria_vesca	mrna27194.1-v1.0-hybrid	bZIP	homogentisate 1,2-dioxygenase
evm.TU.Gh_A01G0421	Fragaria_vesca	mrna29786.1-v1.0-hybrid	WOX	RAB GTPase homolog A1F
evm.TU.Gh_A01G0422	Linum_usitatissimum	Lus10000643	SBP	Squamosa promoter-binding protein-like (SBP domain) transcription factor family protein
evm.TU.Gh_A01G0423	Linum_usitatissimum	Lus10000643	SBP	Squamosa promoter-binding protein-like (SBP domain) transcription factor family protein
evm.TU.Gh_A01G0424	Linum_usitatissimum	Lus10000643	SBP	Squamosa promoter-binding protein-like (SBP domain) transcription factor family protein
evm.TU.Gh_A01G0425	Malus_domestica	MDP0000320739	bHLH	RING/U-box superfamily protein
evm.TU.Gh_A01G0427	Malus_domestica	MDP0000268133	HB-other	GroES-like zinc-binding alcohol dehydrogenase family protein
evm.TU.Gh_A01G0428	Theobroma_cacao	Thecc1EG046875t1	HB-other	DNA binding protein
evm.TU.Gh_A01G0429	Malus_domestica	MDP0000268133	HB-other	GroES-like zinc-binding alcohol dehydrogenase family protein
evm.TU.Gh_A01G0434	Brassica_rapa	Bra001729	B3	B3 family protein
evm.TU.Gh_A01G0435	Aegilops_tauschii	EMT26392	FAR1	FAR1 family protein
evm.TU.Gh_A01G0437	Vitis_vinifera	GSVIVT01014276001	HD-ZIP	RING/U-box superfamily protein
evm.TU.Gh_A01G0439	Gossypium_raimondii	Gorai.002G067100.1	HD-ZIP	homeobox protein 52
evm.TU.Gh_A01G0443	Physcomitrella_patens_subsp._patens	Pp1s56_2V6.1	BBR-BPC	Protein kinase superfamily protein
evm.TU.Gh_A01G0444	Citrullus_lanatus	Cla014822	bHLH	Uncharacterized basic helix-loop-helix protein (AHRD V1 --- F4IC01_ARATH); contains Interpro domain(s) IPR011598 Helix-loop-helix DNA-binding
evm.TU.Gh_A01G0449	Fragaria_vesca	mrna09125.1-v1.0-hybrid	bHLH	Protein kinase superfamily protein
evm.TU.Gh_A01G0453	Malus_domestica	MDP0000242456	B3	MATE efflux family protein
evm.TU.Gh_A01G0459	Phyllostachys_heterocycla	PH01001474G0470	HB-other	HB-other family protein
evm.TU.Gh_A01G0460	Fragaria_vesca	mrna09125.1-v1.0-hybrid	bHLH	Protein kinase superfamily protein
evm.TU.Gh_A01G0461	Cicer_arietinum	XP_004498230	SBP	SBP family protein
evm.TU.Gh_A01G0466	Aegilops_tauschii	EMT28005	MYB_related	MYB_related family protein
evm.TU.Gh_A01G0469	Oryza_barthii	ObartAA03S_FGP27419	BES1	BES1 family protein
evm.TU.Gh_A01G0470	Musa_acuminata	GSMUA_Achr7P25320_001	TCP	TCP family protein
evm.TU.Gh_A01G0471	Theobroma_cacao	Thecc1EG031427t1	C3H	Zinc finger (CCCH-type/C3HC4-type RING finger) family protein
evm.TU.Gh_A01G0475	Populus_trichocarpa	Potri.T074200.1	NAC	NAC family protein
evm.TU.Gh_A01G0476	Brachypodium_distachyon	Bradi3g53502.1	C3H	C3H family protein
evm.TU.Gh_A01G0478	Theobroma_cacao	Thecc1EG029886t1	HSF	Tetratricopeptide repeat-like superfamily protein
evm.TU.Gh_A01G0479	Arabidopsis_thaliana	AT1G64100.2	NAC	pentatricopeptide (PPR) repeat-containing protein
evm.TU.Gh_A01G0481	Brassica_rapa	Bra013842	GeBP	GeBP family protein
evm.TU.Gh_A01G0482	Fragaria_vesca	mrna03778.1-v1.0-hybrid	bZIP	Plasma-membrane choline transporter family protein
evm.TU.Gh_A01G0485	Ricinus_communis	29656.m000483	NF-YC	ccaat-binding transcription factor, putative
evm.TU.Gh_A01G0488	Malus_domestica	MDP0000617021	G2-like	Outer membrane OMP85 family protein
evm.TU.Gh_A01G0492	Musa_acuminata	GSMUA_Achr1P17680_001	C2H2	C2H2 family protein
evm.TU.Gh_A01G0494	Musa_acuminata	GSMUA_Achr1P00070_001	ERF	ERF family protein
evm.TU.Gh_A01G0497	Gossypium_raimondii	Gorai.002G073800.1	NAC	NAC domain containing protein 2
evm.TU.Gh_A01G0503	Oryza_barthii	ObartAA03S_FGP13632	bHLH	bHLH family protein
evm.TU.Gh_A01G0505	Lactuca_sativa	Lsa000376	Dof	Dof family protein
evm.TU.Gh_A01G0506	Theobroma_cacao	Thecc1EG015486t1	HD-ZIP	NAD(P)-linked oxidoreductase superfamily protein (78%P)
evm.TU.Gh_A01G0515	Gossypium_raimondii	Gorai.002G075900.1	B3	VP1/ABI3-like 3
evm.TU.Gh_A01G0518	Oryza_brachyantha	OB05G31630.1	WRKY	WRKY family protein
evm.TU.Gh_A01G0520	Fragaria_vesca	mrna28724.1-v1.0-hybrid	FAR1	FAR1-related sequence 5
evm.TU.Gh_A01G0523	Linum_usitatissimum	Lus10035008	Nin-like	RWP-RK domain-containing protein
evm.TU.Gh_A01G0524	Linum_usitatissimum	Lus10035008	Nin-like	RWP-RK domain-containing protein
evm.TU.Gh_A01G0526	Gossypium_raimondii	Gorai.002G077200.1	MYB	MYB-like 102
evm.TU.Gh_A01G0531	Populus_trichocarpa	Potri.T024100.1	DBB	zinc finger (B-box type) family protein; similar to unknown protein (pir||T05755||; [ co-ortholog (2of2) of At5g54470, ]
evm.TU.Gh_A01G0534	Fragaria_vesca	mrna32207.1-v1.0-hybrid	TALE	cysteine-rich RLK (RECEPTOR-like protein kinase) 42
evm.TU.Gh_A01G0535	Fragaria_vesca	mrna32207.1-v1.0-hybrid	TALE	cysteine-rich RLK (RECEPTOR-like protein kinase) 42
evm.TU.Gh_A01G0536	Fragaria_vesca	mrna32207.1-v1.0-hybrid	TALE	cysteine-rich RLK (RECEPTOR-like protein kinase) 42
evm.TU.Gh_A01G0537	Vitis_vinifera	GSVIVT01013228001	MYB_related	pinoid-binding protein 1
evm.TU.Gh_A01G0539	Fragaria_vesca	mrna32207.1-v1.0-hybrid	TALE	cysteine-rich RLK (RECEPTOR-like protein kinase) 42
evm.TU.Gh_A01G0541	Fragaria_vesca	mrna32207.1-v1.0-hybrid	TALE	cysteine-rich RLK (RECEPTOR-like protein kinase) 42
evm.TU.Gh_A01G0542	Malus_domestica	MDP0000578301	WRKY	NB-ARC domain-containing disease resistance protein
evm.TU.Gh_A01G0544	Gossypium_raimondii	Gorai.002G079200.1	bHLH	basic helix-loop-helix (bHLH) DNA-binding superfamily protein
evm.TU.Gh_A01G0548	Medicago_truncatula	MEDTR3G005900.1	M-type	M-type family protein
evm.TU.Gh_A01G0551	Oryza_sativa_subsp._indica	BGIOSGA028421-PA	C2H2	Indica Group C2H2 family protein
evm.TU.Gh_A01G0555	Malus_domestica	MDP0000245233	bHLH	terpene synthase 14
evm.TU.Gh_A01G0556	Gossypium_raimondii	Gorai.002G080600.1	GRAS	GRAS family transcription factor
evm.TU.Gh_A01G0557	Fragaria_vesca	mrna01596.1-v1.0-hybrid	WRKY	Protein kinase superfamily protein
evm.TU.Gh_A01G0561	Malus_domestica	MDP0000265073	NAC	NAD(P)-binding Rossmann-fold superfamily protein
evm.TU.Gh_A01G0562	Cannabis_sativa	PK21682.1	C2H2	C2H2 family protein
evm.TU.Gh_A01G0564	Utricularia_gibba	Scf00089.g7885.t1	B3	B3 family protein
evm.TU.Gh_A01G0565	Azadirachta_indica	Neem_16119_f_2	bHLH	bHLH family protein
evm.TU.Gh_A01G0566	Gossypium_raimondii	Gorai.002G081900.1	bHLH	basic helix-loop-helix (bHLH) DNA-binding superfamily protein
evm.TU.Gh_A01G0571	Malus_domestica	MDP0000311595	NF-YA	alpha/beta-Hydrolases superfamily protein
evm.TU.Gh_A01G0572	Phyllostachys_heterocycla	PH01000020G0110	NAC	NAC family protein
evm.TU.Gh_A01G0574	Malus_domestica	MDP0000263713	YABBY	ubiquitin 6
evm.TU.Gh_A01G0575	Malus_domestica	MDP0000263713	YABBY	ubiquitin 6
evm.TU.Gh_A01G0577	Solanum_tuberosum	PGSC0003DMP400041646	MYB_related	MYB_related family protein
evm.TU.Gh_A01G0578	Gossypium_hirsutum	Ghi020763	MYB_related	MYB_related family protein
evm.TU.Gh_A01G0580	Solanum_tuberosum	PGSC0003DMP400041646	MYB_related	MYB_related family protein
evm.TU.Gh_A01G0594	Malus_domestica	MDP0000288192	HB-other	homeobox-1
evm.TU.Gh_A01G0595	Malus_domestica	MDP0000300402	Trihelix	Ras-related small GTP-binding family protein
evm.TU.Gh_A01G0601	Malus_domestica	MDP0000289260	BES1	BES1/BZR1 homolog 4
evm.TU.Gh_A01G0602	Malus_domestica	MDP0000289260	BES1	BES1/BZR1 homolog 4
evm.TU.Gh_A01G0606	Phyllostachys_heterocycla	PH01002606G0040	HSF	HSF family protein
evm.TU.Gh_A01G0607	Fragaria_vesca	mrna01596.1-v1.0-hybrid	WRKY	Protein kinase superfamily protein
evm.TU.Gh_A01G0615	Oryza_sativa_subsp._indica	BGIOSGA034759-PA	bZIP	Indica Group bZIP family protein
evm.TU.Gh_A01G0618	Zea_mays	GRMZM2G159357_P01	HB-other	HB-other family protein
evm.TU.Gh_A01G0620	Musa_acuminata	GSMUA_Achr7P25320_001	TCP	TCP family protein
evm.TU.Gh_A01G0621	Malus_domestica	MDP0000318339	FAR1	calcium-dependent protein kinase 20
evm.TU.Gh_A01G0622	Solanum_tuberosum	PGSC0003DMP400041646	MYB_related	MYB_related family protein
evm.TU.Gh_A01G0624	Cicer_arietinum	XP_004498230	SBP	SBP family protein
evm.TU.Gh_A01G0627	Aegilops_tauschii	EMT03129	bHLH	bHLH family protein
evm.TU.Gh_A01G0630	Carica_papaya	evm.TU.contig_30133.1	ERF	ERF family protein
evm.TU.Gh_A01G0634	Populus_trichocarpa	Potri.012G137500.1	FAR1	FAR1 family protein
evm.TU.Gh_A01G0637	Arabidopsis_thaliana	AT4G12020.2	WRKY	protein kinase family protein
evm.TU.Gh_A01G0638	Phyllostachys_heterocycla	PH01000046G0930	WRKY	WRKY family protein
evm.TU.Gh_A01G0639	Gossypium_raimondii	Gorai.002G091300.1	WRKY	WRKY family transcription factor
evm.TU.Gh_A01G0646	Oryza_barthii	ObartAA03S_FGP18337	bHLH	bHLH family protein
evm.TU.Gh_A01G0647	Fragaria_vesca	mrna31843.1-v1.0-hybrid	WRKY	glycosyl hydrolase 9B15
evm.TU.Gh_A01G0650	Gossypium_hirsutum	Ghi021199	ERF	ERF family protein
evm.TU.Gh_A01G0651	Malus_domestica	MDP0000305210	Trihelix	Trihelix family protein
evm.TU.Gh_A01G0652	Brassica_rapa	Bra017929	C3H	C3H family protein
evm.TU.Gh_A01G0653	Populus_trichocarpa	Potri.012G137500.1	FAR1	FAR1 family protein
evm.TU.Gh_A01G0654	Malus_domestica	MDP0000256621	ARF	auxin response factor 17
evm.TU.Gh_A01G0658	Physcomitrella_patens_subsp._patens	Pp1s45_229V6.2	bZIP	bZIP family protein
evm.TU.Gh_A01G0661	Aegilops_tauschii	EMT20798	MYB_related	MYB_related family protein
evm.TU.Gh_A01G0665	Artemisia_annua	Aan010516	MYB_related	MYB_related family protein
evm.TU.Gh_A01G0680	Vitis_vinifera	GSVIVT01019630001	MIKC	with no lysine (K) kinase 8
evm.TU.Gh_A01G0681	Gossypium_raimondii	Gorai.002G096200.1	WRKY	WRKY family transcription factor family protein
evm.TU.Gh_A01G0682	Gossypium_raimondii	Gorai.002G096300.1	GRAS	scarecrow-like 5
evm.TU.Gh_A01G0685	Malus_domestica	MDP0000293487	C3H	Quinoprotein amine dehydrogenase, beta chain-like; RIC1-like guanyl-nucleotide exchange factor
evm.TU.Gh_A01G0687	Jatropha_curcas	Jcr4S02193.10	NF-YB	NF-YB family protein
evm.TU.Gh_A01G0690	Brassica_rapa	Bra013842	GeBP	GeBP family protein
evm.TU.Gh_A01G0691	Linum_usitatissimum	Lus10030531	bZIP	Basic-leucine zipper (bZIP) transcription factor family protein
evm.TU.Gh_A01G0696	Brassica_rapa	Bra013842	GeBP	GeBP family protein
evm.TU.Gh_A01G0697	Brassica_rapa	Bra013842	GeBP	GeBP family protein
evm.TU.Gh_A01G0698	Brassica_rapa	Bra013842	GeBP	GeBP family protein
evm.TU.Gh_A01G0700	Malus_domestica	MDP0000287465	HRT-like	Pentatricopeptide repeat (PPR) superfamily protein
evm.TU.Gh_A01G0703	Artemisia_annua	Aan016735	MYB_related	MYB_related family protein
evm.TU.Gh_A01G0704	Selaginella_moellendorffii	416803	C3H	C3H family protein
evm.TU.Gh_A01G0706	Triticum_urartu	EMS48626	ERF	ERF family protein
evm.TU.Gh_A01G0712	Gossypium_raimondii	Gorai.002G099900.1	NF-YB	nuclear factor Y, subunit B3
evm.TU.Gh_A01G0714	Vitis_vinifera	GSVIVT01030085001	NF-YB	FASCICLIN-like arabinogalactan 2
evm.TU.Gh_A01G0715	Fragaria_vesca	mrna01311.1-v1.0-hybrid	MYB	Oxoglutarate/iron-dependent oxygenase
evm.TU.Gh_A01G0716	Arabidopsis_lyrata	329122	C3H	C3H family protein
evm.TU.Gh_A01G0721	Zea_mays	GRMZM2G024054_P02	MYB_related	MYB_related family protein
evm.TU.Gh_A01G0722	Arabidopsis_thaliana	AT1G64100.2	NAC	pentatricopeptide (PPR) repeat-containing protein
evm.TU.Gh_A01G0725	Oryza_punctata	OpuncBB_FGP24418	bZIP	bZIP family protein
evm.TU.Gh_A01G0726	Oryza_punctata	OpuncBB_FGP24418	bZIP	bZIP family protein
evm.TU.Gh_A01G0727	Malus_domestica	MDP0000184308	WRKY	WRKY DNA-binding protein 11
evm.TU.Gh_A01G0729	Fragaria_vesca	mrna15187.1-v1.0-hybrid	bHLH	Sec14p-like phosphatidylinositol transfer family protein
evm.TU.Gh_A01G0730	Malus_domestica	MDP0000141948	bZIP	VIRE2-interacting protein 1
evm.TU.Gh_A01G0731	Malus_domestica	MDP0000315270	GRAS	Ankyrin repeat family protein
evm.TU.Gh_A01G0737	Zea_mays	GRMZM2G426140_P01	HB-other	HB-other family protein
evm.TU.Gh_A01G0738	Phoenix_dactylifera	PDK_30s849551g004	bHLH	bHLH family protein
evm.TU.Gh_A01G0740	Pyrus_bretschneideri	Pbr010447.1	EIL	EIL family protein
evm.TU.Gh_A01G0741	Arabidopsis_lyrata	915820	G2-like	G2-like family protein
evm.TU.Gh_A01G0742	Solanum_lycopersicum	Solyc02g005290.2.1	GeBP	FKBP-like peptidyl-prolyl cis-trans isomerase family protein
evm.TU.Gh_A01G0744	Cajanus_cajan	C.cajan_44612	S1Fa-like	S1Fa-like family protein
evm.TU.Gh_A01G0745	Utricularia_gibba	Scf00089.g7885.t1	B3	B3 family protein
evm.TU.Gh_A01G0746	Utricularia_gibba	Scf00089.g7885.t1	B3	B3 family protein
evm.TU.Gh_A01G0749	Physcomitrella_patens_subsp._patens	Pp1s48_17V6.1	Trihelix	BTB/POZ domain-containing protein
evm.TU.Gh_A01G0751	Aegilops_tauschii	EMT26392	FAR1	FAR1 family protein
evm.TU.Gh_A01G0754	Gossypium_raimondii	Gorai.003G023300.2	HB-other	centrin2
evm.TU.Gh_A01G0755	Brassica_rapa	Bra039779	S1Fa-like	S1Fa-like family protein
evm.TU.Gh_A01G0756	Gossypium_raimondii	Gorai.002G104500.1	LBD	LOB domain-containing protein 4
evm.TU.Gh_A01G0757	Zea_mays	GRMZM5G866699_P02	NF-YB	NF-YB family protein
evm.TU.Gh_A01G0760	Musa_acuminata	GSMUA_Achr7P25320_001	TCP	TCP family protein
evm.TU.Gh_A01G0762	Musa_acuminata	GSMUA_Achr7P25320_001	TCP	TCP family protein
evm.TU.Gh_A01G0763	Musa_acuminata	GSMUA_Achr7P25320_001	TCP	TCP family protein
evm.TU.Gh_A01G0765	Ricinus_communis	27791.m000083	NF-X1	nuclear transcription factor, X-box binding, putative
evm.TU.Gh_A01G0767	Fragaria_vesca	mrna32207.1-v1.0-hybrid	TALE	cysteine-rich RLK (RECEPTOR-like protein kinase) 42
evm.TU.Gh_A01G0769	Zea_mays	GRMZM5G899865_P01	bHLH	bHLH family protein
evm.TU.Gh_A01G0770	Gossypium_raimondii	Gorai.002G106300.1	MYB	myb domain protein 63
evm.TU.Gh_A01G0772	Gossypium_raimondii	Gorai.002G107000.1	bHLH	basic helix-loop-helix (bHLH) DNA-binding superfamily protein
evm.TU.Gh_A01G0775	Zea_mays	GRMZM2G153575_P01	Trihelix	Trihelix family protein
evm.TU.Gh_A01G0782	Oryza_sativa_subsp._indica	BGIOSGA035841-PA	MYB_related	Indica Group MYB_related family protein
evm.TU.Gh_A01G0784	Malus_domestica	MDP0000296303	bZIP	abscisic acid responsive elements-binding factor 2
evm.TU.Gh_A01G0785	Malus_domestica	MDP0000275412	Trihelix	glyceraldehyde-3-phosphate dehydrogenase C2
evm.TU.Gh_A01G0794	Fragaria_vesca	mrna29546.1-v1.0-hybrid	bZIP	Protein kinase superfamily protein
evm.TU.Gh_A01G0796	Gossypium_hirsutum	Ghi005795	NF-YC	NF-YC family protein
evm.TU.Gh_A01G0799	Malus_domestica	MDP0000606021	bHLH	aldehyde dehydrogenase 11A3
evm.TU.Gh_A01G0800	Malus_domestica	MDP0000245233	bHLH	terpene synthase 14
evm.TU.Gh_A01G0801	Vitis_vinifera	GSVIVT01032785001	ERF	ZIP metal ion transporter family
evm.TU.Gh_A01G0802	Cannabis_sativa	PK16897.10	YABBY	YABBY family protein
evm.TU.Gh_A01G0803	Capsella_rubella	Carubv10003996m	bHLH	basic helix-loop-helix (bHLH) DNA-binding superfamily protein
evm.TU.Gh_A01G0810	Jatropha_curcas	Jcr4S00541.20	NF-YB	NF-YB family protein
evm.TU.Gh_A01G0812	Gossypium_raimondii	Gorai.002G112200.1	SBP	squamosa promoter binding protein-like 14
evm.TU.Gh_A01G0813	Artemisia_annua	Aan015255	MYB	MYB family protein
evm.TU.Gh_A01G0815	Malus_domestica	MDP0000121180	G2-like	myb-like HTH transcriptional regulator family protein
evm.TU.Gh_A01G0821	Musa_acuminata	GSMUA_Achr7P25320_001	TCP	TCP family protein
evm.TU.Gh_A01G0826	Malus_domestica	MDP0000275412	Trihelix	glyceraldehyde-3-phosphate dehydrogenase C2
evm.TU.Gh_A01G0827	Ostreococcus_sp._RCC809	e_gw1.2.36.1	C3H	C3H family protein
evm.TU.Gh_A01G0828	Pyrus_bretschneideri	Pbr002083.1	ERF	ERF family protein
evm.TU.Gh_A01G0829	Zea_mays	GRMZM2G356718_P01	MYB_related	MYB_related family protein
evm.TU.Gh_A01G0830	Triticum_aestivum	Tae063262	GRAS	GRAS family protein
evm.TU.Gh_A01G0831	Physcomitrella_patens_subsp._patens	Pp1s50_82V6.1	LFY	Galactose oxidase/kelch repeat superfamily protein
evm.TU.Gh_A01G0832	Medicago_truncatula	MEDTR4G159020.1	CPP	CPP family protein
evm.TU.Gh_A01G0834	Brassica_rapa	Bra017929	C3H	C3H family protein
evm.TU.Gh_A01G0838	Linum_usitatissimum	Lus10012250	WOX	high mobility group B3
evm.TU.Gh_A01G0842	Fragaria_vesca	mrna01596.1-v1.0-hybrid	WRKY	Protein kinase superfamily protein
evm.TU.Gh_A01G0844	Gossypium_raimondii	Gorai.002G115800.2	Nin-like	Plant regulator RWP-RK family protein
evm.TU.Gh_A01G0848	Fragaria_vesca	mrna18483.1-v1.0-hybrid	M-type	cyclin b3;1
evm.TU.Gh_A01G0852	Arabidopsis_thaliana	AT1G64100.2	NAC	pentatricopeptide (PPR) repeat-containing protein
evm.TU.Gh_A01G0853	Vitis_vinifera	GSVIVT01032781001	Trihelix	Tetratricopeptide repeat (TPR)-like superfamily protein
evm.TU.Gh_A01G0856	Arabidopsis_thaliana	AT1G64100.2	NAC	pentatricopeptide (PPR) repeat-containing protein
evm.TU.Gh_A01G0857	Selaginella_moellendorffii	442874	HRT-like	HRT-like family protein
evm.TU.Gh_A01G0858	Brassica_rapa	Bra013812	MIKC	MIKC family protein
evm.TU.Gh_A01G0864	Malus_domestica	MDP0000255768	WRKY	FTSH protease 10
evm.TU.Gh_A01G0870	Oryza_barthii	ObartAA03S_FGP14057	G2-like	G2-like family protein
evm.TU.Gh_A01G0874	Picea_abies	MA_173829g0020	NAC	NAC family protein
evm.TU.Gh_A01G0875	Picea_abies	MA_173829g0020	NAC	NAC family protein
evm.TU.Gh_A01G0876	Linum_usitatissimum	Lus10030581	bHLH	pentatricopeptide (PPR) repeat-containing protein
evm.TU.Gh_A01G0883	Zea_mays	GRMZM2G396451_P01	GATA	GATA family protein
evm.TU.Gh_A01G0887	Musa_acuminata	GSMUA_Achr1P26400_001	bZIP	bZIP family protein
evm.TU.Gh_A01G0888	Gossypium_raimondii	Gorai.002G122200.3	bZIP	Basic-leucine zipper (bZIP) transcription factor family protein
evm.TU.Gh_A01G0891	Fragaria_vesca	mrna09125.1-v1.0-hybrid	bHLH	Protein kinase superfamily protein
evm.TU.Gh_A01G0894	Fragaria_vesca	mrna17794.1-v1.0-hybrid	LBD	3-phosphoinositide-dependent protein kinase-1, putative
evm.TU.Gh_A01G0898	Musa_acuminata	GSMUA_Achr10P17130_001	bHLH	bHLH family protein
evm.TU.Gh_A01G0902	Gossypium_raimondii	Gorai.002G123600.1	C2H2	C2H2-like zinc finger protein
evm.TU.Gh_A01G0903	Fragaria_vesca	mrna31843.1-v1.0-hybrid	WRKY	glycosyl hydrolase 9B15
evm.TU.Gh_A01G0906	Zea_mays	GRMZM5G899865_P01	bHLH	bHLH family protein
evm.TU.Gh_A01G0908	Gossypium_raimondii	Gorai.002G124400.1	ARF	Transcriptional factor B3 family protein / auxin-responsive factor AUX/IAA-related
evm.TU.Gh_A01G0911	Capsella_rubella	Carubv10009292m	C3H	Zinc finger C-x8-C-x5-C-x3-H type family protein
evm.TU.Gh_A01G0912	Fragaria_vesca	mrna13309.1-v1.0-hybrid	FAR1	FAR1-related sequence 5
evm.TU.Gh_A01G0913	Gossypium_raimondii	Gorai.002G124900.7	BBR-BPC	basic pentacysteine 6
evm.TU.Gh_A01G0916	Fragaria_vesca	mrna15237.1-v1.0-hybrid	DBB	Forkhead-associated (FHA) domain-containing protein
evm.TU.Gh_A01G0919	Gossypium_raimondii	Gorai.002G125600.1	SRS	SHI-related sequence 5
evm.TU.Gh_A01G0921	Oryza_punctata	OpuncBB_FGP3080	LBD	LBD family protein
evm.TU.Gh_A01G0922	Vitis_vinifera	GSVIVT01019717001	ERF	nodulin MtN21 /EamA-like transporter family protein
evm.TU.Gh_A01G0925	Azadirachta_indica	Neem_16119_f_2	bHLH	bHLH family protein
evm.TU.Gh_A01G0928	Azadirachta_indica	Neem_6059_f_3	TALE	TALE family protein
evm.TU.Gh_A01G0932	Malus_domestica	MDP0000312382	MIKC	gamma carbonic anhydrase-like 2
evm.TU.Gh_A01G0933	Malus_domestica	MDP0000251244	B3	NAD(P)-binding Rossmann-fold superfamily protein
evm.TU.Gh_A01G0935	Medicago_truncatula	MEDTR4G159020.1	CPP	CPP family protein
evm.TU.Gh_A01G0936	Gossypium_raimondii	Gorai.002G127300.2	MYB_related	RAD-like 6
evm.TU.Gh_A01G0938	Gossypium_raimondii	Gorai.002G127500.1	ZF-HD	homeobox protein 33
evm.TU.Gh_A01G0939	Malus_domestica	MDP0000322059	LBD	Leucine-rich repeat protein kinase family protein
evm.TU.Gh_A01G0945	Amborella_trichopoda	evm_27.model.AmTr_v1.0_scaffold00027.150	C3H	C3H family protein
evm.TU.Gh_A01G0946	Lactuca_sativa	Lsa004479	C3H	C3H family protein
evm.TU.Gh_A01G0949	Aegilops_tauschii	EMT08992	MYB_related	MYB_related family protein
evm.TU.Gh_A01G0953	Linum_usitatissimum	Lus10012302	HB-other	Homeodomain-like transcriptional regulator
evm.TU.Gh_A01G0959	Triticum_urartu	EMS59827	ERF	ERF family protein
evm.TU.Gh_A01G0961	Gossypium_raimondii	Gorai.002G130300.1	B3	AP2/B3-like transcriptional factor family protein
evm.TU.Gh_A01G0964	Malus_domestica	MDP0000281804	LBD	Disease resistance protein (CC-NBS-LRR class) family
evm.TU.Gh_A01G0965	Fragaria_vesca	mrna26188.1-v1.0-hybrid	NF-YB	Protein of unknown function, DUF617
evm.TU.Gh_A01G0970	Malus_domestica	MDP0000263654	B3	Protein of unknown function DUF829, transmembrane 53
evm.TU.Gh_A01G0971	Gossypium_raimondii	Gorai.002G131600.1	B3	AP2/B3-like transcriptional factor family protein
evm.TU.Gh_A01G0973	Malus_domestica	MDP0000259867	FAR1	ARF-GAP domain 11
evm.TU.Gh_A01G0974	Brassica_rapa	Bra037010	B3	B3 family protein
evm.TU.Gh_A01G0977	Oryza_punctata	OpuncBB_FGP31102	bHLH	bHLH family protein
evm.TU.Gh_A01G0978	Malus_domestica	MDP0000254227	ERF	Tetratricopeptide repeat (TPR)-like superfamily protein
evm.TU.Gh_A01G0979	Vitis_vinifera	GSVIVT01031747001	ERF	Integrase-type DNA-binding superfamily protein
evm.TU.Gh_A01G0984	Gossypium_hirsutum	Ghi006692	C2H2	C2H2 family protein
evm.TU.Gh_A01G0987	Oryza_barthii	ObartAA03S_FGP4185	SRS	SRS family protein
evm.TU.Gh_A01G0988	Cajanus_cajan	C.cajan_44612	S1Fa-like	S1Fa-like family protein
evm.TU.Gh_A01G0991	Zea_mays	GRMZM2G546369_P01	MYB_related	MYB_related family protein
evm.TU.Gh_A01G0992	Theobroma_cacao	Thecc1EG021580t1	WRKY	RNI-like superfamily protein (71%P)
evm.TU.Gh_A01G0994	Fragaria_vesca	mrna19889.1-v1.0-hybrid	C3H	disease resistance family protein / LRR family protein
evm.TU.Gh_A01G0996	Utricularia_gibba	Scf00089.g7885.t1	B3	B3 family protein
evm.TU.Gh_A01G0997	Gossypium_raimondii	Gorai.002G134600.1	ERF	related to AP2 1
evm.TU.Gh_A01G0998	Gossypium_hirsutum	Ghi006586	WOX	WOX family protein
evm.TU.Gh_A01G0999	Fragaria_vesca	mrna09127.1-v1.0-hybrid	NAC	poly(A) binding protein 8
evm.TU.Gh_A01G1002	Oryza_barthii	ObartAA03S_FGP14519	bHLH	bHLH family protein
evm.TU.Gh_A01G1004	Malus_domestica	MDP0000287465	HRT-like	Pentatricopeptide repeat (PPR) superfamily protein
evm.TU.Gh_A01G1008	Gossypium_raimondii	Gorai.002G135900.1	bZIP	basic leucine-zipper 5
evm.TU.Gh_A01G1019	Oryza_barthii	ObartAA03S_FGP14778	LBD	LBD family protein
evm.TU.Gh_A01G1023	Fragaria_vesca	mrna02643.1-v1.0-hybrid	MYB	myb domain protein 68
evm.TU.Gh_A01G1026	Gossypium_raimondii	Gorai.002G137300.1	HD-ZIP	Homeobox-leucine zipper protein family
evm.TU.Gh_A01G1027	Artemisia_annua	Aan019080	ERF	ERF family protein
evm.TU.Gh_A01G1029	Oryza_sativa_subsp._indica	BGIOSGA030830-PA	MYB	Indica Group MYB family protein
evm.TU.Gh_A01G1034	Gossypium_raimondii	Gorai.002G137900.1	bHLH	beta HLH protein 93
evm.TU.Gh_A01G1035	Oryza_sativa_subsp._japonica	LOC_Os11g12360.1	M-type	Japonica Group transposon protein, putative, CACTA, En/Spm sub-class, expressed
evm.TU.Gh_A01G1038	Malus_domestica	MDP0000121221	SBP	TRAF-type zinc finger-related
evm.TU.Gh_A01G1041	Gossypium_raimondii	Gorai.002G138300.1	GATA	ZIM-like 1
evm.TU.Gh_A01G1044	Malus_domestica	MDP0000121180	G2-like	myb-like HTH transcriptional regulator family protein
evm.TU.Gh_A01G1047	Utricularia_gibba	Scf00343.g15875.t1	ARF	ARF family protein
evm.TU.Gh_A01G1048	Zea_mays	GRMZM2G104268_P01	FAR1	FAR1 family protein
evm.TU.Gh_A01G1050	Gossypium_raimondii	Gorai.002G139000.1	MYB_related	Homeodomain-like superfamily protein
evm.TU.Gh_A01G1051	Gossypium_raimondii	Gorai.009G279300.1	bHLH	kinase interacting family protein
evm.TU.Gh_A01G1056	Populus_trichocarpa	Potri.002G097700.5	C2H2	similar to DNA-binding protein-related; similar to DNA-binding protein-related; [ co-ortholog (1of2) of At1g22310, ]
evm.TU.Gh_A01G1061	Arabidopsis_thaliana	AT4G38070.1	bHLH	basic helix-loop-helix (bHLH) DNA-binding superfamily protein
evm.TU.Gh_A01G1062	Malus_domestica	MDP0000254187	TALE	KNOTTED1-like homeobox gene 6
evm.TU.Gh_A01G1064	Malus_domestica	MDP0000263576	GRAS	exocyst subunit exo70 family protein C2
evm.TU.Gh_A01G1068	Theobroma_cacao	Thecc1EG011985t1	C2H2	DNA glycosylase superfamily protein (64%P)
evm.TU.Gh_A01G1069	Utricularia_gibba	Scf00007.g1310.t1	MIKC	MIKC family protein
evm.TU.Gh_A01G1073	Phyllostachys_heterocycla	PH01002606G0040	HSF	HSF family protein
evm.TU.Gh_A01G1076	Oryza_sativa_subsp._indica	BGIOSGA034759-PA	bZIP	Indica Group bZIP family protein
evm.TU.Gh_A01G1078	Malus_domestica	MDP0000304904	TCP	cullin 1
evm.TU.Gh_A01G1079	Malus_domestica	MDP0000265619	Nin-like	ABC-2 type transporter family protein
evm.TU.Gh_A01G1086	Malus_domestica	MDP0000263713	YABBY	ubiquitin 6
evm.TU.Gh_A01G1089	Gossypium_raimondii	Gorai.002G142700.2	MIKC	K-box region and MADS-box transcription factor family protein
evm.TU.Gh_A01G1090	Oryza_sativa_subsp._indica	BGIOSGA033765-PA	GATA	Indica Group GATA family protein
evm.TU.Gh_A01G1091	Brassica_rapa	Bra033767	E2F/DP	E2F/DP family protein
evm.TU.Gh_A01G1093	Fragaria_vesca	mrna11939.1-v1.0-hybrid	HD-ZIP	homeobox protein 6
evm.TU.Gh_A01G1094	Malus_domestica	MDP0000318339	FAR1	calcium-dependent protein kinase 20
evm.TU.Gh_A01G1097	Gossypium_hirsutum	Ghi017775	MYB_related	MYB_related family protein
evm.TU.Gh_A01G1100	Solanum_tuberosum	PGSC0003DMP400025709	AP2	AP2 family protein
evm.TU.Gh_A01G1102	Jatropha_curcas	Jcr4S06752.20	FAR1	FAR1 family protein
evm.TU.Gh_A01G1103	Malus_domestica	MDP0000254227	ERF	Tetratricopeptide repeat (TPR)-like superfamily protein
evm.TU.Gh_A01G1104	Gossypium_raimondii	Gorai.002G151800.3	NF-YA	nuclear factor Y, subunit A1
evm.TU.Gh_A01G1105	Gossypium_raimondii	Gorai.009G085700.1	bZIP	Basic-leucine zipper (bZIP) transcription factor family protein
evm.TU.Gh_A01G1106	Gossypium_raimondii	Gorai.002G152300.1	C3H	CCCH-type zinc finger protein with ARM repeat domain
evm.TU.Gh_A01G1116	Zea_mays	GRMZM2G088440_P01	TCP	TCP family protein
evm.TU.Gh_A01G1117	Oryza_punctata	OpuncBB_FGP6391	bZIP	bZIP family protein
evm.TU.Gh_A01G1119	Malus_domestica	MDP0000318339	FAR1	calcium-dependent protein kinase 20
evm.TU.Gh_A01G1121	Carica_papaya	evm.model.supercontig_146.5	bZIP	bZIP family protein
evm.TU.Gh_A01G1123	Malus_domestica	MDP0000265619	Nin-like	ABC-2 type transporter family protein
evm.TU.Gh_A01G1128	Ricinus_communis	29769.m000449	C2H2	hypothetical protein
evm.TU.Gh_A01G1130	Gossypium_raimondii	Gorai.002G155800.1	HD-ZIP	homeobox from Arabidopsis thaliana
evm.TU.Gh_A01G1132	Linum_usitatissimum	Lus10043264	YABBY	Protein kinase superfamily protein
evm.TU.Gh_A01G1134	Vitis_vinifera	GSVIVT01014158001	BES1	BES1/BZR1 homolog 4
evm.TU.Gh_A01G1138	Carica_papaya	evm.model.supercontig_1307.1	C2H2	C2H2 family protein
evm.TU.Gh_A01G1145	Glycine_max	Glyma12g30975.1	bZIP	alpha/beta-Hydrolases superfamily protein
evm.TU.Gh_A01G1148	Oryza_sativa_subsp._japonica	LOC_Os11g05340.1	FAR1	Japonica Group transposon protein, putative, unclassified, expressed
evm.TU.Gh_A01G1150	Malus_domestica	MDP0000574105	LBD	centromere/kinetochore protein, putative (ZW10)
evm.TU.Gh_A01G1151	Gossypium_raimondii	Gorai.002G159400.1	ERF	Integrase-type DNA-binding superfamily protein
evm.TU.Gh_A01G1153	Gossypium_raimondii	Gorai.002G159600.1	Trihelix	Duplicated homeodomain-like superfamily protein
evm.TU.Gh_A01G1157	Malus_domestica	MDP0000240167	CPP	Plant protein of unknown function (DUF868)
evm.TU.Gh_A01G1158	Coccomyxa_sp._C-169	Genemark1.5361_g	bHLH	bHLH family protein
evm.TU.Gh_A01G1162	Malus_domestica	MDP0000242596	WRKY	Protein kinase superfamily protein
evm.TU.Gh_A01G1163	Malus_domestica	MDP0000146605	NF-YC	nuclear factor Y, subunit C1
evm.TU.Gh_A01G1166	Malus_domestica	MDP0000261185	FAR1	Protein kinase superfamily protein
evm.TU.Gh_A01G1168	Phoenix_dactylifera	PDK_30s839611g001	FAR1	FAR1 family protein
evm.TU.Gh_A01G1169	Nelumbo_nucifera	NNU_016725-RA	GRAS	GRAS family protein
evm.TU.Gh_A01G1172	Ricinus_communis	27791.m000083	NF-X1	nuclear transcription factor, X-box binding, putative
evm.TU.Gh_A01G1177	Aegilops_tauschii	EMT26392	FAR1	FAR1 family protein
evm.TU.Gh_A01G1183	Oryza_barthii	ObartAA03S_FGP13798	C3H	C3H family protein
evm.TU.Gh_A01G1184	Zea_mays	GRMZM2G351232_P01	E2F/DP	E2F/DP family protein
evm.TU.Gh_A01G1185	Oryza_barthii	ObartAA03S_FGP31495	C2H2	C2H2 family protein
evm.TU.Gh_A01G1186	Gossypium_hirsutum	Ghi005123	BBR-BPC	BBR-BPC family protein
evm.TU.Gh_A01G1188	Gossypium_raimondii	Gorai.002G169000.1	Trihelix	Homeodomain-like superfamily protein
evm.TU.Gh_A01G1190	Malus_domestica	MDP0000247912	bHLH	aspartate kinase 3
evm.TU.Gh_A01G1191	Fragaria_vesca	mrna31023.1-v1.0-hybrid	C3H	Major facilitator superfamily protein
evm.TU.Gh_A01G1192	Malus_domestica	MDP0000284588	GeBP	glutamate decarboxylase 4
evm.TU.Gh_A01G1197	Ricinus_communis	27791.m000083	NF-X1	nuclear transcription factor, X-box binding, putative
evm.TU.Gh_A01G1198	Eucalyptus_grandis	Eucgr.I00868.1	FAR1	FAR1-related sequence 10
evm.TU.Gh_A01G1199	Malus_domestica	MDP0000254650	bHLH	NAD(P)-linked oxidoreductase superfamily protein
evm.TU.Gh_A01G1201	Malus_domestica	MDP0000320566	NAC	Plant invertase/pectin methylesterase inhibitor superfamily
evm.TU.Gh_A01G1203	Fragaria_vesca	mrna32207.1-v1.0-hybrid	TALE	cysteine-rich RLK (RECEPTOR-like protein kinase) 42
evm.TU.Gh_A01G1204	Malus_domestica	MDP0000395022	C3H	Remorin family protein
evm.TU.Gh_A01G1208	Oryza_barthii	ObartAA03S_FGP10198	MYB_related	MYB_related family protein
evm.TU.Gh_A01G1212	Musa_acuminata	GSMUA_Achr2P12930_001	NF-YA	NF-YA family protein
evm.TU.Gh_A01G1213	Phyllostachys_heterocycla	PH01001474G0470	HB-other	HB-other family protein
evm.TU.Gh_A01G1215	Linum_usitatissimum	Lus10025533	B3	Tetratricopeptide repeat (TPR)-like superfamily protein
evm.TU.Gh_A01G1218	Malus_domestica	MDP0000311595	NF-YA	alpha/beta-Hydrolases superfamily protein
evm.TU.Gh_A01G1219	Malus_domestica	MDP0000746803	HSF	EF hand calcium-binding protein family
evm.TU.Gh_A01G1222	Oryza_punctata	OpuncBB_FGP9860	CPP	CPP family protein
evm.TU.Gh_A01G1226	Oryza_barthii	ObartAA03S_FGP13190	MYB_related	MYB_related family protein
evm.TU.Gh_A01G1227	Pyrus_bretschneideri	Pbr002083.1	ERF	ERF family protein
evm.TU.Gh_A01G1228	Oryza_barthii	ObartAA03S_FGP29572	MYB_related	MYB_related family protein
evm.TU.Gh_A01G1231	Malus_domestica	MDP0000264827	bHLH	BIG PETAL P
evm.TU.Gh_A01G1237	Fragaria_vesca	mrna31843.1-v1.0-hybrid	WRKY	glycosyl hydrolase 9B15
evm.TU.Gh_A01G1238	Fragaria_vesca	mrna31843.1-v1.0-hybrid	WRKY	glycosyl hydrolase 9B15
evm.TU.Gh_A01G1242	Gossypium_hirsutum	Ghi008907	GRAS	GRAS family protein
evm.TU.Gh_A01G1249	Brassica_rapa	Bra013812	MIKC	MIKC family protein
evm.TU.Gh_A01G1261	Pyrus_bretschneideri	Pbr011696.1	bHLH	bHLH family protein
evm.TU.Gh_A01G1263	Arabidopsis_lyrata	311885	bZIP	bZIP family protein
evm.TU.Gh_A01G1265	Gossypium_raimondii	Gorai.002G180300.1	MYB	myb domain protein 4
evm.TU.Gh_A01G1266	Malus_domestica	MDP0000315764	M-type	Protein of unknown function (DUF179)
evm.TU.Gh_A01G1268	Malus_domestica	MDP0000265619	Nin-like	ABC-2 type transporter family protein
evm.TU.Gh_A01G1270	Populus_trichocarpa	Potri.006G039800.1	FAR1	FAR1 family protein
evm.TU.Gh_A01G1272	Malus_domestica	MDP0000284588	GeBP	glutamate decarboxylase 4
evm.TU.Gh_A01G1273	Gossypium_raimondii	Gorai.002G181600.1	WRKY	WRKY DNA-binding protein 75
evm.TU.Gh_A01G1274	Gossypium_raimondii	Gorai.002G181700.2	SBP	Squamosa promoter-binding protein-like (SBP domain) transcription factor family protein
evm.TU.Gh_A01G1276	Pyrus_bretschneideri	Pbr015154.1	CAMTA	CAMTA family protein
evm.TU.Gh_A01G1279	Gossypium_hirsutum	Ghi001048	C2H2	C2H2 family protein
evm.TU.Gh_A01G1280	Physcomitrella_patens_subsp._patens	Pp1s50_82V6.1	LFY	Galactose oxidase/kelch repeat superfamily protein
evm.TU.Gh_A01G1281	Gossypium_raimondii	Gorai.002G182700.4	SBP	squamosa promoter binding protein-like 2
evm.TU.Gh_A01G1282	Oryza_sativa_subsp._indica	BGIOSGA023462-PA	C3H	Indica Group C3H family protein
evm.TU.Gh_A01G1285	Malus_domestica	MDP0000395022	C3H	Remorin family protein
evm.TU.Gh_A01G1288	Gossypium_raimondii	Gorai.002G190600.1	Trihelix	Homeodomain-like superfamily protein
evm.TU.Gh_A01G1289	Malus_domestica	MDP0000464809	GRAS	alpha/beta-Hydrolases superfamily protein
evm.TU.Gh_A01G1291	Populus_trichocarpa	Potri.012G137500.1	FAR1	FAR1 family protein
evm.TU.Gh_A01G1292	Arabidopsis_thaliana	AT4G38070.1	bHLH	basic helix-loop-helix (bHLH) DNA-binding superfamily protein
evm.TU.Gh_A01G1293	Capsella_rubella	Carubv10003996m	bHLH	basic helix-loop-helix (bHLH) DNA-binding superfamily protein
evm.TU.Gh_A01G1295	Musa_acuminata	GSMUA_Achr7P08840_001	HD-ZIP	HD-ZIP family protein
evm.TU.Gh_A01G1296	Oryza_barthii	ObartAA03S_FGP16125	B3	B3 family protein
evm.TU.Gh_A01G1300	Gossypium_hirsutum	Ghi015674	Dof	Dof family protein
evm.TU.Gh_A01G1303	Selaginella_moellendorffii	157928	C3H	Transducin/WD40 repeat-like superfamily protein
evm.TU.Gh_A01G1309	Fragaria_vesca	mrna06093.1-v1.0-hybrid	bHLH	basic helix-loop-helix (bHLH) DNA-binding superfamily protein
evm.TU.Gh_A01G1311	Musa_acuminata	GSMUA_Achr7P25320_001	TCP	TCP family protein
evm.TU.Gh_A01G1313	Oryza_sativa_subsp._indica	BGIOSGA035841-PA	MYB_related	Indica Group MYB_related family protein
evm.TU.Gh_A01G1320	Phyllostachys_heterocycla	PH01001113G0580	MIKC	MIKC family protein
evm.TU.Gh_A01G1322	Malus_domestica	MDP0000265619	Nin-like	ABC-2 type transporter family protein
evm.TU.Gh_A01G1325	Malus_domestica	MDP0000252095	TALE	KNOTTED-like from Arabidopsis thaliana
evm.TU.Gh_A01G1327	Gossypium_raimondii	Gorai.008G201000.2	WRKY	Calmodulin binding protein-like
evm.TU.Gh_A01G1331	Oryza_barthii	ObartAA03S_FGP32677	NAC	NAC family protein
evm.TU.Gh_A01G1337	Medicago_truncatula	MEDTR4G159020.1	CPP	CPP family protein
evm.TU.Gh_A01G1340	Picea_sitchensis	Psi011812	C2H2	C2H2 family protein
evm.TU.Gh_A01G1343	Pyrus_bretschneideri	Pbr023394.1	C2H2	C2H2 family protein
evm.TU.Gh_A01G1344	Linum_usitatissimum	Lus10020652	Trihelix	Tetratricopeptide repeat (TPR)-like superfamily protein
evm.TU.Gh_A01G1348	Theobroma_cacao	Thecc1EG010411t1	YABBY	Plant-specific transcription factor YABBY family protein (63%P)
evm.TU.Gh_A01G1349	Nelumbo_nucifera	NNU_000849-RA	M-type	M-type family protein
evm.TU.Gh_A01G1350	Theobroma_cacao	Thecc1EG000515t1	B3	Cytochrome P450 (71%P)
evm.TU.Gh_A01G1355	Oryza_punctata	OpuncBB_FGP3493	MYB	MYB family protein
evm.TU.Gh_A01G1383	Triticum_aestivum	Tae037976	bZIP	bZIP family protein
evm.TU.Gh_A01G1384	Fragaria_vesca	mrna26696.1-v1.0-hybrid	bHLH	actin depolymerizing factor 1
evm.TU.Gh_A01G1385	Oryza_punctata	OpuncBB_FGP24461	G2-like	G2-like family protein
evm.TU.Gh_A01G1386	Oryza_sativa_subsp._indica	BGIOSGA030830-PA	MYB	Indica Group MYB family protein
evm.TU.Gh_A01G1387	Gossypium_hirsutum	Ghi005626	MYB	MYB family protein
evm.TU.Gh_A01G1388	Phyllostachys_heterocycla	PH01001490G0340	MYB_related	MYB_related family protein
evm.TU.Gh_A01G1389	Malus_domestica	MDP0000255768	WRKY	FTSH protease 10
evm.TU.Gh_A01G1390	Cajanus_cajan	C.cajan_27185	GRAS	GRAS family protein
evm.TU.Gh_A01G1392	Malus_domestica	MDP0000180376	bHLH	RAB GTPase homolog A4D
evm.TU.Gh_A01G1393	Aegilops_tauschii	EMT28005	MYB_related	MYB_related family protein
evm.TU.Gh_A01G1397	Oryza_punctata	OpuncBB_FGP22587	MYB_related	MYB_related family protein
evm.TU.Gh_A01G1398	Gossypium_raimondii	Gorai.002G197800.3	bZIP	Basic-leucine zipper (bZIP) transcription factor family protein
evm.TU.Gh_A01G1399	Utricularia_gibba	Scf00007.g1310.t1	MIKC	MIKC family protein
evm.TU.Gh_A01G1403	Brassica_rapa	Bra026967	bHLH	bHLH family protein
evm.TU.Gh_A01G1404	Lotus_japonicus	chr2.LjT04L10.120.r2.m	NAC	NAC family protein
evm.TU.Gh_A01G1410	Brassica_rapa	Bra037130	Nin-like	Nin-like family protein
evm.TU.Gh_A01G1411	Brassica_rapa	Bra037130	Nin-like	Nin-like family protein
evm.TU.Gh_A01G1416	Triticum_aestivum	Tae048710	NAC	NAC family protein
evm.TU.Gh_A01G1420	Linum_usitatissimum	Lus10030908	bHLH	pentatricopeptide (PPR) repeat-containing protein
evm.TU.Gh_A01G1425	Fragaria_vesca	mrna27940.1-v1.0-hybrid	NAC	Protein kinase superfamily protein
evm.TU.Gh_A01G1426	Arabidopsis_lyrata	889097	STAT	STAT family protein
evm.TU.Gh_A01G1428	Arabidopsis_lyrata	901333	B3	B3 family protein
evm.TU.Gh_A01G1431	Zea_mays	GRMZM2G021475_P01	HB-other	HB-other family protein
evm.TU.Gh_A01G1432	Capsicum_annuum	Can007214	YABBY	YABBY family protein
evm.TU.Gh_A01G1436	Oryza_sativa_subsp._indica	BGIOSGA030830-PA	MYB	Indica Group MYB family protein
evm.TU.Gh_A01G1454	Fragaria_vesca	mrna01596.1-v1.0-hybrid	WRKY	Protein kinase superfamily protein
evm.TU.Gh_A01G1456	Brassica_rapa	Bra013812	MIKC	MIKC family protein
evm.TU.Gh_A01G1462	Fragaria_vesca	mrna18483.1-v1.0-hybrid	M-type	cyclin b3;1
evm.TU.Gh_A01G1463	Arabidopsis_lyrata	311885	bZIP	bZIP family protein
evm.TU.Gh_A01G1468	Gossypium_raimondii	Gorai.002G206700.4	Nin-like	Plant regulator RWP-RK family protein
evm.TU.Gh_A01G1471	Gossypium_raimondii	Gorai.006G165300.1	TCP	TCP family transcription factor
evm.TU.Gh_A01G1472	Gossypium_raimondii	Gorai.002G207000.1	bZIP	Basic-leucine zipper (bZIP) transcription factor family protein
evm.TU.Gh_A01G1475	Gossypium_hirsutum	Ghi015674	Dof	Dof family protein
evm.TU.Gh_A01G1476	Triticum_urartu	EMS53227	TCP	TCP family protein
evm.TU.Gh_A01G1478	Malus_domestica	MDP0000574910	Trihelix	RNA-metabolising metallo-beta-lactamase family protein
evm.TU.Gh_A01G1486	Brassica_rapa	Bra007840	B3	B3 family protein
evm.TU.Gh_A01G1487	Malus_domestica	MDP0000449389	M-type	Peroxidase superfamily protein
evm.TU.Gh_A01G1501	Selaginella_moellendorffii	441667	CAMTA	signal responsive 1
evm.TU.Gh_A01G1502	Gossypium_raimondii	Gorai.002G211500.1	bHLH	basic helix-loop-helix (bHLH) DNA-binding superfamily protein
evm.TU.Gh_A01G1503	Populus_trichocarpa	Potri.016G025800.2	GRAS	GRAS family protein
evm.TU.Gh_A01G1504	Artemisia_annua	Aan015958	C3H	C3H family protein
evm.TU.Gh_A01G1507	Cajanus_cajan	C.cajan_44612	S1Fa-like	S1Fa-like family protein
evm.TU.Gh_A01G1514	Mimulus_guttatus	mgv1a020742m	M-type	AGAMOUS-like 62
evm.TU.Gh_A01G1517	Ricinus_communis	27791.m000083	NF-X1	nuclear transcription factor, X-box binding, putative
evm.TU.Gh_A01G1518	Linum_usitatissimum	Lus10007348	MYB_related	xyloglucan endotransglucosylase/hydrolase 16
evm.TU.Gh_A01G1521	Brassica_rapa	Bra027447	ERF	ERF family protein
evm.TU.Gh_A01G1522	Musa_acuminata	GSMUA_Achr4P28960_001	SBP	SBP family protein
evm.TU.Gh_A01G1526	Musa_acuminata	GSMUA_Achr7P25320_001	TCP	TCP family protein
evm.TU.Gh_A01G1527	Triticum_urartu	EMS53359	WRKY	WRKY family protein
evm.TU.Gh_A01G1531	Solanum_tuberosum	PGSC0003DMP400044805	B3	B3 family protein
evm.TU.Gh_A01G1532	Gossypium_raimondii	Gorai.002G214700.6	C2H2	zinc finger (C2H2 type) family protein
evm.TU.Gh_A01G1533	Brassica_rapa	Bra039779	S1Fa-like	S1Fa-like family protein
evm.TU.Gh_A01G1534	Gossypium_raimondii	Gorai.002G215000.1	TCP	TCP family transcription factor
evm.TU.Gh_A01G1537	Gossypium_raimondii	Gorai.002G215500.1	B3	AP2/B3-like transcriptional factor family protein
evm.TU.Gh_A01G1541	Linum_usitatissimum	Lus10020727	bHLH	helicase in vascular tissue and tapetum
evm.TU.Gh_A01G1542	Arabidopsis_lyrata	898397	B3	B3 family protein
evm.TU.Gh_A01G1543	Fragaria_vesca	mrna32536.1-v1.0-hybrid	bHLH	alpha/beta-Hydrolases superfamily protein
evm.TU.Gh_A01G1544	Malus_domestica	MDP0000204279	LSD	Ubiquitin carboxyl-terminal hydrolase family protein
evm.TU.Gh_A01G1549	Cajanus_cajan	C.cajan_44612	S1Fa-like	S1Fa-like family protein
evm.TU.Gh_A01G1558	Phyllostachys_heterocycla	PH01000133G1180	C3H	C3H family protein
evm.TU.Gh_A01G1562	Gossypium_raimondii	Gorai.002G218400.1	CO-like	B-box type zinc finger protein with CCT domain
evm.TU.Gh_A01G1564	Gossypium_raimondii	Gorai.002G218600.1	MYB	myb domain protein 62
evm.TU.Gh_A01G1571	Fragaria_vesca	mrna03614.1-v1.0-hybrid	C2H2	Glycosyl hydrolase family protein
evm.TU.Gh_A01G1572	Fragaria_vesca	mrna03614.1-v1.0-hybrid	C2H2	Glycosyl hydrolase family protein
evm.TU.Gh_A01G1575	Fragaria_vesca	mrna03614.1-v1.0-hybrid	C2H2	Glycosyl hydrolase family protein
evm.TU.Gh_A01G1576	Brassica_rapa	Bra027447	ERF	ERF family protein
evm.TU.Gh_A01G1577	Musa_acuminata	GSMUA_Achr4P28960_001	SBP	SBP family protein
evm.TU.Gh_A01G1578	Gossypium_raimondii	Gorai.002G219800.4	bZIP	bZIP transcription factor family protein
evm.TU.Gh_A01G1579	Azadirachta_indica	Neem_8072_f_3	bZIP	bZIP family protein
evm.TU.Gh_A01G1586	Fragaria_vesca	mrna31001.1-v1.0-hybrid	C3H	FAD/NAD(P)-binding oxidoreductase
evm.TU.Gh_A01G1587	Azadirachta_indica	Neem_24780_f_1	bHLH	bHLH family protein
evm.TU.Gh_A01G1590	Vitis_vinifera	GSVIVT01019717001	ERF	nodulin MtN21 /EamA-like transporter family protein
evm.TU.Gh_A01G1595	Fragaria_vesca	mrna24052.1-v1.0-hybrid	B3	B3 family protein
evm.TU.Gh_A01G1597	Phoenix_dactylifera	PDK_30s1030181g010	bHLH	bHLH family protein
evm.TU.Gh_A01G1601	Malus_domestica	MDP0000319656	MYB	golgi nucleotide sugar transporter 2
evm.TU.Gh_A01G1602	Zea_mays	GRMZM2G008647_P02	MYB_related	MYB_related family protein
evm.TU.Gh_A01G1606	Malus_domestica	MDP0000259867	FAR1	ARF-GAP domain 11
evm.TU.Gh_A01G1607	Malus_domestica	MDP0000259867	FAR1	ARF-GAP domain 11
evm.TU.Gh_A01G1609	Oryza_sativa_subsp._indica	BGIOSGA030830-PA	MYB	Indica Group MYB family protein
evm.TU.Gh_A01G1613	Vitis_vinifera	GSVIVT01014158001	BES1	BES1/BZR1 homolog 4
evm.TU.Gh_A01G1620	Brassica_rapa	Bra039779	S1Fa-like	S1Fa-like family protein
evm.TU.Gh_A01G1625	Oryza_sativa_subsp._indica	BGIOSGA030830-PA	MYB	Indica Group MYB family protein
evm.TU.Gh_A01G1626	Raphanus_sativus	Rsa006677	MYB_related	MYB_related family protein
evm.TU.Gh_A01G1627	Gossypium_raimondii	Gorai.002G224900.1	C3H	KH domain-containing protein / zinc finger (CCCH type) family protein
evm.TU.Gh_A01G1631	Brassica_rapa	Bra009230	G2-like	G2-like family protein
evm.TU.Gh_A01G1632	Gossypium_raimondii	Gorai.002G225400.1	G2-like	myb-like HTH transcriptional regulator family protein
evm.TU.Gh_A01G1633	Phyllostachys_heterocycla	PH01000057G1650	C3H	C3H family protein
evm.TU.Gh_A01G1636	Theobroma_cacao	Thecc1EG029886t1	HSF	Tetratricopeptide repeat-like superfamily protein
evm.TU.Gh_A01G1637	Utricularia_gibba	Scf00089.g7885.t1	B3	B3 family protein
evm.TU.Gh_A01G1638	Fragaria_vesca	mrna03235.1-v1.0-hybrid	ARR-B	P-loop containing nucleoside triphosphate hydrolases superfamily protein
evm.TU.Gh_A01G1639	Brassica_rapa	Bra003253	bZIP	bZIP family protein
evm.TU.Gh_A01G1643	Selaginella_moellendorffii	448225	C3H	glutamate synthase 2
evm.TU.Gh_A01G1644	Linum_usitatissimum	Lus10018756	ERF	regulatory protein (NPR1)
evm.TU.Gh_A01G1645	Populus_trichocarpa	Potri.001G077900.2	bZIP	bZIP family protein
evm.TU.Gh_A01G1646	Malus_domestica	MDP0000259867	FAR1	ARF-GAP domain 11
evm.TU.Gh_A01G1652	Phyllostachys_heterocycla	PH01002606G0040	HSF	HSF family protein
evm.TU.Gh_A01G1653	Theobroma_cacao	Thecc1EG011369t1	FAR1	Calcium-dependent phosphotriesterase superfamily protein
evm.TU.Gh_A01G1654	Linum_usitatissimum	Lus10021031	bZIP	Tubulin binding cofactor C domain-containing protein
evm.TU.Gh_A01G1655	Gossypium_raimondii	Gorai.002G228200.1	bZIP	bZIP transcription factor family protein
evm.TU.Gh_A01G1656	Malus_domestica	MDP0000218395	FAR1	Ribosomal protein L6 family protein
evm.TU.Gh_A01G1658	Theobroma_cacao	Thecc1EG000515t1	B3	Cytochrome P450 (71%P)
evm.TU.Gh_A01G1659	Theobroma_cacao	Thecc1EG000515t1	B3	Cytochrome P450 (71%P)
evm.TU.Gh_A01G1660	Theobroma_cacao	Thecc1EG000515t1	B3	Cytochrome P450 (71%P)
evm.TU.Gh_A01G1661	Gossypium_raimondii	Gorai.002G228900.1	bHLH	basic helix-loop-helix (bHLH) DNA-binding superfamily protein
evm.TU.Gh_A01G1662	Cajanus_cajan	C.cajan_44612	S1Fa-like	S1Fa-like family protein
evm.TU.Gh_A01G1663	Gossypium_raimondii	Gorai.002G229100.1	bHLH	basic helix-loop-helix (bHLH) DNA-binding superfamily protein
evm.TU.Gh_A01G1664	Artemisia_annua	Aan006516	MYB	MYB family protein
evm.TU.Gh_A01G1665	Zea_mays	GRMZM2G088440_P01	TCP	TCP family protein
evm.TU.Gh_A01G1666	Artemisia_annua	Aan015255	MYB	MYB family protein
evm.TU.Gh_A01G1671	Fragaria_vesca	mrna12200.1-v1.0-hybrid	C3H	zinc finger WD40 repeat protein 1
evm.TU.Gh_A01G1674	Malus_domestica	MDP0000183819	bHLH	Pentatricopeptide repeat (PPR) superfamily protein
evm.TU.Gh_A01G1677	Malus_domestica	MDP0000305771	C2H2	Uncharacterized protein
evm.TU.Gh_A01G1680	Gossypium_raimondii	Gorai.002G230800.6	G2-like	Homeodomain-like superfamily protein
evm.TU.Gh_A01G1681	Theobroma_cacao	Thecc1EG000515t1	B3	Cytochrome P450 (71%P)
evm.TU.Gh_A01G1686	Gossypium_raimondii	Gorai.002G231400.1	Trihelix	sequence-specific DNA binding transcription factors
evm.TU.Gh_A01G1687	Gossypium_raimondii	Gorai.002G231500.1	Trihelix	Duplicated homeodomain-like superfamily protein
evm.TU.Gh_A01G1688	Malus_domestica	MDP0000265073	NAC	NAD(P)-binding Rossmann-fold superfamily protein
evm.TU.Gh_A01G1690	Jatropha_curcas	Jcr4S06752.20	FAR1	FAR1 family protein
evm.TU.Gh_A01G1694	Oryza_barthii	ObartAA03S_FGP7846	GATA	GATA family protein
evm.TU.Gh_A01G1697	Oryza_sativa_subsp._indica	BGIOSGA030830-PA	MYB	Indica Group MYB family protein
evm.TU.Gh_A01G1701	Malus_domestica	MDP0000265619	Nin-like	ABC-2 type transporter family protein
evm.TU.Gh_A01G1707	Brassica_rapa	Bra022622	Nin-like	Nin-like family protein
evm.TU.Gh_A01G1709	Gossypium_raimondii	Gorai.002G234300.1	B3	B3 family protein
evm.TU.Gh_A01G1710	Gossypium_raimondii	Gorai.002G234400.1	NF-YA	nuclear factor Y, subunit A10
evm.TU.Gh_A01G1711	Jatropha_curcas	Jcr4S02193.10	NF-YB	NF-YB family protein
evm.TU.Gh_A01G1712	Malus_domestica	MDP0000245233	bHLH	terpene synthase 14
evm.TU.Gh_A01G1714	Medicago_truncatula	MEDTR4G159020.1	CPP	CPP family protein
evm.TU.Gh_A01G1715	Gossypium_raimondii	Gorai.002G234900.2	TALE	BEL1-like homeodomain 1
evm.TU.Gh_A01G1719	Fragaria_vesca	mrna01596.1-v1.0-hybrid	WRKY	Protein kinase superfamily protein
evm.TU.Gh_A01G1720	Phyllostachys_heterocycla	PH01001385G0290	bHLH	bHLH family protein
evm.TU.Gh_A01G1726	Malus_domestica	MDP0000231542	bZIP	Basic-leucine zipper (bZIP) transcription factor family protein
evm.TU.Gh_A01G1727	Oryza_barthii	ObartAA03S_FGP4185	SRS	SRS family protein
evm.TU.Gh_A01G1730	Theobroma_cacao	Thecc1EG000435t1	GRAS	GRAS family transcription factor
evm.TU.Gh_A01G1731	Pyrus_bretschneideri	Pbr010427.1	E2F/DP	E2F/DP family protein
evm.TU.Gh_A01G1733	Oryza_punctata	OpuncBB_FGP9860	CPP	CPP family protein
evm.TU.Gh_A01G1736	Malus_domestica	MDP0000247912	bHLH	aspartate kinase 3
evm.TU.Gh_A01G1737	Malus_domestica	MDP0000304669	bHLH	Aspartate kinase family protein
evm.TU.Gh_A01G1739	Malus_domestica	MDP0000247912	bHLH	aspartate kinase 3
evm.TU.Gh_A01G1740	Malus_domestica	MDP0000247912	bHLH	aspartate kinase 3
evm.TU.Gh_A01G1742	Malus_domestica	MDP0000247912	bHLH	aspartate kinase 3
evm.TU.Gh_A01G1743	Zea_mays	GRMZM2G312201_P01	NAC	NAC family protein
evm.TU.Gh_A01G1745	Gossypium_raimondii	Gorai.002G237900.1	B3	AP2/B3-like transcriptional factor family protein
evm.TU.Gh_A01G1752	Malus_domestica	MDP0000183819	bHLH	Pentatricopeptide repeat (PPR) superfamily protein
evm.TU.Gh_A01G1754	Zea_mays	GRMZM2G114820_P01	ERF	ERF family protein
evm.TU.Gh_A01G1756	Oryza_sativa_subsp._indica	BGIOSGA036957-PA	bZIP	Indica Group bZIP family protein
evm.TU.Gh_A01G1764	Malus_domestica	MDP0000215349	WRKY	LisH dimerisation motif;WD40/YVTN repeat-like-containing domain
evm.TU.Gh_A01G1766	Linum_usitatissimum	Lus10030908	bHLH	pentatricopeptide (PPR) repeat-containing protein
evm.TU.Gh_A01G1767	Picea_abies	MA_21566g0010	GATA	GATA family protein
evm.TU.Gh_A01G1768	Gossypium_raimondii	Gorai.002G240500.2	bZIP	Basic-leucine zipper (bZIP) transcription factor family protein
evm.TU.Gh_A01G1773	Artemisia_annua	Aan006516	MYB	MYB family protein
evm.TU.Gh_A01G1774	Populus_trichocarpa	Potri.012G137500.1	FAR1	FAR1 family protein
evm.TU.Gh_A01G1775	Theobroma_cacao	Thecc1EG000515t1	B3	Cytochrome P450 (71%P)
evm.TU.Gh_A01G1777	Utricularia_gibba	Scf00168.g11340.t1	WRKY	WRKY family protein
evm.TU.Gh_A01G1779	Oryza_punctata	OpuncBB_FGP18202	S1Fa-like	S1Fa-like family protein
evm.TU.Gh_A01G1780	Malus_domestica	MDP0000574105	LBD	centromere/kinetochore protein, putative (ZW10)
evm.TU.Gh_A01G1783	Gossypium_raimondii	Gorai.002G241800.1	ERF	Integrase-type DNA-binding superfamily protein
evm.TU.Gh_A01G1784	Gossypium_raimondii	Gorai.002G242000.1	Trihelix	Duplicated homeodomain-like superfamily protein
evm.TU.Gh_A01G1785	Arabidopsis_lyrata	900671	ERF	ERF family protein
evm.TU.Gh_A01G1786	Malus_domestica	MDP0000240167	CPP	Plant protein of unknown function (DUF868)
evm.TU.Gh_A01G1791	Gossypium_hirsutum	Ghi001120	C2H2	C2H2 family protein
evm.TU.Gh_A01G1794	Linum_usitatissimum	Lus10025533	B3	Tetratricopeptide repeat (TPR)-like superfamily protein
evm.TU.Gh_A01G1797	Musa_acuminata	GSMUA_Achr11P19880_001	ERF	ERF family protein
evm.TU.Gh_A01G1798	Aegilops_tauschii	EMT33404	MYB_related	MYB_related family protein
evm.TU.Gh_A01G1799	Aegilops_tauschii	EMT33404	MYB_related	MYB_related family protein
evm.TU.Gh_A01G1804	Musa_acuminata	GSMUA_Achr7P11320_001	MYB	MYB family protein
evm.TU.Gh_A01G1805	Cicer_arietinum	XP_004513029	ERF	ERF family protein
evm.TU.Gh_A01G1806	Cicer_arietinum	XP_004513029	ERF	ERF family protein
evm.TU.Gh_A01G1807	Linum_usitatissimum	Lus10030581	bHLH	pentatricopeptide (PPR) repeat-containing protein
evm.TU.Gh_A01G1812	Populus_trichocarpa	Potri.012G137500.1	FAR1	FAR1 family protein
evm.TU.Gh_A01G1813	Solanum_lycopersicum	Solyc02g005290.2.1	GeBP	FKBP-like peptidyl-prolyl cis-trans isomerase family protein
evm.TU.Gh_A01G1814	Pyrus_bretschneideri	Pbr030871.1	C2H2	C2H2 family protein
evm.TU.Gh_A01G1815	Linum_usitatissimum	Lus10015266	B3	PHD finger transcription factor, putative
evm.TU.Gh_A01G1816	Linum_usitatissimum	Lus10015266	B3	PHD finger transcription factor, putative
evm.TU.Gh_A01G1817	Musa_acuminata	GSMUA_Achr2P03680_001	Trihelix	Trihelix family protein
evm.TU.Gh_A01G1818	Malus_domestica	MDP0000311595	NF-YA	alpha/beta-Hydrolases superfamily protein
evm.TU.Gh_A01G1819	Gossypium_raimondii	Gorai.002G245800.1	C2H2	C2H2-type zinc finger family protein
evm.TU.Gh_A01G1823	Musa_acuminata	GSMUA_Achr7P08840_001	HD-ZIP	HD-ZIP family protein
evm.TU.Gh_A01G1827	Brassica_rapa	Bra009530	E2F/DP	E2F/DP family protein
evm.TU.Gh_A01G1828	Gossypium_hirsutum	Ghi021629	MYB	MYB family protein
evm.TU.Gh_A01G1829	Malus_domestica	MDP0000265619	Nin-like	ABC-2 type transporter family protein
evm.TU.Gh_A01G1831	Gossypium_raimondii	Gorai.002G247000.1	E2F/DP	Transcription factor DP
evm.TU.Gh_A01G1833	Ricinus_communis	29851.m002493	B3	sulfotransferase, putative
evm.TU.Gh_A01G1836	Citrus_clementina	Ciclev10011100m	MYB_related	TSL-kinase interacting protein 1
evm.TU.Gh_A01G1837	Gossypium_raimondii	Gorai.002G247800.1	MYB_related	TRF-like 8
evm.TU.Gh_A01G1840	Oryza_glaberrima	ORGLA06G0077700.1	Nin-like	Nin-like family protein
evm.TU.Gh_A01G1841	Fragaria_vesca	mrna28724.1-v1.0-hybrid	FAR1	FAR1-related sequence 5
evm.TU.Gh_A01G1846	Pyrus_bretschneideri	Pbr009464.1	MYB	MYB family protein
evm.TU.Gh_A01G1847	Micromonas_sp._RCC299	EuGene.0900010089	C2H2	C2H2 family protein
evm.TU.Gh_A01G1851	Linum_usitatissimum	Lus10025533	B3	Tetratricopeptide repeat (TPR)-like superfamily protein
evm.TU.Gh_A01G1852	Brassica_rapa	Bra039779	S1Fa-like	S1Fa-like family protein
evm.TU.Gh_A01G1853	Gossypium_raimondii	Gorai.002G249300.1	S1Fa-like	S1FA-like DNA-binding protein
evm.TU.Gh_A01G1857	Fragaria_vesca	mrna13309.1-v1.0-hybrid	FAR1	FAR1-related sequence 5
evm.TU.Gh_A01G1859	Ricinus_communis	29851.m002493	B3	sulfotransferase, putative
evm.TU.Gh_A01G1860	Thellungiella_parvula	Tp5g09000	NF-YB	NF-YB family protein
evm.TU.Gh_A01G1861	Oryza_punctata	OpuncBB_FGP3439	NF-YB	NF-YB family protein
evm.TU.Gh_A01G1862	Musa_acuminata	GSMUA_Achr9P07000_001	MYB	MYB family protein
evm.TU.Gh_A01G1863	Brassica_rapa	Bra001729	B3	B3 family protein
evm.TU.Gh_A01G1864	Gossypium_raimondii	Gorai.002G250600.3	NF-YB	nuclear factor Y, subunit B8
evm.TU.Gh_A01G1867	Gossypium_raimondii	Gorai.002G251500.1	AP2	related to AP2.7
evm.TU.Gh_A01G1868	Linum_usitatissimum	Lus10040166	GRAS	H(+)-ATPase 7
evm.TU.Gh_A01G1870	Malus_domestica	MDP0000263576	GRAS	exocyst subunit exo70 family protein C2
evm.TU.Gh_A01G1871	Malus_domestica	MDP0000247737	FAR1	FAR1 family protein
evm.TU.Gh_A01G1874	Malus_domestica	MDP0000295593	bHLH	Tetratricopeptide repeat (TPR)-like superfamily protein
evm.TU.Gh_A01G1876	Linum_usitatissimum	Lus10023829	bHLH	RAB GTPase homolog A4D
evm.TU.Gh_A01G1878	Medicago_truncatula	MEDTR2G096630.1	NF-YC	NF-YC family protein
evm.TU.Gh_A01G1879	Theobroma_cacao	Thecc1EG030078t1	NF-YC	Histone H2A 10 (83%T)
evm.TU.Gh_A01G1880	Theobroma_cacao	Thecc1EG030078t1	NF-YC	Histone H2A 10 (83%T)
evm.TU.Gh_A01G1881	Utricularia_gibba	Scf00063.g6386.t1	GeBP	GeBP family protein
evm.TU.Gh_A01G1882	Linum_usitatissimum	Lus10015266	B3	PHD finger transcription factor, putative
evm.TU.Gh_A01G1885	Fragaria_vesca	mrna26696.1-v1.0-hybrid	bHLH	actin depolymerizing factor 1
evm.TU.Gh_A01G1886	Fragaria_vesca	mrna26696.1-v1.0-hybrid	bHLH	actin depolymerizing factor 1
evm.TU.Gh_A01G1887	Medicago_truncatula	MEDTR4G159020.1	CPP	CPP family protein
evm.TU.Gh_A01G1888	Oryza_barthii	ObartAA03S_FGP24861	G2-like	G2-like family protein
evm.TU.Gh_A01G1890	Artemisia_annua	Aan019826	CO-like	CO-like family protein
evm.TU.Gh_A01G1895	Gossypium_raimondii	Gorai.002G255800.1	TALE	POX (plant homeobox) family protein
evm.TU.Gh_A01G1899	Fragaria_vesca	mrna20854.1-v1.0-hybrid	B3	delta 1-pyrroline-5-carboxylate synthase 2
evm.TU.Gh_A01G1900	Lactuca_sativa	Lsa008285	bHLH	bHLH family protein
evm.TU.Gh_A01G1903	Brassica_rapa	Bra039779	S1Fa-like	S1Fa-like family protein
evm.TU.Gh_A01G1907	Malus_domestica	MDP0000255768	WRKY	FTSH protease 10
evm.TU.Gh_A01G1909	Phyllostachys_heterocycla	PH01002711G0120	WRKY	WRKY family protein
evm.TU.Gh_A01G1911	Fragaria_vesca	mrna28322.1-v1.0-hybrid	HD-ZIP	Protein kinase superfamily protein
evm.TU.Gh_A01G1915	Gossypium_hirsutum	Ghi015674	Dof	Dof family protein
evm.TU.Gh_A01G1919	Malus_domestica	MDP0000304904	TCP	cullin 1
evm.TU.Gh_A01G1923	Thellungiella_parvula	Tp3g07810	MYB_related	MYB_related family protein
evm.TU.Gh_A01G1924	Malus_domestica	MDP0000247737	FAR1	FAR1 family protein
evm.TU.Gh_A01G1925	Zea_mays	GRMZM2G021475_P01	HB-other	HB-other family protein
evm.TU.Gh_A01G1928	Brassica_rapa	Bra039779	S1Fa-like	S1Fa-like family protein
evm.TU.Gh_A01G1934	Fragaria_vesca	mrna07861.1-v1.0-hybrid	B3	Protein of unknown function (DUF674)
evm.TU.Gh_A01G1943	Fragaria_vesca	mrna27834.1-v1.0-hybrid	M-type	mRNA capping enzyme family protein
evm.TU.Gh_A01G1946	Linum_usitatissimum	Lus10025533	B3	Tetratricopeptide repeat (TPR)-like superfamily protein
evm.TU.Gh_A01G1949	Gossypium_hirsutum	Ghi001138	MYB	MYB family protein
evm.TU.Gh_A01G1957	Jatropha_curcas	Jcr4S02193.10	NF-YB	NF-YB family protein
evm.TU.Gh_A01G1962	Gossypium_raimondii	Gorai.002G262900.1	Trihelix	Homeodomain-like superfamily protein
evm.TU.Gh_A01G1963	Malus_domestica	MDP0000277077	NF-YB	S-adenosyl-L-methionine-dependent methyltransferases superfamily protein
evm.TU.Gh_A01G1965	Vitis_vinifera	GSVIVT01018226001	ERF	DNAJ homologue 2
evm.TU.Gh_A01G1968	Oryza_barthii	ObartAA03S_FGP23901	NF-X1	NF-X1 family protein
evm.TU.Gh_A01G1971	Manihot_esculenta	cassava4.1_017893m	YABBY	high mobility group B1
evm.TU.Gh_A01G1974	Aegilops_tauschii	EMT28879	ERF	ERF family protein
evm.TU.Gh_A01G1976	Medicago_truncatula	AC202489_11.1	WRKY	WRKY family protein
evm.TU.Gh_A01G1977	Medicago_truncatula	AC202489_11.1	WRKY	WRKY family protein
evm.TU.Gh_A01G1983	Gossypium_raimondii	Gorai.002G265400.1	G2-like	myb-like HTH transcriptional regulator family protein
evm.TU.Gh_A01G1984	Brassica_napus	Bna022345	ERF	ERF family protein
evm.TU.Gh_A01G1994	Fragaria_vesca	mrna11429.1-v1.0-hybrid	HB-other	sucrose synthase 4
evm.TU.Gh_A01G1996	Fragaria_vesca	mrna15187.1-v1.0-hybrid	bHLH	Sec14p-like phosphatidylinositol transfer family protein
evm.TU.Gh_A01G1998	Theobroma_cacao	Thecc1EG021580t1	WRKY	RNI-like superfamily protein (71%P)
evm.TU.Gh_A01G2009	Brassica_rapa	Bra032430	LBD	LBD family protein
evm.TU.Gh_A01G2010	Brassica_rapa	Bra032430	LBD	LBD family protein
evm.TU.Gh_A01G2011	Nelumbo_nucifera	NNU_008116-RA	C3H	C3H family protein
evm.TU.Gh_A01G2012	Malus_domestica	MDP0000449389	M-type	Peroxidase superfamily protein
evm.TU.Gh_A01G2016	Capsicum_annuum	Can016083	bHLH	bHLH family protein
evm.TU.Gh_A01G2017	Malus_domestica	MDP0000315270	GRAS	Ankyrin repeat family protein
evm.TU.Gh_A01G2018	Phoenix_dactylifera	PDK_30s1021321g002	NAC	NAC family protein
evm.TU.Gh_A01G2019	Malus_domestica	MDP0000288624	NAC	Transducin/WD40 repeat-like superfamily protein
evm.TU.Gh_A01G2020	Jatropha_curcas	Jcr4S06752.20	FAR1	FAR1 family protein
evm.TU.Gh_A01G2025	Musa_acuminata	GSMUA_Achr4P19750_001	GRAS	GRAS family protein
evm.TU.Gh_A01G2028	Oryza_barthii	ObartAA03S_FGP8689	bZIP	bZIP family protein
evm.TU.Gh_A01G2030	Triticum_urartu	EMS46573	MYB	MYB family protein
evm.TU.Gh_A01G2040	Linum_usitatissimum	Lus10030908	bHLH	pentatricopeptide (PPR) repeat-containing protein
evm.TU.Gh_A01G2041	Gossypium_hirsutum	Ghi006357	bHLH	bHLH family protein
evm.TU.Gh_A01G2043	Fragaria_vesca	mrna09125.1-v1.0-hybrid	bHLH	Protein kinase superfamily protein
evm.TU.Gh_A01G2045	Arabidopsis_thaliana	AT4G12020.2	WRKY	protein kinase family protein
evm.TU.Gh_A01G2049	Brassica_rapa	Bra001729	B3	B3 family protein
evm.TU.Gh_A01G2050	Thellungiella_parvula	Tp5g09000	NF-YB	NF-YB family protein
evm.TU.Gh_A01G2054	Ostreococcus_lucimarinus_CCE9901	estExt_fgenesh1_pg.C_Chr_80112	Dof	Dof family protein
evm.TU.Gh_A01G2063	Malus_domestica	MDP0000265619	Nin-like	ABC-2 type transporter family protein
evm.TU.Gh_A01G2064	Gossypium_hirsutum	Ghi021793	NAC	NAC family protein
evm.TU.Gh_A01G2067	Malus_domestica	MDP0000204279	LSD	Ubiquitin carboxyl-terminal hydrolase family protein
evm.TU.Gh_A01G2070	Oryza_barthii	ObartAA03S_FGP16986	HB-other	HB-other family protein
evm.TU.Gh_A01G2074	Citrullus_lanatus	Cla022159	MIKC	MADS box transcription factor (AHRD V1 --- Q6RF31_POPTO); contains Interpro domain(s) IPR002100 Transcription factor, MADS-box
evm.TU.Gh_A01G2080	Zea_mays	GRMZM2G062651_P01	VOZ	VOZ family protein
evm.TU.Gh_A01G2086	Gossypium_raimondii	Gorai.002G152400.2	C3H	CCCH-type zinc finger protein with ARM repeat domain
evm.TU.Gh_A01G2090	Brassica_rapa	Bra001729	B3	B3 family protein
evm.TU.Gh_A01G2093	Arabidopsis_thaliana	AT5G53660.1	GRF	growth-regulating factor 7
evm.TU.Gh_A01G2095	Gossypium_hirsutum	Ghi010092	SBP	SBP family protein
evm.TU.Gh_A01G2096	Malus_domestica	MDP0000218395	FAR1	Ribosomal protein L6 family protein
evm.TU.Gh_A01G2097	Linum_usitatissimum	Lus10023829	bHLH	RAB GTPase homolog A4D
evm.TU.Gh_A01G2098	Gossypium_raimondii	Gorai.002G157200.2	E2F/DP	E2F transcription factor 3
evm.TU.Gh_A01G2099	Pyrus_bretschneideri	Pbr010427.1	E2F/DP	E2F/DP family protein
evm.TU.Gh_A01G2100	Oryza_punctata	OpuncBB_FGP9883	LSD	LSD family protein
evm.TU.Gh_A01G2114	Gossypium_raimondii	Gorai.002G169100.2	C2H2	indeterminate(ID)-domain 5
evm.TU.Gh_A01G2115	Musa_acuminata	GSMUA_Achr2P03680_001	Trihelix	Trihelix family protein
evm.TU.Gh_A01G2116	Musa_acuminata	GSMUA_Achr9P13010_001	MIKC	MIKC family protein
evm.TU.Gh_A01G2117	Nicotiana_tabacum	Nta000199	WRKY	WRKY family protein
evm.TU.Gh_A01G2119	Gossypium_raimondii	Gorai.002G167900.1	C3H	CCCH-type zinc finger family protein
evm.TU.Gh_A01G2122	Oryza_punctata	OpuncBB_FGP10756	bZIP	bZIP family protein
evm.TU.Gh_A01G2138	Chlorella_sp._NC64A	fgenesh3_pg.C_scaffold_5000145	C3H	C3H family protein
evm.TU.Gh_A01G2140	Utricularia_gibba	Scf00048.g5331.t1	ZF-HD	ZF-HD family protein
evm.TU.Gh_A01G2144	Gossypium_raimondii	Gorai.002G251700.1	C3H	Zinc finger C-x8-C-x5-C-x3-H type family protein
evm.TU.Gh_A01G2145	Triticum_aestivum	Tae001339	NAC	NAC family protein
evm.TU.Gh_A01G2146	Cicer_arietinum	XP_004485810	C3H	C3H family protein
evm.TU.Gh_A01G2148	Triticum_urartu	EMS52980	ERF	ERF family protein
evm.TU.Gh_A01G2149	Triticum_urartu	EMS52980	ERF	ERF family protein
evm.TU.Gh_A01G2151	Pyrus_bretschneideri	Pbr032279.2	FAR1	FAR1 family protein
evm.TU.Gh_A01G2152	Malus_domestica	MDP0000265619	Nin-like	ABC-2 type transporter family protein
evm.TU.Gh_A01G2154	Theobroma_cacao	Thecc1EG000070t1	Nin-like	Rab escort protein (60%P)
evm.TU.Gh_A01G2156	Arabidopsis_lyrata	337099	C3H	C3H family protein
evm.TU.Gh_A01G2160	Malus_domestica	MDP0000315270	GRAS	Ankyrin repeat family protein
evm.TU.Gh_A01G2161	Musa_acuminata	GSMUA_Achr1P26400_001	bZIP	bZIP family protein
evm.TU.Gh_A02G0003	Gossypium_raimondii	Gorai.005G001300.1	GRAS	GRAS family transcription factor
evm.TU.Gh_A02G0005	Fragaria_vesca	mrna01596.1-v1.0-hybrid	WRKY	Protein kinase superfamily protein
evm.TU.Gh_A02G0010	Azadirachta_indica	Neem_24780_f_1	bHLH	bHLH family protein
evm.TU.Gh_A02G0011	Jatropha_curcas	Jcr4S00206.70	FAR1	FAR1 family protein
evm.TU.Gh_A02G0012	Arabidopsis_thaliana	AT1G64100.2	NAC	pentatricopeptide (PPR) repeat-containing protein
evm.TU.Gh_A02G0014	Malus_domestica	MDP0000537221	FAR1	FAR1-related sequence 3
evm.TU.Gh_A02G0015	Malus_domestica	MDP0000537221	FAR1	FAR1-related sequence 3
evm.TU.Gh_A02G0017	Brassica_rapa	Bra030622	bHLH	bHLH family protein
evm.TU.Gh_A02G0018	Oryza_sativa_subsp._indica	BGIOSGA035841-PA	MYB_related	Indica Group MYB_related family protein
evm.TU.Gh_A02G0020	Musa_acuminata	GSMUA_Achr8P25970_001	MYB	MYB family protein
evm.TU.Gh_A02G0022	Aegilops_tauschii	EMT28005	MYB_related	MYB_related family protein
evm.TU.Gh_A02G0023	Aegilops_tauschii	EMT28005	MYB_related	MYB_related family protein
evm.TU.Gh_A02G0024	Bathycoccus_prasinos	Bathy03g01880	C3H	C3H family protein
evm.TU.Gh_A02G0025	Fragaria_vesca	mrna13561.1-v1.0-hybrid	WRKY	WRKY family protein
evm.TU.Gh_A02G0028	Malus_domestica	MDP0000754989	WRKY	aminophospholipid ATPase 1
evm.TU.Gh_A02G0029	Gossypium_raimondii	Gorai.005G003900.1	WRKY	WRKY DNA-binding protein 70
evm.TU.Gh_A02G0032	Phyllostachys_heterocycla	PH01000020G0110	NAC	NAC family protein
evm.TU.Gh_A02G0033	Gossypium_raimondii	Gorai.005G004300.1	B3	HSI2-like 1
evm.TU.Gh_A02G0034	Fragaria_vesca	mrna01596.1-v1.0-hybrid	WRKY	Protein kinase superfamily protein
evm.TU.Gh_A02G0039	Fragaria_vesca	mrna27940.1-v1.0-hybrid	NAC	Protein kinase superfamily protein
evm.TU.Gh_A02G0042	Vitis_vinifera	GSVIVT01019630001	MIKC	with no lysine (K) kinase 8
evm.TU.Gh_A02G0043	Pyrus_bretschneideri	Pbr010427.1	E2F/DP	E2F/DP family protein
evm.TU.Gh_A02G0044	Pyrus_bretschneideri	Pbr031344.1	C2H2	C2H2 family protein
evm.TU.Gh_A02G0045	Linum_usitatissimum	Lus10043264	YABBY	Protein kinase superfamily protein
evm.TU.Gh_A02G0047	Linum_usitatissimum	Lus10043264	YABBY	Protein kinase superfamily protein
evm.TU.Gh_A02G0050	Brassica_rapa	Bra013842	GeBP	GeBP family protein
evm.TU.Gh_A02G0052	Pyrus_bretschneideri	Pbr002958.1	LBD	LBD family protein
evm.TU.Gh_A02G0053	Prunus_persica	ppa017010m	bHLH	transcription regulators
evm.TU.Gh_A02G0065	Fragaria_vesca	mrna27940.1-v1.0-hybrid	NAC	Protein kinase superfamily protein
evm.TU.Gh_A02G0066	Theobroma_cacao	Thecc1EG019956t1	GRAS	BED zinc finger
evm.TU.Gh_A02G0067	Phyllostachys_heterocycla	PH01002606G0040	HSF	HSF family protein
evm.TU.Gh_A02G0069	Musa_acuminata	GSMUA_Achr10P03980_001	C2H2	C2H2 family protein
evm.TU.Gh_A02G0070	Malus_domestica	MDP0000269374	TCP	TCP family transcription factor
evm.TU.Gh_A02G0073	Thellungiella_parvula	Tp3g07810	MYB_related	MYB_related family protein
evm.TU.Gh_A02G0074	Linum_usitatissimum	Lus10030908	bHLH	pentatricopeptide (PPR) repeat-containing protein
evm.TU.Gh_A02G0075	Medicago_truncatula	MEDTR3G005900.1	M-type	M-type family protein
evm.TU.Gh_A02G0076	Gossypium_raimondii	Gorai.005G016000.1	NAC	Family of unknown function (DUF572)
evm.TU.Gh_A02G0078	Malus_domestica	MDP0000289260	BES1	BES1/BZR1 homolog 4
evm.TU.Gh_A02G0079	Malus_domestica	MDP0000289260	BES1	BES1/BZR1 homolog 4
evm.TU.Gh_A02G0080	Nicotiana_tabacum	Nta000199	WRKY	WRKY family protein
evm.TU.Gh_A02G0092	Fragaria_vesca	mrna13309.1-v1.0-hybrid	FAR1	FAR1-related sequence 5
evm.TU.Gh_A02G0093	Gossypium_raimondii	Gorai.005G016000.1	NAC	Family of unknown function (DUF572)
evm.TU.Gh_A02G0095	Gossypium_raimondii	Gorai.005G012400.1	bHLH	basic helix-loop-helix (bHLH) DNA-binding superfamily protein
evm.TU.Gh_A02G0097	Sorghum_bicolor	Sobic.002G104400.1.p	WRKY	WRKY family protein
evm.TU.Gh_A02G0098	Theobroma_cacao	Thecc1EG006116t1	WRKY	Uncharacterized protein (67%P)
evm.TU.Gh_A02G0101	Gossypium_raimondii	Gorai.005G013300.2	NAC	NAC 014
evm.TU.Gh_A02G0102	Gossypium_raimondii	Gorai.005G013500.4	Nin-like	Plant regulator RWP-RK family protein
evm.TU.Gh_A02G0103	Gossypium_raimondii	Gorai.005G031000.3	GRAS	BED zinc finger ;hAT family dimerisation domain
evm.TU.Gh_A02G0104	Gossypium_raimondii	Gorai.N015600.1	GRAS	GRAS family transcription factor family protein
evm.TU.Gh_A02G0105	Gossypium_raimondii	Gorai.005G031000.3	GRAS	BED zinc finger ;hAT family dimerisation domain
evm.TU.Gh_A02G0106	Gossypium_raimondii	Gorai.005G014000.1	GRAS	GRAS family transcription factor family protein
evm.TU.Gh_A02G0107	Gossypium_raimondii	Gorai.005G015100.1	GRAS	BED zinc finger ;hAT family dimerisation domain
evm.TU.Gh_A02G0109	Phoenix_dactylifera	PDK_30s891671g001	bHLH	bHLH family protein
evm.TU.Gh_A02G0111	Musa_acuminata	GSMUA_Achr2P20130_001	WRKY	WRKY family protein
evm.TU.Gh_A02G0112	Fragaria_vesca	mrna21668.1-v1.0-hybrid	FAR1	SKP1/ASK-interacting protein 16
evm.TU.Gh_A02G0113	Gossypium_raimondii	Gorai.005G015900.1	bZIP	Basic-leucine zipper (bZIP) transcription factor family protein
evm.TU.Gh_A02G0115	Carica_papaya	evm.model.supercontig_146.5	bZIP	bZIP family protein
evm.TU.Gh_A02G0116	Sorghum_bicolor	Sobic.004G040700.1.p	C2H2	C2H2 family protein
evm.TU.Gh_A02G0117	Pyrus_bretschneideri	Pbr007349.1	HSF	HSF family protein
evm.TU.Gh_A02G0118	Pyrus_bretschneideri	Pbr007349.1	HSF	HSF family protein
evm.TU.Gh_A02G0122	Gossypium_raimondii	Gorai.005G016700.4	FAR1	Far-red impaired responsive (FAR1) family protein
evm.TU.Gh_A02G0124	Theobroma_cacao	Thecc1EG020033t1	FAR1	Far-red impaired responsive family protein (63%P)
evm.TU.Gh_A02G0125	Malus_domestica	MDP0000259867	FAR1	ARF-GAP domain 11
evm.TU.Gh_A02G0126	Phyllostachys_heterocycla	PH01002606G0040	HSF	HSF family protein
evm.TU.Gh_A02G0130	Picea_abies	MA_10163994g0020	GRAS	GRAS family protein
evm.TU.Gh_A02G0131	Pyrus_bretschneideri	Pbr030871.1	C2H2	C2H2 family protein
evm.TU.Gh_A02G0132	Linum_usitatissimum	Lus10023829	bHLH	RAB GTPase homolog A4D
evm.TU.Gh_A02G0139	Linum_usitatissimum	Lus10025533	B3	Tetratricopeptide repeat (TPR)-like superfamily protein
evm.TU.Gh_A02G0140	Linum_usitatissimum	Lus10025533	B3	Tetratricopeptide repeat (TPR)-like superfamily protein
evm.TU.Gh_A02G0142	Fragaria_vesca	mrna09125.1-v1.0-hybrid	bHLH	Protein kinase superfamily protein
evm.TU.Gh_A02G0143	Malus_domestica	MDP0000266267	NAC	IBR domain-containing protein
evm.TU.Gh_A02G0145	Picea_sitchensis	Psi011812	C2H2	C2H2 family protein
evm.TU.Gh_A02G0150	Gossypium_raimondii	Gorai.005G020600.1	NAC	NAC domain containing protein 94
evm.TU.Gh_A02G0151	Aegilops_tauschii	EMT26392	FAR1	FAR1 family protein
evm.TU.Gh_A02G0152	Malus_domestica	MDP0000322550	HD-ZIP	Homeobox-leucine zipper family protein / lipid-binding START domain-containing protein
evm.TU.Gh_A02G0161	Aegilops_tauschii	EMT07921	FAR1	FAR1 family protein
evm.TU.Gh_A02G0163	Fragaria_vesca	mrna29786.1-v1.0-hybrid	WOX	RAB GTPase homolog A1F
evm.TU.Gh_A02G0164	Gossypium_raimondii	Gorai.005G022400.2	bHLH	basic helix-loop-helix (bHLH) DNA-binding superfamily protein
evm.TU.Gh_A02G0166	Solanum_lycopersicum	Solyc02g005290.2.1	GeBP	FKBP-like peptidyl-prolyl cis-trans isomerase family protein
evm.TU.Gh_A02G0170	Pyrus_bretschneideri	Pbr042464.1	GRAS	GRAS family protein
evm.TU.Gh_A02G0172	Pyrus_bretschneideri	Pbr042464.1	GRAS	GRAS family protein
evm.TU.Gh_A02G0174	Fragaria_vesca	mrna09125.1-v1.0-hybrid	bHLH	Protein kinase superfamily protein
evm.TU.Gh_A02G0176	Linum_usitatissimum	Lus10030908	bHLH	pentatricopeptide (PPR) repeat-containing protein
evm.TU.Gh_A02G0182	Gossypium_raimondii	Gorai.005G027500.1	HSF	winged-helix DNA-binding transcription factor family protein
evm.TU.Gh_A02G0183	Jatropha_curcas	Jcr4S11886.30	HSF	HSF family protein
evm.TU.Gh_A02G0186	Arabidopsis_thaliana	AT4G38070.1	bHLH	basic helix-loop-helix (bHLH) DNA-binding superfamily protein
evm.TU.Gh_A02G0187	Fragaria_vesca	mrna11429.1-v1.0-hybrid	HB-other	sucrose synthase 4
evm.TU.Gh_A02G0188	Malus_domestica	MDP0000247737	FAR1	FAR1 family protein
evm.TU.Gh_A02G0189	Linum_usitatissimum	Lus10021035	G2-like	RNA-binding (RRM/RBD/RNP motifs) family protein
evm.TU.Gh_A02G0191	Musa_acuminata	GSMUA_Achr10P17130_001	bHLH	bHLH family protein
evm.TU.Gh_A02G0194	Jatropha_curcas	Jcr4S02193.10	NF-YB	NF-YB family protein
evm.TU.Gh_A02G0206	Musa_acuminata	GSMUA_Achr7P10520_001	MYB	MYB family protein
evm.TU.Gh_A02G0209	Oryza_barthii	ObartAA03S_FGP13632	bHLH	bHLH family protein
evm.TU.Gh_A02G0210	Brassica_rapa	Bra013812	MIKC	MIKC family protein
evm.TU.Gh_A02G0212	Linum_usitatissimum	Lus10030908	bHLH	pentatricopeptide (PPR) repeat-containing protein
evm.TU.Gh_A02G0213	Oryza_barthii	ObartAA03S_FGP22299	MYB_related	MYB_related family protein
evm.TU.Gh_A02G0218	Pyrus_bretschneideri	Pbr002083.1	ERF	ERF family protein
evm.TU.Gh_A02G0219	Linum_usitatissimum	Lus10019354	B3	cytochrome P450, family 72, subfamily A, polypeptide 10
evm.TU.Gh_A02G0220	Linum_usitatissimum	Lus10019354	B3	cytochrome P450, family 72, subfamily A, polypeptide 10
evm.TU.Gh_A02G0221	Linum_usitatissimum	Lus10019354	B3	cytochrome P450, family 72, subfamily A, polypeptide 10
evm.TU.Gh_A02G0222	Linum_usitatissimum	Lus10019354	B3	cytochrome P450, family 72, subfamily A, polypeptide 10
evm.TU.Gh_A02G0223	Linum_usitatissimum	Lus10019354	B3	cytochrome P450, family 72, subfamily A, polypeptide 10
evm.TU.Gh_A02G0224	Linum_usitatissimum	Lus10019354	B3	cytochrome P450, family 72, subfamily A, polypeptide 10
evm.TU.Gh_A02G0225	Linum_usitatissimum	Lus10019354	B3	cytochrome P450, family 72, subfamily A, polypeptide 10
evm.TU.Gh_A02G0227	Gossypium_hirsutum	Ghi011146	G2-like	G2-like family protein
evm.TU.Gh_A02G0230	Pyrus_bretschneideri	Pbr002083.1	ERF	ERF family protein
evm.TU.Gh_A02G0237	Aegilops_tauschii	EMT07921	FAR1	FAR1 family protein
evm.TU.Gh_A02G0238	Azadirachta_indica	Neem_24780_f_1	bHLH	bHLH family protein
evm.TU.Gh_A02G0239	Fragaria_vesca	mrna27940.1-v1.0-hybrid	NAC	Protein kinase superfamily protein
evm.TU.Gh_A02G0240	Nicotiana_tabacum	Nta000199	WRKY	WRKY family protein
evm.TU.Gh_A02G0241	Oryza_sativa_subsp._indica	BGIOSGA027491-PA	WRKY	Indica Group WRKY family protein
evm.TU.Gh_A02G0260	Triticum_urartu	EMS52980	ERF	ERF family protein
evm.TU.Gh_A02G0264	Pyrus_bretschneideri	Pbr002342.1	ARF	ARF family protein
evm.TU.Gh_A02G0268	Medicago_truncatula	MEDTR3G163370.1	MYB_related	MYB_related family protein
evm.TU.Gh_A02G0270	Gossypium_raimondii	Gorai.001G003200.1	S1Fa-like	Leucine-rich repeat protein kinase family protein
evm.TU.Gh_A02G0271	Jatropha_curcas	Jcr4S11523.10	ERF	ERF family protein
evm.TU.Gh_A02G0272	Pyrus_bretschneideri	Pbr026954.1	CO-like	CO-like family protein
evm.TU.Gh_A02G0281	Malus_domestica	MDP0000272600	LBD	LOB domain-containing protein 39
evm.TU.Gh_A02G0284	Gossypium_hirsutum	Ghi001274	NF-YC	NF-YC family protein
evm.TU.Gh_A02G0288	Oryza_punctata	OpuncBB_FGP16427	GATA	GATA family protein
evm.TU.Gh_A02G0289	Malus_domestica	MDP0000283274	B3	Protein phosphatase 2C family protein
evm.TU.Gh_A02G0290	Malus_domestica	MDP0000309902	GATA	importin alpha isoform 1
evm.TU.Gh_A02G0294	Linum_usitatissimum	Lus10031505	NF-YA	lipoxygenase 1
evm.TU.Gh_A02G0300	Vitis_vinifera	GSVIVT01019630001	MIKC	with no lysine (K) kinase 8
evm.TU.Gh_A02G0301	Phyllostachys_heterocycla	PH01002606G0040	HSF	HSF family protein
evm.TU.Gh_A02G0305	Linum_usitatissimum	Lus10015266	B3	PHD finger transcription factor, putative
evm.TU.Gh_A02G0306	Citrus_sinensis	orange1.1g005229m	ERF	Integrase-type DNA-binding superfamily protein
evm.TU.Gh_A02G0307	Malus_domestica	MDP0000321222	C2H2	transcription factor IIIA
evm.TU.Gh_A02G0311	Theobroma_cacao	Thecc1EG041572t2	bHLH	Fiber protein Fb17 (8%U)
evm.TU.Gh_A02G0312	Vitis_vinifera	GSVIVT01023108001	B3	B3 family protein
evm.TU.Gh_A02G0314	Nelumbo_nucifera	NNU_003323-RA	HSF	HSF family protein
evm.TU.Gh_A02G0315	Utricularia_gibba	Scf00027.g3467.t1	bHLH	bHLH family protein
evm.TU.Gh_A02G0324	Gossypium_raimondii	Gorai.005G044800.1	CPP	TESMIN/TSO1-like CXC 2
evm.TU.Gh_A02G0329	Malus_domestica	MDP0000319910	HSF	heat shock transcription factor A6B
evm.TU.Gh_A02G0330	Malus_domestica	MDP0000254650	bHLH	NAD(P)-linked oxidoreductase superfamily protein
evm.TU.Gh_A02G0335	Gossypium_raimondii	Gorai.003G023300.2	HB-other	centrin2
evm.TU.Gh_A02G0339	Linum_usitatissimum	Lus10043264	YABBY	Protein kinase superfamily protein
evm.TU.Gh_A02G0340	Oryza_punctata	OpuncBB_FGP21054	WRKY	WRKY family protein
evm.TU.Gh_A02G0341	Theobroma_cacao	Thecc1EG004526t1	ARF	Auxin response factor 2
evm.TU.Gh_A02G0343	Gossypium_raimondii	Gorai.005G046700.1	bHLH	basic helix-loop-helix (bHLH) DNA-binding superfamily protein
evm.TU.Gh_A02G0346	Arabidopsis_thaliana	AT1G64100.2	NAC	pentatricopeptide (PPR) repeat-containing protein
evm.TU.Gh_A02G0347	Oryza_punctata	OpuncBB_FGP24418	bZIP	bZIP family protein
evm.TU.Gh_A02G0348	Oryza_punctata	OpuncBB_FGP24418	bZIP	bZIP family protein
evm.TU.Gh_A02G0351	Oryza_brachyantha	OB08G24140.1	MYB	MYB family protein
evm.TU.Gh_A02G0352	Oryza_barthii	ObartAA03S_FGP7846	GATA	GATA family protein
evm.TU.Gh_A02G0358	Bathycoccus_prasinos	Bathy15g00870	ARR-B	ARR-B family protein
evm.TU.Gh_A02G0367	Brassica_rapa	Bra001729	B3	B3 family protein
evm.TU.Gh_A02G0368	Brassica_rapa	Bra001729	B3	B3 family protein
evm.TU.Gh_A02G0372	Brassica_rapa	Bra001729	B3	B3 family protein
evm.TU.Gh_A02G0374	Vitis_vinifera	GSVIVT01019717001	ERF	nodulin MtN21 /EamA-like transporter family protein
evm.TU.Gh_A02G0375	Musa_acuminata	GSMUA_Achr7P25320_001	TCP	TCP family protein
evm.TU.Gh_A02G0378	Brassica_rapa	Bra038006	WRKY	WRKY family protein
evm.TU.Gh_A02G0379	Brassica_rapa	Bra038006	WRKY	WRKY family protein
evm.TU.Gh_A02G0381	Brassica_rapa	Bra038006	WRKY	WRKY family protein
evm.TU.Gh_A02G0382	Brassica_rapa	Bra038006	WRKY	WRKY family protein
evm.TU.Gh_A02G0383	Jatropha_curcas	Jcr4S06752.20	FAR1	FAR1 family protein
evm.TU.Gh_A02G0389	Malus_domestica	MDP0000277077	NF-YB	S-adenosyl-L-methionine-dependent methyltransferases superfamily protein
evm.TU.Gh_A02G0390	Linum_usitatissimum	Lus10043264	YABBY	Protein kinase superfamily protein
evm.TU.Gh_A02G0391	Zea_mays	GRMZM2G169709_P01	E2F/DP	E2F/DP family protein
evm.TU.Gh_A02G0393	Triticum_urartu	EMS52514	CAMTA	CAMTA family protein
evm.TU.Gh_A02G0395	Brassica_rapa	Bra009591	MYB_related	MYB_related family protein
evm.TU.Gh_A02G0398	Selaginella_moellendorffii	419761	EIL	ETHYLENE-INSENSITIVE3-like 1
evm.TU.Gh_A02G0406	Musa_acuminata	GSMUA_Achr10P22520_001	TALE	TALE family protein
evm.TU.Gh_A02G0408	Linum_usitatissimum	Lus10021035	G2-like	RNA-binding (RRM/RBD/RNP motifs) family protein
evm.TU.Gh_A02G0411	Linum_usitatissimum	Lus10021035	G2-like	RNA-binding (RRM/RBD/RNP motifs) family protein
evm.TU.Gh_A02G0414	Phyllostachys_heterocycla	PH01004450G0140	WRKY	WRKY family protein
evm.TU.Gh_A02G0417	Zea_mays	GRMZM2G057260_P01	bHLH	bHLH family protein
evm.TU.Gh_A02G0419	Linum_usitatissimum	Lus10030908	bHLH	pentatricopeptide (PPR) repeat-containing protein
evm.TU.Gh_A02G0421	Malus_domestica	MDP0000121180	G2-like	myb-like HTH transcriptional regulator family protein
evm.TU.Gh_A02G0431	Linum_usitatissimum	Lus10030908	bHLH	pentatricopeptide (PPR) repeat-containing protein
evm.TU.Gh_A02G0433	Oryza_barthii	ObartAA03S_FGP26692	HB-other	HB-other family protein
evm.TU.Gh_A02G0435	Oryza_sativa_subsp._indica	BGIOSGA027488-PA	WRKY	Indica Group WRKY family protein
evm.TU.Gh_A02G0440	Malus_domestica	MDP0000283274	B3	Protein phosphatase 2C family protein
evm.TU.Gh_A02G0445	Malus_domestica	MDP0000321461	G2-like	phosphate starvation response 1
evm.TU.Gh_A02G0446	Gossypium_raimondii	Gorai.005G056500.1	SBP	squamosa promoter binding protein-like 7
evm.TU.Gh_A02G0450	Aquilegia_coerulea	Aquca_100_00034.3	TCP	TCP family protein
evm.TU.Gh_A02G0451	Linum_usitatissimum	Lus10043264	YABBY	Protein kinase superfamily protein
evm.TU.Gh_A02G0454	Arachis_hypogaea	Ahy008704	ERF	ERF family protein
evm.TU.Gh_A02G0457	Malus_domestica	MDP0000232929	C2H2	CHY-type/CTCHY-type/RING-type Zinc finger protein
evm.TU.Gh_A02G0460	Gossypium_hirsutum	Ghi001371	MYB_related	MYB_related family protein
evm.TU.Gh_A02G0465	Gossypium_raimondii	Gorai.005G058900.2	MYB_related	DNA binding
evm.TU.Gh_A02G0471	Pyrus_bretschneideri	Pbr017287.1	B3	B3 family protein
evm.TU.Gh_A02G0472	Malus_domestica	MDP0000304904	TCP	cullin 1
evm.TU.Gh_A02G0477	Jatropha_curcas	Jcr4S11886.30	HSF	HSF family protein
evm.TU.Gh_A02G0479	Cicer_arietinum	XP_004503828	WRKY	WRKY family protein
evm.TU.Gh_A02G0483	Oryza_barthii	ObartAA03S_FGP19488	MYB	MYB family protein
evm.TU.Gh_A02G0484	Malus_domestica	MDP0000288624	NAC	Transducin/WD40 repeat-like superfamily protein
evm.TU.Gh_A02G0486	Malus_domestica	MDP0000264827	bHLH	BIG PETAL P
evm.TU.Gh_A02G0487	Fragaria_vesca	mrna17107.1-v1.0-hybrid	B3	MATE efflux family protein
evm.TU.Gh_A02G0493	Nicotiana_tabacum	Nta013352	bHLH	bHLH family protein
evm.TU.Gh_A02G0495	Malus_domestica	MDP0000283274	B3	Protein phosphatase 2C family protein
evm.TU.Gh_A02G0514	Gossypium_raimondii	Gorai.005G065300.1	GATA	GATA transcription factor 15
evm.TU.Gh_A02G0515	Malus_domestica	MDP0000309902	GATA	importin alpha isoform 1
evm.TU.Gh_A02G0517	Oryza_barthii	ObartAA03S_FGP14057	G2-like	G2-like family protein
evm.TU.Gh_A02G0518	Gossypium_raimondii	Gorai.005G065700.1	CAMTA	calmodulin binding;transcription regulators
evm.TU.Gh_A02G0519	Gossypium_raimondii	Gorai.001G223600.1	bHLH	secretion-associated RAS super family 2
evm.TU.Gh_A02G0521	Gossypium_raimondii	Gorai.006G273000.1	HD-ZIP	homeobox protein 5
evm.TU.Gh_A02G0527	Malus_domestica	MDP0000606021	bHLH	aldehyde dehydrogenase 11A3
evm.TU.Gh_A02G0532	Azadirachta_indica	Neem_24780_f_1	bHLH	bHLH family protein
evm.TU.Gh_A02G0533	Fragaria_vesca	mrna29546.1-v1.0-hybrid	bZIP	Protein kinase superfamily protein
evm.TU.Gh_A02G0535	Malus_domestica	MDP0000283274	B3	Protein phosphatase 2C family protein
evm.TU.Gh_A02G0538	Capsella_rubella	Carubv10014574m	bHLH	basic helix-loop-helix (bHLH) DNA-binding superfamily protein
evm.TU.Gh_A02G0541	Gossypium_raimondii	Gorai.005G068100.2	WRKY	WRKY DNA-binding protein 48
evm.TU.Gh_A02G0542	Malus_domestica	MDP0000449389	M-type	Peroxidase superfamily protein
evm.TU.Gh_A02G0549	Gossypium_raimondii	Gorai.005G068900.1	MYB	myb domain protein 78
evm.TU.Gh_A02G0554	Zea_mays	GRMZM2G356718_P01	MYB_related	MYB_related family protein
evm.TU.Gh_A02G0555	Oryza_barthii	ObartAA03S_FGP23779	HB-PHD	HB-PHD family protein
evm.TU.Gh_A02G0558	Pyrus_bretschneideri	Pbr023394.1	C2H2	C2H2 family protein
evm.TU.Gh_A02G0559	Phoenix_dactylifera	PDK_30s882641g001	TCP	TCP family protein
evm.TU.Gh_A02G0560	Nelumbo_nucifera	NNU_003323-RA	HSF	HSF family protein
evm.TU.Gh_A02G0567	Oryza_sativa_subsp._indica	BGIOSGA023462-PA	C3H	Indica Group C3H family protein
evm.TU.Gh_A02G0568	Fragaria_vesca	mrna12917.1-v1.0-hybrid	ARF	auxin response factor 19
evm.TU.Gh_A02G0570	Oryza_brachyantha	OB07G29420.1	C2H2	C2H2 family protein
evm.TU.Gh_A02G0571	Triticum_urartu	EMS59548	C2H2	C2H2 family protein
evm.TU.Gh_A02G0573	Malus_domestica	MDP0000265800	CAMTA	signal responsive 1
evm.TU.Gh_A02G0574	Oryza_barthii	ObartAA03S_FGP7846	GATA	GATA family protein
evm.TU.Gh_A02G0579	Gossypium_raimondii	Gorai.005G071400.2	SBP	squamosa promoter binding protein-like 1
evm.TU.Gh_A02G0580	Fragaria_vesca	mrna09125.1-v1.0-hybrid	bHLH	Protein kinase superfamily protein
evm.TU.Gh_A02G0581	Fragaria_vesca	mrna09125.1-v1.0-hybrid	bHLH	Protein kinase superfamily protein
evm.TU.Gh_A02G0585	Jatropha_curcas	Jcr4S11523.10	ERF	ERF family protein
evm.TU.Gh_A02G0595	Thellungiella_parvula	Tp1g05870	MYB_related	MYB_related family protein
evm.TU.Gh_A02G0596	Phyllostachys_heterocycla	PH01002606G0040	HSF	HSF family protein
evm.TU.Gh_A02G0598	Phyllostachys_heterocycla	PH01002606G0040	HSF	HSF family protein
evm.TU.Gh_A02G0601	Phyllostachys_heterocycla	PH01000046G0930	WRKY	WRKY family protein
evm.TU.Gh_A02G0602	Phyllostachys_heterocycla	PH01000046G0930	WRKY	WRKY family protein
evm.TU.Gh_A02G0606	Brassica_rapa	Bra013812	MIKC	MIKC family protein
evm.TU.Gh_A02G0607	Aegilops_tauschii	EMT03129	bHLH	bHLH family protein
evm.TU.Gh_A02G0609	Malus_domestica	MDP0000318339	FAR1	calcium-dependent protein kinase 20
evm.TU.Gh_A02G0615	Ricinus_communis	29656.m000483	NF-YC	ccaat-binding transcription factor, putative
evm.TU.Gh_A02G0617	Gossypium_raimondii	Gorai.005G075000.1	C2H2	C2H2 and C2HC zinc fingers superfamily protein
evm.TU.Gh_A02G0624	Fragaria_vesca	mrna32536.1-v1.0-hybrid	bHLH	alpha/beta-Hydrolases superfamily protein
evm.TU.Gh_A02G0626	Picea_abies	MA_52704g0010	E2F/DP	E2F/DP family protein
evm.TU.Gh_A02G0629	Oryza_brachyantha	OB01G21870.1	WRKY	WRKY family protein
evm.TU.Gh_A02G0630	Fragaria_vesca	mrna09125.1-v1.0-hybrid	bHLH	Protein kinase superfamily protein
evm.TU.Gh_A02G0631	Oryza_barthii	ObartAA03S_FGP32677	NAC	NAC family protein
evm.TU.Gh_A02G0634	Gossypium_raimondii	Gorai.005G076200.1	NAC	NAC domain containing protein 17
evm.TU.Gh_A02G0637	Linum_usitatissimum	Lus10023829	bHLH	RAB GTPase homolog A4D
evm.TU.Gh_A02G0642	Eucalyptus_grandis	Eucgr.E02489.1	M-type	DNAse I-like superfamily protein
evm.TU.Gh_A02G0651	Malus_domestica	MDP0000449389	M-type	Peroxidase superfamily protein
evm.TU.Gh_A02G0653	Azadirachta_indica	Neem_1766_f_3	C2H2	C2H2 family protein
evm.TU.Gh_A02G0655	Gossypium_raimondii	Gorai.005G078100.1	ERF	Integrase-type DNA-binding superfamily protein
evm.TU.Gh_A02G0656	Phyllostachys_heterocycla	PH01003957G0030	E2F/DP	E2F/DP family protein
evm.TU.Gh_A02G0658	Gossypium_raimondii	Gorai.005G078500.1	bZIP	Basic-leucine zipper (bZIP) transcription factor family protein
evm.TU.Gh_A02G0659	Fragaria_vesca	mrna08154.1-v1.0-hybrid	bZIP	Cupredoxin superfamily protein
evm.TU.Gh_A02G0662	Gossypium_raimondii	Gorai.005G079200.1	Trihelix	sequence-specific DNA binding transcription factors
evm.TU.Gh_A02G0664	Azadirachta_indica	Neem_1512_f_1	HD-ZIP	HD-ZIP family protein
evm.TU.Gh_A02G0665	Gossypium_hirsutum	Ghi003712	bZIP	bZIP family protein
evm.TU.Gh_A02G0666	Brassica_rapa	Bra013842	GeBP	GeBP family protein
evm.TU.Gh_A02G0667	Fragaria_vesca	mrna29546.1-v1.0-hybrid	bZIP	Protein kinase superfamily protein
evm.TU.Gh_A02G0670	Malus_domestica	MDP0000276982	NAC	NAC domain containing protein 28
evm.TU.Gh_A02G0671	Pyrus_bretschneideri	Pbr031344.1	C2H2	C2H2 family protein
evm.TU.Gh_A02G0674	Gossypium_raimondii	Gorai.005G081000.1	Dof	Dof-type zinc finger DNA-binding family protein
evm.TU.Gh_A02G0677	Cajanus_cajan	C.cajan_44612	S1Fa-like	S1Fa-like family protein
evm.TU.Gh_A02G0680	Malus_domestica	MDP0000254227	ERF	Tetratricopeptide repeat (TPR)-like superfamily protein
evm.TU.Gh_A02G0692	Oryza_barthii	ObartAA03S_FGP32677	NAC	NAC family protein
evm.TU.Gh_A02G0694	Fragaria_vesca	mrna24941.1-v1.0-hybrid	DBB	zinc finger (C3HC4-type RING finger) family protein
evm.TU.Gh_A02G0699	Zea_mays	GRMZM2G008647_P02	MYB_related	MYB_related family protein
evm.TU.Gh_A02G0700	Arabidopsis_thaliana	AT4G12020.2	WRKY	protein kinase family protein
evm.TU.Gh_A02G0702	Brassica_rapa	Bra020513	CPP	CPP family protein
evm.TU.Gh_A02G0703	Gossypium_raimondii	Gorai.005G083700.3	GRAS	SCARECROW-like 1
evm.TU.Gh_A02G0705	Fragaria_vesca	mrna19889.1-v1.0-hybrid	C3H	disease resistance family protein / LRR family protein
evm.TU.Gh_A02G0710	Fragaria_vesca	mrna29786.1-v1.0-hybrid	WOX	RAB GTPase homolog A1F
evm.TU.Gh_A02G0711	Malus_domestica	MDP0000283274	B3	Protein phosphatase 2C family protein
evm.TU.Gh_A02G0713	Theobroma_cacao	Thecc1EG021580t1	WRKY	RNI-like superfamily protein (71%P)
evm.TU.Gh_A02G0718	Linum_usitatissimum	Lus10030908	bHLH	pentatricopeptide (PPR) repeat-containing protein
evm.TU.Gh_A02G0719	Linum_usitatissimum	Lus10030908	bHLH	pentatricopeptide (PPR) repeat-containing protein
evm.TU.Gh_A02G0725	Malus_domestica	MDP0000277077	NF-YB	S-adenosyl-L-methionine-dependent methyltransferases superfamily protein
evm.TU.Gh_A02G0726	Malus_domestica	MDP0000277077	NF-YB	S-adenosyl-L-methionine-dependent methyltransferases superfamily protein
evm.TU.Gh_A02G0727	Aegilops_tauschii	EMT07921	FAR1	FAR1 family protein
evm.TU.Gh_A02G0728	Aegilops_tauschii	EMT07921	FAR1	FAR1 family protein
evm.TU.Gh_A02G0729	Aegilops_tauschii	EMT07921	FAR1	FAR1 family protein
evm.TU.Gh_A02G0731	Malus_domestica	MDP0000277077	NF-YB	S-adenosyl-L-methionine-dependent methyltransferases superfamily protein
evm.TU.Gh_A02G0735	Malus_domestica	MDP0000300795	FAR1	SET domain group 26
evm.TU.Gh_A02G0742	Thellungiella_halophila	Thhalv10027743m	C3H	WD-40 repeat family protein / zfwd3 protein (ZFWD3)
evm.TU.Gh_A02G0743	Fragaria_vesca	mrna09125.1-v1.0-hybrid	bHLH	Protein kinase superfamily protein
evm.TU.Gh_A02G0745	Gossypium_hirsutum	Ghi010051	MYB_related	MYB_related family protein
evm.TU.Gh_A02G0748	Musa_acuminata	GSMUA_Achr1P26400_001	bZIP	bZIP family protein
evm.TU.Gh_A02G0749	Gossypium_raimondii	Gorai.005G088800.1	NAC	NAC (No Apical Meristem) domain transcriptional regulator superfamily protein
evm.TU.Gh_A02G0750	Fragaria_vesca	mrna24179.1-v1.0-hybrid	NAC	Eukaryotic aspartyl protease family protein
evm.TU.Gh_A02G0751	Malus_domestica	MDP0000606021	bHLH	aldehyde dehydrogenase 11A3
evm.TU.Gh_A02G0753	Physcomitrella_patens_subsp._patens	Pp1s48_17V6.1	Trihelix	BTB/POZ domain-containing protein
evm.TU.Gh_A02G0755	Populus_trichocarpa	Potri.012G137500.1	FAR1	FAR1 family protein
evm.TU.Gh_A02G0758	Oryza_sativa_subsp._indica	BGIOSGA034759-PA	bZIP	Indica Group bZIP family protein
evm.TU.Gh_A02G0760	Vitis_vinifera	GSVIVT01019717001	ERF	nodulin MtN21 /EamA-like transporter family protein
evm.TU.Gh_A02G0761	Brachypodium_distachyon	Bradi3g57867.2	ERF	ERF family protein
evm.TU.Gh_A02G0769	Fragaria_vesca	mrna31001.1-v1.0-hybrid	C3H	FAD/NAD(P)-binding oxidoreductase
evm.TU.Gh_A02G0770	Arabidopsis_thaliana	AT4G12020.2	WRKY	protein kinase family protein
evm.TU.Gh_A02G0771	Malus_domestica	MDP0000574910	Trihelix	RNA-metabolising metallo-beta-lactamase family protein
evm.TU.Gh_A02G0772	Solanum_lycopersicum	Solyc11g013620.1.1	MYB_related	myb-like transcription factor family protein
evm.TU.Gh_A02G0775	Gossypium_raimondii	Gorai.005G092400.4	bZIP	bZIP transcription factor family protein
evm.TU.Gh_A02G0777	Fragaria_vesca	mrna13277.1-v1.0-hybrid	MIKC	Myosin heavy chain-related protein
evm.TU.Gh_A02G0783	Gossypium_raimondii	Gorai.005G093500.1	ERF	related to AP2 4
evm.TU.Gh_A02G0788	Malus_domestica	MDP0000574942	MYB	myb domain protein 9
evm.TU.Gh_A02G0789	Linum_usitatissimum	Lus10043264	YABBY	Protein kinase superfamily protein
evm.TU.Gh_A02G0790	Utricularia_gibba	Scf00082.g7466.t1	G2-like	G2-like family protein
evm.TU.Gh_A02G0793	Malus_domestica	MDP0000266040	G2-like	GRAM domain family protein
evm.TU.Gh_A02G0795	Brassica_rapa	Bra033767	E2F/DP	E2F/DP family protein
evm.TU.Gh_A02G0799	Triticum_aestivum	Tae048710	NAC	NAC family protein
evm.TU.Gh_A02G0800	Linum_usitatissimum	Lus10043264	YABBY	Protein kinase superfamily protein
evm.TU.Gh_A02G0801	Brassica_rapa	Bra037494	MYB_related	MYB_related family protein
evm.TU.Gh_A02G0805	Oryza_barthii	ObartAA03S_FGP4185	SRS	SRS family protein
evm.TU.Gh_A02G0806	Utricularia_gibba	Scf00063.g6386.t1	GeBP	GeBP family protein
evm.TU.Gh_A02G0813	Gossypium_hirsutum	Ghi004847	GATA	GATA family protein
evm.TU.Gh_A02G0814	Glycine_max	Glyma13g33480.3	bZIP	TGACG motif-binding factor 6
evm.TU.Gh_A02G0816	Cajanus_cajan	C.cajan_44612	S1Fa-like	S1Fa-like family protein
evm.TU.Gh_A02G0817	Cajanus_cajan	C.cajan_44612	S1Fa-like	S1Fa-like family protein
evm.TU.Gh_A02G0818	Linum_usitatissimum	Lus10022080	C2H2	C2H2 and C2HC zinc fingers superfamily protein
evm.TU.Gh_A02G0819	Zea_mays	GRMZM2G153575_P01	Trihelix	Trihelix family protein
evm.TU.Gh_A02G0821	Medicago_truncatula	MEDTR6G005540.1	G2-like	G2-like family protein
evm.TU.Gh_A02G0822	Gossypium_raimondii	Gorai.005G098100.1	TALE	KNOTTED-like from Arabidopsis thaliana
evm.TU.Gh_A02G0823	Gossypium_raimondii	Gorai.005G098200.1	HD-ZIP	Homeobox-leucine zipper protein family
evm.TU.Gh_A02G0827	Gossypium_raimondii	Gorai.005G098700.1	GRF	growth-regulating factor 1
evm.TU.Gh_A02G0828	Brassica_rapa	Bra009591	MYB_related	MYB_related family protein
evm.TU.Gh_A02G0829	Oryza_sativa_subsp._indica	BGIOSGA019630-PA	NAC	Indica Group NAC family protein
evm.TU.Gh_A02G0836	Gossypium_hirsutum	Ghi007464	C2H2	C2H2 family protein
evm.TU.Gh_A02G0843	Physcomitrella_patens_subsp._patens	Pp1s41_292V6.1	C3H	pumilio 12
evm.TU.Gh_A02G0845	Oryza_barthii	ObartAA03S_FGP23901	NF-X1	NF-X1 family protein
evm.TU.Gh_A02G0846	Gossypium_raimondii	Gorai.005G100600.1	MIKC	AGAMOUS-like 104
evm.TU.Gh_A02G0847	Theobroma_cacao	Thecc1EG000515t1	B3	Cytochrome P450 (71%P)
evm.TU.Gh_A02G0849	Zea_mays	GRMZM2G546369_P01	MYB_related	MYB_related family protein
evm.TU.Gh_A02G0850	Malus_domestica	MDP0000701734	bZIP	abscisic acid responsive elements-binding factor 2
evm.TU.Gh_A02G0851	Gossypium_raimondii	Gorai.005G101400.1	WOX	WUSCHEL related homeobox 4
evm.TU.Gh_A02G0852	Fragaria_vesca	mrna09127.1-v1.0-hybrid	NAC	poly(A) binding protein 8
evm.TU.Gh_A02G0853	Jatropha_curcas	Jcr4S02193.10	NF-YB	NF-YB family protein
evm.TU.Gh_A02G0854	Oryza_punctata	OpuncBB_FGP24461	G2-like	G2-like family protein
evm.TU.Gh_A02G0857	Malus_domestica	MDP0000180376	bHLH	RAB GTPase homolog A4D
evm.TU.Gh_A02G0858	Malus_domestica	MDP0000286589	bHLH	phosphatidylinositol-4-phosphate 5-kinase family protein
evm.TU.Gh_A02G0859	Malus_domestica	MDP0000253370	MYB_related	Oxoglutarate/iron-dependent oxygenase
evm.TU.Gh_A02G0862	Oryza_barthii	ObartAA03S_FGP14057	G2-like	G2-like family protein
evm.TU.Gh_A02G0863	Fragaria_vesca	mrna09125.1-v1.0-hybrid	bHLH	Protein kinase superfamily protein
evm.TU.Gh_A02G0864	Brassica_rapa	Bra013812	MIKC	MIKC family protein
evm.TU.Gh_A02G0866	Linum_usitatissimum	Lus10007348	MYB_related	xyloglucan endotransglucosylase/hydrolase 16
evm.TU.Gh_A02G0867	Oryza_barthii	ObartAA03S_FGP14057	G2-like	G2-like family protein
evm.TU.Gh_A02G0869	Medicago_truncatula	MEDTR4G159020.1	CPP	CPP family protein
evm.TU.Gh_A02G0870	Fragaria_vesca	mrna01596.1-v1.0-hybrid	WRKY	Protein kinase superfamily protein
evm.TU.Gh_A02G0872	Zea_mays	GRMZM2G062651_P01	VOZ	VOZ family protein
evm.TU.Gh_A02G0873	Linum_usitatissimum	Lus10012250	WOX	high mobility group B3
evm.TU.Gh_A02G0874	Zea_mays	GRMZM2G356718_P01	MYB_related	MYB_related family protein
evm.TU.Gh_A02G0877	Malus_domestica	MDP0000300795	FAR1	SET domain group 26
evm.TU.Gh_A02G0880	Malus_domestica	MDP0000315764	M-type	Protein of unknown function (DUF179)
evm.TU.Gh_A02G0882	Aegilops_tauschii	EMT05641	FAR1	FAR1 family protein
evm.TU.Gh_A02G0886	Brassica_rapa	Bra032634	C3H	C3H family protein
evm.TU.Gh_A02G0888	Capsella_rubella	Carubv10009292m	C3H	Zinc finger C-x8-C-x5-C-x3-H type family protein
evm.TU.Gh_A02G0889	Brachypodium_distachyon	Bradi1g45170.1	Nin-like	Nin-like family protein
evm.TU.Gh_A02G0890	Malus_domestica	MDP0000254227	ERF	Tetratricopeptide repeat (TPR)-like superfamily protein
evm.TU.Gh_A02G0894	Zea_mays	GRMZM2G317287_P01	GRAS	GRAS family protein
evm.TU.Gh_A02G0899	Fragaria_vesca	mrna09125.1-v1.0-hybrid	bHLH	Protein kinase superfamily protein
evm.TU.Gh_A02G0901	Fragaria_vesca	mrna15187.1-v1.0-hybrid	bHLH	Sec14p-like phosphatidylinositol transfer family protein
evm.TU.Gh_A02G0904	Gossypium_hirsutum	Ghi018438	MYB_related	MYB_related family protein
evm.TU.Gh_A02G0906	Oryza_barthii	ObartAA03S_FGP10720	GATA	GATA family protein
evm.TU.Gh_A02G0910	Fragaria_vesca	mrna01596.1-v1.0-hybrid	WRKY	Protein kinase superfamily protein
evm.TU.Gh_A02G0913	Glycine_max	Glyma09g34850.1	FAR1	heteroglycan glucosidase 1
evm.TU.Gh_A02G0920	Malus_domestica	MDP0000259867	FAR1	ARF-GAP domain 11
evm.TU.Gh_A02G0923	Nelumbo_nucifera	NNU_016191-RA	SBP	SBP family protein
evm.TU.Gh_A02G0925	Gossypium_raimondii	Gorai.005G126000.2	Nin-like	Plant regulator RWP-RK family protein
evm.TU.Gh_A02G0926	Selaginella_moellendorffii	440893	bHLH	Ypt/Rab-GAP domain of gyp1p superfamily protein
evm.TU.Gh_A02G0927	Malus_domestica	MDP0000449389	M-type	Peroxidase superfamily protein
evm.TU.Gh_A02G0929	Phoenix_dactylifera	PDK_30s940631g002	E2F/DP	E2F/DP family protein
evm.TU.Gh_A02G0931	Gossypium_raimondii	Gorai.005G126700.1	FAR1	Far-red impaired responsive (FAR1) family protein
evm.TU.Gh_A02G0932	Malus_domestica	MDP0000311522	HD-ZIP	homeobox 7
evm.TU.Gh_A02G0933	Vitis_vinifera	GSVIVT01008395001	MYB	myb domain protein 4r1
evm.TU.Gh_A02G0934	Gossypium_raimondii	Gorai.003G072300.2	Trihelix	Duplicated homeodomain-like superfamily protein
evm.TU.Gh_A02G0935	Oryza_sativa_subsp._indica	BGIOSGA027652-PA	MYB_related	Indica Group MYB_related family protein
evm.TU.Gh_A02G0936	Malus_domestica	MDP0000277077	NF-YB	S-adenosyl-L-methionine-dependent methyltransferases superfamily protein
evm.TU.Gh_A02G0938	Ostreococcus_sp._RCC809	fgenesh1_pm.chr_1_#_247	C3H	C3H family protein
evm.TU.Gh_A02G0940	Pyrus_bretschneideri	Pbr038615.1	NAC	NAC family protein
evm.TU.Gh_A02G0941	Gossypium_raimondii	Gorai.003G073300.1	NAC	NAC transcription factor-like 9
evm.TU.Gh_A02G0942	Fragaria_vesca	mrna01851.1-v1.0-hybrid	NAC	NAC transcription factor-like 9
evm.TU.Gh_A02G0944	Gossypium_raimondii	Gorai.003G073600.1	B3	AP2/B3-like transcriptional factor family protein
evm.TU.Gh_A02G0947	Oryza_punctata	OpuncBB_FGP24461	G2-like	G2-like family protein
evm.TU.Gh_A02G0949	Gossypium_raimondii	Gorai.003G074300.1	Nin-like	Plant regulator RWP-RK family protein
evm.TU.Gh_A02G0950	Fragaria_vesca	mrna24941.1-v1.0-hybrid	DBB	zinc finger (C3HC4-type RING finger) family protein
evm.TU.Gh_A02G0951	Thellungiella_parvula	Tp3g07810	MYB_related	MYB_related family protein
evm.TU.Gh_A02G0952	Zea_mays	GRMZM2G396451_P01	GATA	GATA family protein
evm.TU.Gh_A02G0956	Musa_acuminata	GSMUA_Achr1P17680_001	C2H2	C2H2 family protein
evm.TU.Gh_A02G0957	Gossypium_raimondii	Gorai.003G076400.1	Dof	Dof-type zinc finger DNA-binding family protein
evm.TU.Gh_A02G0958	Gossypium_raimondii	Gorai.003G076000.3	bHLH	Serine/threonine-protein kinase WNK (With No Lysine)-related
evm.TU.Gh_A02G0959	Picea_abies	MA_10358635g0010	SBP	SBP family protein
evm.TU.Gh_A02G0963	Vitis_vinifera	GSVIVT01019630001	MIKC	with no lysine (K) kinase 8
evm.TU.Gh_A02G0967	Oryza_sativa_subsp._indica	BGIOSGA009723-PA	FAR1	Indica Group FAR1 family protein
evm.TU.Gh_A02G0969	Fragaria_vesca	mrna32536.1-v1.0-hybrid	bHLH	alpha/beta-Hydrolases superfamily protein
evm.TU.Gh_A02G0971	Musa_acuminata	GSMUA_Achr11P11660_001	AP2	AP2 family protein
evm.TU.Gh_A02G0972	Fragaria_vesca	mrna31843.1-v1.0-hybrid	WRKY	glycosyl hydrolase 9B15
evm.TU.Gh_A02G0973	Azadirachta_indica	Neem_26240_f_2	GRAS	GRAS family protein
evm.TU.Gh_A02G0977	Gossypium_raimondii	Gorai.003G077700.1	NAC	NAC (No Apical Meristem) domain transcriptional regulator superfamily protein
evm.TU.Gh_A02G0979	Gossypium_raimondii	Gorai.003G078000.1	ARF	auxin response factor 9
evm.TU.Gh_A02G0996	Brassica_rapa	Bra040348	M-type	M-type family protein
evm.TU.Gh_A02G0997	Triticum_urartu	EMS53359	WRKY	WRKY family protein
evm.TU.Gh_A02G1000	Fragaria_vesca	mrna31843.1-v1.0-hybrid	WRKY	glycosyl hydrolase 9B15
evm.TU.Gh_A02G1001	Vitis_vinifera	GSVIVT01025169001	NF-YC	nuclear factor Y, subunit C10
evm.TU.Gh_A02G1005	Gossypium_raimondii	Gorai.003G082200.1	ERF	cytokinin response factor 2
evm.TU.Gh_A02G1007	Aegilops_tauschii	EMT28005	MYB_related	MYB_related family protein
evm.TU.Gh_A02G1009	Malus_domestica	MDP0000265619	Nin-like	ABC-2 type transporter family protein
evm.TU.Gh_A02G1020	Phoenix_dactylifera	PDK_30s1160841g001	ARF	ARF family protein
evm.TU.Gh_A02G1026	Arabidopsis_thaliana	AT4G12020.1	WRKY	protein kinase family protein
evm.TU.Gh_A02G1029	Malus_domestica	MDP0000318339	FAR1	calcium-dependent protein kinase 20
evm.TU.Gh_A02G1030	Ricinus_communis	27791.m000083	NF-X1	nuclear transcription factor, X-box binding, putative
evm.TU.Gh_A02G1031	Aegilops_tauschii	EMT26392	FAR1	FAR1 family protein
evm.TU.Gh_A02G1032	Phoenix_dactylifera	PDK_30s1001281g002	bHLH	bHLH family protein
evm.TU.Gh_A02G1034	Phyllostachys_heterocycla	PH01002606G0040	HSF	HSF family protein
evm.TU.Gh_A02G1040	Jatropha_curcas	Jcr4S06752.20	FAR1	FAR1 family protein
evm.TU.Gh_A02G1042	Gossypium_raimondii	Gorai.003G085500.1	WRKY	WRKY family transcription factor
evm.TU.Gh_A02G1043	Chlamydomonas_reinhardtii	Cre03.g201250.t1.2	C2H2	C2H2 family protein
evm.TU.Gh_A02G1050	Jatropha_curcas	Jcr4S00282.90	NAC	NAC family protein
evm.TU.Gh_A02G1056	Gossypium_raimondii	Gorai.003G089200.1	C2H2	C2H2-type zinc finger family protein
evm.TU.Gh_A02G1057	Musa_acuminata	GSMUA_Achr8P12010_001	TCP	TCP family protein
evm.TU.Gh_A02G1058	Fragaria_vesca	mrna26188.1-v1.0-hybrid	NF-YB	Protein of unknown function, DUF617
evm.TU.Gh_A02G1061	Gossypium_raimondii	Gorai.003G091500.1	AP2	Integrase-type DNA-binding superfamily protein
evm.TU.Gh_A02G1062	Gossypium_raimondii	Gorai.003G091700.1	HSF	heat shock transcription factor B3
evm.TU.Gh_A02G1065	Cajanus_cajan	C.cajan_44612	S1Fa-like	S1Fa-like family protein
evm.TU.Gh_A02G1066	Oryza_punctata	OpuncBB_FGP24418	bZIP	bZIP family protein
evm.TU.Gh_A02G1070	Cannabis_sativa	PK12308.1	MYB_related	MYB_related family protein
evm.TU.Gh_A02G1073	Gossypium_raimondii	Gorai.013G106600.1	MYB	myb domain protein 52
evm.TU.Gh_A02G1077	Oryza_barthii	ObartAA03S_FGP31756	NAC	NAC family protein
evm.TU.Gh_A02G1078	Theobroma_cacao	Thecc1EG021580t1	WRKY	RNI-like superfamily protein (71%P)
evm.TU.Gh_A02G1079	Fragaria_vesca	mrna18483.1-v1.0-hybrid	M-type	cyclin b3;1
evm.TU.Gh_A02G1081	Linum_usitatissimum	Lus10016078	HB-other	Homeodomain-like transcriptional regulator
evm.TU.Gh_A02G1082	Malus_domestica	MDP0000311683	E2F/DP	Pentatricopeptide repeat (PPR) superfamily protein
evm.TU.Gh_A02G1085	Brassica_rapa	Bra001729	B3	B3 family protein
evm.TU.Gh_A02G1090	Medicago_truncatula	MEDTR5G015490.1	MYB_related	MYB_related family protein
evm.TU.Gh_A02G1091	Oryza_sativa_subsp._japonica	LOC_Os05g27749.1	NAC	Japonica Group expressed protein
evm.TU.Gh_A02G1094	Fragaria_vesca	mrna09125.1-v1.0-hybrid	bHLH	Protein kinase superfamily protein
evm.TU.Gh_A02G1095	Jatropha_curcas	Jcr4S01813.40	C3H	C3H family protein
evm.TU.Gh_A02G1102	Linum_usitatissimum	Lus10030581	bHLH	pentatricopeptide (PPR) repeat-containing protein
evm.TU.Gh_A02G1109	Gossypium_raimondii	Gorai.013G110900.5	CPP	TESMIN/TSO1-like CXC 2
evm.TU.Gh_A02G1111	Oryza_punctata	OpuncBB_FGP16427	GATA	GATA family protein
evm.TU.Gh_A02G1114	Solanum_lycopersicum	Solyc09g090830.2.1	GRAS	chloroplast sulfur E
evm.TU.Gh_A02G1117	Brassica_rapa	Bra013842	GeBP	GeBP family protein
evm.TU.Gh_A02G1118	Gossypium_hirsutum	Ghi008659	G2-like	G2-like family protein
evm.TU.Gh_A02G1120	Triticum_urartu	EMS61390	bHLH	bHLH family protein
evm.TU.Gh_A02G1122	Theobroma_cacao	Thecc1EG029045t1	C2H2	Beta-galactosidase 17 (66%P)
evm.TU.Gh_A02G1125	Fragaria_vesca	mrna11429.1-v1.0-hybrid	HB-other	sucrose synthase 4
evm.TU.Gh_A02G1126	Phoenix_dactylifera	PDK_30s6550916g003	FAR1	FAR1 family protein
evm.TU.Gh_A02G1131	Gossypium_raimondii	Gorai.003G060900.1	bHLH	basic helix-loop-helix (bHLH) DNA-binding superfamily protein
evm.TU.Gh_A02G1136	Fragaria_vesca	mrna13309.1-v1.0-hybrid	FAR1	FAR1-related sequence 5
evm.TU.Gh_A02G1137	Fragaria_vesca	mrna09125.1-v1.0-hybrid	bHLH	Protein kinase superfamily protein
evm.TU.Gh_A02G1138	Musa_acuminata	GSMUA_Achr3P00330_001	NAC	NAC family protein
evm.TU.Gh_A02G1140	Phyllostachys_heterocycla	PH01003957G0030	E2F/DP	E2F/DP family protein
evm.TU.Gh_A02G1153	Gossypium_raimondii	Gorai.003G063500.1	ERF	Integrase-type DNA-binding superfamily protein
evm.TU.Gh_A02G1156	Oryza_punctata	OpuncBB_FGP21054	WRKY	WRKY family protein
evm.TU.Gh_A02G1160	Phyllostachys_heterocycla	PH01003957G0030	E2F/DP	E2F/DP family protein
evm.TU.Gh_A02G1161	Fragaria_vesca	mrna29786.1-v1.0-hybrid	WOX	RAB GTPase homolog A1F
evm.TU.Gh_A02G1163	Malus_domestica	MDP0000264827	bHLH	BIG PETAL P
evm.TU.Gh_A02G1165	Fragaria_vesca	mrna09125.1-v1.0-hybrid	bHLH	Protein kinase superfamily protein
evm.TU.Gh_A02G1166	Gossypium_raimondii	Gorai.005G031000.2	GRAS	BED zinc finger ;hAT family dimerisation domain
evm.TU.Gh_A02G1167	Pyrus_bretschneideri	Pbr019774.1	MYB_related	MYB_related family protein
evm.TU.Gh_A02G1171	Malus_domestica	MDP0000300402	Trihelix	Ras-related small GTP-binding family protein
evm.TU.Gh_A02G1175	Musa_acuminata	GSMUA_Achr9P13010_001	MIKC	MIKC family protein
evm.TU.Gh_A02G1177	Brassica_rapa	Bra031186	B3	B3 family protein
evm.TU.Gh_A02G1178	Malus_domestica	MDP0000277077	NF-YB	S-adenosyl-L-methionine-dependent methyltransferases superfamily protein
evm.TU.Gh_A02G1186	Aegilops_tauschii	EMT26392	FAR1	FAR1 family protein
evm.TU.Gh_A02G1193	Theobroma_cacao	Thecc1EG030078t1	NF-YC	Histone H2A 10 (83%T)
evm.TU.Gh_A02G1196	Phyllostachys_heterocycla	PH01003957G0030	E2F/DP	E2F/DP family protein
evm.TU.Gh_A02G1197	Brassica_rapa	Bra001729	B3	B3 family protein
evm.TU.Gh_A02G1198	Picea_abies	MA_52914g0010	MYB_related	MYB_related family protein
evm.TU.Gh_A02G1199	Linum_usitatissimum	Lus10030908	bHLH	pentatricopeptide (PPR) repeat-containing protein
evm.TU.Gh_A02G1205	Gossypium_hirsutum	Ghi004102	GRF	GRF family protein
evm.TU.Gh_A02G1206	Oryza_punctata	OpuncBB_FGP19392	GRF	GRF family protein
evm.TU.Gh_A02G1208	Oryza_punctata	OpuncBB_FGP10756	bZIP	bZIP family protein
evm.TU.Gh_A02G1210	Triticum_aestivum	Tae048710	NAC	NAC family protein
evm.TU.Gh_A02G1212	Brassica_rapa	Bra007562	HB-other	HB-other family protein
evm.TU.Gh_A02G1214	Zea_mays	GRMZM2G163233_P01	bHLH	bHLH family protein
evm.TU.Gh_A02G1217	Thellungiella_parvula	Tp5g09000	NF-YB	NF-YB family protein
evm.TU.Gh_A02G1219	Malus_domestica	MDP0000265073	NAC	NAD(P)-binding Rossmann-fold superfamily protein
evm.TU.Gh_A02G1221	Malus_domestica	MDP0000265073	NAC	NAD(P)-binding Rossmann-fold superfamily protein
evm.TU.Gh_A02G1223	Musa_acuminata	GSMUA_Achr6P31580_001	NAC	NAC family protein
evm.TU.Gh_A02G1225	Oryza_barthii	ObartAA03S_FGP29860	C2H2	C2H2 family protein
evm.TU.Gh_A02G1226	Hordeum_vulgare	MLOC_58202.1	NF-YB	NF-YB family protein
evm.TU.Gh_A02G1228	Oryza_barthii	ObartAA03S_FGP8689	bZIP	bZIP family protein
evm.TU.Gh_A02G1229	Malus_domestica	MDP0000180376	bHLH	RAB GTPase homolog A4D
evm.TU.Gh_A02G1231	Linum_usitatissimum	Lus10020794	NAC	Ribosomal protein S6e
evm.TU.Gh_A02G1233	Brachypodium_distachyon	Bradi1g45170.1	Nin-like	Nin-like family protein
evm.TU.Gh_A02G1234	Brassica_rapa	Bra032634	C3H	C3H family protein
evm.TU.Gh_A02G1235	Brassica_rapa	Bra032634	C3H	C3H family protein
evm.TU.Gh_A02G1237	Gossypium_raimondii	Gorai.003G041500.1	HD-ZIP	homeobox protein 6
evm.TU.Gh_A02G1238	Linum_usitatissimum	Lus10020727	bHLH	helicase in vascular tissue and tapetum
evm.TU.Gh_A02G1241	Gossypium_raimondii	Gorai.003G041800.1	bHLH	basic helix-loop-helix (bHLH) DNA-binding superfamily protein
evm.TU.Gh_A02G1244	Ricinus_communis	29851.m002493	B3	sulfotransferase, putative
evm.TU.Gh_A02G1246	Ricinus_communis	29851.m002493	B3	sulfotransferase, putative
evm.TU.Gh_A02G1248	Malus_domestica	MDP0000266040	G2-like	GRAM domain family protein
evm.TU.Gh_A02G1249	Gossypium_raimondii	Gorai.003G042700.1	ZF-HD	homeobox protein 22
evm.TU.Gh_A02G1254	Utricularia_gibba	Scf00063.g6386.t1	GeBP	GeBP family protein
evm.TU.Gh_A02G1257	Eucalyptus_grandis	Eucgr.E02489.1	M-type	DNAse I-like superfamily protein
evm.TU.Gh_A02G1258	Malus_domestica	MDP0000265073	NAC	NAD(P)-binding Rossmann-fold superfamily protein
evm.TU.Gh_A02G1266	Populus_trichocarpa	Potri.016G025800.2	GRAS	GRAS family protein
evm.TU.Gh_A02G1267	Oryza_sativa_subsp._japonica	LOC_Os05g26049.1	NAC	Japonica Group expressed protein
evm.TU.Gh_A02G1269	Musa_acuminata	GSMUA_Achr10P17130_001	bHLH	bHLH family protein
evm.TU.Gh_A02G1270	Musa_acuminata	GSMUA_Achr8P21470_001	NAC	NAC family protein
evm.TU.Gh_A02G1273	Utricularia_gibba	Scf00007.g1310.t1	MIKC	MIKC family protein
evm.TU.Gh_A02G1275	Cicer_arietinum	XP_004485809	C3H	C3H family protein
evm.TU.Gh_A02G1278	Musa_acuminata	GSMUA_Achr7P25320_001	TCP	TCP family protein
evm.TU.Gh_A02G1279	Oryza_brachyantha	OB07G29420.1	C2H2	C2H2 family protein
evm.TU.Gh_A02G1286	Cajanus_cajan	C.cajan_44612	S1Fa-like	S1Fa-like family protein
evm.TU.Gh_A02G1287	Medicago_truncatula	MEDTR7G132670.1	C3H	C3H family protein
evm.TU.Gh_A02G1288	Gossypium_raimondii	Gorai.003G046600.1	NF-YB	nuclear factor Y, subunit B3
evm.TU.Gh_A02G1295	Theobroma_cacao	Thecc1EG000515t1	B3	Cytochrome P450 (71%P)
evm.TU.Gh_A02G1301	Gossypium_raimondii	Gorai.003G047800.1	WRKY	WRKY DNA-binding protein 51
evm.TU.Gh_A02G1304	Gossypium_raimondii	Gorai.003G048100.1	WRKY	WRKY DNA-binding protein 13
evm.TU.Gh_A02G1305	Fragaria_vesca	mrna27137.1-v1.0-hybrid	STAT	SH2 domain protein B
evm.TU.Gh_A02G1306	Linum_usitatissimum	Lus10023829	bHLH	RAB GTPase homolog A4D
evm.TU.Gh_A02G1307	Brassica_rapa	Bra035708	GATA	GATA family protein
evm.TU.Gh_A02G1312	Gossypium_raimondii	Gorai.003G048800.1	ERF	Integrase-type DNA-binding superfamily protein
evm.TU.Gh_A02G1314	Musa_acuminata	GSMUA_Achr8P08000_001	ERF	ERF family protein
evm.TU.Gh_A02G1317	Oryza_punctata	OpuncBB_FGP24418	bZIP	bZIP family protein
evm.TU.Gh_A02G1318	Phyllostachys_heterocycla	PH01000728G0010	NAC	NAC family protein
evm.TU.Gh_A02G1319	Malus_domestica	MDP0000261185	FAR1	Protein kinase superfamily protein
evm.TU.Gh_A02G1321	Nelumbo_nucifera	NNU_016725-RA	GRAS	GRAS family protein
evm.TU.Gh_A02G1335	Pyrus_bretschneideri	Pbr002023.1	AP2	AP2 family protein
evm.TU.Gh_A02G1337	Fragaria_vesca	mrna12617.1-v1.0-hybrid	B3	rubredoxin family protein
evm.TU.Gh_A02G1341	Phyllostachys_heterocycla	PH01002606G0040	HSF	HSF family protein
evm.TU.Gh_A02G1344	Oryza_barthii	ObartAA03S_FGP14057	G2-like	G2-like family protein
evm.TU.Gh_A02G1345	Oryza_punctata	OpuncBB_FGP24418	bZIP	bZIP family protein
evm.TU.Gh_A02G1346	Linum_usitatissimum	Lus10007348	MYB_related	xyloglucan endotransglucosylase/hydrolase 16
evm.TU.Gh_A02G1347	Linum_usitatissimum	Lus10007348	MYB_related	xyloglucan endotransglucosylase/hydrolase 16
evm.TU.Gh_A02G1349	Phoenix_dactylifera	PDK_30s779621g008	bHLH	bHLH family protein
evm.TU.Gh_A02G1351	Fragaria_vesca	mrna28320.1-v1.0-hybrid	bHLH	RNA-binding (RRM/RBD/RNP motifs) family protein
evm.TU.Gh_A02G1353	Gossypium_raimondii	Gorai.003G053300.3	HSF	heat shock factor 3
evm.TU.Gh_A02G1358	Phoenix_dactylifera	PDK_30s882641g001	TCP	TCP family protein
evm.TU.Gh_A02G1359	Malus_domestica	MDP0000264383	FAR1	FAR1-related sequence 4
evm.TU.Gh_A02G1361	Artemisia_annua	Aan019826	CO-like	CO-like family protein
evm.TU.Gh_A02G1362	Vitis_vinifera	GSVIVT01018226001	ERF	DNAJ homologue 2
evm.TU.Gh_A02G1363	Capsicum_annuum	Can011627	B3	B3 family protein
evm.TU.Gh_A02G1370	Utricularia_gibba	Scf00063.g6386.t1	GeBP	GeBP family protein
evm.TU.Gh_A02G1372	Oryza_sativa_subsp._indica	BGIOSGA035841-PA	MYB_related	Indica Group MYB_related family protein
evm.TU.Gh_A02G1382	Gossypium_raimondii	Gorai.003G038200.1	ERF	Integrase-type DNA-binding superfamily protein
evm.TU.Gh_A02G1383	Malus_domestica	MDP0000254187	TALE	KNOTTED1-like homeobox gene 6
evm.TU.Gh_A02G1384	Brassica_rapa	Bra013812	MIKC	MIKC family protein
evm.TU.Gh_A02G1385	Arabidopsis_thaliana	AT4G38070.1	bHLH	basic helix-loop-helix (bHLH) DNA-binding superfamily protein
evm.TU.Gh_A02G1387	Utricularia_gibba	Scf00039.g4609.t1	M-type	M-type family protein
evm.TU.Gh_A02G1391	Pyrus_bretschneideri	Pbr031344.1	C2H2	C2H2 family protein
evm.TU.Gh_A02G1392	Gossypium_raimondii	Gorai.003G037100.2	AP2	AINTEGUMENTA-like 6
evm.TU.Gh_A02G1393	Oryza_punctata	OpuncBB_FGP22587	MYB_related	MYB_related family protein
evm.TU.Gh_A02G1394	Cicer_arietinum	XP_004513029	ERF	ERF family protein
evm.TU.Gh_A02G1397	Gossypium_raimondii	Gorai.003G036800.1	Dof	Dof-type zinc finger DNA-binding family protein
evm.TU.Gh_A02G1401	Glycine_max	Glyma13g33480.3	bZIP	TGACG motif-binding factor 6
evm.TU.Gh_A02G1404	Gossypium_hirsutum	Ghi003653	bHLH	bHLH family protein
evm.TU.Gh_A02G1405	Hordeum_vulgare	MLOC_77437.1	MYB_related	MYB_related family protein
evm.TU.Gh_A02G1406	Oryza_punctata	OpuncBB_FGP21054	WRKY	WRKY family protein
evm.TU.Gh_A02G1407	Utricularia_gibba	Scf00775.g21646.t1	G2-like	G2-like family protein
evm.TU.Gh_A02G1409	Utricularia_gibba	Scf00120.g9463.t1	C3H	C3H family protein
evm.TU.Gh_A02G1414	Gossypium_raimondii	Gorai.003G034700.1	bHLH	basic helix-loop-helix (bHLH) DNA-binding superfamily protein
evm.TU.Gh_A02G1415	Gossypium_raimondii	Gorai.003G034600.1	bHLH	basic helix-loop-helix (bHLH) DNA-binding superfamily protein
evm.TU.Gh_A02G1416	Jatropha_curcas	Jcr4S02193.10	NF-YB	NF-YB family protein
evm.TU.Gh_A02G1417	Cajanus_cajan	C.cajan_44612	S1Fa-like	S1Fa-like family protein
evm.TU.Gh_A02G1419	Cajanus_cajan	C.cajan_44612	S1Fa-like	S1Fa-like family protein
evm.TU.Gh_A02G1424	Citrus_clementina	Ciclev10033792m	Trihelix	Tetratricopeptide repeat (TPR)-like superfamily protein
evm.TU.Gh_A02G1425	Linum_usitatissimum	Lus10025533	B3	Tetratricopeptide repeat (TPR)-like superfamily protein
evm.TU.Gh_A02G1426	Linum_usitatissimum	Lus10007348	MYB_related	xyloglucan endotransglucosylase/hydrolase 16
evm.TU.Gh_A02G1428	Gossypium_raimondii	Gorai.003G033400.1	HD-ZIP	Homeobox-leucine zipper protein family
evm.TU.Gh_A02G1430	Linum_usitatissimum	Lus10027773	MYB_related	MYB_related family protein
evm.TU.Gh_A02G1435	Vitis_vinifera	GSVIVT01007832001	E2F/DP	Pentatricopeptide repeat (PPR) superfamily protein
evm.TU.Gh_A02G1437	Cajanus_cajan	C.cajan_44612	S1Fa-like	S1Fa-like family protein
evm.TU.Gh_A02G1438	Gossypium_raimondii	Gorai.003G032300.1	GRF	growth-regulating factor 1
evm.TU.Gh_A02G1440	Gossypium_raimondii	Gorai.003G032100.1	bZIP	basic leucine-zipper 5
evm.TU.Gh_A02G1447	Cannabis_sativa	PK00408.1	WRKY	WRKY family protein
evm.TU.Gh_A02G1448	Volvox_carteri	Vocar20009670m	C3H	C3H family protein
evm.TU.Gh_A02G1449	Gossypium_raimondii	Gorai.003G030800.1	MYB_related	Homeodomain-like/winged-helix DNA-binding family protein
evm.TU.Gh_A02G1453	Gossypium_raimondii	Gorai.003G030400.1	GRAS	GRAS family transcription factor
evm.TU.Gh_A02G1454	Nelumbo_nucifera	NNU_016725-RA	GRAS	GRAS family protein
evm.TU.Gh_A02G1457	Linum_usitatissimum	Lus10040166	GRAS	H(+)-ATPase 7
evm.TU.Gh_A02G1458	Utricularia_gibba	Scf00370.g16417.t1	GATA	GATA family protein
evm.TU.Gh_A02G1459	Musa_acuminata	GSMUA_Achr10P03980_001	C2H2	C2H2 family protein
evm.TU.Gh_A02G1460	Oryza_barthii	ObartAA03S_FGP14519	bHLH	bHLH family protein
evm.TU.Gh_A02G1461	Oryza_sativa_subsp._indica	BGIOSGA035841-PA	MYB_related	Indica Group MYB_related family protein
evm.TU.Gh_A02G1463	Phyllostachys_heterocycla	PH01000133G1180	C3H	C3H family protein
evm.TU.Gh_A02G1466	Malus_domestica	MDP0000449389	M-type	Peroxidase superfamily protein
evm.TU.Gh_A02G1467	Malus_domestica	MDP0000322257	WRKY	WRKY DNA-binding protein 21
evm.TU.Gh_A02G1469	Arabidopsis_thaliana	AT1G74250.1	C2H2	DNAJ heat shock N-terminal domain-containing protein
evm.TU.Gh_A02G1475	Arabidopsis_lyrata	311885	bZIP	bZIP family protein
evm.TU.Gh_A02G1476	Fragaria_vesca	mrna24179.1-v1.0-hybrid	NAC	Eukaryotic aspartyl protease family protein
evm.TU.Gh_A02G1478	Artemisia_annua	Aan014763	NF-YA	NF-YA family protein
evm.TU.Gh_A02G1480	Lactuca_sativa	Lsa000376	Dof	Dof family protein
evm.TU.Gh_A02G1481	Mimulus_guttatus	mgv1a001951m	S1Fa-like	Leucine-rich repeat protein kinase family protein
evm.TU.Gh_A02G1482	Ostreococcus_sp._RCC809	gw1.6.118.1	C2H2	C2H2 family protein
evm.TU.Gh_A02G1483	Utricularia_gibba	Scf00126.g9742.t1	LBD	LBD family protein
evm.TU.Gh_A02G1484	Theobroma_cacao	Thecc1EG021580t1	WRKY	RNI-like superfamily protein (71%P)
evm.TU.Gh_A02G1488	Gossypium_hirsutum	Ghi021404	WRKY	WRKY family protein
evm.TU.Gh_A02G1489	Ostreococcus_sp._RCC809	fgenesh1_pg.chr_1_#_338	C3H	C3H family protein
evm.TU.Gh_A02G1491	Gossypium_raimondii	Gorai.001G003200.1	S1Fa-like	Leucine-rich repeat protein kinase family protein
evm.TU.Gh_A02G1492	Pyrus_bretschneideri	Pbr019774.1	MYB_related	MYB_related family protein
evm.TU.Gh_A02G1493	Gossypium_raimondii	Gorai.003G026100.1	ERF	DREB and EAR motif protein 3
evm.TU.Gh_A02G1495	Gossypium_raimondii	Gorai.003G025900.1	AP2	Integrase-type DNA-binding superfamily protein
evm.TU.Gh_A02G1496	Aegilops_tauschii	EMT05641	FAR1	FAR1 family protein
evm.TU.Gh_A02G1500	Arabidopsis_thaliana	AT4G12020.2	WRKY	protein kinase family protein
evm.TU.Gh_A02G1502	Gossypium_raimondii	Gorai.003G025300.1	bHLH	basic helix-loop-helix (bHLH) DNA-binding superfamily protein
evm.TU.Gh_A02G1504	Gossypium_hirsutum	Ghi004212	LBD	LBD family protein
evm.TU.Gh_A02G1507	Brassica_rapa	Bra013842	GeBP	GeBP family protein
evm.TU.Gh_A02G1510	Gossypium_hirsutum	Ghi004706	HSF	HSF family protein
evm.TU.Gh_A02G1516	Oryza_barthii	ObartAA03S_FGP27815	bZIP	bZIP family protein
evm.TU.Gh_A02G1527	Gossypium_raimondii	Gorai.003G020000.1	B3	AP2/B3-like transcriptional factor family protein
evm.TU.Gh_A02G1528	Pyrus_bretschneideri	Pbr010763.1	B3	B3 family protein
evm.TU.Gh_A02G1532	Arabidopsis_lyrata	312791	bHLH	bHLH family protein
evm.TU.Gh_A02G1535	Oryza_sativa_subsp._indica	BGIOSGA035841-PA	MYB_related	Indica Group MYB_related family protein
evm.TU.Gh_A02G1538	Musa_acuminata	GSMUA_Achr4P28960_001	SBP	SBP family protein
evm.TU.Gh_A02G1539	Mimulus_guttatus	mgv1a000212m	C2H2	nucleic acid binding;sequence-specific DNA binding transcription factors;zinc ion binding
evm.TU.Gh_A02G1540	Mimulus_guttatus	mgv1a000212m	C2H2	nucleic acid binding;sequence-specific DNA binding transcription factors;zinc ion binding
evm.TU.Gh_A02G1546	Gossypium_raimondii	Gorai.003G018100.1	TALE	BEL1-like homeodomain 2
evm.TU.Gh_A02G1547	Picea_abies	MA_10428770g0010	WRKY	WRKY family protein
evm.TU.Gh_A02G1561	Phyllostachys_heterocycla	PH01002606G0040	HSF	HSF family protein
evm.TU.Gh_A02G1563	Gossypium_hirsutum	Ghi001445	HD-ZIP	HD-ZIP family protein
evm.TU.Gh_A02G1564	Gossypium_raimondii	Gorai.003G016500.1	GRAS	GRAS family transcription factor
evm.TU.Gh_A02G1566	Gossypium_raimondii	Gorai.003G016300.1	C2H2	C2H2-like zinc finger protein
evm.TU.Gh_A02G1567	Gossypium_raimondii	Gorai.003G016200.2	C2H2	indeterminate(ID)-domain 2
evm.TU.Gh_A02G1568	Gossypium_raimondii	Gorai.003G016200.2	C2H2	indeterminate(ID)-domain 2
evm.TU.Gh_A02G1569	Pyrus_bretschneideri	Pbr010427.1	E2F/DP	E2F/DP family protein
evm.TU.Gh_A02G1575	Gossypium_raimondii	Gorai.003G015400.2	GRAS	GRAS family transcription factor
evm.TU.Gh_A02G1576	Fragaria_vesca	mrna15187.1-v1.0-hybrid	bHLH	Sec14p-like phosphatidylinositol transfer family protein
evm.TU.Gh_A02G1577	Utricularia_gibba	Scf00454.g17951.t1	bHLH	bHLH family protein
evm.TU.Gh_A02G1585	Malus_domestica	MDP0000129858	MYB_related	Maf-like protein
evm.TU.Gh_A02G1587	Gossypium_hirsutum	Ghi006083	GATA	GATA family protein
evm.TU.Gh_A02G1589	Gossypium_raimondii	Gorai.003G014100.1	ZF-HD	homeobox protein 33
evm.TU.Gh_A02G1590	Medicago_truncatula	MEDTR4G159020.1	CPP	CPP family protein
evm.TU.Gh_A02G1594	Malus_domestica	MDP0000533379	FAR1	ATPase family associated with various cellular activities (AAA)
evm.TU.Gh_A02G1596	Malus_domestica	MDP0000312382	MIKC	gamma carbonic anhydrase-like 2
evm.TU.Gh_A02G1598	Linum_usitatissimum	Lus10012302	HB-other	Homeodomain-like transcriptional regulator
evm.TU.Gh_A02G1602	Fragaria_vesca	mrna25753.1-v1.0-hybrid	M-type	Cam interacting protein 111
evm.TU.Gh_A02G1604	Populus_trichocarpa	Potri.007G020200.1	bHLH	bHLH family protein
evm.TU.Gh_A02G1605	Nicotiana_tabacum	Nta000199	WRKY	WRKY family protein
evm.TU.Gh_A02G1606	Malus_domestica	MDP0000266172	Nin-like	Pentatricopeptide repeat (PPR) superfamily protein
evm.TU.Gh_A02G1608	Oryza_punctata	OpuncBB_FGP16427	GATA	GATA family protein
evm.TU.Gh_A02G1609	Capsicum_annuum	Can015737	C3H	C3H family protein
evm.TU.Gh_A02G1610	Azadirachta_indica	Neem_6059_f_3	TALE	TALE family protein
evm.TU.Gh_A02G1611	Brachypodium_distachyon	Bradi2g44117.1	bHLH	bHLH family protein
evm.TU.Gh_A02G1613	Theobroma_cacao	Thecc1EG029045t1	C2H2	Beta-galactosidase 17 (66%P)
evm.TU.Gh_A02G1614	Gossypium_raimondii	Gorai.003G011800.1	SRS	Lateral root primordium (LRP) protein-related
evm.TU.Gh_A02G1616	Malus_domestica	MDP0000606021	bHLH	aldehyde dehydrogenase 11A3
evm.TU.Gh_A02G1618	Gossypium_raimondii	Gorai.003G011400.1	C3H	DNA binding;zinc ion binding;nucleic acid binding;nucleic acid binding
evm.TU.Gh_A02G1620	Gossypium_raimondii	Gorai.003G011200.1	DBB	B-box type zinc finger family protein
evm.TU.Gh_A02G1622	Cajanus_cajan	C.cajan_44612	S1Fa-like	S1Fa-like family protein
evm.TU.Gh_A02G1625	Gossypium_raimondii	Gorai.003G010700.1	NAC	vascular related NAC-domain protein 1
evm.TU.Gh_A02G1629	Fragaria_vesca	mrna25753.1-v1.0-hybrid	M-type	Cam interacting protein 111
evm.TU.Gh_A02G1631	Malus_domestica	MDP0000288624	NAC	Transducin/WD40 repeat-like superfamily protein
evm.TU.Gh_A02G1635	Malus_domestica	MDP0000318339	FAR1	calcium-dependent protein kinase 20
evm.TU.Gh_A02G1636	Gossypium_raimondii	Gorai.003G009400.1	bHLH	basic helix-loop-helix (bHLH) DNA-binding superfamily protein
evm.TU.Gh_A02G1637	Musa_acuminata	GSMUA_Achr10P17130_001	bHLH	bHLH family protein
evm.TU.Gh_A02G1643	Triticum_aestivum	Tae037976	bZIP	bZIP family protein
evm.TU.Gh_A02G1645	Phyllostachys_heterocycla	PH01000276G1150	bZIP	bZIP family protein
evm.TU.Gh_A02G1648	Phyllostachys_heterocycla	PH01001490G0340	MYB_related	MYB_related family protein
evm.TU.Gh_A02G1649	Malus_domestica	MDP0000254187	TALE	KNOTTED1-like homeobox gene 6
evm.TU.Gh_A02G1653	Populus_trichocarpa	Potri.012G137500.1	FAR1	FAR1 family protein
evm.TU.Gh_A02G1656	Lotus_japonicus	chr2.LjT04L10.120.r2.m	NAC	NAC family protein
evm.TU.Gh_A02G1657	Brachypodium_distachyon	Bradi3g01487.1	C2H2	C2H2 family protein
evm.TU.Gh_A02G1658	Zea_mays	GRMZM2G426140_P01	HB-other	HB-other family protein
evm.TU.Gh_A02G1660	Musa_acuminata	GSMUA_Achr1P26400_001	bZIP	bZIP family protein
evm.TU.Gh_A02G1661	Musa_acuminata	GSMUA_Achr1P26400_001	bZIP	bZIP family protein
evm.TU.Gh_A02G1663	Malus_domestica	MDP0000449389	M-type	Peroxidase superfamily protein
evm.TU.Gh_A02G1664	Fragaria_vesca	mrna24179.1-v1.0-hybrid	NAC	Eukaryotic aspartyl protease family protein
evm.TU.Gh_A02G1665	Oryza_barthii	ObartAA03S_FGP4185	SRS	SRS family protein
evm.TU.Gh_A02G1667	Fragaria_vesca	mrna01596.1-v1.0-hybrid	WRKY	Protein kinase superfamily protein
evm.TU.Gh_A02G1668	Aegilops_tauschii	EMT03129	bHLH	bHLH family protein
evm.TU.Gh_A02G1670	Phoenix_dactylifera	PDK_30s1030181g010	bHLH	bHLH family protein
evm.TU.Gh_A02G1671	Musa_acuminata	GSMUA_Achr8P12010_001	TCP	TCP family protein
evm.TU.Gh_A02G1675	Malus_domestica	MDP0000311595	NF-YA	alpha/beta-Hydrolases superfamily protein
evm.TU.Gh_A02G1676	Fragaria_vesca	mrna15187.1-v1.0-hybrid	bHLH	Sec14p-like phosphatidylinositol transfer family protein
evm.TU.Gh_A02G1677	Fragaria_vesca	mrna27940.1-v1.0-hybrid	NAC	Protein kinase superfamily protein
evm.TU.Gh_A02G1679	Musa_acuminata	GSMUA_Achr8P13370_001	Nin-like	Nin-like family protein
evm.TU.Gh_A02G1680	Arabidopsis_lyrata	901333	B3	B3 family protein
evm.TU.Gh_A02G1681	Populus_trichocarpa	Potri.012G137500.1	FAR1	FAR1 family protein
evm.TU.Gh_A02G1686	Arabidopsis_thaliana	AT1G64100.2	NAC	pentatricopeptide (PPR) repeat-containing protein
evm.TU.Gh_A02G1691	Theobroma_cacao	Thecc1EG011369t1	FAR1	Calcium-dependent phosphotriesterase superfamily protein
evm.TU.Gh_A02G1692	Theobroma_cacao	Thecc1EG011369t1	FAR1	Calcium-dependent phosphotriesterase superfamily protein
evm.TU.Gh_A02G1693	Oryza_barthii	ObartAA03S_FGP14057	G2-like	G2-like family protein
evm.TU.Gh_A02G1694	Gossypium_raimondii	Gorai.003G003200.1	SBP	squamosa promoter binding protein-like 4
evm.TU.Gh_A02G1695	Malus_domestica	MDP0000287465	HRT-like	Pentatricopeptide repeat (PPR) superfamily protein
evm.TU.Gh_A02G1696	Fragaria_vesca	mrna18483.1-v1.0-hybrid	M-type	cyclin b3;1
evm.TU.Gh_A02G1697	Malus_domestica	MDP0000263713	YABBY	ubiquitin 6
evm.TU.Gh_A02G1701	Fragaria_vesca	mrna01596.1-v1.0-hybrid	WRKY	Protein kinase superfamily protein
evm.TU.Gh_A02G1705	Gossypium_hirsutum	Ghi006185	WOX	WOX family protein
evm.TU.Gh_A02G1707	Malus_domestica	MDP0000316517	WOX	phosphatidylinositolglycan-related
evm.TU.Gh_A02G1708	Ostreococcus_sp._RCC809	fgenesh1_pm.chr_6_#_302	C3H	C3H family protein
evm.TU.Gh_A02G1710	Musa_acuminata	GSMUA_Achr7P11320_001	MYB	MYB family protein
evm.TU.Gh_A02G1712	Zea_mays	GRMZM2G356718_P01	MYB_related	MYB_related family protein
evm.TU.Gh_A02G1713	Linum_usitatissimum	Lus10038670	NAC	NAC domain containing protein 52
evm.TU.Gh_A02G1714	Micromonas_sp._RCC299	fgenesh2_pg.C_Chr_05000117	C3H	C3H family protein
evm.TU.Gh_A02G1715	Micromonas_sp._RCC299	fgenesh2_pg.C_Chr_05000117	C3H	C3H family protein
evm.TU.Gh_A02G1716	Jatropha_curcas	Jcr4S00206.70	FAR1	FAR1 family protein
evm.TU.Gh_A02G1717	Phyllostachys_heterocycla	PH01003957G0030	E2F/DP	E2F/DP family protein
evm.TU.Gh_A02G1718	Pyrus_bretschneideri	Pbr019774.1	MYB_related	MYB_related family protein
evm.TU.Gh_A02G1719	Pyrus_bretschneideri	Pbr019774.1	MYB_related	MYB_related family protein
evm.TU.Gh_A02G1722	Brassica_rapa	Bra021627	LBD	LBD family protein
evm.TU.Gh_A02G1724	Brassica_rapa	Bra021627	LBD	LBD family protein
evm.TU.Gh_A02G1729	Linum_usitatissimum	Lus10007348	MYB_related	xyloglucan endotransglucosylase/hydrolase 16
evm.TU.Gh_A02G1733	Brassica_rapa	Bra023570	G2-like	G2-like family protein
evm.TU.Gh_A02G1734	Brassica_rapa	Bra001729	B3	B3 family protein
evm.TU.Gh_A02G1735	Pyrus_bretschneideri	Pbr042464.1	GRAS	GRAS family protein
evm.TU.Gh_A02G1737	Gossypium_raimondii	Gorai.005G116500.1	ERF	Integrase-type DNA-binding superfamily protein
evm.TU.Gh_A02G1738	Carica_papaya	evm.model.supercontig_146.5	bZIP	bZIP family protein
evm.TU.Gh_A02G1740	Picea_abies	MA_10435714g0010	ERF	ERF family protein
evm.TU.Gh_A02G1743	Linum_usitatissimum	Lus10043264	YABBY	Protein kinase superfamily protein
evm.TU.Gh_A02G1744	Malus_domestica	MDP0000283274	B3	Protein phosphatase 2C family protein
evm.TU.Gh_A02G1751	Musa_acuminata	GSMUA_Achr7P25320_001	TCP	TCP family protein
evm.TU.Gh_A02G1758	Artemisia_annua	Aan005344	WRKY	WRKY family protein
evm.TU.Gh_A02G1764	Malus_domestica	MDP0000265619	Nin-like	ABC-2 type transporter family protein
evm.TU.Gh_A02G1767	Azadirachta_indica	Neem_11770_f_1	bZIP	bZIP family protein
evm.TU.Gh_A02G1769	Aquilegia_coerulea	Aquca_100_00034.3	TCP	TCP family protein
evm.TU.Gh_A02G1771	Oryza_sativa_subsp._indica	BGIOSGA023011-PA	C3H	Indica Group C3H family protein
evm.TU.Gh_A02G1772	Gossypium_raimondii	Gorai.003G093600.2	C3H	CCCH-type zinc finger protein with ARM repeat domain
evm.TU.Gh_A02G1773	Fragaria_vesca	mrna09125.1-v1.0-hybrid	bHLH	Protein kinase superfamily protein
evm.TU.Gh_A02G1782	Gossypium_raimondii	Gorai.003G090800.1	MIKC	AGAMOUS-like 15
evm.TU.Gh_A02G1788	Zea_mays	GRMZM2G317287_P01	GRAS	GRAS family protein
evm.TU.Gh_A02G1789	Arabidopsis_thaliana	AT1G64100.2	NAC	pentatricopeptide (PPR) repeat-containing protein
evm.TU.Gh_A02G1790	Phyllostachys_heterocycla	PH01003957G0030	E2F/DP	E2F/DP family protein
evm.TU.Gh_A02G1791	Glycine_max	Glyma19g27790.2	ERF	Integrase-type DNA-binding superfamily protein
evm.TU.Gh_A02G1796	Malus_domestica	MDP0000318339	FAR1	calcium-dependent protein kinase 20
evm.TU.Gh_A02G1797	Malus_domestica	MDP0000255768	WRKY	FTSH protease 10
evm.TU.Gh_A02G1801	Musa_acuminata	GSMUA_Achr10P22190_001	bHLH	bHLH family protein
evm.TU.Gh_A02G1802	Fragaria_vesca	mrna00620.1-v1.0-hybrid	BBR-BPC	nitrate transporter 1.7
evm.TU.Gh_A02G1805	Zea_mays	GRMZM2G312201_P01	NAC	NAC family protein
evm.TU.Gh_A02G1806	Fragaria_vesca	mrna24941.1-v1.0-hybrid	DBB	zinc finger (C3HC4-type RING finger) family protein
evm.TU.Gh_A02G1808	Malus_domestica	MDP0000304904	TCP	cullin 1
evm.TU.Gh_A02G1812	Fragaria_vesca	mrna12617.1-v1.0-hybrid	B3	rubredoxin family protein
evm.TU.Gh_A02G1815	Gossypium_hirsutum	Ghi021292	G2-like	G2-like family protein
evm.TU.Gh_A02G1820	Azadirachta_indica	Neem_6198_f_1	B3	B3 family protein
evm.TU.Gh_A02G1824	Gossypium_hirsutum	Ghi021292	G2-like	G2-like family protein
evm.TU.Gh_A03G0007	Utricularia_gibba	Scf00063.g6386.t1	GeBP	GeBP family protein
evm.TU.Gh_A03G0009	Oryza_barthii	ObartAA03S_FGP24861	G2-like	G2-like family protein
evm.TU.Gh_A03G0010	Gossypium_raimondii	Gorai.003G182100.1	bHLH	Basic helix-loop-helix (bHLH) DNA-binding family protein
evm.TU.Gh_A03G0016	Oryza_punctata	OpuncBB_FGP16427	GATA	GATA family protein
evm.TU.Gh_A03G0022	Ostreococcus_sp._RCC809	e_gw1.19.20.1	CPP	CPP family protein
evm.TU.Gh_A03G0024	Gossypium_raimondii	Gorai.003G180600.1	NAC	NAC domain containing protein 71
evm.TU.Gh_A03G0026	Pyrus_bretschneideri	Pbr004711.1	NAC	NAC family protein
evm.TU.Gh_A03G0029	Gossypium_raimondii	Gorai.003G180100.1	ARR-B	CheY-like two-component responsive regulator family protein
evm.TU.Gh_A03G0030	Malus_domestica	MDP0000277077	NF-YB	S-adenosyl-L-methionine-dependent methyltransferases superfamily protein
evm.TU.Gh_A03G0032	Glycine_max	Glyma05g32270.1	MYB_related	Duplicated homeodomain-like superfamily protein
evm.TU.Gh_A03G0034	Micromonas_sp._RCC299	EuGene.0900010205	C3H	C3H family protein
evm.TU.Gh_A03G0043	Pyrus_bretschneideri	Pbr010447.1	EIL	EIL family protein
evm.TU.Gh_A03G0047	Malus_domestica	MDP0000311595	NF-YA	alpha/beta-Hydrolases superfamily protein
evm.TU.Gh_A03G0051	Solanum_lycopersicum	Solyc08g074860.1.1	bZIP	eukaryotic translation initiation factor 3G1
evm.TU.Gh_A03G0052	Fragaria_vesca	mrna01596.1-v1.0-hybrid	WRKY	Protein kinase superfamily protein
evm.TU.Gh_A03G0054	Gossypium_raimondii	Gorai.003G177500.1	GATA	GATA transcription factor 26
evm.TU.Gh_A03G0055	Aegilops_tauschii	EMT29229	B3	B3 family protein
evm.TU.Gh_A03G0062	Brassica_rapa	Bra037130	Nin-like	Nin-like family protein
evm.TU.Gh_A03G0066	Gossypium_raimondii	Gorai.003G176200.1	ERF	ethylene responsive element binding factor 5
evm.TU.Gh_A03G0067	Arabidopsis_lyrata	329122	C3H	C3H family protein
evm.TU.Gh_A03G0075	Gossypium_raimondii	Gorai.003G175300.1	MYB_related	myb-like transcription factor family protein
evm.TU.Gh_A03G0077	Gossypium_raimondii	Gorai.003G175100.1	ERF	ERF family protein 38
evm.TU.Gh_A03G0085	Arabidopsis_thaliana	AT1G64100.2	NAC	pentatricopeptide (PPR) repeat-containing protein
evm.TU.Gh_A03G0087	Malus_domestica	MDP0000320566	NAC	Plant invertase/pectin methylesterase inhibitor superfamily
evm.TU.Gh_A03G0089	Chlamydomonas_reinhardtii	Cre05.g240650.t1.2	C2H2	DnaJ-like protein
evm.TU.Gh_A03G0090	Oryza_brachyantha	OB07G29420.1	C2H2	C2H2 family protein
evm.TU.Gh_A03G0091	Oryza_barthii	ObartAA03S_FGP4185	SRS	SRS family protein
evm.TU.Gh_A03G0092	Aegilops_tauschii	EMT29229	B3	B3 family protein
evm.TU.Gh_A03G0093	Gossypium_raimondii	Gorai.003G170700.1	GRAS	GRAS family transcription factor
evm.TU.Gh_A03G0096	Fragaria_vesca	mrna31023.1-v1.0-hybrid	C3H	Major facilitator superfamily protein
evm.TU.Gh_A03G0097	Fragaria_vesca	mrna31023.1-v1.0-hybrid	C3H	Major facilitator superfamily protein
evm.TU.Gh_A03G0099	Zea_mays	GRMZM2G136494_P01	C2H2	C2H2 family protein
evm.TU.Gh_A03G0104	Artemisia_annua	Aan006516	MYB	MYB family protein
evm.TU.Gh_A03G0106	Medicago_truncatula	MEDTR3G005900.1	M-type	M-type family protein
evm.TU.Gh_A03G0108	Medicago_truncatula	MEDTR3G005900.1	M-type	M-type family protein
evm.TU.Gh_A03G0109	Aegilops_tauschii	EMT19245	FAR1	FAR1 family protein
evm.TU.Gh_A03G0110	Medicago_truncatula	MEDTR3G005900.1	M-type	M-type family protein
evm.TU.Gh_A03G0112	Nelumbo_nucifera	NNU_007278-RA	WRKY	WRKY family protein
evm.TU.Gh_A03G0113	Fragaria_vesca	mrna17107.1-v1.0-hybrid	B3	MATE efflux family protein
evm.TU.Gh_A03G0114	Fragaria_vesca	mrna17107.1-v1.0-hybrid	B3	MATE efflux family protein
evm.TU.Gh_A03G0124	Musa_acuminata	GSMUA_Achr5P10740_001	LBD	LBD family protein
evm.TU.Gh_A03G0125	Theobroma_cacao	Thecc1EG042823t1	bHLH	Actin depolymerizing factor 4 (86%P)
evm.TU.Gh_A03G0132	Utricularia_gibba	Scf00089.g7885.t1	B3	B3 family protein
evm.TU.Gh_A03G0134	Pyrus_bretschneideri	Pbr005087.1	bHLH	bHLH family protein
evm.TU.Gh_A03G0137	Jatropha_curcas	Jcr4S00100.10	C2H2	C2H2 family protein
evm.TU.Gh_A03G0139	Triticum_urartu	EMS59548	C2H2	C2H2 family protein
evm.TU.Gh_A03G0143	Aegilops_tauschii	EMT28005	MYB_related	MYB_related family protein
evm.TU.Gh_A03G0144	Zea_mays	GRMZM2G380897_P01	bZIP	bZIP family protein
evm.TU.Gh_A03G0154	Solanum_lycopersicum	Solyc01g060300.1.1	M-type	AGAMOUS-like 62
evm.TU.Gh_A03G0156	Malus_domestica	MDP0000239688	bZIP	Galactosyltransferase family protein
evm.TU.Gh_A03G0158	Gossypium_raimondii	Gorai.003G156000.1	TALE	POX (plant homeobox) family protein
evm.TU.Gh_A03G0159	Malus_domestica	MDP0000451038	Trihelix	Protein of unknown function (DUF604)
evm.TU.Gh_A03G0162	Pyrus_bretschneideri	Pbr023394.1	C2H2	C2H2 family protein
evm.TU.Gh_A03G0163	Nicotiana_tabacum	Nta000199	WRKY	WRKY family protein
evm.TU.Gh_A03G0164	Arabidopsis_lyrata	915820	G2-like	G2-like family protein
evm.TU.Gh_A03G0165	Linum_usitatissimum	Lus10024669	MYB	myb domain protein 103
evm.TU.Gh_A03G0166	Gossypium_raimondii	Gorai.003G155400.1	MYB	myb domain protein 103
evm.TU.Gh_A03G0168	Pyrus_bretschneideri	Pbr035121.1	SBP	SBP family protein
evm.TU.Gh_A03G0176	Musa_acuminata	GSMUA_Achr7P25320_001	TCP	TCP family protein
evm.TU.Gh_A03G0177	Aegilops_tauschii	EMT33404	MYB_related	MYB_related family protein
evm.TU.Gh_A03G0178	Oryza_punctata	OpuncBB_FGP24461	G2-like	G2-like family protein
evm.TU.Gh_A03G0179	Fragaria_vesca	mrna01596.1-v1.0-hybrid	WRKY	Protein kinase superfamily protein
evm.TU.Gh_A03G0182	Fragaria_vesca	mrna16933.1-v1.0-hybrid	M-type	Ribulose bisphosphate carboxylase (small chain) family protein
evm.TU.Gh_A03G0183	Fragaria_vesca	mrna09125.1-v1.0-hybrid	bHLH	Protein kinase superfamily protein
evm.TU.Gh_A03G0186	Malus_domestica	MDP0000265619	Nin-like	ABC-2 type transporter family protein
evm.TU.Gh_A03G0187	Musa_acuminata	GSMUA_Achr11P19880_001	ERF	ERF family protein
evm.TU.Gh_A03G0189	Gossypium_raimondii	Gorai.003G152700.1	B3	high-level expression of sugar-inducible gene 2
evm.TU.Gh_A03G0192	Picea_sitchensis	Psi012160	M-type	M-type family protein
evm.TU.Gh_A03G0193	Linum_usitatissimum	Lus10043264	YABBY	Protein kinase superfamily protein
evm.TU.Gh_A03G0196	Linum_usitatissimum	Lus10043264	YABBY	Protein kinase superfamily protein
evm.TU.Gh_A03G0198	Gossypium_raimondii	Gorai.003G151800.1	LBD	LOB domain-containing protein 15
evm.TU.Gh_A03G0199	Malus_domestica	MDP0000449389	M-type	Peroxidase superfamily protein
evm.TU.Gh_A03G0200	Oryza_sativa_subsp._indica	BGIOSGA012704-PA	MYB_related	Indica Group MYB_related family protein
evm.TU.Gh_A03G0205	Utricularia_gibba	Scf00343.g15875.t1	ARF	ARF family protein
evm.TU.Gh_A03G0209	Theobroma_cacao	Thecc1EG021580t1	WRKY	RNI-like superfamily protein (71%P)
evm.TU.Gh_A03G0210	Gossypium_hirsutum	Ghi008950	WRKY	WRKY family protein
evm.TU.Gh_A03G0212	Cicer_arietinum	XP_004490670	WRKY	WRKY family protein
evm.TU.Gh_A03G0215	Medicago_truncatula	MEDTR3G005900.1	M-type	M-type family protein
evm.TU.Gh_A03G0220	Ostreococcus_sp._RCC809	e_gw1.19.20.1	CPP	CPP family protein
evm.TU.Gh_A03G0223	Brassica_napus	Bna022345	ERF	ERF family protein
evm.TU.Gh_A03G0229	Vitis_vinifera	GSVIVT01032785001	ERF	ZIP metal ion transporter family
evm.TU.Gh_A03G0230	Musa_acuminata	GSMUA_Achr7P25320_001	TCP	TCP family protein
evm.TU.Gh_A03G0231	Musa_acuminata	GSMUA_Achr7P25320_001	TCP	TCP family protein
evm.TU.Gh_A03G0233	Thellungiella_parvula	Tp1g05870	MYB_related	MYB_related family protein
evm.TU.Gh_A03G0234	Gossypium_raimondii	Gorai.009G279300.1	bHLH	kinase interacting family protein
evm.TU.Gh_A03G0235	Arabidopsis_thaliana	AT4G12020.2	WRKY	protein kinase family protein
evm.TU.Gh_A03G0236	Malus_domestica	MDP0000283274	B3	Protein phosphatase 2C family protein
evm.TU.Gh_A03G0238	Malus_domestica	MDP0000181937	C2H2	CHY-type/CTCHY-type/RING-type Zinc finger protein
evm.TU.Gh_A03G0239	Jatropha_curcas	Jcr4S01614.10	C2H2	C2H2 family protein
evm.TU.Gh_A03G0241	Phyllostachys_heterocycla	PH01001215G0380	FAR1	FAR1 family protein
evm.TU.Gh_A03G0243	Linum_usitatissimum	Lus10007348	MYB_related	xyloglucan endotransglucosylase/hydrolase 16
evm.TU.Gh_A03G0244	Linum_usitatissimum	Lus10022943	ARF	auxin response factor 19
evm.TU.Gh_A03G0245	Ricinus_communis	29776.m000469	LSD	Charged multivesicular body protein 2b-B, putative
evm.TU.Gh_A03G0246	Picea_abies	MA_11351g0010	WRKY	WRKY family protein
evm.TU.Gh_A03G0249	Oryza_barthii	ObartAA03S_FGP14057	G2-like	G2-like family protein
evm.TU.Gh_A03G0250	Utricularia_gibba	Scf00007.g1310.t1	MIKC	MIKC family protein
evm.TU.Gh_A03G0255	Malus_domestica	MDP0000265619	Nin-like	ABC-2 type transporter family protein
evm.TU.Gh_A03G0261	Theobroma_cacao	Thecc1EG042118t3	MYB_related	Cyclin-D-binding Myb-like transcription factor 1 (60%P)
evm.TU.Gh_A03G0263	Gossypium_raimondii	Gorai.003G143600.2	TALE	POX (plant homeobox) family protein
evm.TU.Gh_A03G0265	Brassica_rapa	Bra039779	S1Fa-like	S1Fa-like family protein
evm.TU.Gh_A03G0266	Fragaria_vesca	mrna28724.1-v1.0-hybrid	FAR1	FAR1-related sequence 5
evm.TU.Gh_A03G0268	Musa_acuminata	GSMUA_Achr9P20700_001	GATA	GATA family protein
evm.TU.Gh_A03G0270	Brassica_rapa	Bra035708	GATA	GATA family protein
evm.TU.Gh_A03G0273	Gossypium_raimondii	Gorai.003G142600.1	GATA	GATA transcription factor 11
evm.TU.Gh_A03G0274	Gossypium_raimondii	Gorai.003G142500.1	ARF	auxin response factor 10
evm.TU.Gh_A03G0275	Capsicum_annuum	Can011066	SBP	SBP family protein
evm.TU.Gh_A03G0276	Gossypium_raimondii	Gorai.003G142200.1	HD-ZIP	Homeobox-leucine zipper family protein / lipid-binding START domain-containing protein
evm.TU.Gh_A03G0277	Nelumbo_nucifera	NNU_008604-RA	MYB_related	MYB_related family protein
evm.TU.Gh_A03G0280	Fragaria_vesca	mrna17107.1-v1.0-hybrid	B3	MATE efflux family protein
evm.TU.Gh_A03G0284	Oryza_punctata	OpuncBB_FGP0191	ERF	ERF family protein
evm.TU.Gh_A03G0285	Zea_mays	GRMZM2G008647_P02	MYB_related	MYB_related family protein
evm.TU.Gh_A03G0287	Pyrus_bretschneideri	Pbr009464.1	MYB	MYB family protein
evm.TU.Gh_A03G0288	Ricinus_communis	28076.m000420	C3H	RNA m5u methyltransferase, putative
evm.TU.Gh_A03G0289	Malus_domestica	MDP0000121180	G2-like	myb-like HTH transcriptional regulator family protein
evm.TU.Gh_A03G0290	Musa_acuminata	GSMUA_Achr1P26400_001	bZIP	bZIP family protein
evm.TU.Gh_A03G0291	Nicotiana_tabacum	Nta000199	WRKY	WRKY family protein
evm.TU.Gh_A03G0292	Gossypium_raimondii	Gorai.003G139800.1	AP2	related to AP2.7
evm.TU.Gh_A03G0295	Malus_domestica	MDP0000451038	Trihelix	Protein of unknown function (DUF604)
evm.TU.Gh_A03G0296	Linum_usitatissimum	Lus10043264	YABBY	Protein kinase superfamily protein
evm.TU.Gh_A03G0298	Musa_acuminata	GSMUA_Achr8P12010_001	TCP	TCP family protein
evm.TU.Gh_A03G0303	Utricularia_gibba	Scf00089.g7885.t1	B3	B3 family protein
evm.TU.Gh_A03G0308	Zea_mays	GRMZM5G866699_P02	NF-YB	NF-YB family protein
evm.TU.Gh_A03G0309	Nelumbo_nucifera	NNU_003323-RA	HSF	HSF family protein
evm.TU.Gh_A03G0310	Artemisia_annua	Aan019826	CO-like	CO-like family protein
evm.TU.Gh_A03G0311	Linum_usitatissimum	Lus10040166	GRAS	H(+)-ATPase 7
evm.TU.Gh_A03G0314	Lactuca_sativa	Lsa000376	Dof	Dof family protein
evm.TU.Gh_A03G0321	Fragaria_vesca	mrna04566.1-v1.0-hybrid	YABBY	UDP-galactose transporter 2
evm.TU.Gh_A03G0323	Fragaria_vesca	mrna26696.1-v1.0-hybrid	bHLH	actin depolymerizing factor 1
evm.TU.Gh_A03G0324	Fragaria_vesca	mrna13109.1-v1.0-hybrid	bHLH	basic helix-loop-helix (bHLH) DNA-binding superfamily protein
evm.TU.Gh_A03G0326	Vigna_unguiculata	Vun009060	bHLH	bHLH family protein
evm.TU.Gh_A03G0327	Gossypium_raimondii	Gorai.003G136400.1	MYB	myb domain protein 48
evm.TU.Gh_A03G0328	Mimulus_guttatus	mgv1a026481m	C2H2	Domain of unknown function (DUF966)
evm.TU.Gh_A03G0329	Malus_domestica	MDP0000730019	SBP	SBP family protein
evm.TU.Gh_A03G0330	Gossypium_raimondii	Gorai.003G136200.1	C2H2	C2H2-type zinc finger family protein
evm.TU.Gh_A03G0335	Fragaria_vesca	mrna26696.1-v1.0-hybrid	bHLH	actin depolymerizing factor 1
evm.TU.Gh_A03G0336	Linum_usitatissimum	Lus10025533	B3	Tetratricopeptide repeat (TPR)-like superfamily protein
evm.TU.Gh_A03G0342	Artemisia_annua	Aan019826	CO-like	CO-like family protein
evm.TU.Gh_A03G0343	Oryza_barthii	ObartAA03S_FGP2423	NAC	NAC family protein
evm.TU.Gh_A03G0344	Malus_domestica	MDP0000247737	FAR1	FAR1 family protein
evm.TU.Gh_A03G0346	Aegilops_tauschii	EMT28005	MYB_related	MYB_related family protein
evm.TU.Gh_A03G0353	Thellungiella_parvula	Tp3g07810	MYB_related	MYB_related family protein
evm.TU.Gh_A03G0355	Gossypium_raimondii	Gorai.003G133200.1	Dof	OBF-binding protein 3
evm.TU.Gh_A03G0356	Arabidopsis_lyrata	311885	bZIP	bZIP family protein
evm.TU.Gh_A03G0358	Malus_domestica	MDP0000311595	NF-YA	alpha/beta-Hydrolases superfamily protein
evm.TU.Gh_A03G0363	Gossypium_raimondii	Gorai.003G130700.6	MYB_related	TRF-like 2
evm.TU.Gh_A03G0364	Gossypium_raimondii	Gorai.003G130600.1	GRAS	SCARECROW-like 14
evm.TU.Gh_A03G0365	Gossypium_raimondii	Gorai.003G130500.1	GRAS	SCARECROW-like 14
evm.TU.Gh_A03G0366	Gossypium_raimondii	Gorai.003G130400.1	GRAS	SCARECROW-like 14
evm.TU.Gh_A03G0368	Nelumbo_nucifera	NNU_024067-RA	C2H2	C2H2 family protein
evm.TU.Gh_A03G0371	Oryza_punctata	OpuncBB_FGP3514	G2-like	G2-like family protein
evm.TU.Gh_A03G0372	Linum_usitatissimum	Lus10030581	bHLH	pentatricopeptide (PPR) repeat-containing protein
evm.TU.Gh_A03G0373	Pyrus_bretschneideri	Pbr030871.1	C2H2	C2H2 family protein
evm.TU.Gh_A03G0375	Solanum_tuberosum	PGSC0003DMP400027535	bZIP	bZIP family protein
evm.TU.Gh_A03G0377	Malus_domestica	MDP0000183819	bHLH	Pentatricopeptide repeat (PPR) superfamily protein
evm.TU.Gh_A03G0381	Fragaria_vesca	mrna29786.1-v1.0-hybrid	WOX	RAB GTPase homolog A1F
evm.TU.Gh_A03G0384	Triticum_urartu	EMS52980	ERF	ERF family protein
evm.TU.Gh_A03G0392	Fragaria_vesca	mrna09125.1-v1.0-hybrid	bHLH	Protein kinase superfamily protein
evm.TU.Gh_A03G0393	Fragaria_vesca	mrna01596.1-v1.0-hybrid	WRKY	Protein kinase superfamily protein
evm.TU.Gh_A03G0397	Fragaria_vesca	mrna09125.1-v1.0-hybrid	bHLH	Protein kinase superfamily protein
evm.TU.Gh_A03G0398	Prunus_persica	ppa005376m	ERF	ethylene responsive element binding factor 1
evm.TU.Gh_A03G0399	Prunus_persica	ppa005376m	ERF	ethylene responsive element binding factor 1
evm.TU.Gh_A03G0400	Fragaria_vesca	mrna07861.1-v1.0-hybrid	B3	Protein of unknown function (DUF674)
evm.TU.Gh_A03G0401	Phyllostachys_heterocycla	PH01001474G0470	HB-other	HB-other family protein
evm.TU.Gh_A03G0406	Pyrus_bretschneideri	Pbr029461.1	C3H	C3H family protein
evm.TU.Gh_A03G0407	Linum_usitatissimum	Lus10021035	G2-like	RNA-binding (RRM/RBD/RNP motifs) family protein
evm.TU.Gh_A03G0410	Fragaria_vesca	mrna31023.1-v1.0-hybrid	C3H	Major facilitator superfamily protein
evm.TU.Gh_A03G0412	Setaria_italica	Si021365m	HB-PHD	Homeodomain-like protein with RING/FYVE/PHD-type zinc finger domain
evm.TU.Gh_A03G0415	Musa_acuminata	GSMUA_Achr1P17680_001	C2H2	C2H2 family protein
evm.TU.Gh_A03G0416	Malus_domestica	MDP0000282531	BES1	O-Glycosyl hydrolases family 17 protein
evm.TU.Gh_A03G0418	Oryza_barthii	ObartAA03S_FGP22299	MYB_related	MYB_related family protein
evm.TU.Gh_A03G0419	Malus_domestica	MDP0000255768	WRKY	FTSH protease 10
evm.TU.Gh_A03G0424	Theobroma_cacao	Thecc1EG000515t1	B3	Cytochrome P450 (71%P)
evm.TU.Gh_A03G0426	Fragaria_vesca	mrna22728.1-v1.0-hybrid	ARF	auxin response factor 8
evm.TU.Gh_A03G0427	Malus_domestica	MDP0000319656	MYB	golgi nucleotide sugar transporter 2
evm.TU.Gh_A03G0431	Phyllostachys_heterocycla	PH01002606G0040	HSF	HSF family protein
evm.TU.Gh_A03G0432	Phyllostachys_heterocycla	PH01002606G0040	HSF	HSF family protein
evm.TU.Gh_A03G0433	Phyllostachys_heterocycla	PH01002606G0040	HSF	HSF family protein
evm.TU.Gh_A03G0434	Oryza_barthii	ObartAA03S_FGP8440	C2H2	C2H2 family protein
evm.TU.Gh_A03G0438	Oryza_sativa_subsp._indica	BGIOSGA009723-PA	FAR1	Indica Group FAR1 family protein
evm.TU.Gh_A03G0442	Oryza_punctata	OpuncBB_FGP3005	HD-ZIP	HD-ZIP family protein
evm.TU.Gh_A03G0444	Thellungiella_parvula	Tp6g01190	Dof	Dof family protein
evm.TU.Gh_A03G0445	Aegilops_tauschii	EMT17282	G2-like	G2-like family protein
evm.TU.Gh_A03G0447	Medicago_truncatula	MEDTR6G005540.1	G2-like	G2-like family protein
evm.TU.Gh_A03G0448	Solanum_lycopersicum	Solyc06g073670.2.1	FAR1	FAR1-related sequence 3
evm.TU.Gh_A03G0449	Malus_domestica	MDP0000263576	GRAS	exocyst subunit exo70 family protein C2
evm.TU.Gh_A03G0451	Medicago_truncatula	MEDTR6G005540.1	G2-like	G2-like family protein
evm.TU.Gh_A03G0456	Malus_domestica	MDP0000263766	SBP	Squamosa promoter-binding protein-like (SBP domain) transcription factor family protein
evm.TU.Gh_A03G0457	Malus_domestica	MDP0000259867	FAR1	ARF-GAP domain 11
evm.TU.Gh_A03G0459	Gossypium_raimondii	Gorai.003G119600.1	Trihelix	RNA-metabolising metallo-beta-lactamase family protein
evm.TU.Gh_A03G0460	Linum_usitatissimum	Lus10022454	Trihelix	RNA-metabolising metallo-beta-lactamase family protein
evm.TU.Gh_A03G0461	Fragaria_vesca	mrna24941.1-v1.0-hybrid	DBB	zinc finger (C3HC4-type RING finger) family protein
evm.TU.Gh_A03G0465	Utricularia_gibba	Scf00343.g15875.t1	ARF	ARF family protein
evm.TU.Gh_A03G0467	Malus_domestica	MDP0000247912	bHLH	aspartate kinase 3
evm.TU.Gh_A03G0470	Musa_acuminata	GSMUA_Achr7P08840_001	HD-ZIP	HD-ZIP family protein
evm.TU.Gh_A03G0471	Malus_domestica	MDP0000242596	WRKY	Protein kinase superfamily protein
evm.TU.Gh_A03G0472	Arachis_hypogaea	Ahy022700	ERF	ERF family protein
evm.TU.Gh_A03G0480	Gossypium_raimondii	Gorai.003G023300.2	HB-other	centrin2
evm.TU.Gh_A03G0484	Fragaria_vesca	mrna15187.1-v1.0-hybrid	bHLH	Sec14p-like phosphatidylinositol transfer family protein
evm.TU.Gh_A03G0486	Citrullus_lanatus	Cla019324	ERF	Ethylene responsive transcription factor 2a (AHRD V1 - C0J9I7_9ROSA); contains Interpro domain(s) IPR001471 Pathogenesis-related transcriptional factor and ERF, DNA-binding
evm.TU.Gh_A03G0489	Linum_usitatissimum	Lus10025533	B3	Tetratricopeptide repeat (TPR)-like superfamily protein
evm.TU.Gh_A03G0490	Gossypium_raimondii	Gorai.003G116300.2	bHLH	basic helix-loop-helix (bHLH) DNA-binding superfamily protein
evm.TU.Gh_A03G0494	Fragaria_vesca	mrna27940.1-v1.0-hybrid	NAC	Protein kinase superfamily protein
evm.TU.Gh_A03G0497	Aegilops_tauschii	EMT26392	FAR1	FAR1 family protein
evm.TU.Gh_A03G0504	Malus_domestica	MDP0000320566	NAC	Plant invertase/pectin methylesterase inhibitor superfamily
evm.TU.Gh_A03G0505	Linum_usitatissimum	Lus10025533	B3	Tetratricopeptide repeat (TPR)-like superfamily protein
evm.TU.Gh_A03G0506	Gossypium_raimondii	Gorai.003G114100.2	NAC	NAC 007
evm.TU.Gh_A03G0513	Capsella_rubella	Carubv10003996m	bHLH	basic helix-loop-helix (bHLH) DNA-binding superfamily protein
evm.TU.Gh_A03G0521	Gossypium_raimondii	Gorai.003G112700.1	MYB	myb-like HTH transcriptional regulator family protein
evm.TU.Gh_A03G0523	Medicago_truncatula	MEDTR6G005540.1	G2-like	G2-like family protein
evm.TU.Gh_A03G0524	Gossypium_hirsutum	Ghi006773	ERF	ERF family protein
evm.TU.Gh_A03G0525	Fragaria_vesca	mrna19889.1-v1.0-hybrid	C3H	disease resistance family protein / LRR family protein
evm.TU.Gh_A03G0527	Fragaria_vesca	mrna29786.1-v1.0-hybrid	WOX	RAB GTPase homolog A1F
evm.TU.Gh_A03G0530	Oryza_barthii	ObartAA03S_FGP22299	MYB_related	MYB_related family protein
evm.TU.Gh_A03G0541	Phoenix_dactylifera	PDK_30s1021321g002	NAC	NAC family protein
evm.TU.Gh_A03G0544	Oryza_barthii	ObartAA03S_FGP15120	C3H	C3H family protein
evm.TU.Gh_A03G0546	Fragaria_vesca	mrna04566.1-v1.0-hybrid	YABBY	UDP-galactose transporter 2
evm.TU.Gh_A03G0548	Picea_abies	MA_9225682g0010	MYB_related	MYB_related family protein
evm.TU.Gh_A03G0552	Oryza_punctata	OpuncBB_FGP25129	MYB_related	MYB_related family protein
evm.TU.Gh_A03G0553	Glycine_max	Glyma09g34850.1	FAR1	heteroglycan glucosidase 1
evm.TU.Gh_A03G0556	Populus_trichocarpa	Potri.012G137500.1	FAR1	FAR1 family protein
evm.TU.Gh_A03G0560	Musa_acuminata	GSMUA_Achr7P08840_001	HD-ZIP	HD-ZIP family protein
evm.TU.Gh_A03G0561	Oryza_barthii	ObartAA03S_FGP18629	Trihelix	Trihelix family protein
evm.TU.Gh_A03G0562	Selaginella_moellendorffii	157928	C3H	Transducin/WD40 repeat-like superfamily protein
evm.TU.Gh_A03G0563	Fragaria_vesca	mrna27137.1-v1.0-hybrid	STAT	SH2 domain protein B
evm.TU.Gh_A03G0565	Pyrus_bretschneideri	Pbr029332.1	WRKY	WRKY family protein
evm.TU.Gh_A03G0567	Brassica_rapa	Bra018101	C2H2	C2H2 family protein
evm.TU.Gh_A03G0568	Vitis_vinifera	GSVIVT01018226001	ERF	DNAJ homologue 2
evm.TU.Gh_A03G0569	Linum_usitatissimum	Lus10040166	GRAS	H(+)-ATPase 7
evm.TU.Gh_A03G0570	Fragaria_vesca	mrna00620.1-v1.0-hybrid	BBR-BPC	nitrate transporter 1.7
evm.TU.Gh_A03G0571	Gossypium_raimondii	Gorai.003G094500.1	HD-ZIP	homeobox 1
evm.TU.Gh_A03G0574	Utricularia_gibba	Scf01216.g24197.t1	MYB_related	MYB_related family protein
evm.TU.Gh_A03G0575	Oryza_barthii	ObartAA03S_FGP22583	AP2	AP2 family protein
evm.TU.Gh_A03G0578	Ostreococcus_sp._RCC809	gw1.6.118.1	C2H2	C2H2 family protein
evm.TU.Gh_A03G0579	Fragaria_vesca	mrna25984.1-v1.0-hybrid	bHLH	bHLH family protein
evm.TU.Gh_A03G0580	Linum_usitatissimum	Lus10025533	B3	Tetratricopeptide repeat (TPR)-like superfamily protein
evm.TU.Gh_A03G0586	Malus_domestica	MDP0000153244	SBP	DA1-related protein 5
evm.TU.Gh_A03G0587	Linum_usitatissimum	Lus10030908	bHLH	pentatricopeptide (PPR) repeat-containing protein
evm.TU.Gh_A03G0592	Malus_domestica	MDP0000252038	Dof	Dof-type zinc finger DNA-binding family protein
evm.TU.Gh_A03G0594	Gossypium_raimondii	Gorai.003G097900.1	MYB	myb domain protein 28
evm.TU.Gh_A03G0596	Linum_usitatissimum	Lus10025533	B3	Tetratricopeptide repeat (TPR)-like superfamily protein
evm.TU.Gh_A03G0597	Gossypium_raimondii	Gorai.001G030600.1	ARR-B	response regulator 12
evm.TU.Gh_A03G0598	Cicer_arietinum	XP_004503828	WRKY	WRKY family protein
evm.TU.Gh_A03G0599	Malus_domestica	MDP0000242596	WRKY	Protein kinase superfamily protein
evm.TU.Gh_A03G0600	Capsicum_annuum	Can007561	MYB_related	MYB_related family protein
evm.TU.Gh_A03G0601	Malus_domestica	MDP0000280087	LBD	catalytics
evm.TU.Gh_A03G0607	Gossypium_raimondii	Gorai.003G099500.1	bHLH	basic helix-loop-helix (bHLH) DNA-binding superfamily protein
evm.TU.Gh_A03G0609	Gossypium_raimondii	Gorai.008G201000.2	WRKY	Calmodulin binding protein-like
evm.TU.Gh_A03G0611	Fragaria_vesca	mrna00901.1-v1.0-hybrid	bHLH	SNF2 domain-containing protein / helicase domain-containing protein
evm.TU.Gh_A03G0614	Gossypium_raimondii	Gorai.003G100400.1	C2H2	C2H2-like zinc finger protein
evm.TU.Gh_A03G0615	Prunus_persica	ppa004205m	MYB_related	MYB_related family protein
evm.TU.Gh_A03G0620	Pyrus_bretschneideri	Pbr002083.1	ERF	ERF family protein
evm.TU.Gh_A03G0621	Theobroma_cacao	Thecc1EG001516t1	NAC	Histone deacetylase 14 (75%P)
evm.TU.Gh_A03G0623	Linum_usitatissimum	Lus10021035	G2-like	RNA-binding (RRM/RBD/RNP motifs) family protein
evm.TU.Gh_A03G0628	Fragaria_vesca	mrna26103.1-v1.0-hybrid	C3H	Haloacid dehalogenase-like hydrolase (HAD) superfamily protein
evm.TU.Gh_A03G0630	Musa_acuminata	GSMUA_Achr2P12930_001	NF-YA	NF-YA family protein
evm.TU.Gh_A03G0632	Gossypium_raimondii	Gorai.003G102800.2	SBP	Squamosa promoter-binding protein-like (SBP domain) transcription factor family protein
evm.TU.Gh_A03G0635	Gossypium_hirsutum	Ghi004271	Dof	Dof family protein
evm.TU.Gh_A03G0637	Brassica_rapa	Bra013812	MIKC	MIKC family protein
evm.TU.Gh_A03G0638	Phyllostachys_heterocycla	PH01002606G0040	HSF	HSF family protein
evm.TU.Gh_A03G0639	Phyllostachys_heterocycla	PH01002606G0040	HSF	HSF family protein
evm.TU.Gh_A03G0641	Malus_domestica	MDP0000288624	NAC	Transducin/WD40 repeat-like superfamily protein
evm.TU.Gh_A03G0643	Musa_acuminata	GSMUA_Achr7P25320_001	TCP	TCP family protein
evm.TU.Gh_A03G0646	Arabidopsis_lyrata	312791	bHLH	bHLH family protein
evm.TU.Gh_A03G0657	Pyrus_bretschneideri	Pbr019774.1	MYB_related	MYB_related family protein
evm.TU.Gh_A03G0660	Malus_domestica	MDP0000240167	CPP	Plant protein of unknown function (DUF868)
evm.TU.Gh_A03G0664	Brassica_rapa	Bra013842	GeBP	GeBP family protein
evm.TU.Gh_A03G0665	Musa_acuminata	GSMUA_Achr7P11320_001	MYB	MYB family protein
evm.TU.Gh_A03G0666	Brassica_rapa	Bra013842	GeBP	GeBP family protein
evm.TU.Gh_A03G0667	Brassica_rapa	Bra013842	GeBP	GeBP family protein
evm.TU.Gh_A03G0668	Malus_domestica	MDP0000121180	G2-like	myb-like HTH transcriptional regulator family protein
evm.TU.Gh_A03G0670	Malus_domestica	MDP0000280087	LBD	catalytics
evm.TU.Gh_A03G0671	Oryza_barthii	ObartAA03S_FGP23779	HB-PHD	HB-PHD family protein
evm.TU.Gh_A03G0672	Linum_usitatissimum	Lus10043264	YABBY	Protein kinase superfamily protein
evm.TU.Gh_A03G0673	Gossypium_raimondii	Gorai.003G071500.1	MYB_related	myb-like transcription factor family protein
evm.TU.Gh_A03G0676	Malus_domestica	MDP0000320739	bHLH	RING/U-box superfamily protein
evm.TU.Gh_A03G0678	Gossypium_raimondii	Gorai.005G102000.1	HSF	heat shock transcription factor B4
evm.TU.Gh_A03G0679	Malus_domestica	MDP0000701734	bZIP	abscisic acid responsive elements-binding factor 2
evm.TU.Gh_A03G0680	Malus_domestica	MDP0000259867	FAR1	ARF-GAP domain 11
evm.TU.Gh_A03G0685	Malus_domestica	MDP0000259867	FAR1	ARF-GAP domain 11
evm.TU.Gh_A03G0687	Arabidopsis_thaliana	AT1G74250.1	C2H2	DNAJ heat shock N-terminal domain-containing protein
evm.TU.Gh_A03G0695	Aegilops_tauschii	EMT08992	MYB_related	MYB_related family protein
evm.TU.Gh_A03G0700	Malus_domestica	MDP0000129858	MYB_related	Maf-like protein
evm.TU.Gh_A03G0704	Malus_domestica	MDP0000251244	B3	NAD(P)-binding Rossmann-fold superfamily protein
evm.TU.Gh_A03G0706	Gossypium_hirsutum	Ghi001371	MYB_related	MYB_related family protein
evm.TU.Gh_A03G0708	Fragaria_vesca	mrna15187.1-v1.0-hybrid	bHLH	Sec14p-like phosphatidylinositol transfer family protein
evm.TU.Gh_A03G0709	Nicotiana_tabacum	Nta000199	WRKY	WRKY family protein
evm.TU.Gh_A03G0711	Aegilops_tauschii	EMT26392	FAR1	FAR1 family protein
evm.TU.Gh_A03G0712	Azadirachta_indica	Neem_16119_f_2	bHLH	bHLH family protein
evm.TU.Gh_A03G0713	Gossypium_raimondii	Gorai.005G110100.1	ERF	Integrase-type DNA-binding superfamily protein
evm.TU.Gh_A03G0715	Gossypium_raimondii	Gorai.005G110600.2	SRS	SHI-related sequence 7
evm.TU.Gh_A03G0717	Chlorella_sp._NC64A	IGS.gm_21_00076	B3	B3 family protein
evm.TU.Gh_A03G0718	Linum_usitatissimum	Lus10021035	G2-like	RNA-binding (RRM/RBD/RNP motifs) family protein
evm.TU.Gh_A03G0719	Musa_acuminata	GSMUA_Achr7P25320_001	TCP	TCP family protein
evm.TU.Gh_A03G0722	Theobroma_cacao	Thecc1EG027104t3	C3H	Zinc finger C-x8-C-x5-C-x3-H type family protein (60%P)
evm.TU.Gh_A03G0736	Malus_domestica	MDP0000241055	G2-like	alfin-like 1
evm.TU.Gh_A03G0738	Cicer_arietinum	XP_004510098	WRKY	WRKY family protein
evm.TU.Gh_A03G0739	Lactuca_sativa	Lsa000376	Dof	Dof family protein
evm.TU.Gh_A03G0740	Musa_acuminata	GSMUA_Achr11P19880_001	ERF	ERF family protein
evm.TU.Gh_A03G0748	Jatropha_curcas	Jcr4S00541.20	NF-YB	NF-YB family protein
evm.TU.Gh_A03G0755	Oryza_brachyantha	OB11G10730.1	WRKY	WRKY family protein
evm.TU.Gh_A03G0756	Oryza_brachyantha	OB11G10730.1	WRKY	WRKY family protein
evm.TU.Gh_A03G0759	Nicotiana_tabacum	Nta000199	WRKY	WRKY family protein
evm.TU.Gh_A03G0761	Malus_domestica	MDP0000247912	bHLH	aspartate kinase 3
evm.TU.Gh_A03G0763	Oryza_punctata	OpuncBB_FGP3514	G2-like	G2-like family protein
evm.TU.Gh_A03G0768	Oryza_barthii	ObartAA03S_FGP24804	FAR1	FAR1 family protein
evm.TU.Gh_A03G0773	Jatropha_curcas	Jcr4S02193.10	NF-YB	NF-YB family protein
evm.TU.Gh_A03G0775	Gossypium_raimondii	Gorai.001G003200.1	S1Fa-like	Leucine-rich repeat protein kinase family protein
evm.TU.Gh_A03G0778	Musa_acuminata	GSMUA_Achr7P11320_001	MYB	MYB family protein
evm.TU.Gh_A03G0782	Gossypium_raimondii	Gorai.005G134600.1	C2H2	C2H2-like zinc finger protein
evm.TU.Gh_A03G0786	Malus_domestica	MDP0000265619	Nin-like	ABC-2 type transporter family protein
evm.TU.Gh_A03G0789	Oryza_barthii	ObartAA03S_FGP17685	C3H	C3H family protein
evm.TU.Gh_A03G0792	Vitis_vinifera	GSVIVT01018226001	ERF	DNAJ homologue 2
evm.TU.Gh_A03G0793	Gossypium_raimondii	Gorai.001G003200.1	S1Fa-like	Leucine-rich repeat protein kinase family protein
evm.TU.Gh_A03G0794	Malus_domestica	MDP0000288624	NAC	Transducin/WD40 repeat-like superfamily protein
evm.TU.Gh_A03G0796	Oryza_brachyantha	OB01G21870.1	WRKY	WRKY family protein
evm.TU.Gh_A03G0797	Nicotiana_tabacum	Nta013352	bHLH	bHLH family protein
evm.TU.Gh_A03G0798	Selaginella_moellendorffii	440731	ERF	ketose-bisphosphate aldolase class-II family protein
evm.TU.Gh_A03G0805	Malus_domestica	MDP0000456290	HSF	EF hand calcium-binding protein family
evm.TU.Gh_A03G0807	Zea_mays	GRMZM2G304840_P01	MYB_related	MYB_related family protein
evm.TU.Gh_A03G0812	Malus_domestica	MDP0000215349	WRKY	LisH dimerisation motif;WD40/YVTN repeat-like-containing domain
evm.TU.Gh_A03G0820	Phyllostachys_heterocycla	PH01004616G0090	C2H2	C2H2 family protein
evm.TU.Gh_A03G0824	Gossypium_raimondii	Gorai.005G129300.1	C3H	Zinc finger (CCCH-type/C3HC4-type RING finger) family protein
evm.TU.Gh_A03G0826	Musa_acuminata	GSMUA_Achr7P10520_001	MYB	MYB family protein
evm.TU.Gh_A03G0828	Populus_trichocarpa	Potri.014G146200.1	C2H2	C2H2 family protein
evm.TU.Gh_A03G0831	Malus_domestica	MDP0000304584	C3H	Transducin/WD40 repeat-like superfamily protein
evm.TU.Gh_A03G0832	Nicotiana_tabacum	Nta002388	WRKY	WRKY family protein
evm.TU.Gh_A03G0833	Malus_domestica	MDP0000322550	HD-ZIP	Homeobox-leucine zipper family protein / lipid-binding START domain-containing protein
evm.TU.Gh_A03G0837	Gossypium_raimondii	Gorai.005G136000.2	bHLH	basic helix-loop-helix (bHLH) DNA-binding superfamily protein
evm.TU.Gh_A03G0839	Fragaria_vesca	mrna27940.1-v1.0-hybrid	NAC	Protein kinase superfamily protein
evm.TU.Gh_A03G0840	Gossypium_raimondii	Gorai.005G138100.1	RAV	related to ABI3/VP1 1
evm.TU.Gh_A03G0841	Aegilops_tauschii	EMT05641	FAR1	FAR1 family protein
evm.TU.Gh_A03G0842	Malus_domestica	MDP0000319726	bHLH	Transmembrane Fragile-X-F-associated protein
evm.TU.Gh_A03G0844	Brassica_rapa	Bra012470	NAC	NAC family protein
evm.TU.Gh_A03G0845	Utricularia_gibba	Scf00129.g9871.t1	bHLH	bHLH family protein
evm.TU.Gh_A03G0848	Gossypium_raimondii	Gorai.005G137100.8	C2H2	Helicase protein with RING/U-box domain
evm.TU.Gh_A03G0849	Fragaria_vesca	mrna32181.1-v1.0-hybrid	MYB	PNAS-3 related
evm.TU.Gh_A03G0850	Malus_domestica	MDP0000254227	ERF	Tetratricopeptide repeat (TPR)-like superfamily protein
evm.TU.Gh_A03G0852	Fragaria_vesca	mrna31023.1-v1.0-hybrid	C3H	Major facilitator superfamily protein
evm.TU.Gh_A03G0853	Picea_abies	MA_10435714g0010	ERF	ERF family protein
evm.TU.Gh_A03G0855	Utricularia_gibba	Scf00018.g2634.t1	WOX	WOX family protein
evm.TU.Gh_A03G0856	Eucalyptus_grandis	Eucgr.C03830.1	M-type	AGAMOUS-like 14
evm.TU.Gh_A03G0858	Musa_acuminata	GSMUA_Achr9P10530_001	LBD	LBD family protein
evm.TU.Gh_A03G0859	Gossypium_raimondii	Gorai.005G139500.1	MYB	myb domain protein 88
evm.TU.Gh_A03G0861	Gossypium_raimondii	Gorai.005G139600.3	HD-ZIP	Homeobox-leucine zipper protein family
evm.TU.Gh_A03G0862	Picea_abies	MA_52704g0010	E2F/DP	E2F/DP family protein
evm.TU.Gh_A03G0863	Fragaria_vesca	mrna28320.1-v1.0-hybrid	bHLH	RNA-binding (RRM/RBD/RNP motifs) family protein
evm.TU.Gh_A03G0864	Gossypium_raimondii	Gorai.005G139900.1	bHLH	basic helix-loop-helix (bHLH) DNA-binding superfamily protein
evm.TU.Gh_A03G0868	Malus_domestica	MDP0000276982	NAC	NAC domain containing protein 28
evm.TU.Gh_A03G0874	Gossypium_raimondii	Gorai.005G141200.1	NAC	NAC (No Apical Meristem) domain transcriptional regulator superfamily protein
evm.TU.Gh_A03G0875	Cicer_arietinum	XP_004485809	C3H	C3H family protein
evm.TU.Gh_A03G0876	Gossypium_raimondii	Gorai.005G141400.1	ZF-HD	zinc finger homeodomain 1
evm.TU.Gh_A03G0880	Malus_domestica	MDP0000259786	ZF-HD	homeobox protein 22
evm.TU.Gh_A03G0881	Gossypium_raimondii	Gorai.005G141900.2	G2-like	Homeodomain-like superfamily protein
evm.TU.Gh_A03G0883	Gossypium_raimondii	Gorai.005G142000.1	MYB	myb domain protein 105
evm.TU.Gh_A03G0887	Gossypium_hirsutum	Ghi004978	NAC	NAC family protein
evm.TU.Gh_A03G0889	Selaginella_moellendorffii	419761	EIL	ETHYLENE-INSENSITIVE3-like 1
evm.TU.Gh_A03G0891	Brassica_rapa	Bra013812	MIKC	MIKC family protein
evm.TU.Gh_A03G0893	Fragaria_vesca	mrna29546.1-v1.0-hybrid	bZIP	Protein kinase superfamily protein
evm.TU.Gh_A03G0897	Malus_domestica	MDP0000254227	ERF	Tetratricopeptide repeat (TPR)-like superfamily protein
evm.TU.Gh_A03G0904	Phoenix_dactylifera	PDK_30s1165641g010	NAC	NAC family protein
evm.TU.Gh_A03G0905	Jatropha_curcas	Jcr4S02193.10	NF-YB	NF-YB family protein
evm.TU.Gh_A03G0908	Oryza_punctata	OpuncBB_FGP10756	bZIP	bZIP family protein
evm.TU.Gh_A03G0909	Malus_domestica	MDP0000321222	C2H2	transcription factor IIIA
evm.TU.Gh_A03G0910	Linum_usitatissimum	Lus10025533	B3	Tetratricopeptide repeat (TPR)-like superfamily protein
evm.TU.Gh_A03G0911	Malus_domestica	MDP0000277077	NF-YB	S-adenosyl-L-methionine-dependent methyltransferases superfamily protein
evm.TU.Gh_A03G0917	Malus_domestica	MDP0000311683	E2F/DP	Pentatricopeptide repeat (PPR) superfamily protein
evm.TU.Gh_A03G0920	Physcomitrella_patens_subsp._patens	Pp1s56_2V6.1	BBR-BPC	Protein kinase superfamily protein
evm.TU.Gh_A03G0933	Linum_usitatissimum	Lus10025533	B3	Tetratricopeptide repeat (TPR)-like superfamily protein
evm.TU.Gh_A03G0934	Malus_domestica	MDP0000291152	HSF	Coatomer, alpha subunit
evm.TU.Gh_A03G0935	Fragaria_vesca	mrna17794.1-v1.0-hybrid	LBD	3-phosphoinositide-dependent protein kinase-1, putative
evm.TU.Gh_A03G0937	Gossypium_raimondii	Gorai.005G148300.9	bHLH	basic helix-loop-helix (bHLH) DNA-binding superfamily protein
evm.TU.Gh_A03G0944	Malus_domestica	MDP0000449389	M-type	Peroxidase superfamily protein
evm.TU.Gh_A03G0945	Capsicum_annuum	Can011627	B3	B3 family protein
evm.TU.Gh_A03G0951	Aegilops_tauschii	EMT03129	bHLH	bHLH family protein
evm.TU.Gh_A03G0955	Triticum_urartu	EMS59827	ERF	ERF family protein
evm.TU.Gh_A03G0957	Gossypium_raimondii	Gorai.005G150100.1	HD-ZIP	homeodomain GLABROUS 2
evm.TU.Gh_A03G0959	Oryza_punctata	OpuncBB_FGP6391	bZIP	bZIP family protein
evm.TU.Gh_A03G0960	Malus_domestica	MDP0000449389	M-type	Peroxidase superfamily protein
evm.TU.Gh_A03G0962	Theobroma_cacao	Thecc1EG015486t1	HD-ZIP	NAD(P)-linked oxidoreductase superfamily protein (78%P)
evm.TU.Gh_A03G0964	Fragaria_vesca	mrna28785.1-v1.0-hybrid	bHLH	NAD(P)-linked oxidoreductase superfamily protein
evm.TU.Gh_A03G0965	Cajanus_cajan	C.cajan_44612	S1Fa-like	S1Fa-like family protein
evm.TU.Gh_A03G0966	Malus_domestica	MDP0000679946	NAC	NAC domain containing protein 35
evm.TU.Gh_A03G0969	Musa_acuminata	GSMUA_Achr4P28960_001	SBP	SBP family protein
evm.TU.Gh_A03G0971	Linum_usitatissimum	Lus10025582	MYB_related	Protein of unknown function (DUF3755)
evm.TU.Gh_A03G0973	Brassica_rapa	Bra001729	B3	B3 family protein
evm.TU.Gh_A03G0975	Oryza_punctata	OpuncBB_FGP24461	G2-like	G2-like family protein
evm.TU.Gh_A03G0976	Phyllostachys_heterocycla	PH01000020G0110	NAC	NAC family protein
evm.TU.Gh_A03G0985	Phoenix_dactylifera	PDK_30s976561g001	bZIP	bZIP family protein
evm.TU.Gh_A03G0986	Linum_usitatissimum	Lus10007348	MYB_related	xyloglucan endotransglucosylase/hydrolase 16
evm.TU.Gh_A03G0991	Eucalyptus_grandis	Eucgr.E02489.1	M-type	DNAse I-like superfamily protein
evm.TU.Gh_A03G0994	Gossypium_raimondii	Gorai.005G154300.1	C2H2	C2H2-like zinc finger protein
evm.TU.Gh_A03G0997	Malus_domestica	MDP0000284588	GeBP	glutamate decarboxylase 4
evm.TU.Gh_A03G1001	Medicago_truncatula	MEDTR3G005900.1	M-type	M-type family protein
evm.TU.Gh_A03G1004	Brassica_rapa	Bra001729	B3	B3 family protein
evm.TU.Gh_A03G1013	Cajanus_cajan	C.cajan_32294	BES1	BES1 family protein
evm.TU.Gh_A03G1014	Vitis_vinifera	GSVIVT01010280001	bHLH	basic helix-loop-helix (bHLH) DNA-binding superfamily protein
evm.TU.Gh_A03G1019	Fragaria_vesca	mrna00901.1-v1.0-hybrid	bHLH	SNF2 domain-containing protein / helicase domain-containing protein
evm.TU.Gh_A03G1020	Brassica_rapa	Bra016694	C2H2	C2H2 family protein
evm.TU.Gh_A03G1022	Gossypium_raimondii	Gorai.005G105400.7	B3	Transcriptional factor B3 family protein
evm.TU.Gh_A03G1023	Gossypium_raimondii	Gorai.005G105200.1	Dof	OBF binding protein 1
evm.TU.Gh_A03G1024	Gossypium_raimondii	Gorai.005G107000.1	BES1	Brassinosteroid signalling positive regulator (BZR1) family protein
evm.TU.Gh_A03G1030	Oryza_punctata	OpuncBB_FGP9860	CPP	CPP family protein
evm.TU.Gh_A03G1031	Malus_domestica	MDP0000685403	B3	cysteine-rich RLK (RECEPTOR-like protein kinase) 26
evm.TU.Gh_A03G1033	Gossypium_raimondii	Gorai.005G158800.3	C2H2	plant UBX domain-containing protein 2
evm.TU.Gh_A03G1034	Oryza_barthii	ObartAA03S_FGP13190	MYB_related	MYB_related family protein
evm.TU.Gh_A03G1035	Pyrus_bretschneideri	Pbr002083.1	ERF	ERF family protein
evm.TU.Gh_A03G1042	Malus_domestica	MDP0000320566	NAC	Plant invertase/pectin methylesterase inhibitor superfamily
evm.TU.Gh_A03G1046	Brassica_rapa	Bra013812	MIKC	MIKC family protein
evm.TU.Gh_A03G1049	Picea_abies	MA_11351g0010	WRKY	WRKY family protein
evm.TU.Gh_A03G1059	Cucumis_melo	MELO3C017222P1	C2H2	C2H2 family protein
evm.TU.Gh_A03G1067	Vitis_vinifera	GSVIVT01007832001	E2F/DP	Pentatricopeptide repeat (PPR) superfamily protein
evm.TU.Gh_A03G1069	Jatropha_curcas	Jcr4S00206.70	FAR1	FAR1 family protein
evm.TU.Gh_A03G1070	Populus_trichocarpa	Potri.006G039800.1	FAR1	FAR1 family protein
evm.TU.Gh_A03G1071	Medicago_truncatula	MEDTR1G042290.1	M-type	M-type family protein
evm.TU.Gh_A03G1072	Fragaria_vesca	mrna02199.1-v1.0-hybrid	bHLH	transferases, transferring acyl groups
evm.TU.Gh_A03G1075	Pyrus_bretschneideri	Pbr009464.1	MYB	MYB family protein
evm.TU.Gh_A03G1076	Linum_usitatissimum	Lus10043264	YABBY	Protein kinase superfamily protein
evm.TU.Gh_A03G1081	Gossypium_raimondii	Gorai.005G164300.1	WRKY	WRKY DNA-binding protein 75
evm.TU.Gh_A03G1083	Gossypium_raimondii	Gorai.005G164600.2	SBP	Squamosa promoter-binding protein-like (SBP domain) transcription factor family protein
evm.TU.Gh_A03G1086	Pyrus_bretschneideri	Pbr015154.1	CAMTA	CAMTA family protein
evm.TU.Gh_A03G1088	Aquilegia_coerulea	Aquca_100_00034.3	TCP	TCP family protein
evm.TU.Gh_A03G1089	Gossypium_hirsutum	Ghi001048	C2H2	C2H2 family protein
evm.TU.Gh_A03G1090	Physcomitrella_patens_subsp._patens	Pp1s50_82V6.1	LFY	Galactose oxidase/kelch repeat superfamily protein
evm.TU.Gh_A03G1092	Gossypium_raimondii	Gorai.005G166500.2	SBP	squamosa promoter binding protein-like 2
evm.TU.Gh_A03G1094	Malus_domestica	MDP0000272716	NF-YC	nuclear factor Y, subunit C1
evm.TU.Gh_A03G1095	Malus_domestica	MDP0000312598	B3	Pyridoxal phosphate (PLP)-dependent transferases superfamily protein
evm.TU.Gh_A03G1099	Arabidopsis_lyrata	337099	C3H	C3H family protein
evm.TU.Gh_A03G1101	Gossypium_raimondii	Gorai.005G168300.1	NF-YC	nuclear factor Y, subunit C13
evm.TU.Gh_A03G1103	Malus_domestica	MDP0000120576	MYB_related	ELMO/CED-12 family protein
evm.TU.Gh_A03G1104	Oryza_barthii	ObartAA03S_FGP32677	NAC	NAC family protein
evm.TU.Gh_A03G1105	Ostreococcus_sp._RCC809	fgenesh1_pm.chr_1_#_247	C3H	C3H family protein
evm.TU.Gh_A03G1108	Malus_domestica	MDP0000305994	S1Fa-like	Leucine-rich repeat protein kinase family protein
evm.TU.Gh_A03G1109	Arabidopsis_lyrata	311885	bZIP	bZIP family protein
evm.TU.Gh_A03G1113	Linum_usitatissimum	Lus10020727	bHLH	helicase in vascular tissue and tapetum
evm.TU.Gh_A03G1114	Linum_usitatissimum	Lus10031505	NF-YA	lipoxygenase 1
evm.TU.Gh_A03G1115	Artemisia_annua	Aan015255	MYB	MYB family protein
evm.TU.Gh_A03G1120	Malus_domestica	MDP0000247912	bHLH	aspartate kinase 3
evm.TU.Gh_A03G1122	Malus_domestica	MDP0000311595	NF-YA	alpha/beta-Hydrolases superfamily protein
evm.TU.Gh_A03G1123	Vitis_vinifera	GSVIVT01007832001	E2F/DP	Pentatricopeptide repeat (PPR) superfamily protein
evm.TU.Gh_A03G1124	Malus_domestica	MDP0000275412	Trihelix	glyceraldehyde-3-phosphate dehydrogenase C2
evm.TU.Gh_A03G1126	Malus_domestica	MDP0000265619	Nin-like	ABC-2 type transporter family protein
evm.TU.Gh_A03G1127	Vitis_vinifera	GSVIVT01018827001	C3H	DNA binding;zinc ion binding;nucleic acid binding;nucleic acid binding
evm.TU.Gh_A03G1128	Pyrus_bretschneideri	Pbr022137.1	C3H	C3H family protein
evm.TU.Gh_A03G1130	Oryza_barthii	ObartAA03S_FGP29572	MYB_related	MYB_related family protein
evm.TU.Gh_A03G1133	Utricularia_gibba	Scf00343.g15875.t1	ARF	ARF family protein
evm.TU.Gh_A03G1134	Utricularia_gibba	Scf00343.g15875.t1	ARF	ARF family protein
evm.TU.Gh_A03G1136	Gossypium_raimondii	Gorai.005G173300.1	ARR-B	response regulator 11
evm.TU.Gh_A03G1137	Brassica_rapa	Bra030622	bHLH	bHLH family protein
evm.TU.Gh_A03G1139	Physcomitrella_patens_subsp._patens	Pp1s45_229V6.2	bZIP	bZIP family protein
evm.TU.Gh_A03G1142	Triticum_urartu	EMS50882	G2-like	G2-like family protein
evm.TU.Gh_A03G1144	Triticum_aestivum	Tae043957	B3	B3 family protein
evm.TU.Gh_A03G1147	Musa_acuminata	GSMUA_Achr7P08840_001	HD-ZIP	HD-ZIP family protein
evm.TU.Gh_A03G1149	Gossypium_hirsutum	Ghi015674	Dof	Dof family protein
evm.TU.Gh_A03G1152	Selaginella_moellendorffii	157928	C3H	Transducin/WD40 repeat-like superfamily protein
evm.TU.Gh_A03G1155	Physcomitrella_patens_subsp._patens	Pp1s45_229V6.2	bZIP	bZIP family protein
evm.TU.Gh_A03G1158	Phyllostachys_heterocycla	PH01000020G0110	NAC	NAC family protein
evm.TU.Gh_A03G1159	Fragaria_vesca	mrna06093.1-v1.0-hybrid	bHLH	basic helix-loop-helix (bHLH) DNA-binding superfamily protein
evm.TU.Gh_A03G1161	Populus_trichocarpa	Potri.012G137500.1	FAR1	FAR1 family protein
evm.TU.Gh_A03G1162	Populus_trichocarpa	Potri.012G137500.1	FAR1	FAR1 family protein
[truncated: 23,862 more rows]

## Sheet: LM_NEC
Gene	Reference_Species	Ref_Gene	Family	Ref_Gene_Introduction
evm.TU.Gh_A01G0003	Malus_domestica	MDP0000234814	FAR1	FAR1-related sequence 11
evm.TU.Gh_A01G0009	Gossypium_hirsutum	Ghi015674	Dof	Dof family protein
evm.TU.Gh_A01G0013	Gossypium_raimondii	Gorai.002G001900.1	NAC	NAC domain containing protein 36
evm.TU.Gh_A01G0015	Fragaria_vesca	mrna27940.1-v1.0-hybrid	NAC	Protein kinase superfamily protein
evm.TU.Gh_A01G0017	Musa_acuminata	GSMUA_Achr8P08000_001	ERF	ERF family protein
evm.TU.Gh_A01G0020	Lotus_japonicus	chr2.LjT04L10.120.r2.m	NAC	NAC family protein
evm.TU.Gh_A01G0021	Lotus_japonicus	chr2.LjT04L10.120.r2.m	NAC	NAC family protein
evm.TU.Gh_A01G0023	Brassica_rapa	Bra031186	B3	B3 family protein
evm.TU.Gh_A01G0024	Gossypium_raimondii	Gorai.002G003000.1	bZIP	Basic-leucine zipper (bZIP) transcription factor family protein
evm.TU.Gh_A01G0025	Malus_domestica	MDP0000309902	GATA	importin alpha isoform 1
evm.TU.Gh_A01G0028	Micromonas_sp._RCC299	EuGene.1000010508	C3H	C3H family protein
evm.TU.Gh_A01G0030	Brassica_rapa	Bra001729	B3	B3 family protein
evm.TU.Gh_A01G0032	Fragaria_vesca	mrna28785.1-v1.0-hybrid	bHLH	NAD(P)-linked oxidoreductase superfamily protein
evm.TU.Gh_A01G0033	Gossypium_raimondii	Gorai.002G004200.1	DBB	B-box type zinc finger family protein
evm.TU.Gh_A01G0037	Pyrus_bretschneideri	Pbr019774.1	MYB_related	MYB_related family protein
evm.TU.Gh_A01G0038	Gossypium_raimondii	Gorai.002G004700.1	DBB	B-box zinc finger family protein
evm.TU.Gh_A01G0040	Musa_acuminata	GSMUA_Achr1P17680_001	C2H2	C2H2 family protein
evm.TU.Gh_A01G0041	Fragaria_vesca	mrna00537.1-v1.0-hybrid	HB-other	PHD finger family protein / bromo-adjacent homology (BAH) domain-containing protein
evm.TU.Gh_A01G0049	Oryza_barthii	ObartAA03S_FGP19488	MYB	MYB family protein
evm.TU.Gh_A01G0052	Theobroma_cacao	Thecc1EG006951t1	B3	Uncharacterized protein (39%P)
evm.TU.Gh_A01G0053	Theobroma_cacao	Thecc1EG006964t1	B3	Uncharacterized protein (45%P)
evm.TU.Gh_A01G0054	Gossypium_raimondii	Gorai.002G006500.1	B3	AP2/B3-like transcriptional factor family protein
evm.TU.Gh_A01G0055	Brassica_rapa	Bra001729	B3	B3 family protein
evm.TU.Gh_A01G0056	Brassica_rapa	Bra001729	B3	B3 family protein
evm.TU.Gh_A01G0057	Linum_usitatissimum	Lus10043264	YABBY	Protein kinase superfamily protein
evm.TU.Gh_A01G0058	Nelumbo_nucifera	NNU_016191-RA	SBP	SBP family protein
evm.TU.Gh_A01G0063	Malus_domestica	MDP0000263654	B3	Protein of unknown function DUF829, transmembrane 53
evm.TU.Gh_A01G0064	Gossypium_raimondii	Gorai.002G007600.4	B3	AP2/B3-like transcriptional factor family protein
evm.TU.Gh_A01G0065	Malus_domestica	MDP0000268133	HB-other	GroES-like zinc-binding alcohol dehydrogenase family protein
evm.TU.Gh_A01G0074	Jatropha_curcas	Jcr4S02193.10	NF-YB	NF-YB family protein
evm.TU.Gh_A01G0077	Malus_domestica	MDP0000222377	G2-like	Cyclase family protein
evm.TU.Gh_A01G0078	Utricularia_gibba	Scf00764.g21546.t1	S1Fa-like	S1Fa-like family protein
evm.TU.Gh_A01G0083	Musa_acuminata	GSMUA_Achr10P15240_001	Nin-like	Nin-like family protein
evm.TU.Gh_A01G0084	Selaginella_moellendorffii	442874	HRT-like	HRT-like family protein
evm.TU.Gh_A01G0086	Malus_domestica	MDP0000253370	MYB_related	Oxoglutarate/iron-dependent oxygenase
evm.TU.Gh_A01G0090	Oryza_brachyantha	OB11G10730.1	WRKY	WRKY family protein
evm.TU.Gh_A01G0095	Linum_usitatissimum	Lus10022218	bHLH	magnesium transporter 7
evm.TU.Gh_A01G0106	Jatropha_curcas	Jcr4S02193.10	NF-YB	NF-YB family protein
evm.TU.Gh_A01G0110	Brassica_rapa	Bra033767	E2F/DP	E2F/DP family protein
evm.TU.Gh_A01G0119	Gossypium_raimondii	Gorai.002G018000.2	ERF	Integrase-type DNA-binding superfamily protein
evm.TU.Gh_A01G0124	Jatropha_curcas	Jcr4S02805.10	C3H	C3H family protein
evm.TU.Gh_A01G0125	Malus_domestica	MDP0000578301	WRKY	NB-ARC domain-containing disease resistance protein
evm.TU.Gh_A01G0126	Malus_domestica	MDP0000578301	WRKY	NB-ARC domain-containing disease resistance protein
evm.TU.Gh_A01G0127	Jatropha_curcas	Jcr4S02805.10	C3H	C3H family protein
evm.TU.Gh_A01G0129	Jatropha_curcas	Jcr4S02805.10	C3H	C3H family protein
evm.TU.Gh_A01G0135	Gossypium_hirsutum	Ghi010951	C3H	C3H family protein
evm.TU.Gh_A01G0136	Gossypium_hirsutum	Ghi010951	C3H	C3H family protein
evm.TU.Gh_A01G0138	Setaria_italica	Si013186m	Nin-like	Plant regulator RWP-RK family protein
evm.TU.Gh_A01G0139	Gossypium_raimondii	Gorai.002G020300.1	G2-like	GBF\'s pro-rich region-interacting factor 1
evm.TU.Gh_A01G0140	Vitis_vinifera	GSVIVT01018226001	ERF	DNAJ homologue 2
evm.TU.Gh_A01G0144	Malus_domestica	MDP0000266172	Nin-like	Pentatricopeptide repeat (PPR) superfamily protein
evm.TU.Gh_A01G0145	Phyllostachys_heterocycla	PH01000845G0410	ARF	ARF family protein
evm.TU.Gh_A01G0147	Fragaria_vesca	mrna15187.1-v1.0-hybrid	bHLH	Sec14p-like phosphatidylinositol transfer family protein
evm.TU.Gh_A01G0150	Musa_acuminata	GSMUA_Achr2P20130_001	WRKY	WRKY family protein
evm.TU.Gh_A01G0151	Gossypium_hirsutum	Ghi010304	Trihelix	Trihelix family protein
evm.TU.Gh_A01G0152	Oryza_punctata	OpuncBB_FGP24461	G2-like	G2-like family protein
evm.TU.Gh_A01G0157	Gossypium_raimondii	Gorai.002G022300.1	CO-like	B-box type zinc finger protein with CCT domain
evm.TU.Gh_A01G0158	Malus_domestica	MDP0000565292	CO-like	B-box type zinc finger protein with CCT domain
evm.TU.Gh_A01G0159	Helianthus_annuus	Han006117	NAC	NAC family protein
evm.TU.Gh_A01G0160	Fragaria_vesca	mrna24941.1-v1.0-hybrid	DBB	zinc finger (C3HC4-type RING finger) family protein
evm.TU.Gh_A01G0161	Vitis_vinifera	GSVIVT01030079001	FAR1	FAR1-related sequence 10
evm.TU.Gh_A01G0163	Malus_domestica	MDP0000255768	WRKY	FTSH protease 10
evm.TU.Gh_A01G0165	Aegilops_tauschii	EMT05641	FAR1	FAR1 family protein
evm.TU.Gh_A01G0167	Triticum_urartu	EMS53359	WRKY	WRKY family protein
evm.TU.Gh_A01G0172	Malus_domestica	MDP0000238848	ERF	phosphatase-related
evm.TU.Gh_A01G0177	Linum_usitatissimum	Lus10022218	bHLH	magnesium transporter 7
evm.TU.Gh_A01G0178	Oryza_barthii	ObartAA03S_FGP7846	GATA	GATA family protein
evm.TU.Gh_A01G0183	Fragaria_vesca	mrna28785.1-v1.0-hybrid	bHLH	NAD(P)-linked oxidoreductase superfamily protein
evm.TU.Gh_A01G0184	Malus_domestica	MDP0000276982	NAC	NAC domain containing protein 28
evm.TU.Gh_A01G0185	Triticum_urartu	EMS52514	CAMTA	CAMTA family protein
evm.TU.Gh_A01G0193	Zea_mays	GRMZM2G057260_P01	bHLH	bHLH family protein
evm.TU.Gh_A01G0194	Pyrus_bretschneideri	Pbr009464.1	MYB	MYB family protein
evm.TU.Gh_A01G0195	Fragaria_vesca	mrna01596.1-v1.0-hybrid	WRKY	Protein kinase superfamily protein
evm.TU.Gh_A01G0196	Gossypium_raimondii	Gorai.002G027000.1	C3H	Zinc finger C-x8-C-x5-C-x3-H type family protein
evm.TU.Gh_A01G0197	Brassica_rapa	Bra009230	G2-like	G2-like family protein
evm.TU.Gh_A01G0198	Brassica_rapa	Bra009230	G2-like	G2-like family protein
evm.TU.Gh_A01G0200	Brassica_rapa	Bra009230	G2-like	G2-like family protein
evm.TU.Gh_A01G0201	Brassica_rapa	Bra009230	G2-like	G2-like family protein
evm.TU.Gh_A01G0202	Brassica_rapa	Bra009230	G2-like	G2-like family protein
evm.TU.Gh_A01G0203	Brassica_rapa	Bra009230	G2-like	G2-like family protein
evm.TU.Gh_A01G0204	Malus_domestica	MDP0000304904	TCP	cullin 1
evm.TU.Gh_A01G0208	Jatropha_curcas	Jcr4S11886.30	HSF	HSF family protein
evm.TU.Gh_A01G0209	Citrullus_lanatus	Cla022159	MIKC	MADS box transcription factor (AHRD V1 --- Q6RF31_POPTO); contains Interpro domain(s) IPR002100 Transcription factor, MADS-box
evm.TU.Gh_A01G0212	Musa_acuminata	GSMUA_Achr7P25320_001	TCP	TCP family protein
evm.TU.Gh_A01G0217	Gossypium_raimondii	Gorai.002G029200.1	ARR-B	response regulator 1
evm.TU.Gh_A01G0218	Glycine_max	Glyma17g03380.1	ARR-B	response regulator 1
evm.TU.Gh_A01G0219	Gossypium_raimondii	Gorai.002G029400.1	GATA	GATA transcription factor 15
evm.TU.Gh_A01G0221	Malus_domestica	MDP0000309902	GATA	importin alpha isoform 1
evm.TU.Gh_A01G0222	Malus_domestica	MDP0000271513	C2H2	C2H2 and C2HC zinc fingers superfamily protein
evm.TU.Gh_A01G0224	Brassica_rapa	Bra036142	bZIP	bZIP family protein
evm.TU.Gh_A01G0234	Linum_usitatissimum	Lus10025533	B3	Tetratricopeptide repeat (TPR)-like superfamily protein
evm.TU.Gh_A01G0235	Malus_domestica	MDP0000283975	NAC	Protein kinase superfamily protein
evm.TU.Gh_A01G0236	Malus_domestica	MDP0000250177	LBD	3-phosphoinositide-dependent protein kinase-1, putative
evm.TU.Gh_A01G0238	Oryza_sativa_subsp._japonica	LOC_Os06g46400.1	C3H	Japonica Group ATCPSF30/CPSF30, putative, expressed
evm.TU.Gh_A01G0239	Fragaria_vesca	mrna09125.1-v1.0-hybrid	bHLH	Protein kinase superfamily protein
evm.TU.Gh_A01G0240	Oryza_sativa_subsp._indica	BGIOSGA034759-PA	bZIP	Indica Group bZIP family protein
evm.TU.Gh_A01G0244	Malus_domestica	MDP0000183819	bHLH	Pentatricopeptide repeat (PPR) superfamily protein
evm.TU.Gh_A01G0245	Utricularia_gibba	Scf00089.g7885.t1	B3	B3 family protein
evm.TU.Gh_A01G0246	Zea_mays	GRMZM2G062651_P01	VOZ	VOZ family protein
evm.TU.Gh_A01G0247	Oryza_barthii	ObartAA03S_FGP19488	MYB	MYB family protein
evm.TU.Gh_A01G0248	Aegilops_tauschii	EMT28879	ERF	ERF family protein
evm.TU.Gh_A01G0250	Pyrus_bretschneideri	Pbr008477.1	HD-ZIP	HD-ZIP family protein
evm.TU.Gh_A01G0252	Linum_usitatissimum	Lus10030908	bHLH	pentatricopeptide (PPR) repeat-containing protein
evm.TU.Gh_A01G0254	Fragaria_vesca	mrna32207.1-v1.0-hybrid	TALE	cysteine-rich RLK (RECEPTOR-like protein kinase) 42
evm.TU.Gh_A01G0262	Solanum_lycopersicum	Solyc08g074860.1.1	bZIP	eukaryotic translation initiation factor 3G1
evm.TU.Gh_A01G0266	Malus_domestica	MDP0000428265	NAC	Ribosomal protein S5/Elongation factor G/III/V family protein
evm.TU.Gh_A01G0267	Gossypium_raimondii	Gorai.002G036700.1	NAC	NAC (No Apical Meristem) domain transcriptional regulator superfamily protein
evm.TU.Gh_A01G0268	Malus_domestica	MDP0000309874	B3	Pyridoxal phosphate (PLP)-dependent transferases superfamily protein
evm.TU.Gh_A01G0269	Brassica_rapa	Bra001729	B3	B3 family protein
evm.TU.Gh_A01G0270	Brassica_rapa	Bra001729	B3	B3 family protein
evm.TU.Gh_A01G0272	Brassica_rapa	Bra001729	B3	B3 family protein
evm.TU.Gh_A01G0273	Brassica_rapa	Bra001729	B3	B3 family protein
evm.TU.Gh_A01G0275	Malus_domestica	MDP0000296109	MYB	delta subunit of Mt ATP synthase
evm.TU.Gh_A01G0277	Gossypium_raimondii	Gorai.002G037800.1	GeBP	DNA-binding storekeeper protein-related transcriptional regulator
evm.TU.Gh_A01G0278	Theobroma_cacao	Thecc1EG029192t1	C3H	Aldolase-type TIM barrel family protein (75%P)
evm.TU.Gh_A01G0279	Theobroma_cacao	Thecc1EG029192t1	C3H	Aldolase-type TIM barrel family protein (75%P)
evm.TU.Gh_A01G0281	Utricularia_gibba	Scf00063.g6386.t1	GeBP	GeBP family protein
evm.TU.Gh_A01G0282	Oryza_barthii	ObartAA03S_FGP24804	FAR1	FAR1 family protein
evm.TU.Gh_A01G0283	Fragaria_vesca	mrna09125.1-v1.0-hybrid	bHLH	Protein kinase superfamily protein
evm.TU.Gh_A01G0287	Aegilops_tauschii	EMT28005	MYB_related	MYB_related family protein
evm.TU.Gh_A01G0290	Brachypodium_distachyon	Bradi2g44117.1	bHLH	bHLH family protein
evm.TU.Gh_A01G0291	Brachypodium_distachyon	Bradi2g44117.1	bHLH	bHLH family protein
evm.TU.Gh_A01G0293	Brachypodium_distachyon	Bradi2g44117.1	bHLH	bHLH family protein
evm.TU.Gh_A01G0294	Brachypodium_distachyon	Bradi2g44117.1	bHLH	bHLH family protein
evm.TU.Gh_A01G0299	Pyrus_bretschneideri	Pbr002083.1	ERF	ERF family protein
evm.TU.Gh_A01G0300	Fragaria_vesca	mrna27137.1-v1.0-hybrid	STAT	SH2 domain protein B
evm.TU.Gh_A01G0302	Medicago_truncatula	MEDTR5G086580.1	MYB_related	MYB_related family protein
evm.TU.Gh_A01G0304	Nicotiana_tabacum	Nta000199	WRKY	WRKY family protein
evm.TU.Gh_A01G0306	Brassica_rapa	Bra001729	B3	B3 family protein
evm.TU.Gh_A01G0311	Malus_domestica	MDP0000247737	FAR1	FAR1 family protein
evm.TU.Gh_A01G0315	Medicago_truncatula	MEDTR5G092860.1	LBD	LBD family protein
evm.TU.Gh_A01G0316	Malus_domestica	MDP0000578301	WRKY	NB-ARC domain-containing disease resistance protein
evm.TU.Gh_A01G0317	Medicago_truncatula	MEDTR5G092860.1	LBD	LBD family protein
evm.TU.Gh_A01G0320	Gossypium_raimondii	Gorai.002G047200.1	DBB	light-regulated zinc finger protein 1
evm.TU.Gh_A01G0326	Aegilops_tauschii	EMT28879	ERF	ERF family protein
evm.TU.Gh_A01G0327	Utricularia_gibba	Scf00764.g21546.t1	S1Fa-like	S1Fa-like family protein
evm.TU.Gh_A01G0328	Aegilops_tauschii	EMT28879	ERF	ERF family protein
evm.TU.Gh_A01G0329	Fragaria_vesca	mrna32207.1-v1.0-hybrid	TALE	cysteine-rich RLK (RECEPTOR-like protein kinase) 42
evm.TU.Gh_A01G0334	Solanum_tuberosum	PGSC0003DMP400009745	NAC	NAC family protein
evm.TU.Gh_A01G0343	Theobroma_cacao	Thecc1EG029192t1	C3H	Aldolase-type TIM barrel family protein (75%P)
evm.TU.Gh_A01G0355	Cajanus_cajan	C.cajan_44612	S1Fa-like	S1Fa-like family protein
evm.TU.Gh_A01G0358	Brassica_rapa	Bra039779	S1Fa-like	S1Fa-like family protein
evm.TU.Gh_A01G0359	Brassica_rapa	Bra039779	S1Fa-like	S1Fa-like family protein
evm.TU.Gh_A01G0360	Gossypium_raimondii	Gorai.002G052400.4	BES1	BES1/BZR1 homolog 4
evm.TU.Gh_A01G0363	Fragaria_vesca	mrna19889.1-v1.0-hybrid	C3H	disease resistance family protein / LRR family protein
evm.TU.Gh_A01G0365	Arachis_hypogaea	Ahy022700	ERF	ERF family protein
evm.TU.Gh_A01G0366	Oryza_punctata	OpuncBB_FGP12873	bHLH	bHLH family protein
evm.TU.Gh_A01G0374	Malus_domestica	MDP0000276590	Trihelix	Trihelix family protein
evm.TU.Gh_A01G0378	Malus_domestica	MDP0000537221	FAR1	FAR1-related sequence 3
evm.TU.Gh_A01G0382	Jatropha_curcas	Jcr4S02193.10	NF-YB	NF-YB family protein
evm.TU.Gh_A01G0383	Jatropha_curcas	Jcr4S02193.10	NF-YB	NF-YB family protein
evm.TU.Gh_A01G0384	Fragaria_vesca	mrna19889.1-v1.0-hybrid	C3H	disease resistance family protein / LRR family protein
evm.TU.Gh_A01G0391	Aegilops_tauschii	EMT28005	MYB_related	MYB_related family protein
evm.TU.Gh_A01G0393	Gossypium_raimondii	Gorai.002G061900.1	B3	B3 family protein
evm.TU.Gh_A01G0394	Carica_papaya	evm.TU.contig_30133.1	ERF	ERF family protein
evm.TU.Gh_A01G0395	Selaginella_moellendorffii	438544	Trihelix	aspartate/glutamate/uridylate kinase family protein
evm.TU.Gh_A01G0396	Brassica_rapa	Bra013842	GeBP	GeBP family protein
evm.TU.Gh_A01G0401	Gossypium_raimondii	Gorai.005G188700.1	bHLH	BIG PETAL P
evm.TU.Gh_A01G0402	Theobroma_cacao	Thecc1EG016519t1	bHLH	Fiber protein Fb17 (60%P)
evm.TU.Gh_A01G0403	Theobroma_cacao	Thecc1EG016519t1	bHLH	Fiber protein Fb17 (60%P)
evm.TU.Gh_A01G0405	Malus_domestica	MDP0000121180	G2-like	myb-like HTH transcriptional regulator family protein
evm.TU.Gh_A01G0412	Cajanus_cajan	C.cajan_44612	S1Fa-like	S1Fa-like family protein
evm.TU.Gh_A01G0413	Malus_domestica	MDP0000215590	WRKY	P-loop containing nucleoside triphosphate hydrolases superfamily protein
evm.TU.Gh_A01G0414	Gossypium_raimondii	Gorai.002G064500.1	TCP	TEOSINTE BRANCHED 1, cycloidea and PCF transcription factor 3
evm.TU.Gh_A01G0420	Fragaria_vesca	mrna27194.1-v1.0-hybrid	bZIP	homogentisate 1,2-dioxygenase
evm.TU.Gh_A01G0421	Fragaria_vesca	mrna29786.1-v1.0-hybrid	WOX	RAB GTPase homolog A1F
evm.TU.Gh_A01G0422	Linum_usitatissimum	Lus10000643	SBP	Squamosa promoter-binding protein-like (SBP domain) transcription factor family protein
evm.TU.Gh_A01G0423	Linum_usitatissimum	Lus10000643	SBP	Squamosa promoter-binding protein-like (SBP domain) transcription factor family protein
evm.TU.Gh_A01G0424	Linum_usitatissimum	Lus10000643	SBP	Squamosa promoter-binding protein-like (SBP domain) transcription factor family protein
evm.TU.Gh_A01G0425	Malus_domestica	MDP0000320739	bHLH	RING/U-box superfamily protein
evm.TU.Gh_A01G0427	Malus_domestica	MDP0000268133	HB-other	GroES-like zinc-binding alcohol dehydrogenase family protein
evm.TU.Gh_A01G0428	Theobroma_cacao	Thecc1EG046875t1	HB-other	DNA binding protein
evm.TU.Gh_A01G0429	Malus_domestica	MDP0000268133	HB-other	GroES-like zinc-binding alcohol dehydrogenase family protein
evm.TU.Gh_A01G0433	Linum_usitatissimum	Lus10000643	SBP	Squamosa promoter-binding protein-like (SBP domain) transcription factor family protein
evm.TU.Gh_A01G0434	Brassica_rapa	Bra001729	B3	B3 family protein
evm.TU.Gh_A01G0435	Aegilops_tauschii	EMT26392	FAR1	FAR1 family protein
evm.TU.Gh_A01G0437	Vitis_vinifera	GSVIVT01014276001	HD-ZIP	RING/U-box superfamily protein
evm.TU.Gh_A01G0439	Gossypium_raimondii	Gorai.002G067100.1	HD-ZIP	homeobox protein 52
evm.TU.Gh_A01G0443	Physcomitrella_patens_subsp._patens	Pp1s56_2V6.1	BBR-BPC	Protein kinase superfamily protein
evm.TU.Gh_A01G0444	Citrullus_lanatus	Cla014822	bHLH	Uncharacterized basic helix-loop-helix protein (AHRD V1 --- F4IC01_ARATH); contains Interpro domain(s) IPR011598 Helix-loop-helix DNA-binding
evm.TU.Gh_A01G0449	Fragaria_vesca	mrna09125.1-v1.0-hybrid	bHLH	Protein kinase superfamily protein
evm.TU.Gh_A01G0452	Malus_domestica	MDP0000288624	NAC	Transducin/WD40 repeat-like superfamily protein
evm.TU.Gh_A01G0459	Phyllostachys_heterocycla	PH01001474G0470	HB-other	HB-other family protein
evm.TU.Gh_A01G0460	Fragaria_vesca	mrna09125.1-v1.0-hybrid	bHLH	Protein kinase superfamily protein
evm.TU.Gh_A01G0461	Cicer_arietinum	XP_004498230	SBP	SBP family protein
evm.TU.Gh_A01G0466	Aegilops_tauschii	EMT28005	MYB_related	MYB_related family protein
evm.TU.Gh_A01G0467	Oryza_barthii	ObartAA03S_FGP27419	BES1	BES1 family protein
evm.TU.Gh_A01G0469	Oryza_barthii	ObartAA03S_FGP27419	BES1	BES1 family protein
evm.TU.Gh_A01G0475	Populus_trichocarpa	Potri.T074200.1	NAC	NAC family protein
evm.TU.Gh_A01G0476	Brachypodium_distachyon	Bradi3g53502.1	C3H	C3H family protein
evm.TU.Gh_A01G0478	Theobroma_cacao	Thecc1EG029886t1	HSF	Tetratricopeptide repeat-like superfamily protein
evm.TU.Gh_A01G0479	Arabidopsis_thaliana	AT1G64100.2	NAC	pentatricopeptide (PPR) repeat-containing protein
evm.TU.Gh_A01G0481	Brassica_rapa	Bra013842	GeBP	GeBP family protein
evm.TU.Gh_A01G0482	Fragaria_vesca	mrna03778.1-v1.0-hybrid	bZIP	Plasma-membrane choline transporter family protein
evm.TU.Gh_A01G0488	Malus_domestica	MDP0000617021	G2-like	Outer membrane OMP85 family protein
evm.TU.Gh_A01G0492	Musa_acuminata	GSMUA_Achr1P17680_001	C2H2	C2H2 family protein
evm.TU.Gh_A01G0494	Musa_acuminata	GSMUA_Achr1P00070_001	ERF	ERF family protein
evm.TU.Gh_A01G0496	Fragaria_vesca	mrna03900.1-v1.0-hybrid	WRKY	Disease resistance protein (TIR-NBS-LRR class)
evm.TU.Gh_A01G0497	Gossypium_raimondii	Gorai.002G073800.1	NAC	NAC domain containing protein 2
evm.TU.Gh_A01G0500	Malus_domestica	MDP0000309902	GATA	importin alpha isoform 1
evm.TU.Gh_A01G0503	Oryza_barthii	ObartAA03S_FGP13632	bHLH	bHLH family protein
evm.TU.Gh_A01G0505	Lactuca_sativa	Lsa000376	Dof	Dof family protein
evm.TU.Gh_A01G0506	Theobroma_cacao	Thecc1EG015486t1	HD-ZIP	NAD(P)-linked oxidoreductase superfamily protein (78%P)
evm.TU.Gh_A01G0515	Gossypium_raimondii	Gorai.002G075900.1	B3	VP1/ABI3-like 3
evm.TU.Gh_A01G0518	Oryza_brachyantha	OB05G31630.1	WRKY	WRKY family protein
evm.TU.Gh_A01G0520	Fragaria_vesca	mrna28724.1-v1.0-hybrid	FAR1	FAR1-related sequence 5
evm.TU.Gh_A01G0521	Malus_domestica	MDP0000264827	bHLH	BIG PETAL P
evm.TU.Gh_A01G0524	Linum_usitatissimum	Lus10035008	Nin-like	RWP-RK domain-containing protein
evm.TU.Gh_A01G0526	Gossypium_raimondii	Gorai.002G077200.1	MYB	MYB-like 102
evm.TU.Gh_A01G0531	Populus_trichocarpa	Potri.T024100.1	DBB	zinc finger (B-box type) family protein; similar to unknown protein (pir||T05755||; [ co-ortholog (2of2) of At5g54470, ]
evm.TU.Gh_A01G0533	Fragaria_vesca	mrna32207.1-v1.0-hybrid	TALE	cysteine-rich RLK (RECEPTOR-like protein kinase) 42
evm.TU.Gh_A01G0534	Fragaria_vesca	mrna32207.1-v1.0-hybrid	TALE	cysteine-rich RLK (RECEPTOR-like protein kinase) 42
evm.TU.Gh_A01G0535	Fragaria_vesca	mrna32207.1-v1.0-hybrid	TALE	cysteine-rich RLK (RECEPTOR-like protein kinase) 42
evm.TU.Gh_A01G0536	Fragaria_vesca	mrna32207.1-v1.0-hybrid	TALE	cysteine-rich RLK (RECEPTOR-like protein kinase) 42
evm.TU.Gh_A01G0537	Vitis_vinifera	GSVIVT01013228001	MYB_related	pinoid-binding protein 1
evm.TU.Gh_A01G0538	Fragaria_vesca	mrna32207.1-v1.0-hybrid	TALE	cysteine-rich RLK (RECEPTOR-like protein kinase) 42
evm.TU.Gh_A01G0539	Fragaria_vesca	mrna32207.1-v1.0-hybrid	TALE	cysteine-rich RLK (RECEPTOR-like protein kinase) 42
evm.TU.Gh_A01G0541	Fragaria_vesca	mrna32207.1-v1.0-hybrid	TALE	cysteine-rich RLK (RECEPTOR-like protein kinase) 42
evm.TU.Gh_A01G0542	Malus_domestica	MDP0000578301	WRKY	NB-ARC domain-containing disease resistance protein
evm.TU.Gh_A01G0548	Medicago_truncatula	MEDTR3G005900.1	M-type	M-type family protein
evm.TU.Gh_A01G0551	Oryza_sativa_subsp._indica	BGIOSGA028421-PA	C2H2	Indica Group C2H2 family protein
evm.TU.Gh_A01G0555	Malus_domestica	MDP0000245233	bHLH	terpene synthase 14
evm.TU.Gh_A01G0556	Gossypium_raimondii	Gorai.002G080600.1	GRAS	GRAS family transcription factor
evm.TU.Gh_A01G0557	Fragaria_vesca	mrna01596.1-v1.0-hybrid	WRKY	Protein kinase superfamily protein
evm.TU.Gh_A01G0561	Malus_domestica	MDP0000265073	NAC	NAD(P)-binding Rossmann-fold superfamily protein
evm.TU.Gh_A01G0562	Cannabis_sativa	PK21682.1	C2H2	C2H2 family protein
evm.TU.Gh_A01G0564	Utricularia_gibba	Scf00089.g7885.t1	B3	B3 family protein
evm.TU.Gh_A01G0565	Azadirachta_indica	Neem_16119_f_2	bHLH	bHLH family protein
evm.TU.Gh_A01G0566	Gossypium_raimondii	Gorai.002G081900.1	bHLH	basic helix-loop-helix (bHLH) DNA-binding superfamily protein
evm.TU.Gh_A01G0571	Malus_domestica	MDP0000311595	NF-YA	alpha/beta-Hydrolases superfamily protein
evm.TU.Gh_A01G0572	Phyllostachys_heterocycla	PH01000020G0110	NAC	NAC family protein
evm.TU.Gh_A01G0574	Malus_domestica	MDP0000263713	YABBY	ubiquitin 6
evm.TU.Gh_A01G0575	Malus_domestica	MDP0000263713	YABBY	ubiquitin 6
evm.TU.Gh_A01G0577	Solanum_tuberosum	PGSC0003DMP400041646	MYB_related	MYB_related family protein
evm.TU.Gh_A01G0578	Gossypium_hirsutum	Ghi020763	MYB_related	MYB_related family protein
evm.TU.Gh_A01G0580	Solanum_tuberosum	PGSC0003DMP400041646	MYB_related	MYB_related family protein
evm.TU.Gh_A01G0586	Utricularia_gibba	Scf00097.g8337.t1	bZIP	bZIP family protein
evm.TU.Gh_A01G0594	Malus_domestica	MDP0000288192	HB-other	homeobox-1
evm.TU.Gh_A01G0595	Malus_domestica	MDP0000300402	Trihelix	Ras-related small GTP-binding family protein
evm.TU.Gh_A01G0601	Malus_domestica	MDP0000289260	BES1	BES1/BZR1 homolog 4
evm.TU.Gh_A01G0602	Malus_domestica	MDP0000289260	BES1	BES1/BZR1 homolog 4
evm.TU.Gh_A01G0606	Phyllostachys_heterocycla	PH01002606G0040	HSF	HSF family protein
evm.TU.Gh_A01G0615	Oryza_sativa_subsp._indica	BGIOSGA034759-PA	bZIP	Indica Group bZIP family protein
evm.TU.Gh_A01G0618	Zea_mays	GRMZM2G159357_P01	HB-other	HB-other family protein
evm.TU.Gh_A01G0621	Malus_domestica	MDP0000318339	FAR1	calcium-dependent protein kinase 20
evm.TU.Gh_A01G0622	Solanum_tuberosum	PGSC0003DMP400041646	MYB_related	MYB_related family protein
evm.TU.Gh_A01G0624	Cicer_arietinum	XP_004498230	SBP	SBP family protein
evm.TU.Gh_A01G0627	Aegilops_tauschii	EMT03129	bHLH	bHLH family protein
evm.TU.Gh_A01G0630	Carica_papaya	evm.TU.contig_30133.1	ERF	ERF family protein
evm.TU.Gh_A01G0631	Gossypium_raimondii	Gorai.002G089900.1	MYB	myb domain protein 97
evm.TU.Gh_A01G0634	Populus_trichocarpa	Potri.012G137500.1	FAR1	FAR1 family protein
evm.TU.Gh_A01G0637	Arabidopsis_thaliana	AT4G12020.2	WRKY	protein kinase family protein
evm.TU.Gh_A01G0638	Phyllostachys_heterocycla	PH01000046G0930	WRKY	WRKY family protein
evm.TU.Gh_A01G0639	Gossypium_raimondii	Gorai.002G091300.1	WRKY	WRKY family transcription factor
evm.TU.Gh_A01G0646	Oryza_barthii	ObartAA03S_FGP18337	bHLH	bHLH family protein
evm.TU.Gh_A01G0649	Pyrus_bretschneideri	Pbr002083.1	ERF	ERF family protein
evm.TU.Gh_A01G0650	Gossypium_hirsutum	Ghi021199	ERF	ERF family protein
evm.TU.Gh_A01G0651	Malus_domestica	MDP0000305210	Trihelix	Trihelix family protein
evm.TU.Gh_A01G0652	Brassica_rapa	Bra017929	C3H	C3H family protein
evm.TU.Gh_A01G0654	Malus_domestica	MDP0000256621	ARF	auxin response factor 17
evm.TU.Gh_A01G0658	Physcomitrella_patens_subsp._patens	Pp1s45_229V6.2	bZIP	bZIP family protein
evm.TU.Gh_A01G0661	Aegilops_tauschii	EMT20798	MYB_related	MYB_related family protein
evm.TU.Gh_A01G0665	Artemisia_annua	Aan010516	MYB_related	MYB_related family protein
evm.TU.Gh_A01G0680	Vitis_vinifera	GSVIVT01019630001	MIKC	with no lysine (K) kinase 8
evm.TU.Gh_A01G0681	Gossypium_raimondii	Gorai.002G096200.1	WRKY	WRKY family transcription factor family protein
evm.TU.Gh_A01G0682	Gossypium_raimondii	Gorai.002G096300.1	GRAS	scarecrow-like 5
evm.TU.Gh_A01G0685	Malus_domestica	MDP0000293487	C3H	Quinoprotein amine dehydrogenase, beta chain-like; RIC1-like guanyl-nucleotide exchange factor
evm.TU.Gh_A01G0687	Jatropha_curcas	Jcr4S02193.10	NF-YB	NF-YB family protein
evm.TU.Gh_A01G0691	Linum_usitatissimum	Lus10030531	bZIP	Basic-leucine zipper (bZIP) transcription factor family protein
evm.TU.Gh_A01G0696	Brassica_rapa	Bra013842	GeBP	GeBP family protein
evm.TU.Gh_A01G0697	Brassica_rapa	Bra013842	GeBP	GeBP family protein
evm.TU.Gh_A01G0700	Malus_domestica	MDP0000287465	HRT-like	Pentatricopeptide repeat (PPR) superfamily protein
evm.TU.Gh_A01G0703	Artemisia_annua	Aan016735	MYB_related	MYB_related family protein
evm.TU.Gh_A01G0704	Selaginella_moellendorffii	416803	C3H	C3H family protein
evm.TU.Gh_A01G0706	Triticum_urartu	EMS48626	ERF	ERF family protein
evm.TU.Gh_A01G0712	Gossypium_raimondii	Gorai.002G099900.1	NF-YB	nuclear factor Y, subunit B3
evm.TU.Gh_A01G0714	Vitis_vinifera	GSVIVT01030085001	NF-YB	FASCICLIN-like arabinogalactan 2
evm.TU.Gh_A01G0715	Fragaria_vesca	mrna01311.1-v1.0-hybrid	MYB	Oxoglutarate/iron-dependent oxygenase
evm.TU.Gh_A01G0716	Arabidopsis_lyrata	329122	C3H	C3H family protein
evm.TU.Gh_A01G0721	Zea_mays	GRMZM2G024054_P02	MYB_related	MYB_related family protein
evm.TU.Gh_A01G0722	Arabidopsis_thaliana	AT1G64100.2	NAC	pentatricopeptide (PPR) repeat-containing protein
evm.TU.Gh_A01G0725	Oryza_punctata	OpuncBB_FGP24418	bZIP	bZIP family protein
evm.TU.Gh_A01G0726	Oryza_punctata	OpuncBB_FGP24418	bZIP	bZIP family protein
evm.TU.Gh_A01G0727	Malus_domestica	MDP0000184308	WRKY	WRKY DNA-binding protein 11
evm.TU.Gh_A01G0729	Fragaria_vesca	mrna15187.1-v1.0-hybrid	bHLH	Sec14p-like phosphatidylinositol transfer family protein
evm.TU.Gh_A01G0730	Malus_domestica	MDP0000141948	bZIP	VIRE2-interacting protein 1
evm.TU.Gh_A01G0731	Malus_domestica	MDP0000315270	GRAS	Ankyrin repeat family protein
evm.TU.Gh_A01G0734	Brassica_rapa	Bra035708	GATA	GATA family protein
evm.TU.Gh_A01G0737	Zea_mays	GRMZM2G426140_P01	HB-other	HB-other family protein
evm.TU.Gh_A01G0738	Phoenix_dactylifera	PDK_30s849551g004	bHLH	bHLH family protein
evm.TU.Gh_A01G0740	Pyrus_bretschneideri	Pbr010447.1	EIL	EIL family protein
evm.TU.Gh_A01G0741	Arabidopsis_lyrata	915820	G2-like	G2-like family protein
evm.TU.Gh_A01G0742	Solanum_lycopersicum	Solyc02g005290.2.1	GeBP	FKBP-like peptidyl-prolyl cis-trans isomerase family protein
evm.TU.Gh_A01G0744	Cajanus_cajan	C.cajan_44612	S1Fa-like	S1Fa-like family protein
evm.TU.Gh_A01G0745	Utricularia_gibba	Scf00089.g7885.t1	B3	B3 family protein
evm.TU.Gh_A01G0746	Utricularia_gibba	Scf00089.g7885.t1	B3	B3 family protein
evm.TU.Gh_A01G0749	Physcomitrella_patens_subsp._patens	Pp1s48_17V6.1	Trihelix	BTB/POZ domain-containing protein
evm.TU.Gh_A01G0751	Aegilops_tauschii	EMT26392	FAR1	FAR1 family protein
evm.TU.Gh_A01G0754	Gossypium_raimondii	Gorai.003G023300.2	HB-other	centrin2
evm.TU.Gh_A01G0755	Brassica_rapa	Bra039779	S1Fa-like	S1Fa-like family protein
evm.TU.Gh_A01G0760	Musa_acuminata	GSMUA_Achr7P25320_001	TCP	TCP family protein
evm.TU.Gh_A01G0762	Musa_acuminata	GSMUA_Achr7P25320_001	TCP	TCP family protein
evm.TU.Gh_A01G0763	Musa_acuminata	GSMUA_Achr7P25320_001	TCP	TCP family protein
evm.TU.Gh_A01G0767	Fragaria_vesca	mrna32207.1-v1.0-hybrid	TALE	cysteine-rich RLK (RECEPTOR-like protein kinase) 42
evm.TU.Gh_A01G0769	Zea_mays	GRMZM5G899865_P01	bHLH	bHLH family protein
evm.TU.Gh_A01G0770	Gossypium_raimondii	Gorai.002G106300.1	MYB	myb domain protein 63
evm.TU.Gh_A01G0772	Gossypium_raimondii	Gorai.002G107000.1	bHLH	basic helix-loop-helix (bHLH) DNA-binding superfamily protein
evm.TU.Gh_A01G0775	Zea_mays	GRMZM2G153575_P01	Trihelix	Trihelix family protein
evm.TU.Gh_A01G0782	Oryza_sativa_subsp._indica	BGIOSGA035841-PA	MYB_related	Indica Group MYB_related family protein
evm.TU.Gh_A01G0784	Malus_domestica	MDP0000296303	bZIP	abscisic acid responsive elements-binding factor 2
evm.TU.Gh_A01G0785	Malus_domestica	MDP0000275412	Trihelix	glyceraldehyde-3-phosphate dehydrogenase C2
evm.TU.Gh_A01G0794	Fragaria_vesca	mrna29546.1-v1.0-hybrid	bZIP	Protein kinase superfamily protein
evm.TU.Gh_A01G0796	Gossypium_hirsutum	Ghi005795	NF-YC	NF-YC family protein
evm.TU.Gh_A01G0799	Malus_domestica	MDP0000606021	bHLH	aldehyde dehydrogenase 11A3
evm.TU.Gh_A01G0800	Malus_domestica	MDP0000245233	bHLH	terpene synthase 14
evm.TU.Gh_A01G0801	Vitis_vinifera	GSVIVT01032785001	ERF	ZIP metal ion transporter family
evm.TU.Gh_A01G0802	Cannabis_sativa	PK16897.10	YABBY	YABBY family protein
evm.TU.Gh_A01G0803	Capsella_rubella	Carubv10003996m	bHLH	basic helix-loop-helix (bHLH) DNA-binding superfamily protein
evm.TU.Gh_A01G0806	Gossypium_raimondii	Gorai.002G111200.1	NAC	NAC (No Apical Meristem) domain transcriptional regulator superfamily protein
evm.TU.Gh_A01G0810	Jatropha_curcas	Jcr4S00541.20	NF-YB	NF-YB family protein
evm.TU.Gh_A01G0812	Gossypium_raimondii	Gorai.002G112200.1	SBP	squamosa promoter binding protein-like 14
evm.TU.Gh_A01G0813	Artemisia_annua	Aan015255	MYB	MYB family protein
evm.TU.Gh_A01G0815	Malus_domestica	MDP0000121180	G2-like	myb-like HTH transcriptional regulator family protein
evm.TU.Gh_A01G0821	Musa_acuminata	GSMUA_Achr7P25320_001	TCP	TCP family protein
evm.TU.Gh_A01G0826	Malus_domestica	MDP0000275412	Trihelix	glyceraldehyde-3-phosphate dehydrogenase C2
evm.TU.Gh_A01G0827	Ostreococcus_sp._RCC809	e_gw1.2.36.1	C3H	C3H family protein
evm.TU.Gh_A01G0828	Pyrus_bretschneideri	Pbr002083.1	ERF	ERF family protein
evm.TU.Gh_A01G0829	Zea_mays	GRMZM2G356718_P01	MYB_related	MYB_related family protein
evm.TU.Gh_A01G0830	Triticum_aestivum	Tae063262	GRAS	GRAS family protein
evm.TU.Gh_A01G0831	Physcomitrella_patens_subsp._patens	Pp1s50_82V6.1	LFY	Galactose oxidase/kelch repeat superfamily protein
evm.TU.Gh_A01G0832	Medicago_truncatula	MEDTR4G159020.1	CPP	CPP family protein
evm.TU.Gh_A01G0834	Brassica_rapa	Bra017929	C3H	C3H family protein
evm.TU.Gh_A01G0838	Linum_usitatissimum	Lus10012250	WOX	high mobility group B3
evm.TU.Gh_A01G0842	Fragaria_vesca	mrna01596.1-v1.0-hybrid	WRKY	Protein kinase superfamily protein
evm.TU.Gh_A01G0844	Gossypium_raimondii	Gorai.002G115800.2	Nin-like	Plant regulator RWP-RK family protein
evm.TU.Gh_A01G0848	Fragaria_vesca	mrna18483.1-v1.0-hybrid	M-type	cyclin b3;1
evm.TU.Gh_A01G0852	Arabidopsis_thaliana	AT1G64100.2	NAC	pentatricopeptide (PPR) repeat-containing protein
evm.TU.Gh_A01G0853	Vitis_vinifera	GSVIVT01032781001	Trihelix	Tetratricopeptide repeat (TPR)-like superfamily protein
evm.TU.Gh_A01G0856	Arabidopsis_thaliana	AT1G64100.2	NAC	pentatricopeptide (PPR) repeat-containing protein
evm.TU.Gh_A01G0857	Selaginella_moellendorffii	442874	HRT-like	HRT-like family protein
evm.TU.Gh_A01G0858	Brassica_rapa	Bra013812	MIKC	MIKC family protein
evm.TU.Gh_A01G0864	Malus_domestica	MDP0000255768	WRKY	FTSH protease 10
evm.TU.Gh_A01G0870	Oryza_barthii	ObartAA03S_FGP14057	G2-like	G2-like family protein
evm.TU.Gh_A01G0874	Picea_abies	MA_173829g0020	NAC	NAC family protein
evm.TU.Gh_A01G0875	Picea_abies	MA_173829g0020	NAC	NAC family protein
evm.TU.Gh_A01G0876	Linum_usitatissimum	Lus10030581	bHLH	pentatricopeptide (PPR) repeat-containing protein
evm.TU.Gh_A01G0878	Glycine_max	Glyma03g38675.1	bHLH	Pentatricopeptide repeat (PPR) superfamily protein
evm.TU.Gh_A01G0883	Zea_mays	GRMZM2G396451_P01	GATA	GATA family protein
evm.TU.Gh_A01G0887	Musa_acuminata	GSMUA_Achr1P26400_001	bZIP	bZIP family protein
evm.TU.Gh_A01G0888	Gossypium_raimondii	Gorai.002G122200.3	bZIP	Basic-leucine zipper (bZIP) transcription factor family protein
evm.TU.Gh_A01G0891	Fragaria_vesca	mrna09125.1-v1.0-hybrid	bHLH	Protein kinase superfamily protein
evm.TU.Gh_A01G0894	Fragaria_vesca	mrna17794.1-v1.0-hybrid	LBD	3-phosphoinositide-dependent protein kinase-1, putative
evm.TU.Gh_A01G0898	Musa_acuminata	GSMUA_Achr10P17130_001	bHLH	bHLH family protein
evm.TU.Gh_A01G0902	Gossypium_raimondii	Gorai.002G123600.1	C2H2	C2H2-like zinc finger protein
evm.TU.Gh_A01G0906	Zea_mays	GRMZM5G899865_P01	bHLH	bHLH family protein
evm.TU.Gh_A01G0908	Gossypium_raimondii	Gorai.002G124400.1	ARF	Transcriptional factor B3 family protein / auxin-responsive factor AUX/IAA-related
evm.TU.Gh_A01G0911	Capsella_rubella	Carubv10009292m	C3H	Zinc finger C-x8-C-x5-C-x3-H type family protein
evm.TU.Gh_A01G0912	Fragaria_vesca	mrna13309.1-v1.0-hybrid	FAR1	FAR1-related sequence 5
evm.TU.Gh_A01G0913	Gossypium_raimondii	Gorai.002G124900.7	BBR-BPC	basic pentacysteine 6
evm.TU.Gh_A01G0916	Fragaria_vesca	mrna15237.1-v1.0-hybrid	DBB	Forkhead-associated (FHA) domain-containing protein
evm.TU.Gh_A01G0919	Gossypium_raimondii	Gorai.002G125600.1	SRS	SHI-related sequence 5
evm.TU.Gh_A01G0921	Oryza_punctata	OpuncBB_FGP3080	LBD	LBD family protein
evm.TU.Gh_A01G0922	Vitis_vinifera	GSVIVT01019717001	ERF	nodulin MtN21 /EamA-like transporter family protein
evm.TU.Gh_A01G0925	Azadirachta_indica	Neem_16119_f_2	bHLH	bHLH family protein
evm.TU.Gh_A01G0928	Azadirachta_indica	Neem_6059_f_3	TALE	TALE family protein
evm.TU.Gh_A01G0932	Malus_domestica	MDP0000312382	MIKC	gamma carbonic anhydrase-like 2
evm.TU.Gh_A01G0933	Malus_domestica	MDP0000251244	B3	NAD(P)-binding Rossmann-fold superfamily protein
evm.TU.Gh_A01G0935	Medicago_truncatula	MEDTR4G159020.1	CPP	CPP family protein
evm.TU.Gh_A01G0938	Gossypium_raimondii	Gorai.002G127500.1	ZF-HD	homeobox protein 33
evm.TU.Gh_A01G0939	Malus_domestica	MDP0000322059	LBD	Leucine-rich repeat protein kinase family protein
evm.TU.Gh_A01G0945	Amborella_trichopoda	evm_27.model.AmTr_v1.0_scaffold00027.150	C3H	C3H family protein
evm.TU.Gh_A01G0946	Lactuca_sativa	Lsa004479	C3H	C3H family protein
evm.TU.Gh_A01G0949	Aegilops_tauschii	EMT08992	MYB_related	MYB_related family protein
evm.TU.Gh_A01G0953	Linum_usitatissimum	Lus10012302	HB-other	Homeodomain-like transcriptional regulator
evm.TU.Gh_A01G0959	Triticum_urartu	EMS59827	ERF	ERF family protein
evm.TU.Gh_A01G0961	Gossypium_raimondii	Gorai.002G130300.1	B3	AP2/B3-like transcriptional factor family protein
evm.TU.Gh_A01G0964	Malus_domestica	MDP0000281804	LBD	Disease resistance protein (CC-NBS-LRR class) family
evm.TU.Gh_A01G0965	Fragaria_vesca	mrna26188.1-v1.0-hybrid	NF-YB	Protein of unknown function, DUF617
evm.TU.Gh_A01G0970	Malus_domestica	MDP0000263654	B3	Protein of unknown function DUF829, transmembrane 53
evm.TU.Gh_A01G0971	Gossypium_raimondii	Gorai.002G131600.1	B3	AP2/B3-like transcriptional factor family protein
evm.TU.Gh_A01G0974	Brassica_rapa	Bra037010	B3	B3 family protein
evm.TU.Gh_A01G0977	Oryza_punctata	OpuncBB_FGP31102	bHLH	bHLH family protein
evm.TU.Gh_A01G0978	Malus_domestica	MDP0000254227	ERF	Tetratricopeptide repeat (TPR)-like superfamily protein
evm.TU.Gh_A01G0979	Vitis_vinifera	GSVIVT01031747001	ERF	Integrase-type DNA-binding superfamily protein
evm.TU.Gh_A01G0984	Gossypium_hirsutum	Ghi006692	C2H2	C2H2 family protein
evm.TU.Gh_A01G0987	Oryza_barthii	ObartAA03S_FGP4185	SRS	SRS family protein
evm.TU.Gh_A01G0988	Cajanus_cajan	C.cajan_44612	S1Fa-like	S1Fa-like family protein
evm.TU.Gh_A01G0991	Zea_mays	GRMZM2G546369_P01	MYB_related	MYB_related family protein
evm.TU.Gh_A01G0992	Theobroma_cacao	Thecc1EG021580t1	WRKY	RNI-like superfamily protein (71%P)
evm.TU.Gh_A01G0994	Fragaria_vesca	mrna19889.1-v1.0-hybrid	C3H	disease resistance family protein / LRR family protein
evm.TU.Gh_A01G0996	Utricularia_gibba	Scf00089.g7885.t1	B3	B3 family protein
evm.TU.Gh_A01G0997	Gossypium_raimondii	Gorai.002G134600.1	ERF	related to AP2 1
evm.TU.Gh_A01G0998	Gossypium_hirsutum	Ghi006586	WOX	WOX family protein
evm.TU.Gh_A01G0999	Fragaria_vesca	mrna09127.1-v1.0-hybrid	NAC	poly(A) binding protein 8
evm.TU.Gh_A01G1002	Oryza_barthii	ObartAA03S_FGP14519	bHLH	bHLH family protein
evm.TU.Gh_A01G1004	Malus_domestica	MDP0000287465	HRT-like	Pentatricopeptide repeat (PPR) superfamily protein
evm.TU.Gh_A01G1008	Gossypium_raimondii	Gorai.002G135900.1	bZIP	basic leucine-zipper 5
evm.TU.Gh_A01G1019	Oryza_barthii	ObartAA03S_FGP14778	LBD	LBD family protein
evm.TU.Gh_A01G1023	Fragaria_vesca	mrna02643.1-v1.0-hybrid	MYB	myb domain protein 68
evm.TU.Gh_A01G1027	Artemisia_annua	Aan019080	ERF	ERF family protein
evm.TU.Gh_A01G1034	Gossypium_raimondii	Gorai.002G137900.1	bHLH	beta HLH protein 93
evm.TU.Gh_A01G1035	Oryza_sativa_subsp._japonica	LOC_Os11g12360.1	M-type	Japonica Group transposon protein, putative, CACTA, En/Spm sub-class, expressed
evm.TU.Gh_A01G1038	Malus_domestica	MDP0000121221	SBP	TRAF-type zinc finger-related
evm.TU.Gh_A01G1041	Gossypium_raimondii	Gorai.002G138300.1	GATA	ZIM-like 1
evm.TU.Gh_A01G1044	Malus_domestica	MDP0000121180	G2-like	myb-like HTH transcriptional regulator family protein
evm.TU.Gh_A01G1047	Utricularia_gibba	Scf00343.g15875.t1	ARF	ARF family protein
evm.TU.Gh_A01G1048	Zea_mays	GRMZM2G104268_P01	FAR1	FAR1 family protein
evm.TU.Gh_A01G1050	Gossypium_raimondii	Gorai.002G139000.1	MYB_related	Homeodomain-like superfamily protein
evm.TU.Gh_A01G1051	Gossypium_raimondii	Gorai.009G279300.1	bHLH	kinase interacting family protein
evm.TU.Gh_A01G1052	Gossypium_raimondii	Gorai.009G279300.1	bHLH	kinase interacting family protein
evm.TU.Gh_A01G1056	Populus_trichocarpa	Potri.002G097700.5	C2H2	similar to DNA-binding protein-related; similar to DNA-binding protein-related; [ co-ortholog (1of2) of At1g22310, ]
evm.TU.Gh_A01G1061	Arabidopsis_thaliana	AT4G38070.1	bHLH	basic helix-loop-helix (bHLH) DNA-binding superfamily protein
evm.TU.Gh_A01G1062	Malus_domestica	MDP0000254187	TALE	KNOTTED1-like homeobox gene 6
evm.TU.Gh_A01G1064	Malus_domestica	MDP0000263576	GRAS	exocyst subunit exo70 family protein C2
evm.TU.Gh_A01G1068	Theobroma_cacao	Thecc1EG011985t1	C2H2	DNA glycosylase superfamily protein (64%P)
evm.TU.Gh_A01G1069	Utricularia_gibba	Scf00007.g1310.t1	MIKC	MIKC family protein
evm.TU.Gh_A01G1073	Phyllostachys_heterocycla	PH01002606G0040	HSF	HSF family protein
evm.TU.Gh_A01G1076	Oryza_sativa_subsp._indica	BGIOSGA034759-PA	bZIP	Indica Group bZIP family protein
evm.TU.Gh_A01G1078	Malus_domestica	MDP0000304904	TCP	cullin 1
evm.TU.Gh_A01G1079	Malus_domestica	MDP0000265619	Nin-like	ABC-2 type transporter family protein
evm.TU.Gh_A01G1086	Malus_domestica	MDP0000263713	YABBY	ubiquitin 6
evm.TU.Gh_A01G1089	Gossypium_raimondii	Gorai.002G142700.2	MIKC	K-box region and MADS-box transcription factor family protein
evm.TU.Gh_A01G1090	Oryza_sativa_subsp._indica	BGIOSGA033765-PA	GATA	Indica Group GATA family protein
evm.TU.Gh_A01G1091	Brassica_rapa	Bra033767	E2F/DP	E2F/DP family protein
evm.TU.Gh_A01G1093	Fragaria_vesca	mrna11939.1-v1.0-hybrid	HD-ZIP	homeobox protein 6
evm.TU.Gh_A01G1094	Malus_domestica	MDP0000318339	FAR1	calcium-dependent protein kinase 20
evm.TU.Gh_A01G1097	Gossypium_hirsutum	Ghi017775	MYB_related	MYB_related family protein
evm.TU.Gh_A01G1100	Solanum_tuberosum	PGSC0003DMP400025709	AP2	AP2 family protein
evm.TU.Gh_A01G1102	Jatropha_curcas	Jcr4S06752.20	FAR1	FAR1 family protein
evm.TU.Gh_A01G1103	Malus_domestica	MDP0000254227	ERF	Tetratricopeptide repeat (TPR)-like superfamily protein
evm.TU.Gh_A01G1105	Gossypium_raimondii	Gorai.009G085700.1	bZIP	Basic-leucine zipper (bZIP) transcription factor family protein
evm.TU.Gh_A01G1106	Gossypium_raimondii	Gorai.002G152300.1	C3H	CCCH-type zinc finger protein with ARM repeat domain
evm.TU.Gh_A01G1116	Zea_mays	GRMZM2G088440_P01	TCP	TCP family protein
evm.TU.Gh_A01G1117	Oryza_punctata	OpuncBB_FGP6391	bZIP	bZIP family protein
evm.TU.Gh_A01G1121	Carica_papaya	evm.model.supercontig_146.5	bZIP	bZIP family protein
evm.TU.Gh_A01G1123	Malus_domestica	MDP0000265619	Nin-like	ABC-2 type transporter family protein
evm.TU.Gh_A01G1128	Ricinus_communis	29769.m000449	C2H2	hypothetical protein
evm.TU.Gh_A01G1132	Linum_usitatissimum	Lus10043264	YABBY	Protein kinase superfamily protein
evm.TU.Gh_A01G1145	Glycine_max	Glyma12g30975.1	bZIP	alpha/beta-Hydrolases superfamily protein
evm.TU.Gh_A01G1148	Oryza_sativa_subsp._japonica	LOC_Os11g05340.1	FAR1	Japonica Group transposon protein, putative, unclassified, expressed
evm.TU.Gh_A01G1150	Malus_domestica	MDP0000574105	LBD	centromere/kinetochore protein, putative (ZW10)
evm.TU.Gh_A01G1153	Gossypium_raimondii	Gorai.002G159600.1	Trihelix	Duplicated homeodomain-like superfamily protein
evm.TU.Gh_A01G1158	Coccomyxa_sp._C-169	Genemark1.5361_g	bHLH	bHLH family protein
evm.TU.Gh_A01G1162	Malus_domestica	MDP0000242596	WRKY	Protein kinase superfamily protein
evm.TU.Gh_A01G1166	Malus_domestica	MDP0000261185	FAR1	Protein kinase superfamily protein
evm.TU.Gh_A01G1168	Phoenix_dactylifera	PDK_30s839611g001	FAR1	FAR1 family protein
evm.TU.Gh_A01G1169	Nelumbo_nucifera	NNU_016725-RA	GRAS	GRAS family protein
evm.TU.Gh_A01G1172	Ricinus_communis	27791.m000083	NF-X1	nuclear transcription factor, X-box binding, putative
evm.TU.Gh_A01G1177	Aegilops_tauschii	EMT26392	FAR1	FAR1 family protein
evm.TU.Gh_A01G1183	Oryza_barthii	ObartAA03S_FGP13798	C3H	C3H family protein
evm.TU.Gh_A01G1184	Zea_mays	GRMZM2G351232_P01	E2F/DP	E2F/DP family protein
evm.TU.Gh_A01G1185	Oryza_barthii	ObartAA03S_FGP31495	C2H2	C2H2 family protein
evm.TU.Gh_A01G1186	Gossypium_hirsutum	Ghi005123	BBR-BPC	BBR-BPC family protein
evm.TU.Gh_A01G1188	Gossypium_raimondii	Gorai.002G169000.1	Trihelix	Homeodomain-like superfamily protein
evm.TU.Gh_A01G1190	Malus_domestica	MDP0000247912	bHLH	aspartate kinase 3
evm.TU.Gh_A01G1191	Fragaria_vesca	mrna31023.1-v1.0-hybrid	C3H	Major facilitator superfamily protein
evm.TU.Gh_A01G1192	Malus_domestica	MDP0000284588	GeBP	glutamate decarboxylase 4
evm.TU.Gh_A01G1197	Ricinus_communis	27791.m000083	NF-X1	nuclear transcription factor, X-box binding, putative
evm.TU.Gh_A01G1198	Eucalyptus_grandis	Eucgr.I00868.1	FAR1	FAR1-related sequence 10
evm.TU.Gh_A01G1199	Malus_domestica	MDP0000254650	bHLH	NAD(P)-linked oxidoreductase superfamily protein
evm.TU.Gh_A01G1203	Fragaria_vesca	mrna32207.1-v1.0-hybrid	TALE	cysteine-rich RLK (RECEPTOR-like protein kinase) 42
evm.TU.Gh_A01G1204	Malus_domestica	MDP0000395022	C3H	Remorin family protein
evm.TU.Gh_A01G1208	Oryza_barthii	ObartAA03S_FGP10198	MYB_related	MYB_related family protein
evm.TU.Gh_A01G1212	Musa_acuminata	GSMUA_Achr2P12930_001	NF-YA	NF-YA family protein
evm.TU.Gh_A01G1213	Phyllostachys_heterocycla	PH01001474G0470	HB-other	HB-other family protein
evm.TU.Gh_A01G1215	Linum_usitatissimum	Lus10025533	B3	Tetratricopeptide repeat (TPR)-like superfamily protein
evm.TU.Gh_A01G1218	Malus_domestica	MDP0000311595	NF-YA	alpha/beta-Hydrolases superfamily protein
evm.TU.Gh_A01G1219	Malus_domestica	MDP0000746803	HSF	EF hand calcium-binding protein family
evm.TU.Gh_A01G1222	Oryza_punctata	OpuncBB_FGP9860	CPP	CPP family protein
evm.TU.Gh_A01G1226	Oryza_barthii	ObartAA03S_FGP13190	MYB_related	MYB_related family protein
evm.TU.Gh_A01G1227	Pyrus_bretschneideri	Pbr002083.1	ERF	ERF family protein
evm.TU.Gh_A01G1228	Oryza_barthii	ObartAA03S_FGP29572	MYB_related	MYB_related family protein
evm.TU.Gh_A01G1231	Malus_domestica	MDP0000264827	bHLH	BIG PETAL P
evm.TU.Gh_A01G1242	Gossypium_hirsutum	Ghi008907	GRAS	GRAS family protein
evm.TU.Gh_A01G1249	Brassica_rapa	Bra013812	MIKC	MIKC family protein
evm.TU.Gh_A01G1252	Gossypium_raimondii	Gorai.002G178400.1	WOX	WUSCHEL related homeobox 1
evm.TU.Gh_A01G1261	Pyrus_bretschneideri	Pbr011696.1	bHLH	bHLH family protein
evm.TU.Gh_A01G1263	Arabidopsis_lyrata	311885	bZIP	bZIP family protein
evm.TU.Gh_A01G1265	Gossypium_raimondii	Gorai.002G180300.1	MYB	myb domain protein 4
evm.TU.Gh_A01G1266	Malus_domestica	MDP0000315764	M-type	Protein of unknown function (DUF179)
evm.TU.Gh_A01G1268	Malus_domestica	MDP0000265619	Nin-like	ABC-2 type transporter family protein
evm.TU.Gh_A01G1270	Populus_trichocarpa	Potri.006G039800.1	FAR1	FAR1 family protein
evm.TU.Gh_A01G1272	Malus_domestica	MDP0000284588	GeBP	glutamate decarboxylase 4
evm.TU.Gh_A01G1273	Gossypium_raimondii	Gorai.002G181600.1	WRKY	WRKY DNA-binding protein 75
evm.TU.Gh_A01G1274	Gossypium_raimondii	Gorai.002G181700.2	SBP	Squamosa promoter-binding protein-like (SBP domain) transcription factor family protein
evm.TU.Gh_A01G1276	Pyrus_bretschneideri	Pbr015154.1	CAMTA	CAMTA family protein
evm.TU.Gh_A01G1279	Gossypium_hirsutum	Ghi001048	C2H2	C2H2 family protein
evm.TU.Gh_A01G1280	Physcomitrella_patens_subsp._patens	Pp1s50_82V6.1	LFY	Galactose oxidase/kelch repeat superfamily protein
evm.TU.Gh_A01G1281	Gossypium_raimondii	Gorai.002G182700.4	SBP	squamosa promoter binding protein-like 2
evm.TU.Gh_A01G1282	Oryza_sativa_subsp._indica	BGIOSGA023462-PA	C3H	Indica Group C3H family protein
evm.TU.Gh_A01G1288	Gossypium_raimondii	Gorai.002G190600.1	Trihelix	Homeodomain-like superfamily protein
evm.TU.Gh_A01G1289	Malus_domestica	MDP0000464809	GRAS	alpha/beta-Hydrolases superfamily protein
evm.TU.Gh_A01G1291	Populus_trichocarpa	Potri.012G137500.1	FAR1	FAR1 family protein
evm.TU.Gh_A01G1292	Arabidopsis_thaliana	AT4G38070.1	bHLH	basic helix-loop-helix (bHLH) DNA-binding superfamily protein
evm.TU.Gh_A01G1293	Capsella_rubella	Carubv10003996m	bHLH	basic helix-loop-helix (bHLH) DNA-binding superfamily protein
evm.TU.Gh_A01G1296	Oryza_barthii	ObartAA03S_FGP16125	B3	B3 family protein
evm.TU.Gh_A01G1303	Selaginella_moellendorffii	157928	C3H	Transducin/WD40 repeat-like superfamily protein
evm.TU.Gh_A01G1309	Fragaria_vesca	mrna06093.1-v1.0-hybrid	bHLH	basic helix-loop-helix (bHLH) DNA-binding superfamily protein
evm.TU.Gh_A01G1311	Musa_acuminata	GSMUA_Achr7P25320_001	TCP	TCP family protein
evm.TU.Gh_A01G1313	Oryza_sativa_subsp._indica	BGIOSGA035841-PA	MYB_related	Indica Group MYB_related family protein
evm.TU.Gh_A01G1320	Phyllostachys_heterocycla	PH01001113G0580	MIKC	MIKC family protein
evm.TU.Gh_A01G1322	Malus_domestica	MDP0000265619	Nin-like	ABC-2 type transporter family protein
evm.TU.Gh_A01G1325	Malus_domestica	MDP0000252095	TALE	KNOTTED-like from Arabidopsis thaliana
evm.TU.Gh_A01G1327	Gossypium_raimondii	Gorai.008G201000.2	WRKY	Calmodulin binding protein-like
evm.TU.Gh_A01G1331	Oryza_barthii	ObartAA03S_FGP32677	NAC	NAC family protein
evm.TU.Gh_A01G1337	Medicago_truncatula	MEDTR4G159020.1	CPP	CPP family protein
evm.TU.Gh_A01G1338	Malus_domestica	MDP0000304904	TCP	cullin 1
evm.TU.Gh_A01G1340	Picea_sitchensis	Psi011812	C2H2	C2H2 family protein
evm.TU.Gh_A01G1343	Pyrus_bretschneideri	Pbr023394.1	C2H2	C2H2 family protein
evm.TU.Gh_A01G1344	Linum_usitatissimum	Lus10020652	Trihelix	Tetratricopeptide repeat (TPR)-like superfamily protein
evm.TU.Gh_A01G1349	Nelumbo_nucifera	NNU_000849-RA	M-type	M-type family protein
evm.TU.Gh_A01G1350	Theobroma_cacao	Thecc1EG000515t1	B3	Cytochrome P450 (71%P)
evm.TU.Gh_A01G1355	Oryza_punctata	OpuncBB_FGP3493	MYB	MYB family protein
evm.TU.Gh_A01G1383	Triticum_aestivum	Tae037976	bZIP	bZIP family protein
evm.TU.Gh_A01G1384	Fragaria_vesca	mrna26696.1-v1.0-hybrid	bHLH	actin depolymerizing factor 1
evm.TU.Gh_A01G1385	Oryza_punctata	OpuncBB_FGP24461	G2-like	G2-like family protein
evm.TU.Gh_A01G1387	Gossypium_hirsutum	Ghi005626	MYB	MYB family protein
evm.TU.Gh_A01G1388	Phyllostachys_heterocycla	PH01001490G0340	MYB_related	MYB_related family protein
evm.TU.Gh_A01G1389	Malus_domestica	MDP0000255768	WRKY	FTSH protease 10
evm.TU.Gh_A01G1392	Malus_domestica	MDP0000180376	bHLH	RAB GTPase homolog A4D
evm.TU.Gh_A01G1397	Oryza_punctata	OpuncBB_FGP22587	MYB_related	MYB_related family protein
evm.TU.Gh_A01G1398	Gossypium_raimondii	Gorai.002G197800.3	bZIP	Basic-leucine zipper (bZIP) transcription factor family protein
evm.TU.Gh_A01G1399	Utricularia_gibba	Scf00007.g1310.t1	MIKC	MIKC family protein
evm.TU.Gh_A01G1403	Brassica_rapa	Bra026967	bHLH	bHLH family protein
evm.TU.Gh_A01G1404	Lotus_japonicus	chr2.LjT04L10.120.r2.m	NAC	NAC family protein
evm.TU.Gh_A01G1410	Brassica_rapa	Bra037130	Nin-like	Nin-like family protein
evm.TU.Gh_A01G1411	Brassica_rapa	Bra037130	Nin-like	Nin-like family protein
evm.TU.Gh_A01G1416	Triticum_aestivum	Tae048710	NAC	NAC family protein
evm.TU.Gh_A01G1420	Linum_usitatissimum	Lus10030908	bHLH	pentatricopeptide (PPR) repeat-containing protein
evm.TU.Gh_A01G1425	Fragaria_vesca	mrna27940.1-v1.0-hybrid	NAC	Protein kinase superfamily protein
evm.TU.Gh_A01G1426	Arabidopsis_lyrata	889097	STAT	STAT family protein
evm.TU.Gh_A01G1428	Arabidopsis_lyrata	901333	B3	B3 family protein
evm.TU.Gh_A01G1431	Zea_mays	GRMZM2G021475_P01	HB-other	HB-other family protein
evm.TU.Gh_A01G1432	Capsicum_annuum	Can007214	YABBY	YABBY family protein
evm.TU.Gh_A01G1433	Populus_trichocarpa	Potri.012G137500.1	FAR1	FAR1 family protein
evm.TU.Gh_A01G1436	Oryza_sativa_subsp._indica	BGIOSGA030830-PA	MYB	Indica Group MYB family protein
evm.TU.Gh_A01G1454	Fragaria_vesca	mrna01596.1-v1.0-hybrid	WRKY	Protein kinase superfamily protein
evm.TU.Gh_A01G1456	Brassica_rapa	Bra013812	MIKC	MIKC family protein
evm.TU.Gh_A01G1462	Fragaria_vesca	mrna18483.1-v1.0-hybrid	M-type	cyclin b3;1
evm.TU.Gh_A01G1463	Arabidopsis_lyrata	311885	bZIP	bZIP family protein
evm.TU.Gh_A01G1468	Gossypium_raimondii	Gorai.002G206700.4	Nin-like	Plant regulator RWP-RK family protein
evm.TU.Gh_A01G1471	Gossypium_raimondii	Gorai.006G165300.1	TCP	TCP family transcription factor
evm.TU.Gh_A01G1472	Gossypium_raimondii	Gorai.002G207000.1	bZIP	Basic-leucine zipper (bZIP) transcription factor family protein
evm.TU.Gh_A01G1475	Gossypium_hirsutum	Ghi015674	Dof	Dof family protein
evm.TU.Gh_A01G1476	Triticum_urartu	EMS53227	TCP	TCP family protein
evm.TU.Gh_A01G1477	Gossypium_raimondii	Gorai.002G207600.1	WRKY	WRKY DNA-binding protein 9
evm.TU.Gh_A01G1478	Malus_domestica	MDP0000574910	Trihelix	RNA-metabolising metallo-beta-lactamase family protein
evm.TU.Gh_A01G1486	Brassica_rapa	Bra007840	B3	B3 family protein
evm.TU.Gh_A01G1487	Malus_domestica	MDP0000449389	M-type	Peroxidase superfamily protein
evm.TU.Gh_A01G1501	Selaginella_moellendorffii	441667	CAMTA	signal responsive 1
evm.TU.Gh_A01G1502	Gossypium_raimondii	Gorai.002G211500.1	bHLH	basic helix-loop-helix (bHLH) DNA-binding superfamily protein
evm.TU.Gh_A01G1503	Populus_trichocarpa	Potri.016G025800.2	GRAS	GRAS family protein
evm.TU.Gh_A01G1504	Artemisia_annua	Aan015958	C3H	C3H family protein
evm.TU.Gh_A01G1507	Cajanus_cajan	C.cajan_44612	S1Fa-like	S1Fa-like family protein
evm.TU.Gh_A01G1514	Mimulus_guttatus	mgv1a020742m	M-type	AGAMOUS-like 62
evm.TU.Gh_A01G1518	Linum_usitatissimum	Lus10007348	MYB_related	xyloglucan endotransglucosylase/hydrolase 16
evm.TU.Gh_A01G1521	Brassica_rapa	Bra027447	ERF	ERF family protein
evm.TU.Gh_A01G1526	Musa_acuminata	GSMUA_Achr7P25320_001	TCP	TCP family protein
evm.TU.Gh_A01G1527	Triticum_urartu	EMS53359	WRKY	WRKY family protein
evm.TU.Gh_A01G1531	Solanum_tuberosum	PGSC0003DMP400044805	B3	B3 family protein
evm.TU.Gh_A01G1532	Gossypium_raimondii	Gorai.002G214700.6	C2H2	zinc finger (C2H2 type) family protein
evm.TU.Gh_A01G1533	Brassica_rapa	Bra039779	S1Fa-like	S1Fa-like family protein
evm.TU.Gh_A01G1534	Gossypium_raimondii	Gorai.002G215000.1	TCP	TCP family transcription factor
evm.TU.Gh_A01G1536	Gossypium_raimondii	Gorai.002G215500.1	B3	AP2/B3-like transcriptional factor family protein
evm.TU.Gh_A01G1537	Gossypium_raimondii	Gorai.002G215500.1	B3	AP2/B3-like transcriptional factor family protein
evm.TU.Gh_A01G1541	Linum_usitatissimum	Lus10020727	bHLH	helicase in vascular tissue and tapetum
evm.TU.Gh_A01G1542	Arabidopsis_lyrata	898397	B3	B3 family protein
evm.TU.Gh_A01G1543	Fragaria_vesca	mrna32536.1-v1.0-hybrid	bHLH	alpha/beta-Hydrolases superfamily protein
evm.TU.Gh_A01G1544	Malus_domestica	MDP0000204279	LSD	Ubiquitin carboxyl-terminal hydrolase family protein
evm.TU.Gh_A01G1549	Cajanus_cajan	C.cajan_44612	S1Fa-like	S1Fa-like family protein
evm.TU.Gh_A01G1558	Phyllostachys_heterocycla	PH01000133G1180	C3H	C3H family protein
evm.TU.Gh_A01G1562	Gossypium_raimondii	Gorai.002G218400.1	CO-like	B-box type zinc finger protein with CCT domain
evm.TU.Gh_A01G1571	Fragaria_vesca	mrna03614.1-v1.0-hybrid	C2H2	Glycosyl hydrolase family protein
evm.TU.Gh_A01G1572	Fragaria_vesca	mrna03614.1-v1.0-hybrid	C2H2	Glycosyl hydrolase family protein
evm.TU.Gh_A01G1575	Fragaria_vesca	mrna03614.1-v1.0-hybrid	C2H2	Glycosyl hydrolase family protein
evm.TU.Gh_A01G1576	Brassica_rapa	Bra027447	ERF	ERF family protein
evm.TU.Gh_A01G1577	Musa_acuminata	GSMUA_Achr4P28960_001	SBP	SBP family protein
evm.TU.Gh_A01G1578	Gossypium_raimondii	Gorai.002G219800.4	bZIP	bZIP transcription factor family protein
evm.TU.Gh_A01G1579	Azadirachta_indica	Neem_8072_f_3	bZIP	bZIP family protein
evm.TU.Gh_A01G1586	Fragaria_vesca	mrna31001.1-v1.0-hybrid	C3H	FAD/NAD(P)-binding oxidoreductase
evm.TU.Gh_A01G1587	Azadirachta_indica	Neem_24780_f_1	bHLH	bHLH family protein
evm.TU.Gh_A01G1595	Fragaria_vesca	mrna24052.1-v1.0-hybrid	B3	B3 family protein
evm.TU.Gh_A01G1597	Phoenix_dactylifera	PDK_30s1030181g010	bHLH	bHLH family protein
evm.TU.Gh_A01G1601	Malus_domestica	MDP0000319656	MYB	golgi nucleotide sugar transporter 2
evm.TU.Gh_A01G1602	Zea_mays	GRMZM2G008647_P02	MYB_related	MYB_related family protein
evm.TU.Gh_A01G1606	Malus_domestica	MDP0000259867	FAR1	ARF-GAP domain 11
evm.TU.Gh_A01G1607	Malus_domestica	MDP0000259867	FAR1	ARF-GAP domain 11
evm.TU.Gh_A01G1608	Gossypium_raimondii	Gorai.002G223100.1	MIKC	K-box region and MADS-box transcription factor family protein
evm.TU.Gh_A01G1613	Vitis_vinifera	GSVIVT01014158001	BES1	BES1/BZR1 homolog 4
evm.TU.Gh_A01G1620	Brassica_rapa	Bra039779	S1Fa-like	S1Fa-like family protein
evm.TU.Gh_A01G1625	Oryza_sativa_subsp._indica	BGIOSGA030830-PA	MYB	Indica Group MYB family protein
evm.TU.Gh_A01G1626	Raphanus_sativus	Rsa006677	MYB_related	MYB_related family protein
evm.TU.Gh_A01G1627	Gossypium_raimondii	Gorai.002G224900.1	C3H	KH domain-containing protein / zinc finger (CCCH type) family protein
evm.TU.Gh_A01G1631	Brassica_rapa	Bra009230	G2-like	G2-like family protein
evm.TU.Gh_A01G1632	Gossypium_raimondii	Gorai.002G225400.1	G2-like	myb-like HTH transcriptional regulator family protein
evm.TU.Gh_A01G1633	Phyllostachys_heterocycla	PH01000057G1650	C3H	C3H family protein
evm.TU.Gh_A01G1636	Theobroma_cacao	Thecc1EG029886t1	HSF	Tetratricopeptide repeat-like superfamily protein
evm.TU.Gh_A01G1637	Utricularia_gibba	Scf00089.g7885.t1	B3	B3 family protein
evm.TU.Gh_A01G1638	Fragaria_vesca	mrna03235.1-v1.0-hybrid	ARR-B	P-loop containing nucleoside triphosphate hydrolases superfamily protein
evm.TU.Gh_A01G1639	Brassica_rapa	Bra003253	bZIP	bZIP family protein
evm.TU.Gh_A01G1643	Selaginella_moellendorffii	448225	C3H	glutamate synthase 2
evm.TU.Gh_A01G1644	Linum_usitatissimum	Lus10018756	ERF	regulatory protein (NPR1)
evm.TU.Gh_A01G1645	Populus_trichocarpa	Potri.001G077900.2	bZIP	bZIP family protein
evm.TU.Gh_A01G1646	Malus_domestica	MDP0000259867	FAR1	ARF-GAP domain 11
evm.TU.Gh_A01G1652	Phyllostachys_heterocycla	PH01002606G0040	HSF	HSF family protein
evm.TU.Gh_A01G1653	Theobroma_cacao	Thecc1EG011369t1	FAR1	Calcium-dependent phosphotriesterase superfamily protein
evm.TU.Gh_A01G1654	Linum_usitatissimum	Lus10021031	bZIP	Tubulin binding cofactor C domain-containing protein
evm.TU.Gh_A01G1655	Gossypium_raimondii	Gorai.002G228200.1	bZIP	bZIP transcription factor family protein
evm.TU.Gh_A01G1656	Malus_domestica	MDP0000218395	FAR1	Ribosomal protein L6 family protein
evm.TU.Gh_A01G1658	Theobroma_cacao	Thecc1EG000515t1	B3	Cytochrome P450 (71%P)
evm.TU.Gh_A01G1661	Gossypium_raimondii	Gorai.002G228900.1	bHLH	basic helix-loop-helix (bHLH) DNA-binding superfamily protein
evm.TU.Gh_A01G1662	Cajanus_cajan	C.cajan_44612	S1Fa-like	S1Fa-like family protein
evm.TU.Gh_A01G1663	Gossypium_raimondii	Gorai.002G229100.1	bHLH	basic helix-loop-helix (bHLH) DNA-binding superfamily protein
evm.TU.Gh_A01G1664	Artemisia_annua	Aan006516	MYB	MYB family protein
evm.TU.Gh_A01G1665	Zea_mays	GRMZM2G088440_P01	TCP	TCP family protein
evm.TU.Gh_A01G1666	Artemisia_annua	Aan015255	MYB	MYB family protein
evm.TU.Gh_A01G1671	Fragaria_vesca	mrna12200.1-v1.0-hybrid	C3H	zinc finger WD40 repeat protein 1
evm.TU.Gh_A01G1674	Malus_domestica	MDP0000183819	bHLH	Pentatricopeptide repeat (PPR) superfamily protein
evm.TU.Gh_A01G1677	Malus_domestica	MDP0000305771	C2H2	Uncharacterized protein
evm.TU.Gh_A01G1680	Gossypium_raimondii	Gorai.002G230800.6	G2-like	Homeodomain-like superfamily protein
evm.TU.Gh_A01G1681	Theobroma_cacao	Thecc1EG000515t1	B3	Cytochrome P450 (71%P)
evm.TU.Gh_A01G1686	Gossypium_raimondii	Gorai.002G231400.1	Trihelix	sequence-specific DNA binding transcription factors
evm.TU.Gh_A01G1687	Gossypium_raimondii	Gorai.002G231500.1	Trihelix	Duplicated homeodomain-like superfamily protein
evm.TU.Gh_A01G1688	Malus_domestica	MDP0000265073	NAC	NAD(P)-binding Rossmann-fold superfamily protein
evm.TU.Gh_A01G1690	Jatropha_curcas	Jcr4S06752.20	FAR1	FAR1 family protein
evm.TU.Gh_A01G1694	Oryza_barthii	ObartAA03S_FGP7846	GATA	GATA family protein
evm.TU.Gh_A01G1697	Oryza_sativa_subsp._indica	BGIOSGA030830-PA	MYB	Indica Group MYB family protein
evm.TU.Gh_A01G1701	Malus_domestica	MDP0000265619	Nin-like	ABC-2 type transporter family protein
evm.TU.Gh_A01G1707	Brassica_rapa	Bra022622	Nin-like	Nin-like family protein
evm.TU.Gh_A01G1709	Gossypium_raimondii	Gorai.002G234300.1	B3	B3 family protein
evm.TU.Gh_A01G1710	Gossypium_raimondii	Gorai.002G234400.1	NF-YA	nuclear factor Y, subunit A10
evm.TU.Gh_A01G1711	Jatropha_curcas	Jcr4S02193.10	NF-YB	NF-YB family protein
evm.TU.Gh_A01G1712	Malus_domestica	MDP0000245233	bHLH	terpene synthase 14
evm.TU.Gh_A01G1713	Gossypium_raimondii	Gorai.002G234700.1	Dof	Dof-type zinc finger DNA-binding family protein
evm.TU.Gh_A01G1714	Medicago_truncatula	MEDTR4G159020.1	CPP	CPP family protein
evm.TU.Gh_A01G1715	Gossypium_raimondii	Gorai.002G234900.2	TALE	BEL1-like homeodomain 1
evm.TU.Gh_A01G1719	Fragaria_vesca	mrna01596.1-v1.0-hybrid	WRKY	Protein kinase superfamily protein
evm.TU.Gh_A01G1720	Phyllostachys_heterocycla	PH01001385G0290	bHLH	bHLH family protein
evm.TU.Gh_A01G1726	Malus_domestica	MDP0000231542	bZIP	Basic-leucine zipper (bZIP) transcription factor family protein
evm.TU.Gh_A01G1727	Oryza_barthii	ObartAA03S_FGP4185	SRS	SRS family protein
evm.TU.Gh_A01G1730	Theobroma_cacao	Thecc1EG000435t1	GRAS	GRAS family transcription factor
evm.TU.Gh_A01G1731	Pyrus_bretschneideri	Pbr010427.1	E2F/DP	E2F/DP family protein
evm.TU.Gh_A01G1733	Oryza_punctata	OpuncBB_FGP9860	CPP	CPP family protein
evm.TU.Gh_A01G1736	Malus_domestica	MDP0000247912	bHLH	aspartate kinase 3
evm.TU.Gh_A01G1737	Malus_domestica	MDP0000304669	bHLH	Aspartate kinase family protein
evm.TU.Gh_A01G1739	Malus_domestica	MDP0000247912	bHLH	aspartate kinase 3
evm.TU.Gh_A01G1740	Malus_domestica	MDP0000247912	bHLH	aspartate kinase 3
evm.TU.Gh_A01G1742	Malus_domestica	MDP0000247912	bHLH	aspartate kinase 3
evm.TU.Gh_A01G1743	Zea_mays	GRMZM2G312201_P01	NAC	NAC family protein
evm.TU.Gh_A01G1745	Gossypium_raimondii	Gorai.002G237900.1	B3	AP2/B3-like transcriptional factor family protein
evm.TU.Gh_A01G1752	Malus_domestica	MDP0000183819	bHLH	Pentatricopeptide repeat (PPR) superfamily protein
evm.TU.Gh_A01G1754	Zea_mays	GRMZM2G114820_P01	ERF	ERF family protein
evm.TU.Gh_A01G1756	Oryza_sativa_subsp._indica	BGIOSGA036957-PA	bZIP	Indica Group bZIP family protein
evm.TU.Gh_A01G1764	Malus_domestica	MDP0000215349	WRKY	LisH dimerisation motif;WD40/YVTN repeat-like-containing domain
evm.TU.Gh_A01G1766	Linum_usitatissimum	Lus10030908	bHLH	pentatricopeptide (PPR) repeat-containing protein
evm.TU.Gh_A01G1767	Picea_abies	MA_21566g0010	GATA	GATA family protein
evm.TU.Gh_A01G1768	Gossypium_raimondii	Gorai.002G240500.2	bZIP	Basic-leucine zipper (bZIP) transcription factor family protein
evm.TU.Gh_A01G1773	Artemisia_annua	Aan006516	MYB	MYB family protein
evm.TU.Gh_A01G1777	Utricularia_gibba	Scf00168.g11340.t1	WRKY	WRKY family protein
evm.TU.Gh_A01G1779	Oryza_punctata	OpuncBB_FGP18202	S1Fa-like	S1Fa-like family protein
evm.TU.Gh_A01G1780	Malus_domestica	MDP0000574105	LBD	centromere/kinetochore protein, putative (ZW10)
evm.TU.Gh_A01G1784	Gossypium_raimondii	Gorai.002G242000.1	Trihelix	Duplicated homeodomain-like superfamily protein
evm.TU.Gh_A01G1785	Arabidopsis_lyrata	900671	ERF	ERF family protein
evm.TU.Gh_A01G1786	Malus_domestica	MDP0000240167	CPP	Plant protein of unknown function (DUF868)
evm.TU.Gh_A01G1791	Gossypium_hirsutum	Ghi001120	C2H2	C2H2 family protein
evm.TU.Gh_A01G1794	Linum_usitatissimum	Lus10025533	B3	Tetratricopeptide repeat (TPR)-like superfamily protein
evm.TU.Gh_A01G1797	Musa_acuminata	GSMUA_Achr11P19880_001	ERF	ERF family protein
evm.TU.Gh_A01G1798	Aegilops_tauschii	EMT33404	MYB_related	MYB_related family protein
evm.TU.Gh_A01G1799	Aegilops_tauschii	EMT33404	MYB_related	MYB_related family protein
evm.TU.Gh_A01G1800	Gossypium_raimondii	Gorai.002G243900.2	Trihelix	sequence-specific DNA binding transcription factors
evm.TU.Gh_A01G1804	Musa_acuminata	GSMUA_Achr7P11320_001	MYB	MYB family protein
evm.TU.Gh_A01G1805	Cicer_arietinum	XP_004513029	ERF	ERF family protein
evm.TU.Gh_A01G1806	Cicer_arietinum	XP_004513029	ERF	ERF family protein
evm.TU.Gh_A01G1807	Linum_usitatissimum	Lus10030581	bHLH	pentatricopeptide (PPR) repeat-containing protein
evm.TU.Gh_A01G1812	Populus_trichocarpa	Potri.012G137500.1	FAR1	FAR1 family protein
evm.TU.Gh_A01G1813	Solanum_lycopersicum	Solyc02g005290.2.1	GeBP	FKBP-like peptidyl-prolyl cis-trans isomerase family protein
evm.TU.Gh_A01G1814	Pyrus_bretschneideri	Pbr030871.1	C2H2	C2H2 family protein
evm.TU.Gh_A01G1815	Linum_usitatissimum	Lus10015266	B3	PHD finger transcription factor, putative
evm.TU.Gh_A01G1816	Linum_usitatissimum	Lus10015266	B3	PHD finger transcription factor, putative
evm.TU.Gh_A01G1817	Musa_acuminata	GSMUA_Achr2P03680_001	Trihelix	Trihelix family protein
evm.TU.Gh_A01G1818	Malus_domestica	MDP0000311595	NF-YA	alpha/beta-Hydrolases superfamily protein
evm.TU.Gh_A01G1819	Gossypium_raimondii	Gorai.002G245800.1	C2H2	C2H2-type zinc finger family protein
evm.TU.Gh_A01G1823	Musa_acuminata	GSMUA_Achr7P08840_001	HD-ZIP	HD-ZIP family protein
evm.TU.Gh_A01G1827	Brassica_rapa	Bra009530	E2F/DP	E2F/DP family protein
evm.TU.Gh_A01G1828	Gossypium_hirsutum	Ghi021629	MYB	MYB family protein
evm.TU.Gh_A01G1829	Malus_domestica	MDP0000265619	Nin-like	ABC-2 type transporter family protein
evm.TU.Gh_A01G1831	Gossypium_raimondii	Gorai.002G247000.1	E2F/DP	Transcription factor DP
evm.TU.Gh_A01G1833	Ricinus_communis	29851.m002493	B3	sulfotransferase, putative
evm.TU.Gh_A01G1836	Citrus_clementina	Ciclev10011100m	MYB_related	TSL-kinase interacting protein 1
evm.TU.Gh_A01G1837	Gossypium_raimondii	Gorai.002G247800.1	MYB_related	TRF-like 8
evm.TU.Gh_A01G1840	Oryza_glaberrima	ORGLA06G0077700.1	Nin-like	Nin-like family protein
evm.TU.Gh_A01G1841	Fragaria_vesca	mrna28724.1-v1.0-hybrid	FAR1	FAR1-related sequence 5
evm.TU.Gh_A01G1846	Pyrus_bretschneideri	Pbr009464.1	MYB	MYB family protein
evm.TU.Gh_A01G1847	Micromonas_sp._RCC299	EuGene.0900010089	C2H2	C2H2 family protein
evm.TU.Gh_A01G1851	Linum_usitatissimum	Lus10025533	B3	Tetratricopeptide repeat (TPR)-like superfamily protein
evm.TU.Gh_A01G1852	Brassica_rapa	Bra039779	S1Fa-like	S1Fa-like family protein
evm.TU.Gh_A01G1853	Gossypium_raimondii	Gorai.002G249300.1	S1Fa-like	S1FA-like DNA-binding protein
evm.TU.Gh_A01G1857	Fragaria_vesca	mrna13309.1-v1.0-hybrid	FAR1	FAR1-related sequence 5
evm.TU.Gh_A01G1859	Ricinus_communis	29851.m002493	B3	sulfotransferase, putative
evm.TU.Gh_A01G1861	Oryza_punctata	OpuncBB_FGP3439	NF-YB	NF-YB family protein
evm.TU.Gh_A01G1862	Musa_acuminata	GSMUA_Achr9P07000_001	MYB	MYB family protein
evm.TU.Gh_A01G1863	Brassica_rapa	Bra001729	B3	B3 family protein
evm.TU.Gh_A01G1864	Gossypium_raimondii	Gorai.002G250600.3	NF-YB	nuclear factor Y, subunit B8
evm.TU.Gh_A01G1867	Gossypium_raimondii	Gorai.002G251500.1	AP2	related to AP2.7
evm.TU.Gh_A01G1868	Linum_usitatissimum	Lus10040166	GRAS	H(+)-ATPase 7
evm.TU.Gh_A01G1870	Malus_domestica	MDP0000263576	GRAS	exocyst subunit exo70 family protein C2
evm.TU.Gh_A01G1871	Malus_domestica	MDP0000247737	FAR1	FAR1 family protein
evm.TU.Gh_A01G1874	Malus_domestica	MDP0000295593	bHLH	Tetratricopeptide repeat (TPR)-like superfamily protein
evm.TU.Gh_A01G1876	Linum_usitatissimum	Lus10023829	bHLH	RAB GTPase homolog A4D
evm.TU.Gh_A01G1878	Medicago_truncatula	MEDTR2G096630.1	NF-YC	NF-YC family protein
evm.TU.Gh_A01G1879	Theobroma_cacao	Thecc1EG030078t1	NF-YC	Histone H2A 10 (83%T)
evm.TU.Gh_A01G1880	Theobroma_cacao	Thecc1EG030078t1	NF-YC	Histone H2A 10 (83%T)
evm.TU.Gh_A01G1881	Utricularia_gibba	Scf00063.g6386.t1	GeBP	GeBP family protein
evm.TU.Gh_A01G1882	Linum_usitatissimum	Lus10015266	B3	PHD finger transcription factor, putative
evm.TU.Gh_A01G1885	Fragaria_vesca	mrna26696.1-v1.0-hybrid	bHLH	actin depolymerizing factor 1
evm.TU.Gh_A01G1886	Fragaria_vesca	mrna26696.1-v1.0-hybrid	bHLH	actin depolymerizing factor 1
evm.TU.Gh_A01G1887	Medicago_truncatula	MEDTR4G159020.1	CPP	CPP family protein
evm.TU.Gh_A01G1888	Oryza_barthii	ObartAA03S_FGP24861	G2-like	G2-like family protein
evm.TU.Gh_A01G1890	Artemisia_annua	Aan019826	CO-like	CO-like family protein
evm.TU.Gh_A01G1895	Gossypium_raimondii	Gorai.002G255800.1	TALE	POX (plant homeobox) family protein
evm.TU.Gh_A01G1897	Fragaria_vesca	mrna00620.1-v1.0-hybrid	BBR-BPC	nitrate transporter 1.7
evm.TU.Gh_A01G1899	Fragaria_vesca	mrna20854.1-v1.0-hybrid	B3	delta 1-pyrroline-5-carboxylate synthase 2
evm.TU.Gh_A01G1900	Lactuca_sativa	Lsa008285	bHLH	bHLH family protein
evm.TU.Gh_A01G1901	Gossypium_raimondii	Gorai.002G256500.1	C2H2	telomerase activator1
evm.TU.Gh_A01G1903	Brassica_rapa	Bra039779	S1Fa-like	S1Fa-like family protein
evm.TU.Gh_A01G1907	Malus_domestica	MDP0000255768	WRKY	FTSH protease 10
evm.TU.Gh_A01G1909	Phyllostachys_heterocycla	PH01002711G0120	WRKY	WRKY family protein
evm.TU.Gh_A01G1911	Fragaria_vesca	mrna28322.1-v1.0-hybrid	HD-ZIP	Protein kinase superfamily protein
evm.TU.Gh_A01G1915	Gossypium_hirsutum	Ghi015674	Dof	Dof family protein
evm.TU.Gh_A01G1919	Malus_domestica	MDP0000304904	TCP	cullin 1
evm.TU.Gh_A01G1923	Thellungiella_parvula	Tp3g07810	MYB_related	MYB_related family protein
evm.TU.Gh_A01G1924	Malus_domestica	MDP0000247737	FAR1	FAR1 family protein
evm.TU.Gh_A01G1928	Brassica_rapa	Bra039779	S1Fa-like	S1Fa-like family protein
evm.TU.Gh_A01G1934	Fragaria_vesca	mrna07861.1-v1.0-hybrid	B3	Protein of unknown function (DUF674)
evm.TU.Gh_A01G1935	Cajanus_cajan	C.cajan_44612	S1Fa-like	S1Fa-like family protein
evm.TU.Gh_A01G1943	Fragaria_vesca	mrna27834.1-v1.0-hybrid	M-type	mRNA capping enzyme family protein
evm.TU.Gh_A01G1946	Linum_usitatissimum	Lus10025533	B3	Tetratricopeptide repeat (TPR)-like superfamily protein
evm.TU.Gh_A01G1949	Gossypium_hirsutum	Ghi001138	MYB	MYB family protein
evm.TU.Gh_A01G1957	Jatropha_curcas	Jcr4S02193.10	NF-YB	NF-YB family protein
evm.TU.Gh_A01G1962	Gossypium_raimondii	Gorai.002G262900.1	Trihelix	Homeodomain-like superfamily protein
evm.TU.Gh_A01G1963	Malus_domestica	MDP0000277077	NF-YB	S-adenosyl-L-methionine-dependent methyltransferases superfamily protein
evm.TU.Gh_A01G1964	Brassica_rapa	Bra001729	B3	B3 family protein
evm.TU.Gh_A01G1965	Vitis_vinifera	GSVIVT01018226001	ERF	DNAJ homologue 2
evm.TU.Gh_A01G1968	Oryza_barthii	ObartAA03S_FGP23901	NF-X1	NF-X1 family protein
evm.TU.Gh_A01G1971	Manihot_esculenta	cassava4.1_017893m	YABBY	high mobility group B1
evm.TU.Gh_A01G1974	Aegilops_tauschii	EMT28879	ERF	ERF family protein
evm.TU.Gh_A01G1976	Medicago_truncatula	AC202489_11.1	WRKY	WRKY family protein
evm.TU.Gh_A01G1977	Medicago_truncatula	AC202489_11.1	WRKY	WRKY family protein
evm.TU.Gh_A01G1982	Gossypium_raimondii	Gorai.002G265300.1	bZIP	Basic-leucine zipper (bZIP) transcription factor family protein
evm.TU.Gh_A01G1983	Gossypium_raimondii	Gorai.002G265400.1	G2-like	myb-like HTH transcriptional regulator family protein
evm.TU.Gh_A01G1984	Brassica_napus	Bna022345	ERF	ERF family protein
evm.TU.Gh_A01G1994	Fragaria_vesca	mrna11429.1-v1.0-hybrid	HB-other	sucrose synthase 4
evm.TU.Gh_A01G1996	Fragaria_vesca	mrna15187.1-v1.0-hybrid	bHLH	Sec14p-like phosphatidylinositol transfer family protein
evm.TU.Gh_A01G1998	Theobroma_cacao	Thecc1EG021580t1	WRKY	RNI-like superfamily protein (71%P)
evm.TU.Gh_A01G2010	Brassica_rapa	Bra032430	LBD	LBD family protein
evm.TU.Gh_A01G2011	Nelumbo_nucifera	NNU_008116-RA	C3H	C3H family protein
evm.TU.Gh_A01G2016	Capsicum_annuum	Can016083	bHLH	bHLH family protein
evm.TU.Gh_A01G2017	Malus_domestica	MDP0000315270	GRAS	Ankyrin repeat family protein
evm.TU.Gh_A01G2018	Phoenix_dactylifera	PDK_30s1021321g002	NAC	NAC family protein
evm.TU.Gh_A01G2019	Malus_domestica	MDP0000288624	NAC	Transducin/WD40 repeat-like superfamily protein
evm.TU.Gh_A01G2020	Jatropha_curcas	Jcr4S06752.20	FAR1	FAR1 family protein
evm.TU.Gh_A01G2025	Musa_acuminata	GSMUA_Achr4P19750_001	GRAS	GRAS family protein
evm.TU.Gh_A01G2028	Oryza_barthii	ObartAA03S_FGP8689	bZIP	bZIP family protein
evm.TU.Gh_A01G2040	Linum_usitatissimum	Lus10030908	bHLH	pentatricopeptide (PPR) repeat-containing protein
evm.TU.Gh_A01G2041	Gossypium_hirsutum	Ghi006357	bHLH	bHLH family protein
evm.TU.Gh_A01G2043	Fragaria_vesca	mrna09125.1-v1.0-hybrid	bHLH	Protein kinase superfamily protein
evm.TU.Gh_A01G2045	Arabidopsis_thaliana	AT4G12020.2	WRKY	protein kinase family protein
evm.TU.Gh_A01G2049	Brassica_rapa	Bra001729	B3	B3 family protein
evm.TU.Gh_A01G2050	Thellungiella_parvula	Tp5g09000	NF-YB	NF-YB family protein
evm.TU.Gh_A01G2054	Ostreococcus_lucimarinus_CCE9901	estExt_fgenesh1_pg.C_Chr_80112	Dof	Dof family protein
evm.TU.Gh_A01G2062	Fragaria_vesca	mrna19889.1-v1.0-hybrid	C3H	disease resistance family protein / LRR family protein
evm.TU.Gh_A01G2063	Malus_domestica	MDP0000265619	Nin-like	ABC-2 type transporter family protein
evm.TU.Gh_A01G2064	Gossypium_hirsutum	Ghi021793	NAC	NAC family protein
evm.TU.Gh_A01G2067	Malus_domestica	MDP0000204279	LSD	Ubiquitin carboxyl-terminal hydrolase family protein
evm.TU.Gh_A01G2070	Oryza_barthii	ObartAA03S_FGP16986	HB-other	HB-other family protein
evm.TU.Gh_A01G2074	Citrullus_lanatus	Cla022159	MIKC	MADS box transcription factor (AHRD V1 --- Q6RF31_POPTO); contains Interpro domain(s) IPR002100 Transcription factor, MADS-box
evm.TU.Gh_A01G2080	Zea_mays	GRMZM2G062651_P01	VOZ	VOZ family protein
evm.TU.Gh_A01G2085	Glycine_max	Glyma03g02000.3	C3H	Ribonuclease H-like superfamily protein
evm.TU.Gh_A01G2086	Gossypium_raimondii	Gorai.002G152400.2	C3H	CCCH-type zinc finger protein with ARM repeat domain
evm.TU.Gh_A01G2090	Brassica_rapa	Bra001729	B3	B3 family protein
evm.TU.Gh_A01G2092	Gossypium_hirsutum	Ghi015674	Dof	Dof family protein
evm.TU.Gh_A01G2093	Arabidopsis_thaliana	AT5G53660.1	GRF	growth-regulating factor 7
evm.TU.Gh_A01G2095	Gossypium_hirsutum	Ghi010092	SBP	SBP family protein
evm.TU.Gh_A01G2096	Malus_domestica	MDP0000218395	FAR1	Ribosomal protein L6 family protein
evm.TU.Gh_A01G2097	Linum_usitatissimum	Lus10023829	bHLH	RAB GTPase homolog A4D
evm.TU.Gh_A01G2098	Gossypium_raimondii	Gorai.002G157200.2	E2F/DP	E2F transcription factor 3
evm.TU.Gh_A01G2114	Gossypium_raimondii	Gorai.002G169100.2	C2H2	indeterminate(ID)-domain 5
evm.TU.Gh_A01G2115	Musa_acuminata	GSMUA_Achr2P03680_001	Trihelix	Trihelix family protein
evm.TU.Gh_A01G2116	Musa_acuminata	GSMUA_Achr9P13010_001	MIKC	MIKC family protein
evm.TU.Gh_A01G2117	Nicotiana_tabacum	Nta000199	WRKY	WRKY family protein
evm.TU.Gh_A01G2119	Gossypium_raimondii	Gorai.002G167900.1	C3H	CCCH-type zinc finger family protein
evm.TU.Gh_A01G2122	Oryza_punctata	OpuncBB_FGP10756	bZIP	bZIP family protein
evm.TU.Gh_A01G2130	Gossypium_raimondii	Gorai.005G013500.4	Nin-like	Plant regulator RWP-RK family protein
evm.TU.Gh_A01G2138	Chlorella_sp._NC64A	fgenesh3_pg.C_scaffold_5000145	C3H	C3H family protein
evm.TU.Gh_A01G2140	Utricularia_gibba	Scf00048.g5331.t1	ZF-HD	ZF-HD family protein
evm.TU.Gh_A01G2141	Malus_domestica	MDP0000247912	bHLH	aspartate kinase 3
evm.TU.Gh_A01G2142	Gossypium_raimondii	Gorai.002G238300.1	NAC	NAC domain containing protein 90
evm.TU.Gh_A01G2144	Gossypium_raimondii	Gorai.002G251700.1	C3H	Zinc finger C-x8-C-x5-C-x3-H type family protein
evm.TU.Gh_A01G2145	Triticum_aestivum	Tae001339	NAC	NAC family protein
evm.TU.Gh_A01G2146	Cicer_arietinum	XP_004485810	C3H	C3H family protein
evm.TU.Gh_A01G2148	Triticum_urartu	EMS52980	ERF	ERF family protein
evm.TU.Gh_A01G2149	Triticum_urartu	EMS52980	ERF	ERF family protein
evm.TU.Gh_A01G2151	Pyrus_bretschneideri	Pbr032279.2	FAR1	FAR1 family protein
evm.TU.Gh_A01G2154	Theobroma_cacao	Thecc1EG000070t1	Nin-like	Rab escort protein (60%P)
evm.TU.Gh_A01G2156	Arabidopsis_lyrata	337099	C3H	C3H family protein
evm.TU.Gh_A01G2160	Malus_domestica	MDP0000315270	GRAS	Ankyrin repeat family protein
evm.TU.Gh_A01G2161	Musa_acuminata	GSMUA_Achr1P26400_001	bZIP	bZIP family protein
evm.TU.Gh_A02G0005	Fragaria_vesca	mrna01596.1-v1.0-hybrid	WRKY	Protein kinase superfamily protein
evm.TU.Gh_A02G0010	Azadirachta_indica	Neem_24780_f_1	bHLH	bHLH family protein
evm.TU.Gh_A02G0011	Jatropha_curcas	Jcr4S00206.70	FAR1	FAR1 family protein
evm.TU.Gh_A02G0012	Arabidopsis_thaliana	AT1G64100.2	NAC	pentatricopeptide (PPR) repeat-containing protein
evm.TU.Gh_A02G0014	Malus_domestica	MDP0000537221	FAR1	FAR1-related sequence 3
evm.TU.Gh_A02G0015	Malus_domestica	MDP0000537221	FAR1	FAR1-related sequence 3
evm.TU.Gh_A02G0017	Brassica_rapa	Bra030622	bHLH	bHLH family protein
evm.TU.Gh_A02G0018	Oryza_sativa_subsp._indica	BGIOSGA035841-PA	MYB_related	Indica Group MYB_related family protein
evm.TU.Gh_A02G0020	Musa_acuminata	GSMUA_Achr8P25970_001	MYB	MYB family protein
evm.TU.Gh_A02G0022	Aegilops_tauschii	EMT28005	MYB_related	MYB_related family protein
evm.TU.Gh_A02G0023	Aegilops_tauschii	EMT28005	MYB_related	MYB_related family protein
evm.TU.Gh_A02G0024	Bathycoccus_prasinos	Bathy03g01880	C3H	C3H family protein
evm.TU.Gh_A02G0025	Fragaria_vesca	mrna13561.1-v1.0-hybrid	WRKY	WRKY family protein
evm.TU.Gh_A02G0028	Malus_domestica	MDP0000754989	WRKY	aminophospholipid ATPase 1
evm.TU.Gh_A02G0029	Gossypium_raimondii	Gorai.005G003900.1	WRKY	WRKY DNA-binding protein 70
evm.TU.Gh_A02G0032	Phyllostachys_heterocycla	PH01000020G0110	NAC	NAC family protein
evm.TU.Gh_A02G0033	Gossypium_raimondii	Gorai.005G004300.1	B3	HSI2-like 1
evm.TU.Gh_A02G0034	Fragaria_vesca	mrna01596.1-v1.0-hybrid	WRKY	Protein kinase superfamily protein
evm.TU.Gh_A02G0039	Fragaria_vesca	mrna27940.1-v1.0-hybrid	NAC	Protein kinase superfamily protein
evm.TU.Gh_A02G0043	Pyrus_bretschneideri	Pbr010427.1	E2F/DP	E2F/DP family protein
evm.TU.Gh_A02G0044	Pyrus_bretschneideri	Pbr031344.1	C2H2	C2H2 family protein
evm.TU.Gh_A02G0045	Linum_usitatissimum	Lus10043264	YABBY	Protein kinase superfamily protein
evm.TU.Gh_A02G0047	Linum_usitatissimum	Lus10043264	YABBY	Protein kinase superfamily protein
evm.TU.Gh_A02G0050	Brassica_rapa	Bra013842	GeBP	GeBP family protein
evm.TU.Gh_A02G0052	Pyrus_bretschneideri	Pbr002958.1	LBD	LBD family protein
evm.TU.Gh_A02G0053	Prunus_persica	ppa017010m	bHLH	transcription regulators
evm.TU.Gh_A02G0065	Fragaria_vesca	mrna27940.1-v1.0-hybrid	NAC	Protein kinase superfamily protein
evm.TU.Gh_A02G0066	Theobroma_cacao	Thecc1EG019956t1	GRAS	BED zinc finger
evm.TU.Gh_A02G0067	Phyllostachys_heterocycla	PH01002606G0040	HSF	HSF family protein
evm.TU.Gh_A02G0069	Musa_acuminata	GSMUA_Achr10P03980_001	C2H2	C2H2 family protein
evm.TU.Gh_A02G0070	Malus_domestica	MDP0000269374	TCP	TCP family transcription factor
evm.TU.Gh_A02G0073	Thellungiella_parvula	Tp3g07810	MYB_related	MYB_related family protein
evm.TU.Gh_A02G0074	Linum_usitatissimum	Lus10030908	bHLH	pentatricopeptide (PPR) repeat-containing protein
evm.TU.Gh_A02G0075	Medicago_truncatula	MEDTR3G005900.1	M-type	M-type family protein
evm.TU.Gh_A02G0076	Gossypium_raimondii	Gorai.005G016000.1	NAC	Family of unknown function (DUF572)
evm.TU.Gh_A02G0078	Malus_domestica	MDP0000289260	BES1	BES1/BZR1 homolog 4
evm.TU.Gh_A02G0079	Malus_domestica	MDP0000289260	BES1	BES1/BZR1 homolog 4
evm.TU.Gh_A02G0080	Nicotiana_tabacum	Nta000199	WRKY	WRKY family protein
evm.TU.Gh_A02G0092	Fragaria_vesca	mrna13309.1-v1.0-hybrid	FAR1	FAR1-related sequence 5
evm.TU.Gh_A02G0095	Gossypium_raimondii	Gorai.005G012400.1	bHLH	basic helix-loop-helix (bHLH) DNA-binding superfamily protein
evm.TU.Gh_A02G0097	Sorghum_bicolor	Sobic.002G104400.1.p	WRKY	WRKY family protein
evm.TU.Gh_A02G0098	Theobroma_cacao	Thecc1EG006116t1	WRKY	Uncharacterized protein (67%P)
evm.TU.Gh_A02G0101	Gossypium_raimondii	Gorai.005G013300.2	NAC	NAC 014
evm.TU.Gh_A02G0102	Gossypium_raimondii	Gorai.005G013500.4	Nin-like	Plant regulator RWP-RK family protein
evm.TU.Gh_A02G0103	Gossypium_raimondii	Gorai.005G031000.3	GRAS	BED zinc finger ;hAT family dimerisation domain
evm.TU.Gh_A02G0104	Gossypium_raimondii	Gorai.N015600.1	GRAS	GRAS family transcription factor family protein
evm.TU.Gh_A02G0105	Gossypium_raimondii	Gorai.005G031000.3	GRAS	BED zinc finger ;hAT family dimerisation domain
evm.TU.Gh_A02G0106	Gossypium_raimondii	Gorai.005G014000.1	GRAS	GRAS family transcription factor family protein
evm.TU.Gh_A02G0107	Gossypium_raimondii	Gorai.005G015100.1	GRAS	BED zinc finger ;hAT family dimerisation domain
evm.TU.Gh_A02G0108	Theobroma_cacao	Thecc1EG019956t1	GRAS	BED zinc finger
evm.TU.Gh_A02G0109	Phoenix_dactylifera	PDK_30s891671g001	bHLH	bHLH family protein
evm.TU.Gh_A02G0111	Musa_acuminata	GSMUA_Achr2P20130_001	WRKY	WRKY family protein
evm.TU.Gh_A02G0112	Fragaria_vesca	mrna21668.1-v1.0-hybrid	FAR1	SKP1/ASK-interacting protein 16
evm.TU.Gh_A02G0113	Gossypium_raimondii	Gorai.005G015900.1	bZIP	Basic-leucine zipper (bZIP) transcription factor family protein
evm.TU.Gh_A02G0115	Carica_papaya	evm.model.supercontig_146.5	bZIP	bZIP family protein
evm.TU.Gh_A02G0116	Sorghum_bicolor	Sobic.004G040700.1.p	C2H2	C2H2 family protein
evm.TU.Gh_A02G0117	Pyrus_bretschneideri	Pbr007349.1	HSF	HSF family protein
evm.TU.Gh_A02G0118	Pyrus_bretschneideri	Pbr007349.1	HSF	HSF family protein
evm.TU.Gh_A02G0122	Gossypium_raimondii	Gorai.005G016700.4	FAR1	Far-red impaired responsive (FAR1) family protein
evm.TU.Gh_A02G0124	Theobroma_cacao	Thecc1EG020033t1	FAR1	Far-red impaired responsive family protein (63%P)
evm.TU.Gh_A02G0125	Malus_domestica	MDP0000259867	FAR1	ARF-GAP domain 11
evm.TU.Gh_A02G0126	Phyllostachys_heterocycla	PH01002606G0040	HSF	HSF family protein
evm.TU.Gh_A02G0130	Picea_abies	MA_10163994g0020	GRAS	GRAS family protein
evm.TU.Gh_A02G0131	Pyrus_bretschneideri	Pbr030871.1	C2H2	C2H2 family protein
evm.TU.Gh_A02G0132	Linum_usitatissimum	Lus10023829	bHLH	RAB GTPase homolog A4D
evm.TU.Gh_A02G0139	Linum_usitatissimum	Lus10025533	B3	Tetratricopeptide repeat (TPR)-like superfamily protein
evm.TU.Gh_A02G0140	Linum_usitatissimum	Lus10025533	B3	Tetratricopeptide repeat (TPR)-like superfamily protein
evm.TU.Gh_A02G0142	Fragaria_vesca	mrna09125.1-v1.0-hybrid	bHLH	Protein kinase superfamily protein
evm.TU.Gh_A02G0143	Malus_domestica	MDP0000266267	NAC	IBR domain-containing protein
evm.TU.Gh_A02G0145	Picea_sitchensis	Psi011812	C2H2	C2H2 family protein
evm.TU.Gh_A02G0150	Gossypium_raimondii	Gorai.005G020600.1	NAC	NAC domain containing protein 94
evm.TU.Gh_A02G0151	Aegilops_tauschii	EMT26392	FAR1	FAR1 family protein
evm.TU.Gh_A02G0152	Malus_domestica	MDP0000322550	HD-ZIP	Homeobox-leucine zipper family protein / lipid-binding START domain-containing protein
evm.TU.Gh_A02G0159	Aegilops_tauschii	EMT07921	FAR1	FAR1 family protein
evm.TU.Gh_A02G0163	Fragaria_vesca	mrna29786.1-v1.0-hybrid	WOX	RAB GTPase homolog A1F
evm.TU.Gh_A02G0164	Gossypium_raimondii	Gorai.005G022400.2	bHLH	basic helix-loop-helix (bHLH) DNA-binding superfamily protein
evm.TU.Gh_A02G0166	Solanum_lycopersicum	Solyc02g005290.2.1	GeBP	FKBP-like peptidyl-prolyl cis-trans isomerase family protein
evm.TU.Gh_A02G0170	Pyrus_bretschneideri	Pbr042464.1	GRAS	GRAS family protein
evm.TU.Gh_A02G0172	Pyrus_bretschneideri	Pbr042464.1	GRAS	GRAS family protein
evm.TU.Gh_A02G0174	Fragaria_vesca	mrna09125.1-v1.0-hybrid	bHLH	Protein kinase superfamily protein
evm.TU.Gh_A02G0176	Linum_usitatissimum	Lus10030908	bHLH	pentatricopeptide (PPR) repeat-containing protein
evm.TU.Gh_A02G0182	Gossypium_raimondii	Gorai.005G027500.1	HSF	winged-helix DNA-binding transcription factor family protein
evm.TU.Gh_A02G0183	Jatropha_curcas	Jcr4S11886.30	HSF	HSF family protein
evm.TU.Gh_A02G0186	Arabidopsis_thaliana	AT4G38070.1	bHLH	basic helix-loop-helix (bHLH) DNA-binding superfamily protein
evm.TU.Gh_A02G0187	Fragaria_vesca	mrna11429.1-v1.0-hybrid	HB-other	sucrose synthase 4
evm.TU.Gh_A02G0188	Malus_domestica	MDP0000247737	FAR1	FAR1 family protein
evm.TU.Gh_A02G0189	Linum_usitatissimum	Lus10021035	G2-like	RNA-binding (RRM/RBD/RNP motifs) family protein
evm.TU.Gh_A02G0191	Musa_acuminata	GSMUA_Achr10P17130_001	bHLH	bHLH family protein
evm.TU.Gh_A02G0194	Jatropha_curcas	Jcr4S02193.10	NF-YB	NF-YB family protein
evm.TU.Gh_A02G0197	Linum_usitatissimum	Lus10019354	B3	cytochrome P450, family 72, subfamily A, polypeptide 10
evm.TU.Gh_A02G0202	Oryza_sativa_subsp._indica	BGIOSGA029206-PA	ERF	Indica Group ERF family protein
evm.TU.Gh_A02G0203	Oryza_sativa_subsp._indica	BGIOSGA029206-PA	ERF	Indica Group ERF family protein
evm.TU.Gh_A02G0206	Musa_acuminata	GSMUA_Achr7P10520_001	MYB	MYB family protein
evm.TU.Gh_A02G0209	Oryza_barthii	ObartAA03S_FGP13632	bHLH	bHLH family protein
evm.TU.Gh_A02G0210	Brassica_rapa	Bra013812	MIKC	MIKC family protein
evm.TU.Gh_A02G0212	Linum_usitatissimum	Lus10030908	bHLH	pentatricopeptide (PPR) repeat-containing protein
evm.TU.Gh_A02G0213	Oryza_barthii	ObartAA03S_FGP22299	MYB_related	MYB_related family protein
evm.TU.Gh_A02G0219	Linum_usitatissimum	Lus10019354	B3	cytochrome P450, family 72, subfamily A, polypeptide 10
evm.TU.Gh_A02G0220	Linum_usitatissimum	Lus10019354	B3	cytochrome P450, family 72, subfamily A, polypeptide 10
evm.TU.Gh_A02G0221	Linum_usitatissimum	Lus10019354	B3	cytochrome P450, family 72, subfamily A, polypeptide 10
evm.TU.Gh_A02G0222	Linum_usitatissimum	Lus10019354	B3	cytochrome P450, family 72, subfamily A, polypeptide 10
evm.TU.Gh_A02G0223	Linum_usitatissimum	Lus10019354	B3	cytochrome P450, family 72, subfamily A, polypeptide 10
evm.TU.Gh_A02G0224	Linum_usitatissimum	Lus10019354	B3	cytochrome P450, family 72, subfamily A, polypeptide 10
evm.TU.Gh_A02G0225	Linum_usitatissimum	Lus10019354	B3	cytochrome P450, family 72, subfamily A, polypeptide 10
evm.TU.Gh_A02G0227	Gossypium_hirsutum	Ghi011146	G2-like	G2-like family protein
evm.TU.Gh_A02G0237	Aegilops_tauschii	EMT07921	FAR1	FAR1 family protein
evm.TU.Gh_A02G0238	Azadirachta_indica	Neem_24780_f_1	bHLH	bHLH family protein
evm.TU.Gh_A02G0239	Fragaria_vesca	mrna27940.1-v1.0-hybrid	NAC	Protein kinase superfamily protein
evm.TU.Gh_A02G0240	Nicotiana_tabacum	Nta000199	WRKY	WRKY family protein
evm.TU.Gh_A02G0241	Oryza_sativa_subsp._indica	BGIOSGA027491-PA	WRKY	Indica Group WRKY family protein
evm.TU.Gh_A02G0260	Triticum_urartu	EMS52980	ERF	ERF family protein
evm.TU.Gh_A02G0264	Pyrus_bretschneideri	Pbr002342.1	ARF	ARF family protein
evm.TU.Gh_A02G0268	Medicago_truncatula	MEDTR3G163370.1	MYB_related	MYB_related family protein
evm.TU.Gh_A02G0271	Jatropha_curcas	Jcr4S11523.10	ERF	ERF family protein
evm.TU.Gh_A02G0281	Malus_domestica	MDP0000272600	LBD	LOB domain-containing protein 39
evm.TU.Gh_A02G0284	Gossypium_hirsutum	Ghi001274	NF-YC	NF-YC family protein
evm.TU.Gh_A02G0288	Oryza_punctata	OpuncBB_FGP16427	GATA	GATA family protein
evm.TU.Gh_A02G0289	Malus_domestica	MDP0000283274	B3	Protein phosphatase 2C family protein
evm.TU.Gh_A02G0290	Malus_domestica	MDP0000309902	GATA	importin alpha isoform 1
evm.TU.Gh_A02G0294	Linum_usitatissimum	Lus10031505	NF-YA	lipoxygenase 1
evm.TU.Gh_A02G0300	Vitis_vinifera	GSVIVT01019630001	MIKC	with no lysine (K) kinase 8
evm.TU.Gh_A02G0301	Phyllostachys_heterocycla	PH01002606G0040	HSF	HSF family protein
evm.TU.Gh_A02G0303	Oryza_punctata	OpuncBB_FGP25129	MYB_related	MYB_related family protein
evm.TU.Gh_A02G0305	Linum_usitatissimum	Lus10015266	B3	PHD finger transcription factor, putative
evm.TU.Gh_A02G0306	Citrus_sinensis	orange1.1g005229m	ERF	Integrase-type DNA-binding superfamily protein
evm.TU.Gh_A02G0307	Malus_domestica	MDP0000321222	C2H2	transcription factor IIIA
evm.TU.Gh_A02G0311	Theobroma_cacao	Thecc1EG041572t2	bHLH	Fiber protein Fb17 (8%U)
evm.TU.Gh_A02G0312	Vitis_vinifera	GSVIVT01023108001	B3	B3 family protein
evm.TU.Gh_A02G0314	Nelumbo_nucifera	NNU_003323-RA	HSF	HSF family protein
evm.TU.Gh_A02G0315	Utricularia_gibba	Scf00027.g3467.t1	bHLH	bHLH family protein
evm.TU.Gh_A02G0323	Fragaria_vesca	mrna27940.1-v1.0-hybrid	NAC	Protein kinase superfamily protein
evm.TU.Gh_A02G0324	Gossypium_raimondii	Gorai.005G044800.1	CPP	TESMIN/TSO1-like CXC 2
evm.TU.Gh_A02G0329	Malus_domestica	MDP0000319910	HSF	heat shock transcription factor A6B
evm.TU.Gh_A02G0330	Malus_domestica	MDP0000254650	bHLH	NAD(P)-linked oxidoreductase superfamily protein
evm.TU.Gh_A02G0335	Gossypium_raimondii	Gorai.003G023300.2	HB-other	centrin2
evm.TU.Gh_A02G0339	Linum_usitatissimum	Lus10043264	YABBY	Protein kinase superfamily protein
evm.TU.Gh_A02G0340	Oryza_punctata	OpuncBB_FGP21054	WRKY	WRKY family protein
evm.TU.Gh_A02G0341	Theobroma_cacao	Thecc1EG004526t1	ARF	Auxin response factor 2
evm.TU.Gh_A02G0343	Gossypium_raimondii	Gorai.005G046700.1	bHLH	basic helix-loop-helix (bHLH) DNA-binding superfamily protein
evm.TU.Gh_A02G0346	Arabidopsis_thaliana	AT1G64100.2	NAC	pentatricopeptide (PPR) repeat-containing protein
evm.TU.Gh_A02G0347	Oryza_punctata	OpuncBB_FGP24418	bZIP	bZIP family protein
evm.TU.Gh_A02G0348	Oryza_punctata	OpuncBB_FGP24418	bZIP	bZIP family protein
evm.TU.Gh_A02G0351	Oryza_brachyantha	OB08G24140.1	MYB	MYB family protein
evm.TU.Gh_A02G0352	Oryza_barthii	ObartAA03S_FGP7846	GATA	GATA family protein
evm.TU.Gh_A02G0356	Oryza_punctata	OpuncBB_FGP24418	bZIP	bZIP family protein
evm.TU.Gh_A02G0358	Bathycoccus_prasinos	Bathy15g00870	ARR-B	ARR-B family protein
evm.TU.Gh_A02G0367	Brassica_rapa	Bra001729	B3	B3 family protein
evm.TU.Gh_A02G0368	Brassica_rapa	Bra001729	B3	B3 family protein
evm.TU.Gh_A02G0372	Brassica_rapa	Bra001729	B3	B3 family protein
evm.TU.Gh_A02G0375	Musa_acuminata	GSMUA_Achr7P25320_001	TCP	TCP family protein
evm.TU.Gh_A02G0377	Gossypium_raimondii	Gorai.005G049300.1	ERF	ethylene response factor 1
evm.TU.Gh_A02G0378	Brassica_rapa	Bra038006	WRKY	WRKY family protein
evm.TU.Gh_A02G0379	Brassica_rapa	Bra038006	WRKY	WRKY family protein
evm.TU.Gh_A02G0381	Brassica_rapa	Bra038006	WRKY	WRKY family protein
evm.TU.Gh_A02G0382	Brassica_rapa	Bra038006	WRKY	WRKY family protein
evm.TU.Gh_A02G0383	Jatropha_curcas	Jcr4S06752.20	FAR1	FAR1 family protein
evm.TU.Gh_A02G0389	Malus_domestica	MDP0000277077	NF-YB	S-adenosyl-L-methionine-dependent methyltransferases superfamily protein
evm.TU.Gh_A02G0390	Linum_usitatissimum	Lus10043264	YABBY	Protein kinase superfamily protein
evm.TU.Gh_A02G0391	Zea_mays	GRMZM2G169709_P01	E2F/DP	E2F/DP family protein
evm.TU.Gh_A02G0393	Triticum_urartu	EMS52514	CAMTA	CAMTA family protein
evm.TU.Gh_A02G0395	Brassica_rapa	Bra009591	MYB_related	MYB_related family protein
evm.TU.Gh_A02G0398	Selaginella_moellendorffii	419761	EIL	ETHYLENE-INSENSITIVE3-like 1
evm.TU.Gh_A02G0406	Musa_acuminata	GSMUA_Achr10P22520_001	TALE	TALE family protein
evm.TU.Gh_A02G0408	Linum_usitatissimum	Lus10021035	G2-like	RNA-binding (RRM/RBD/RNP motifs) family protein
evm.TU.Gh_A02G0411	Linum_usitatissimum	Lus10021035	G2-like	RNA-binding (RRM/RBD/RNP motifs) family protein
evm.TU.Gh_A02G0414	Phyllostachys_heterocycla	PH01004450G0140	WRKY	WRKY family protein
evm.TU.Gh_A02G0417	Zea_mays	GRMZM2G057260_P01	bHLH	bHLH family protein
evm.TU.Gh_A02G0419	Linum_usitatissimum	Lus10030908	bHLH	pentatricopeptide (PPR) repeat-containing protein
evm.TU.Gh_A02G0421	Malus_domestica	MDP0000121180	G2-like	myb-like HTH transcriptional regulator family protein
evm.TU.Gh_A02G0430	Gossypium_raimondii	Gorai.005G054900.1	MYB	myb domain protein 79
evm.TU.Gh_A02G0431	Linum_usitatissimum	Lus10030908	bHLH	pentatricopeptide (PPR) repeat-containing protein
evm.TU.Gh_A02G0432	Oryza_barthii	ObartAA03S_FGP26692	HB-other	HB-other family protein
evm.TU.Gh_A02G0433	Oryza_barthii	ObartAA03S_FGP26692	HB-other	HB-other family protein
evm.TU.Gh_A02G0435	Oryza_sativa_subsp._indica	BGIOSGA027488-PA	WRKY	Indica Group WRKY family protein
evm.TU.Gh_A02G0440	Malus_domestica	MDP0000283274	B3	Protein phosphatase 2C family protein
evm.TU.Gh_A02G0445	Malus_domestica	MDP0000321461	G2-like	phosphate starvation response 1
evm.TU.Gh_A02G0446	Gossypium_raimondii	Gorai.005G056500.1	SBP	squamosa promoter binding protein-like 7
evm.TU.Gh_A02G0450	Aquilegia_coerulea	Aquca_100_00034.3	TCP	TCP family protein
evm.TU.Gh_A02G0451	Linum_usitatissimum	Lus10043264	YABBY	Protein kinase superfamily protein
evm.TU.Gh_A02G0454	Arachis_hypogaea	Ahy008704	ERF	ERF family protein
evm.TU.Gh_A02G0457	Malus_domestica	MDP0000232929	C2H2	CHY-type/CTCHY-type/RING-type Zinc finger protein
evm.TU.Gh_A02G0460	Gossypium_hirsutum	Ghi001371	MYB_related	MYB_related family protein
evm.TU.Gh_A02G0465	Gossypium_raimondii	Gorai.005G058900.2	MYB_related	DNA binding
evm.TU.Gh_A02G0471	Pyrus_bretschneideri	Pbr017287.1	B3	B3 family protein
evm.TU.Gh_A02G0472	Malus_domestica	MDP0000304904	TCP	cullin 1
evm.TU.Gh_A02G0473	Gossypium_raimondii	Gorai.005G059500.2	NF-YB	nuclear factor Y, subunit B5
evm.TU.Gh_A02G0477	Jatropha_curcas	Jcr4S11886.30	HSF	HSF family protein
evm.TU.Gh_A02G0479	Cicer_arietinum	XP_004503828	WRKY	WRKY family protein
evm.TU.Gh_A02G0483	Oryza_barthii	ObartAA03S_FGP19488	MYB	MYB family protein
evm.TU.Gh_A02G0484	Malus_domestica	MDP0000288624	NAC	Transducin/WD40 repeat-like superfamily protein
evm.TU.Gh_A02G0486	Malus_domestica	MDP0000264827	bHLH	BIG PETAL P
evm.TU.Gh_A02G0493	Nicotiana_tabacum	Nta013352	bHLH	bHLH family protein
evm.TU.Gh_A02G0495	Malus_domestica	MDP0000283274	B3	Protein phosphatase 2C family protein
evm.TU.Gh_A02G0514	Gossypium_raimondii	Gorai.005G065300.1	GATA	GATA transcription factor 15
evm.TU.Gh_A02G0515	Malus_domestica	MDP0000309902	GATA	importin alpha isoform 1
evm.TU.Gh_A02G0517	Oryza_barthii	ObartAA03S_FGP14057	G2-like	G2-like family protein
evm.TU.Gh_A02G0518	Gossypium_raimondii	Gorai.005G065700.1	CAMTA	calmodulin binding;transcription regulators
evm.TU.Gh_A02G0519	Gossypium_raimondii	Gorai.001G223600.1	bHLH	secretion-associated RAS super family 2
evm.TU.Gh_A02G0521	Gossypium_raimondii	Gorai.006G273000.1	HD-ZIP	homeobox protein 5
evm.TU.Gh_A02G0523	Gossypium_raimondii	Gorai.005G066300.1	GRAS	RGA-like 2
evm.TU.Gh_A02G0527	Malus_domestica	MDP0000606021	bHLH	aldehyde dehydrogenase 11A3
evm.TU.Gh_A02G0532	Azadirachta_indica	Neem_24780_f_1	bHLH	bHLH family protein
evm.TU.Gh_A02G0533	Fragaria_vesca	mrna29546.1-v1.0-hybrid	bZIP	Protein kinase superfamily protein
evm.TU.Gh_A02G0535	Malus_domestica	MDP0000283274	B3	Protein phosphatase 2C family protein
evm.TU.Gh_A02G0538	Capsella_rubella	Carubv10014574m	bHLH	basic helix-loop-helix (bHLH) DNA-binding superfamily protein
evm.TU.Gh_A02G0541	Gossypium_raimondii	Gorai.005G068100.2	WRKY	WRKY DNA-binding protein 48
evm.TU.Gh_A02G0542	Malus_domestica	MDP0000449389	M-type	Peroxidase superfamily protein
evm.TU.Gh_A02G0543	Chlorella_sp._NC64A	fgenesh3_pg.C_scaffold_21000059	C2H2	C2H2 family protein
evm.TU.Gh_A02G0549	Gossypium_raimondii	Gorai.005G068900.1	MYB	myb domain protein 78
evm.TU.Gh_A02G0554	Zea_mays	GRMZM2G356718_P01	MYB_related	MYB_related family protein
evm.TU.Gh_A02G0555	Oryza_barthii	ObartAA03S_FGP23779	HB-PHD	HB-PHD family protein
evm.TU.Gh_A02G0558	Pyrus_bretschneideri	Pbr023394.1	C2H2	C2H2 family protein
evm.TU.Gh_A02G0559	Phoenix_dactylifera	PDK_30s882641g001	TCP	TCP family protein
evm.TU.Gh_A02G0567	Oryza_sativa_subsp._indica	BGIOSGA023462-PA	C3H	Indica Group C3H family protein
evm.TU.Gh_A02G0568	Fragaria_vesca	mrna12917.1-v1.0-hybrid	ARF	auxin response factor 19
evm.TU.Gh_A02G0570	Oryza_brachyantha	OB07G29420.1	C2H2	C2H2 family protein
evm.TU.Gh_A02G0571	Triticum_urartu	EMS59548	C2H2	C2H2 family protein
evm.TU.Gh_A02G0573	Malus_domestica	MDP0000265800	CAMTA	signal responsive 1
evm.TU.Gh_A02G0579	Gossypium_raimondii	Gorai.005G071400.2	SBP	squamosa promoter binding protein-like 1
evm.TU.Gh_A02G0580	Fragaria_vesca	mrna09125.1-v1.0-hybrid	bHLH	Protein kinase superfamily protein
evm.TU.Gh_A02G0581	Fragaria_vesca	mrna09125.1-v1.0-hybrid	bHLH	Protein kinase superfamily protein
evm.TU.Gh_A02G0585	Jatropha_curcas	Jcr4S11523.10	ERF	ERF family protein
evm.TU.Gh_A02G0595	Thellungiella_parvula	Tp1g05870	MYB_related	MYB_related family protein
evm.TU.Gh_A02G0596	Phyllostachys_heterocycla	PH01002606G0040	HSF	HSF family protein
evm.TU.Gh_A02G0601	Phyllostachys_heterocycla	PH01000046G0930	WRKY	WRKY family protein
evm.TU.Gh_A02G0602	Phyllostachys_heterocycla	PH01000046G0930	WRKY	WRKY family protein
evm.TU.Gh_A02G0606	Brassica_rapa	Bra013812	MIKC	MIKC family protein
evm.TU.Gh_A02G0607	Aegilops_tauschii	EMT03129	bHLH	bHLH family protein
evm.TU.Gh_A02G0609	Malus_domestica	MDP0000318339	FAR1	calcium-dependent protein kinase 20
evm.TU.Gh_A02G0615	Ricinus_communis	29656.m000483	NF-YC	ccaat-binding transcription factor, putative
evm.TU.Gh_A02G0617	Gossypium_raimondii	Gorai.005G075000.1	C2H2	C2H2 and C2HC zinc fingers superfamily protein
evm.TU.Gh_A02G0624	Fragaria_vesca	mrna32536.1-v1.0-hybrid	bHLH	alpha/beta-Hydrolases superfamily protein
evm.TU.Gh_A02G0626	Picea_abies	MA_52704g0010	E2F/DP	E2F/DP family protein
evm.TU.Gh_A02G0629	Oryza_brachyantha	OB01G21870.1	WRKY	WRKY family protein
evm.TU.Gh_A02G0630	Fragaria_vesca	mrna09125.1-v1.0-hybrid	bHLH	Protein kinase superfamily protein
evm.TU.Gh_A02G0631	Oryza_barthii	ObartAA03S_FGP32677	NAC	NAC family protein
evm.TU.Gh_A02G0634	Gossypium_raimondii	Gorai.005G076200.1	NAC	NAC domain containing protein 17
evm.TU.Gh_A02G0637	Linum_usitatissimum	Lus10023829	bHLH	RAB GTPase homolog A4D
evm.TU.Gh_A02G0642	Eucalyptus_grandis	Eucgr.E02489.1	M-type	DNAse I-like superfamily protein
evm.TU.Gh_A02G0651	Malus_domestica	MDP0000449389	M-type	Peroxidase superfamily protein
evm.TU.Gh_A02G0653	Azadirachta_indica	Neem_1766_f_3	C2H2	C2H2 family protein
evm.TU.Gh_A02G0655	Gossypium_raimondii	Gorai.005G078100.1	ERF	Integrase-type DNA-binding superfamily protein
evm.TU.Gh_A02G0656	Phyllostachys_heterocycla	PH01003957G0030	E2F/DP	E2F/DP family protein
evm.TU.Gh_A02G0658	Gossypium_raimondii	Gorai.005G078500.1	bZIP	Basic-leucine zipper (bZIP) transcription factor family protein
evm.TU.Gh_A02G0662	Gossypium_raimondii	Gorai.005G079200.1	Trihelix	sequence-specific DNA binding transcription factors
evm.TU.Gh_A02G0664	Azadirachta_indica	Neem_1512_f_1	HD-ZIP	HD-ZIP family protein
evm.TU.Gh_A02G0665	Gossypium_hirsutum	Ghi003712	bZIP	bZIP family protein
evm.TU.Gh_A02G0666	Brassica_rapa	Bra013842	GeBP	GeBP family protein
evm.TU.Gh_A02G0667	Fragaria_vesca	mrna29546.1-v1.0-hybrid	bZIP	Protein kinase superfamily protein
evm.TU.Gh_A02G0670	Malus_domestica	MDP0000276982	NAC	NAC domain containing protein 28
evm.TU.Gh_A02G0671	Pyrus_bretschneideri	Pbr031344.1	C2H2	C2H2 family protein
evm.TU.Gh_A02G0672	Brassica_rapa	Bra039779	S1Fa-like	S1Fa-like family protein
evm.TU.Gh_A02G0680	Malus_domestica	MDP0000254227	ERF	Tetratricopeptide repeat (TPR)-like superfamily protein
evm.TU.Gh_A02G0692	Oryza_barthii	ObartAA03S_FGP32677	NAC	NAC family protein
evm.TU.Gh_A02G0694	Fragaria_vesca	mrna24941.1-v1.0-hybrid	DBB	zinc finger (C3HC4-type RING finger) family protein
evm.TU.Gh_A02G0699	Zea_mays	GRMZM2G008647_P02	MYB_related	MYB_related family protein
evm.TU.Gh_A02G0700	Arabidopsis_thaliana	AT4G12020.2	WRKY	protein kinase family protein
evm.TU.Gh_A02G0702	Brassica_rapa	Bra020513	CPP	CPP family protein
evm.TU.Gh_A02G0703	Gossypium_raimondii	Gorai.005G083700.3	GRAS	SCARECROW-like 1
evm.TU.Gh_A02G0704	Jatropha_curcas	Jcr4S02193.10	NF-YB	NF-YB family protein
evm.TU.Gh_A02G0705	Fragaria_vesca	mrna19889.1-v1.0-hybrid	C3H	disease resistance family protein / LRR family protein
evm.TU.Gh_A02G0710	Fragaria_vesca	mrna29786.1-v1.0-hybrid	WOX	RAB GTPase homolog A1F
evm.TU.Gh_A02G0711	Malus_domestica	MDP0000283274	B3	Protein phosphatase 2C family protein
evm.TU.Gh_A02G0713	Theobroma_cacao	Thecc1EG021580t1	WRKY	RNI-like superfamily protein (71%P)
evm.TU.Gh_A02G0715	Oryza_punctata	OpuncBB_FGP22587	MYB_related	MYB_related family protein
evm.TU.Gh_A02G0718	Linum_usitatissimum	Lus10030908	bHLH	pentatricopeptide (PPR) repeat-containing protein
evm.TU.Gh_A02G0719	Linum_usitatissimum	Lus10030908	bHLH	pentatricopeptide (PPR) repeat-containing protein
evm.TU.Gh_A02G0724	Aegilops_tauschii	EMT07921	FAR1	FAR1 family protein
evm.TU.Gh_A02G0725	Malus_domestica	MDP0000277077	NF-YB	S-adenosyl-L-methionine-dependent methyltransferases superfamily protein
evm.TU.Gh_A02G0726	Malus_domestica	MDP0000277077	NF-YB	S-adenosyl-L-methionine-dependent methyltransferases superfamily protein
evm.TU.Gh_A02G0727	Aegilops_tauschii	EMT07921	FAR1	FAR1 family protein
evm.TU.Gh_A02G0731	Malus_domestica	MDP0000277077	NF-YB	S-adenosyl-L-methionine-dependent methyltransferases superfamily protein
evm.TU.Gh_A02G0732	Malus_domestica	MDP0000259867	FAR1	ARF-GAP domain 11
evm.TU.Gh_A02G0735	Malus_domestica	MDP0000300795	FAR1	SET domain group 26
evm.TU.Gh_A02G0742	Thellungiella_halophila	Thhalv10027743m	C3H	WD-40 repeat family protein / zfwd3 protein (ZFWD3)
evm.TU.Gh_A02G0743	Fragaria_vesca	mrna09125.1-v1.0-hybrid	bHLH	Protein kinase superfamily protein
evm.TU.Gh_A02G0745	Gossypium_hirsutum	Ghi010051	MYB_related	MYB_related family protein
evm.TU.Gh_A02G0749	Gossypium_raimondii	Gorai.005G088800.1	NAC	NAC (No Apical Meristem) domain transcriptional regulator superfamily protein
evm.TU.Gh_A02G0750	Fragaria_vesca	mrna24179.1-v1.0-hybrid	NAC	Eukaryotic aspartyl protease family protein
evm.TU.Gh_A02G0751	Malus_domestica	MDP0000606021	bHLH	aldehyde dehydrogenase 11A3
evm.TU.Gh_A02G0753	Physcomitrella_patens_subsp._patens	Pp1s48_17V6.1	Trihelix	BTB/POZ domain-containing protein
evm.TU.Gh_A02G0755	Populus_trichocarpa	Potri.012G137500.1	FAR1	FAR1 family protein
evm.TU.Gh_A02G0758	Oryza_sativa_subsp._indica	BGIOSGA034759-PA	bZIP	Indica Group bZIP family protein
evm.TU.Gh_A02G0760	Vitis_vinifera	GSVIVT01019717001	ERF	nodulin MtN21 /EamA-like transporter family protein
evm.TU.Gh_A02G0761	Brachypodium_distachyon	Bradi3g57867.2	ERF	ERF family protein
evm.TU.Gh_A02G0769	Fragaria_vesca	mrna31001.1-v1.0-hybrid	C3H	FAD/NAD(P)-binding oxidoreductase
evm.TU.Gh_A02G0770	Arabidopsis_thaliana	AT4G12020.2	WRKY	protein kinase family protein
evm.TU.Gh_A02G0771	Malus_domestica	MDP0000574910	Trihelix	RNA-metabolising metallo-beta-lactamase family protein
evm.TU.Gh_A02G0772	Solanum_lycopersicum	Solyc11g013620.1.1	MYB_related	myb-like transcription factor family protein
evm.TU.Gh_A02G0775	Gossypium_raimondii	Gorai.005G092400.4	bZIP	bZIP transcription factor family protein
evm.TU.Gh_A02G0777	Fragaria_vesca	mrna13277.1-v1.0-hybrid	MIKC	Myosin heavy chain-related protein
evm.TU.Gh_A02G0783	Gossypium_raimondii	Gorai.005G093500.1	ERF	related to AP2 4
evm.TU.Gh_A02G0788	Malus_domestica	MDP0000574942	MYB	myb domain protein 9
evm.TU.Gh_A02G0789	Linum_usitatissimum	Lus10043264	YABBY	Protein kinase superfamily protein
evm.TU.Gh_A02G0790	Utricularia_gibba	Scf00082.g7466.t1	G2-like	G2-like family protein
evm.TU.Gh_A02G0792	Gossypium_raimondii	Gorai.005G094800.1	bHLH	basic helix-loop-helix (bHLH) DNA-binding superfamily protein
evm.TU.Gh_A02G0793	Malus_domestica	MDP0000266040	G2-like	GRAM domain family protein
evm.TU.Gh_A02G0795	Brassica_rapa	Bra033767	E2F/DP	E2F/DP family protein
evm.TU.Gh_A02G0799	Triticum_aestivum	Tae048710	NAC	NAC family protein
evm.TU.Gh_A02G0801	Brassica_rapa	Bra037494	MYB_related	MYB_related family protein
evm.TU.Gh_A02G0805	Oryza_barthii	ObartAA03S_FGP4185	SRS	SRS family protein
evm.TU.Gh_A02G0806	Utricularia_gibba	Scf00063.g6386.t1	GeBP	GeBP family protein
evm.TU.Gh_A02G0813	Gossypium_hirsutum	Ghi004847	GATA	GATA family protein
evm.TU.Gh_A02G0814	Glycine_max	Glyma13g33480.3	bZIP	TGACG motif-binding factor 6
evm.TU.Gh_A02G0816	Cajanus_cajan	C.cajan_44612	S1Fa-like	S1Fa-like family protein
evm.TU.Gh_A02G0817	Cajanus_cajan	C.cajan_44612	S1Fa-like	S1Fa-like family protein
evm.TU.Gh_A02G0818	Linum_usitatissimum	Lus10022080	C2H2	C2H2 and C2HC zinc fingers superfamily protein
evm.TU.Gh_A02G0819	Zea_mays	GRMZM2G153575_P01	Trihelix	Trihelix family protein
evm.TU.Gh_A02G0821	Medicago_truncatula	MEDTR6G005540.1	G2-like	G2-like family protein
evm.TU.Gh_A02G0822	Gossypium_raimondii	Gorai.005G098100.1	TALE	KNOTTED-like from Arabidopsis thaliana
evm.TU.Gh_A02G0827	Gossypium_raimondii	Gorai.005G098700.1	GRF	growth-regulating factor 1
evm.TU.Gh_A02G0828	Brassica_rapa	Bra009591	MYB_related	MYB_related family protein
evm.TU.Gh_A02G0836	Gossypium_hirsutum	Ghi007464	C2H2	C2H2 family protein
evm.TU.Gh_A02G0843	Physcomitrella_patens_subsp._patens	Pp1s41_292V6.1	C3H	pumilio 12
evm.TU.Gh_A02G0845	Oryza_barthii	ObartAA03S_FGP23901	NF-X1	NF-X1 family protein
evm.TU.Gh_A02G0846	Gossypium_raimondii	Gorai.005G100600.1	MIKC	AGAMOUS-like 104
evm.TU.Gh_A02G0847	Theobroma_cacao	Thecc1EG000515t1	B3	Cytochrome P450 (71%P)
evm.TU.Gh_A02G0849	Zea_mays	GRMZM2G546369_P01	MYB_related	MYB_related family protein
evm.TU.Gh_A02G0850	Malus_domestica	MDP0000701734	bZIP	abscisic acid responsive elements-binding factor 2
evm.TU.Gh_A02G0851	Gossypium_raimondii	Gorai.005G101400.1	WOX	WUSCHEL related homeobox 4
evm.TU.Gh_A02G0852	Fragaria_vesca	mrna09127.1-v1.0-hybrid	NAC	poly(A) binding protein 8
evm.TU.Gh_A02G0853	Jatropha_curcas	Jcr4S02193.10	NF-YB	NF-YB family protein
evm.TU.Gh_A02G0854	Oryza_punctata	OpuncBB_FGP24461	G2-like	G2-like family protein
evm.TU.Gh_A02G0857	Malus_domestica	MDP0000180376	bHLH	RAB GTPase homolog A4D
evm.TU.Gh_A02G0858	Malus_domestica	MDP0000286589	bHLH	phosphatidylinositol-4-phosphate 5-kinase family protein
evm.TU.Gh_A02G0859	Malus_domestica	MDP0000253370	MYB_related	Oxoglutarate/iron-dependent oxygenase
evm.TU.Gh_A02G0862	Oryza_barthii	ObartAA03S_FGP14057	G2-like	G2-like family protein
evm.TU.Gh_A02G0863	Fragaria_vesca	mrna09125.1-v1.0-hybrid	bHLH	Protein kinase superfamily protein
evm.TU.Gh_A02G0864	Brassica_rapa	Bra013812	MIKC	MIKC family protein
evm.TU.Gh_A02G0866	Linum_usitatissimum	Lus10007348	MYB_related	xyloglucan endotransglucosylase/hydrolase 16
evm.TU.Gh_A02G0867	Oryza_barthii	ObartAA03S_FGP14057	G2-like	G2-like family protein
evm.TU.Gh_A02G0869	Medicago_truncatula	MEDTR4G159020.1	CPP	CPP family protein
evm.TU.Gh_A02G0870	Fragaria_vesca	mrna01596.1-v1.0-hybrid	WRKY	Protein kinase superfamily protein
evm.TU.Gh_A02G0872	Zea_mays	GRMZM2G062651_P01	VOZ	VOZ family protein
evm.TU.Gh_A02G0873	Linum_usitatissimum	Lus10012250	WOX	high mobility group B3
evm.TU.Gh_A02G0874	Zea_mays	GRMZM2G356718_P01	MYB_related	MYB_related family protein
evm.TU.Gh_A02G0877	Malus_domestica	MDP0000300795	FAR1	SET domain group 26
evm.TU.Gh_A02G0880	Malus_domestica	MDP0000315764	M-type	Protein of unknown function (DUF179)
evm.TU.Gh_A02G0882	Aegilops_tauschii	EMT05641	FAR1	FAR1 family protein
evm.TU.Gh_A02G0886	Brassica_rapa	Bra032634	C3H	C3H family protein
evm.TU.Gh_A02G0888	Capsella_rubella	Carubv10009292m	C3H	Zinc finger C-x8-C-x5-C-x3-H type family protein
evm.TU.Gh_A02G0889	Brachypodium_distachyon	Bradi1g45170.1	Nin-like	Nin-like family protein
evm.TU.Gh_A02G0890	Malus_domestica	MDP0000254227	ERF	Tetratricopeptide repeat (TPR)-like superfamily protein
evm.TU.Gh_A02G0894	Zea_mays	GRMZM2G317287_P01	GRAS	GRAS family protein
evm.TU.Gh_A02G0897	Jatropha_curcas	Jcr4S06752.20	FAR1	FAR1 family protein
evm.TU.Gh_A02G0899	Fragaria_vesca	mrna09125.1-v1.0-hybrid	bHLH	Protein kinase superfamily protein
evm.TU.Gh_A02G0901	Fragaria_vesca	mrna15187.1-v1.0-hybrid	bHLH	Sec14p-like phosphatidylinositol transfer family protein
evm.TU.Gh_A02G0904	Gossypium_hirsutum	Ghi018438	MYB_related	MYB_related family protein
evm.TU.Gh_A02G0906	Oryza_barthii	ObartAA03S_FGP10720	GATA	GATA family protein
evm.TU.Gh_A02G0910	Fragaria_vesca	mrna01596.1-v1.0-hybrid	WRKY	Protein kinase superfamily protein
evm.TU.Gh_A02G0913	Glycine_max	Glyma09g34850.1	FAR1	heteroglycan glucosidase 1
evm.TU.Gh_A02G0920	Malus_domestica	MDP0000259867	FAR1	ARF-GAP domain 11
evm.TU.Gh_A02G0923	Nelumbo_nucifera	NNU_016191-RA	SBP	SBP family protein
evm.TU.Gh_A02G0925	Gossypium_raimondii	Gorai.005G126000.2	Nin-like	Plant regulator RWP-RK family protein
evm.TU.Gh_A02G0926	Selaginella_moellendorffii	440893	bHLH	Ypt/Rab-GAP domain of gyp1p superfamily protein
evm.TU.Gh_A02G0927	Malus_domestica	MDP0000449389	M-type	Peroxidase superfamily protein
evm.TU.Gh_A02G0929	Phoenix_dactylifera	PDK_30s940631g002	E2F/DP	E2F/DP family protein
evm.TU.Gh_A02G0931	Gossypium_raimondii	Gorai.005G126700.1	FAR1	Far-red impaired responsive (FAR1) family protein
evm.TU.Gh_A02G0932	Malus_domestica	MDP0000311522	HD-ZIP	homeobox 7
evm.TU.Gh_A02G0933	Vitis_vinifera	GSVIVT01008395001	MYB	myb domain protein 4r1
evm.TU.Gh_A02G0934	Gossypium_raimondii	Gorai.003G072300.2	Trihelix	Duplicated homeodomain-like superfamily protein
evm.TU.Gh_A02G0935	Oryza_sativa_subsp._indica	BGIOSGA027652-PA	MYB_related	Indica Group MYB_related family protein
evm.TU.Gh_A02G0936	Malus_domestica	MDP0000277077	NF-YB	S-adenosyl-L-methionine-dependent methyltransferases superfamily protein
evm.TU.Gh_A02G0938	Ostreococcus_sp._RCC809	fgenesh1_pm.chr_1_#_247	C3H	C3H family protein
evm.TU.Gh_A02G0940	Pyrus_bretschneideri	Pbr038615.1	NAC	NAC family protein
evm.TU.Gh_A02G0941	Gossypium_raimondii	Gorai.003G073300.1	NAC	NAC transcription factor-like 9
evm.TU.Gh_A02G0942	Fragaria_vesca	mrna01851.1-v1.0-hybrid	NAC	NAC transcription factor-like 9
evm.TU.Gh_A02G0944	Gossypium_raimondii	Gorai.003G073600.1	B3	AP2/B3-like transcriptional factor family protein
evm.TU.Gh_A02G0947	Oryza_punctata	OpuncBB_FGP24461	G2-like	G2-like family protein
evm.TU.Gh_A02G0949	Gossypium_raimondii	Gorai.003G074300.1	Nin-like	Plant regulator RWP-RK family protein
evm.TU.Gh_A02G0951	Thellungiella_parvula	Tp3g07810	MYB_related	MYB_related family protein
evm.TU.Gh_A02G0952	Zea_mays	GRMZM2G396451_P01	GATA	GATA family protein
evm.TU.Gh_A02G0956	Musa_acuminata	GSMUA_Achr1P17680_001	C2H2	C2H2 family protein
evm.TU.Gh_A02G0957	Gossypium_raimondii	Gorai.003G076400.1	Dof	Dof-type zinc finger DNA-binding family protein
evm.TU.Gh_A02G0958	Gossypium_raimondii	Gorai.003G076000.3	bHLH	Serine/threonine-protein kinase WNK (With No Lysine)-related
evm.TU.Gh_A02G0963	Vitis_vinifera	GSVIVT01019630001	MIKC	with no lysine (K) kinase 8
evm.TU.Gh_A02G0967	Oryza_sativa_subsp._indica	BGIOSGA009723-PA	FAR1	Indica Group FAR1 family protein
evm.TU.Gh_A02G0969	Fragaria_vesca	mrna32536.1-v1.0-hybrid	bHLH	alpha/beta-Hydrolases superfamily protein
evm.TU.Gh_A02G0970	Theobroma_cacao	Thecc1EG000515t1	B3	Cytochrome P450 (71%P)
evm.TU.Gh_A02G0971	Musa_acuminata	GSMUA_Achr11P11660_001	AP2	AP2 family protein
evm.TU.Gh_A02G0972	Fragaria_vesca	mrna31843.1-v1.0-hybrid	WRKY	glycosyl hydrolase 9B15
evm.TU.Gh_A02G0973	Azadirachta_indica	Neem_26240_f_2	GRAS	GRAS family protein
evm.TU.Gh_A02G0979	Gossypium_raimondii	Gorai.003G078000.1	ARF	auxin response factor 9
evm.TU.Gh_A02G0994	Musa_acuminata	GSMUA_Achr7P25320_001	TCP	TCP family protein
evm.TU.Gh_A02G0996	Brassica_rapa	Bra040348	M-type	M-type family protein
evm.TU.Gh_A02G0997	Triticum_urartu	EMS53359	WRKY	WRKY family protein
evm.TU.Gh_A02G0999	Malus_domestica	MDP0000283274	B3	Protein phosphatase 2C family protein
evm.TU.Gh_A02G1000	Fragaria_vesca	mrna31843.1-v1.0-hybrid	WRKY	glycosyl hydrolase 9B15
evm.TU.Gh_A02G1001	Vitis_vinifera	GSVIVT01025169001	NF-YC	nuclear factor Y, subunit C10
evm.TU.Gh_A02G1007	Aegilops_tauschii	EMT28005	MYB_related	MYB_related family protein
evm.TU.Gh_A02G1009	Malus_domestica	MDP0000265619	Nin-like	ABC-2 type transporter family protein
evm.TU.Gh_A02G1026	Arabidopsis_thaliana	AT4G12020.1	WRKY	protein kinase family protein
evm.TU.Gh_A02G1029	Malus_domestica	MDP0000318339	FAR1	calcium-dependent protein kinase 20
evm.TU.Gh_A02G1030	Ricinus_communis	27791.m000083	NF-X1	nuclear transcription factor, X-box binding, putative
evm.TU.Gh_A02G1031	Aegilops_tauschii	EMT26392	FAR1	FAR1 family protein
evm.TU.Gh_A02G1032	Phoenix_dactylifera	PDK_30s1001281g002	bHLH	bHLH family protein
evm.TU.Gh_A02G1034	Phyllostachys_heterocycla	PH01002606G0040	HSF	HSF family protein
evm.TU.Gh_A02G1040	Jatropha_curcas	Jcr4S06752.20	FAR1	FAR1 family protein
evm.TU.Gh_A02G1042	Gossypium_raimondii	Gorai.003G085500.1	WRKY	WRKY family transcription factor
evm.TU.Gh_A02G1043	Chlamydomonas_reinhardtii	Cre03.g201250.t1.2	C2H2	C2H2 family protein
evm.TU.Gh_A02G1050	Jatropha_curcas	Jcr4S00282.90	NAC	NAC family protein
evm.TU.Gh_A02G1056	Gossypium_raimondii	Gorai.003G089200.1	C2H2	C2H2-type zinc finger family protein
evm.TU.Gh_A02G1057	Musa_acuminata	GSMUA_Achr8P12010_001	TCP	TCP family protein
evm.TU.Gh_A02G1058	Fragaria_vesca	mrna26188.1-v1.0-hybrid	NF-YB	Protein of unknown function, DUF617
evm.TU.Gh_A02G1061	Gossypium_raimondii	Gorai.003G091500.1	AP2	Integrase-type DNA-binding superfamily protein
evm.TU.Gh_A02G1065	Cajanus_cajan	C.cajan_44612	S1Fa-like	S1Fa-like family protein
evm.TU.Gh_A02G1066	Oryza_punctata	OpuncBB_FGP24418	bZIP	bZIP family protein
evm.TU.Gh_A02G1070	Cannabis_sativa	PK12308.1	MYB_related	MYB_related family protein
evm.TU.Gh_A02G1077	Oryza_barthii	ObartAA03S_FGP31756	NAC	NAC family protein
evm.TU.Gh_A02G1078	Theobroma_cacao	Thecc1EG021580t1	WRKY	RNI-like superfamily protein (71%P)
evm.TU.Gh_A02G1079	Fragaria_vesca	mrna18483.1-v1.0-hybrid	M-type	cyclin b3;1
evm.TU.Gh_A02G1080	Oryza_sativa_subsp._indica	BGIOSGA030830-PA	MYB	Indica Group MYB family protein
evm.TU.Gh_A02G1081	Linum_usitatissimum	Lus10016078	HB-other	Homeodomain-like transcriptional regulator
evm.TU.Gh_A02G1082	Malus_domestica	MDP0000311683	E2F/DP	Pentatricopeptide repeat (PPR) superfamily protein
evm.TU.Gh_A02G1085	Brassica_rapa	Bra001729	B3	B3 family protein
evm.TU.Gh_A02G1090	Medicago_truncatula	MEDTR5G015490.1	MYB_related	MYB_related family protein
evm.TU.Gh_A02G1091	Oryza_sativa_subsp._japonica	LOC_Os05g27749.1	NAC	Japonica Group expressed protein
evm.TU.Gh_A02G1094	Fragaria_vesca	mrna09125.1-v1.0-hybrid	bHLH	Protein kinase superfamily protein
evm.TU.Gh_A02G1095	Jatropha_curcas	Jcr4S01813.40	C3H	C3H family protein
evm.TU.Gh_A02G1100	Aegilops_tauschii	EMT07921	FAR1	FAR1 family protein
evm.TU.Gh_A02G1102	Linum_usitatissimum	Lus10030581	bHLH	pentatricopeptide (PPR) repeat-containing protein
evm.TU.Gh_A02G1109	Gossypium_raimondii	Gorai.013G110900.5	CPP	TESMIN/TSO1-like CXC 2
evm.TU.Gh_A02G1111	Oryza_punctata	OpuncBB_FGP16427	GATA	GATA family protein
evm.TU.Gh_A02G1114	Solanum_lycopersicum	Solyc09g090830.2.1	GRAS	chloroplast sulfur E
evm.TU.Gh_A02G1117	Brassica_rapa	Bra013842	GeBP	GeBP family protein
evm.TU.Gh_A02G1118	Gossypium_hirsutum	Ghi008659	G2-like	G2-like family protein
evm.TU.Gh_A02G1120	Triticum_urartu	EMS61390	bHLH	bHLH family protein
evm.TU.Gh_A02G1122	Theobroma_cacao	Thecc1EG029045t1	C2H2	Beta-galactosidase 17 (66%P)
evm.TU.Gh_A02G1125	Fragaria_vesca	mrna11429.1-v1.0-hybrid	HB-other	sucrose synthase 4
evm.TU.Gh_A02G1126	Phoenix_dactylifera	PDK_30s6550916g003	FAR1	FAR1 family protein
evm.TU.Gh_A02G1131	Gossypium_raimondii	Gorai.003G060900.1	bHLH	basic helix-loop-helix (bHLH) DNA-binding superfamily protein
evm.TU.Gh_A02G1136	Fragaria_vesca	mrna13309.1-v1.0-hybrid	FAR1	FAR1-related sequence 5
evm.TU.Gh_A02G1137	Fragaria_vesca	mrna09125.1-v1.0-hybrid	bHLH	Protein kinase superfamily protein
evm.TU.Gh_A02G1138	Musa_acuminata	GSMUA_Achr3P00330_001	NAC	NAC family protein
evm.TU.Gh_A02G1140	Phyllostachys_heterocycla	PH01003957G0030	E2F/DP	E2F/DP family protein
evm.TU.Gh_A02G1153	Gossypium_raimondii	Gorai.003G063500.1	ERF	Integrase-type DNA-binding superfamily protein
evm.TU.Gh_A02G1160	Phyllostachys_heterocycla	PH01003957G0030	E2F/DP	E2F/DP family protein
evm.TU.Gh_A02G1161	Fragaria_vesca	mrna29786.1-v1.0-hybrid	WOX	RAB GTPase homolog A1F
evm.TU.Gh_A02G1163	Malus_domestica	MDP0000264827	bHLH	BIG PETAL P
evm.TU.Gh_A02G1164	Zea_mays	GRMZM2G021475_P01	HB-other	HB-other family protein
evm.TU.Gh_A02G1165	Fragaria_vesca	mrna09125.1-v1.0-hybrid	bHLH	Protein kinase superfamily protein
evm.TU.Gh_A02G1166	Gossypium_raimondii	Gorai.005G031000.2	GRAS	BED zinc finger ;hAT family dimerisation domain
evm.TU.Gh_A02G1167	Pyrus_bretschneideri	Pbr019774.1	MYB_related	MYB_related family protein
evm.TU.Gh_A02G1171	Malus_domestica	MDP0000300402	Trihelix	Ras-related small GTP-binding family protein
evm.TU.Gh_A02G1175	Musa_acuminata	GSMUA_Achr9P13010_001	MIKC	MIKC family protein
evm.TU.Gh_A02G1177	Brassica_rapa	Bra031186	B3	B3 family protein
evm.TU.Gh_A02G1178	Malus_domestica	MDP0000277077	NF-YB	S-adenosyl-L-methionine-dependent methyltransferases superfamily protein
evm.TU.Gh_A02G1186	Aegilops_tauschii	EMT26392	FAR1	FAR1 family protein
evm.TU.Gh_A02G1193	Theobroma_cacao	Thecc1EG030078t1	NF-YC	Histone H2A 10 (83%T)
evm.TU.Gh_A02G1196	Phyllostachys_heterocycla	PH01003957G0030	E2F/DP	E2F/DP family protein
evm.TU.Gh_A02G1198	Picea_abies	MA_52914g0010	MYB_related	MYB_related family protein
evm.TU.Gh_A02G1199	Linum_usitatissimum	Lus10030908	bHLH	pentatricopeptide (PPR) repeat-containing protein
evm.TU.Gh_A02G1205	Gossypium_hirsutum	Ghi004102	GRF	GRF family protein
evm.TU.Gh_A02G1206	Oryza_punctata	OpuncBB_FGP19392	GRF	GRF family protein
evm.TU.Gh_A02G1208	Oryza_punctata	OpuncBB_FGP10756	bZIP	bZIP family protein
evm.TU.Gh_A02G1210	Triticum_aestivum	Tae048710	NAC	NAC family protein
evm.TU.Gh_A02G1212	Brassica_rapa	Bra007562	HB-other	HB-other family protein
evm.TU.Gh_A02G1214	Zea_mays	GRMZM2G163233_P01	bHLH	bHLH family protein
evm.TU.Gh_A02G1217	Thellungiella_parvula	Tp5g09000	NF-YB	NF-YB family protein
evm.TU.Gh_A02G1219	Malus_domestica	MDP0000265073	NAC	NAD(P)-binding Rossmann-fold superfamily protein
evm.TU.Gh_A02G1220	Azadirachta_indica	Neem_859_f_1	bHLH	bHLH family protein
evm.TU.Gh_A02G1221	Malus_domestica	MDP0000265073	NAC	NAD(P)-binding Rossmann-fold superfamily protein
evm.TU.Gh_A02G1223	Musa_acuminata	GSMUA_Achr6P31580_001	NAC	NAC family protein
evm.TU.Gh_A02G1226	Hordeum_vulgare	MLOC_58202.1	NF-YB	NF-YB family protein
evm.TU.Gh_A02G1228	Oryza_barthii	ObartAA03S_FGP8689	bZIP	bZIP family protein
evm.TU.Gh_A02G1229	Malus_domestica	MDP0000180376	bHLH	RAB GTPase homolog A4D
evm.TU.Gh_A02G1231	Linum_usitatissimum	Lus10020794	NAC	Ribosomal protein S6e
evm.TU.Gh_A02G1233	Brachypodium_distachyon	Bradi1g45170.1	Nin-like	Nin-like family protein
evm.TU.Gh_A02G1234	Brassica_rapa	Bra032634	C3H	C3H family protein
evm.TU.Gh_A02G1235	Brassica_rapa	Bra032634	C3H	C3H family protein
evm.TU.Gh_A02G1237	Gossypium_raimondii	Gorai.003G041500.1	HD-ZIP	homeobox protein 6
evm.TU.Gh_A02G1238	Linum_usitatissimum	Lus10020727	bHLH	helicase in vascular tissue and tapetum
evm.TU.Gh_A02G1241	Gossypium_raimondii	Gorai.003G041800.1	bHLH	basic helix-loop-helix (bHLH) DNA-binding superfamily protein
evm.TU.Gh_A02G1244	Ricinus_communis	29851.m002493	B3	sulfotransferase, putative
evm.TU.Gh_A02G1248	Malus_domestica	MDP0000266040	G2-like	GRAM domain family protein
evm.TU.Gh_A02G1254	Utricularia_gibba	Scf00063.g6386.t1	GeBP	GeBP family protein
evm.TU.Gh_A02G1256	Gossypium_raimondii	Gorai.003G043500.1	EIL	Ethylene insensitive 3 family protein
evm.TU.Gh_A02G1257	Eucalyptus_grandis	Eucgr.E02489.1	M-type	DNAse I-like superfamily protein
evm.TU.Gh_A02G1258	Malus_domestica	MDP0000265073	NAC	NAD(P)-binding Rossmann-fold superfamily protein
evm.TU.Gh_A02G1266	Populus_trichocarpa	Potri.016G025800.2	GRAS	GRAS family protein
evm.TU.Gh_A02G1267	Oryza_sativa_subsp._japonica	LOC_Os05g26049.1	NAC	Japonica Group expressed protein
evm.TU.Gh_A02G1269	Musa_acuminata	GSMUA_Achr10P17130_001	bHLH	bHLH family protein
evm.TU.Gh_A02G1273	Utricularia_gibba	Scf00007.g1310.t1	MIKC	MIKC family protein
evm.TU.Gh_A02G1275	Cicer_arietinum	XP_004485809	C3H	C3H family protein
evm.TU.Gh_A02G1278	Musa_acuminata	GSMUA_Achr7P25320_001	TCP	TCP family protein
evm.TU.Gh_A02G1286	Cajanus_cajan	C.cajan_44612	S1Fa-like	S1Fa-like family protein
evm.TU.Gh_A02G1287	Medicago_truncatula	MEDTR7G132670.1	C3H	C3H family protein
evm.TU.Gh_A02G1295	Theobroma_cacao	Thecc1EG000515t1	B3	Cytochrome P450 (71%P)
evm.TU.Gh_A02G1301	Gossypium_raimondii	Gorai.003G047800.1	WRKY	WRKY DNA-binding protein 51
evm.TU.Gh_A02G1304	Gossypium_raimondii	Gorai.003G048100.1	WRKY	WRKY DNA-binding protein 13
evm.TU.Gh_A02G1305	Fragaria_vesca	mrna27137.1-v1.0-hybrid	STAT	SH2 domain protein B
evm.TU.Gh_A02G1306	Linum_usitatissimum	Lus10023829	bHLH	RAB GTPase homolog A4D
evm.TU.Gh_A02G1307	Brassica_rapa	Bra035708	GATA	GATA family protein
evm.TU.Gh_A02G1312	Gossypium_raimondii	Gorai.003G048800.1	ERF	Integrase-type DNA-binding superfamily protein
evm.TU.Gh_A02G1314	Musa_acuminata	GSMUA_Achr8P08000_001	ERF	ERF family protein
evm.TU.Gh_A02G1317	Oryza_punctata	OpuncBB_FGP24418	bZIP	bZIP family protein
evm.TU.Gh_A02G1318	Phyllostachys_heterocycla	PH01000728G0010	NAC	NAC family protein
evm.TU.Gh_A02G1319	Malus_domestica	MDP0000261185	FAR1	Protein kinase superfamily protein
evm.TU.Gh_A02G1321	Nelumbo_nucifera	NNU_016725-RA	GRAS	GRAS family protein
evm.TU.Gh_A02G1335	Pyrus_bretschneideri	Pbr002023.1	AP2	AP2 family protein
evm.TU.Gh_A02G1337	Fragaria_vesca	mrna12617.1-v1.0-hybrid	B3	rubredoxin family protein
evm.TU.Gh_A02G1341	Phyllostachys_heterocycla	PH01002606G0040	HSF	HSF family protein
evm.TU.Gh_A02G1344	Oryza_barthii	ObartAA03S_FGP14057	G2-like	G2-like family protein
evm.TU.Gh_A02G1345	Oryza_punctata	OpuncBB_FGP24418	bZIP	bZIP family protein
evm.TU.Gh_A02G1346	Linum_usitatissimum	Lus10007348	MYB_related	xyloglucan endotransglucosylase/hydrolase 16
evm.TU.Gh_A02G1347	Linum_usitatissimum	Lus10007348	MYB_related	xyloglucan endotransglucosylase/hydrolase 16
evm.TU.Gh_A02G1349	Phoenix_dactylifera	PDK_30s779621g008	bHLH	bHLH family protein
evm.TU.Gh_A02G1351	Fragaria_vesca	mrna28320.1-v1.0-hybrid	bHLH	RNA-binding (RRM/RBD/RNP motifs) family protein
evm.TU.Gh_A02G1353	Gossypium_raimondii	Gorai.003G053300.3	HSF	heat shock factor 3
evm.TU.Gh_A02G1358	Phoenix_dactylifera	PDK_30s882641g001	TCP	TCP family protein
evm.TU.Gh_A02G1361	Artemisia_annua	Aan019826	CO-like	CO-like family protein
evm.TU.Gh_A02G1362	Vitis_vinifera	GSVIVT01018226001	ERF	DNAJ homologue 2
evm.TU.Gh_A02G1363	Capsicum_annuum	Can011627	B3	B3 family protein
evm.TU.Gh_A02G1370	Utricularia_gibba	Scf00063.g6386.t1	GeBP	GeBP family protein
evm.TU.Gh_A02G1372	Oryza_sativa_subsp._indica	BGIOSGA035841-PA	MYB_related	Indica Group MYB_related family protein
evm.TU.Gh_A02G1382	Gossypium_raimondii	Gorai.003G038200.1	ERF	Integrase-type DNA-binding superfamily protein
evm.TU.Gh_A02G1383	Malus_domestica	MDP0000254187	TALE	KNOTTED1-like homeobox gene 6
evm.TU.Gh_A02G1384	Brassica_rapa	Bra013812	MIKC	MIKC family protein
evm.TU.Gh_A02G1385	Arabidopsis_thaliana	AT4G38070.1	bHLH	basic helix-loop-helix (bHLH) DNA-binding superfamily protein
evm.TU.Gh_A02G1391	Pyrus_bretschneideri	Pbr031344.1	C2H2	C2H2 family protein
evm.TU.Gh_A02G1392	Gossypium_raimondii	Gorai.003G037100.2	AP2	AINTEGUMENTA-like 6
evm.TU.Gh_A02G1393	Oryza_punctata	OpuncBB_FGP22587	MYB_related	MYB_related family protein
evm.TU.Gh_A02G1394	Cicer_arietinum	XP_004513029	ERF	ERF family protein
evm.TU.Gh_A02G1397	Gossypium_raimondii	Gorai.003G036800.1	Dof	Dof-type zinc finger DNA-binding family protein
evm.TU.Gh_A02G1404	Gossypium_hirsutum	Ghi003653	bHLH	bHLH family protein
evm.TU.Gh_A02G1405	Hordeum_vulgare	MLOC_77437.1	MYB_related	MYB_related family protein
evm.TU.Gh_A02G1406	Oryza_punctata	OpuncBB_FGP21054	WRKY	WRKY family protein
evm.TU.Gh_A02G1407	Utricularia_gibba	Scf00775.g21646.t1	G2-like	G2-like family protein
evm.TU.Gh_A02G1409	Utricularia_gibba	Scf00120.g9463.t1	C3H	C3H family protein
evm.TU.Gh_A02G1414	Gossypium_raimondii	Gorai.003G034700.1	bHLH	basic helix-loop-helix (bHLH) DNA-binding superfamily protein
evm.TU.Gh_A02G1415	Gossypium_raimondii	Gorai.003G034600.1	bHLH	basic helix-loop-helix (bHLH) DNA-binding superfamily protein
evm.TU.Gh_A02G1416	Jatropha_curcas	Jcr4S02193.10	NF-YB	NF-YB family protein
evm.TU.Gh_A02G1417	Cajanus_cajan	C.cajan_44612	S1Fa-like	S1Fa-like family protein
evm.TU.Gh_A02G1419	Cajanus_cajan	C.cajan_44612	S1Fa-like	S1Fa-like family protein
evm.TU.Gh_A02G1424	Citrus_clementina	Ciclev10033792m	Trihelix	Tetratricopeptide repeat (TPR)-like superfamily protein
evm.TU.Gh_A02G1425	Linum_usitatissimum	Lus10025533	B3	Tetratricopeptide repeat (TPR)-like superfamily protein
evm.TU.Gh_A02G1426	Linum_usitatissimum	Lus10007348	MYB_related	xyloglucan endotransglucosylase/hydrolase 16
evm.TU.Gh_A02G1428	Gossypium_raimondii	Gorai.003G033400.1	HD-ZIP	Homeobox-leucine zipper protein family
evm.TU.Gh_A02G1430	Linum_usitatissimum	Lus10027773	MYB_related	MYB_related family protein
evm.TU.Gh_A02G1435	Vitis_vinifera	GSVIVT01007832001	E2F/DP	Pentatricopeptide repeat (PPR) superfamily protein
evm.TU.Gh_A02G1437	Cajanus_cajan	C.cajan_44612	S1Fa-like	S1Fa-like family protein
evm.TU.Gh_A02G1438	Gossypium_raimondii	Gorai.003G032300.1	GRF	growth-regulating factor 1
evm.TU.Gh_A02G1440	Gossypium_raimondii	Gorai.003G032100.1	bZIP	basic leucine-zipper 5
evm.TU.Gh_A02G1447	Cannabis_sativa	PK00408.1	WRKY	WRKY family protein
evm.TU.Gh_A02G1448	Volvox_carteri	Vocar20009670m	C3H	C3H family protein
evm.TU.Gh_A02G1449	Gossypium_raimondii	Gorai.003G030800.1	MYB_related	Homeodomain-like/winged-helix DNA-binding family protein
evm.TU.Gh_A02G1453	Gossypium_raimondii	Gorai.003G030400.1	GRAS	GRAS family transcription factor
evm.TU.Gh_A02G1454	Nelumbo_nucifera	NNU_016725-RA	GRAS	GRAS family protein
evm.TU.Gh_A02G1457	Linum_usitatissimum	Lus10040166	GRAS	H(+)-ATPase 7
evm.TU.Gh_A02G1459	Musa_acuminata	GSMUA_Achr10P03980_001	C2H2	C2H2 family protein
evm.TU.Gh_A02G1460	Oryza_barthii	ObartAA03S_FGP14519	bHLH	bHLH family protein
evm.TU.Gh_A02G1461	Oryza_sativa_subsp._indica	BGIOSGA035841-PA	MYB_related	Indica Group MYB_related family protein
evm.TU.Gh_A02G1463	Phyllostachys_heterocycla	PH01000133G1180	C3H	C3H family protein
evm.TU.Gh_A02G1466	Malus_domestica	MDP0000449389	M-type	Peroxidase superfamily protein
evm.TU.Gh_A02G1467	Malus_domestica	MDP0000322257	WRKY	WRKY DNA-binding protein 21
evm.TU.Gh_A02G1469	Arabidopsis_thaliana	AT1G74250.1	C2H2	DNAJ heat shock N-terminal domain-containing protein
evm.TU.Gh_A02G1475	Arabidopsis_lyrata	311885	bZIP	bZIP family protein
evm.TU.Gh_A02G1476	Fragaria_vesca	mrna24179.1-v1.0-hybrid	NAC	Eukaryotic aspartyl protease family protein
evm.TU.Gh_A02G1478	Artemisia_annua	Aan014763	NF-YA	NF-YA family protein
evm.TU.Gh_A02G1480	Lactuca_sativa	Lsa000376	Dof	Dof family protein
evm.TU.Gh_A02G1481	Mimulus_guttatus	mgv1a001951m	S1Fa-like	Leucine-rich repeat protein kinase family protein
evm.TU.Gh_A02G1482	Ostreococcus_sp._RCC809	gw1.6.118.1	C2H2	C2H2 family protein
evm.TU.Gh_A02G1483	Utricularia_gibba	Scf00126.g9742.t1	LBD	LBD family protein
evm.TU.Gh_A02G1484	Theobroma_cacao	Thecc1EG021580t1	WRKY	RNI-like superfamily protein (71%P)
evm.TU.Gh_A02G1488	Gossypium_hirsutum	Ghi021404	WRKY	WRKY family protein
evm.TU.Gh_A02G1489	Ostreococcus_sp._RCC809	fgenesh1_pg.chr_1_#_338	C3H	C3H family protein
evm.TU.Gh_A02G1490	Brassica_rapa	Bra001729	B3	B3 family protein
evm.TU.Gh_A02G1491	Gossypium_raimondii	Gorai.001G003200.1	S1Fa-like	Leucine-rich repeat protein kinase family protein
evm.TU.Gh_A02G1492	Pyrus_bretschneideri	Pbr019774.1	MYB_related	MYB_related family protein
evm.TU.Gh_A02G1493	Gossypium_raimondii	Gorai.003G026100.1	ERF	DREB and EAR motif protein 3
evm.TU.Gh_A02G1495	Gossypium_raimondii	Gorai.003G025900.1	AP2	Integrase-type DNA-binding superfamily protein
evm.TU.Gh_A02G1496	Aegilops_tauschii	EMT05641	FAR1	FAR1 family protein
evm.TU.Gh_A02G1500	Arabidopsis_thaliana	AT4G12020.2	WRKY	protein kinase family protein
evm.TU.Gh_A02G1504	Gossypium_hirsutum	Ghi004212	LBD	LBD family protein
evm.TU.Gh_A02G1507	Brassica_rapa	Bra013842	GeBP	GeBP family protein
evm.TU.Gh_A02G1509	Brassica_rapa	Bra013842	GeBP	GeBP family protein
evm.TU.Gh_A02G1510	Gossypium_hirsutum	Ghi004706	HSF	HSF family protein
evm.TU.Gh_A02G1512	Gossypium_raimondii	Gorai.003G023200.1	ERF	Integrase-type DNA-binding superfamily protein
evm.TU.Gh_A02G1516	Oryza_barthii	ObartAA03S_FGP27815	bZIP	bZIP family protein
evm.TU.Gh_A02G1527	Gossypium_raimondii	Gorai.003G020000.1	B3	AP2/B3-like transcriptional factor family protein
evm.TU.Gh_A02G1528	Pyrus_bretschneideri	Pbr010763.1	B3	B3 family protein
evm.TU.Gh_A02G1530	Theobroma_cacao	Thecc1EG001774t1	C3H	Zinc finger WD40 repeat protein 1
evm.TU.Gh_A02G1532	Arabidopsis_lyrata	312791	bHLH	bHLH family protein
evm.TU.Gh_A02G1535	Oryza_sativa_subsp._indica	BGIOSGA035841-PA	MYB_related	Indica Group MYB_related family protein
evm.TU.Gh_A02G1538	Musa_acuminata	GSMUA_Achr4P28960_001	SBP	SBP family protein
evm.TU.Gh_A02G1539	Mimulus_guttatus	mgv1a000212m	C2H2	nucleic acid binding;sequence-specific DNA binding transcription factors;zinc ion binding
evm.TU.Gh_A02G1540	Mimulus_guttatus	mgv1a000212m	C2H2	nucleic acid binding;sequence-specific DNA binding transcription factors;zinc ion binding
evm.TU.Gh_A02G1542	Malus_domestica	MDP0000311595	NF-YA	alpha/beta-Hydrolases superfamily protein
evm.TU.Gh_A02G1546	Gossypium_raimondii	Gorai.003G018100.1	TALE	BEL1-like homeodomain 2
evm.TU.Gh_A02G1547	Picea_abies	MA_10428770g0010	WRKY	WRKY family protein
evm.TU.Gh_A02G1563	Gossypium_hirsutum	Ghi001445	HD-ZIP	HD-ZIP family protein
evm.TU.Gh_A02G1564	Gossypium_raimondii	Gorai.003G016500.1	GRAS	GRAS family transcription factor
evm.TU.Gh_A02G1566	Gossypium_raimondii	Gorai.003G016300.1	C2H2	C2H2-like zinc finger protein
evm.TU.Gh_A02G1567	Gossypium_raimondii	Gorai.003G016200.2	C2H2	indeterminate(ID)-domain 2
evm.TU.Gh_A02G1568	Gossypium_raimondii	Gorai.003G016200.2	C2H2	indeterminate(ID)-domain 2
evm.TU.Gh_A02G1569	Pyrus_bretschneideri	Pbr010427.1	E2F/DP	E2F/DP family protein
evm.TU.Gh_A02G1575	Gossypium_raimondii	Gorai.003G015400.2	GRAS	GRAS family transcription factor
evm.TU.Gh_A02G1576	Fragaria_vesca	mrna15187.1-v1.0-hybrid	bHLH	Sec14p-like phosphatidylinositol transfer family protein
evm.TU.Gh_A02G1577	Utricularia_gibba	Scf00454.g17951.t1	bHLH	bHLH family protein
evm.TU.Gh_A02G1585	Malus_domestica	MDP0000129858	MYB_related	Maf-like protein
evm.TU.Gh_A02G1589	Gossypium_raimondii	Gorai.003G014100.1	ZF-HD	homeobox protein 33
evm.TU.Gh_A02G1590	Medicago_truncatula	MEDTR4G159020.1	CPP	CPP family protein
evm.TU.Gh_A02G1594	Malus_domestica	MDP0000533379	FAR1	ATPase family associated with various cellular activities (AAA)
evm.TU.Gh_A02G1596	Malus_domestica	MDP0000312382	MIKC	gamma carbonic anhydrase-like 2
evm.TU.Gh_A02G1598	Linum_usitatissimum	Lus10012302	HB-other	Homeodomain-like transcriptional regulator
evm.TU.Gh_A02G1602	Fragaria_vesca	mrna25753.1-v1.0-hybrid	M-type	Cam interacting protein 111
evm.TU.Gh_A02G1604	Populus_trichocarpa	Potri.007G020200.1	bHLH	bHLH family protein
evm.TU.Gh_A02G1605	Nicotiana_tabacum	Nta000199	WRKY	WRKY family protein
evm.TU.Gh_A02G1606	Malus_domestica	MDP0000266172	Nin-like	Pentatricopeptide repeat (PPR) superfamily protein
evm.TU.Gh_A02G1608	Oryza_punctata	OpuncBB_FGP16427	GATA	GATA family protein
evm.TU.Gh_A02G1609	Capsicum_annuum	Can015737	C3H	C3H family protein
evm.TU.Gh_A02G1610	Azadirachta_indica	Neem_6059_f_3	TALE	TALE family protein
evm.TU.Gh_A02G1613	Theobroma_cacao	Thecc1EG029045t1	C2H2	Beta-galactosidase 17 (66%P)
evm.TU.Gh_A02G1614	Gossypium_raimondii	Gorai.003G011800.1	SRS	Lateral root primordium (LRP) protein-related
evm.TU.Gh_A02G1616	Malus_domestica	MDP0000606021	bHLH	aldehyde dehydrogenase 11A3
evm.TU.Gh_A02G1617	Gossypium_raimondii	Gorai.003G011500.1	MIKC	K-box region and MADS-box transcription factor family protein
evm.TU.Gh_A02G1618	Gossypium_raimondii	Gorai.003G011400.1	C3H	DNA binding;zinc ion binding;nucleic acid binding;nucleic acid binding
evm.TU.Gh_A02G1620	Gossypium_raimondii	Gorai.003G011200.1	DBB	B-box type zinc finger family protein
evm.TU.Gh_A02G1622	Cajanus_cajan	C.cajan_44612	S1Fa-like	S1Fa-like family protein
evm.TU.Gh_A02G1629	Fragaria_vesca	mrna25753.1-v1.0-hybrid	M-type	Cam interacting protein 111
evm.TU.Gh_A02G1631	Malus_domestica	MDP0000288624	NAC	Transducin/WD40 repeat-like superfamily protein
evm.TU.Gh_A02G1635	Malus_domestica	MDP0000318339	FAR1	calcium-dependent protein kinase 20
evm.TU.Gh_A02G1636	Gossypium_raimondii	Gorai.003G009400.1	bHLH	basic helix-loop-helix (bHLH) DNA-binding superfamily protein
evm.TU.Gh_A02G1637	Musa_acuminata	GSMUA_Achr10P17130_001	bHLH	bHLH family protein
evm.TU.Gh_A02G1640	Pyrus_bretschneideri	Pbr029332.1	WRKY	WRKY family protein
evm.TU.Gh_A02G1643	Triticum_aestivum	Tae037976	bZIP	bZIP family protein
evm.TU.Gh_A02G1645	Phyllostachys_heterocycla	PH01000276G1150	bZIP	bZIP family protein
evm.TU.Gh_A02G1648	Phyllostachys_heterocycla	PH01001490G0340	MYB_related	MYB_related family protein
evm.TU.Gh_A02G1649	Malus_domestica	MDP0000254187	TALE	KNOTTED1-like homeobox gene 6
evm.TU.Gh_A02G1652	Utricularia_gibba	Scf00007.g1310.t1	MIKC	MIKC family protein
evm.TU.Gh_A02G1653	Populus_trichocarpa	Potri.012G137500.1	FAR1	FAR1 family protein
evm.TU.Gh_A02G1656	Lotus_japonicus	chr2.LjT04L10.120.r2.m	NAC	NAC family protein
evm.TU.Gh_A02G1657	Brachypodium_distachyon	Bradi3g01487.1	C2H2	C2H2 family protein
evm.TU.Gh_A02G1660	Musa_acuminata	GSMUA_Achr1P26400_001	bZIP	bZIP family protein
evm.TU.Gh_A02G1661	Musa_acuminata	GSMUA_Achr1P26400_001	bZIP	bZIP family protein
evm.TU.Gh_A02G1663	Malus_domestica	MDP0000449389	M-type	Peroxidase superfamily protein
evm.TU.Gh_A02G1664	Fragaria_vesca	mrna24179.1-v1.0-hybrid	NAC	Eukaryotic aspartyl protease family protein
evm.TU.Gh_A02G1665	Oryza_barthii	ObartAA03S_FGP4185	SRS	SRS family protein
evm.TU.Gh_A02G1667	Fragaria_vesca	mrna01596.1-v1.0-hybrid	WRKY	Protein kinase superfamily protein
evm.TU.Gh_A02G1668	Aegilops_tauschii	EMT03129	bHLH	bHLH family protein
evm.TU.Gh_A02G1670	Phoenix_dactylifera	PDK_30s1030181g010	bHLH	bHLH family protein
evm.TU.Gh_A02G1671	Musa_acuminata	GSMUA_Achr8P12010_001	TCP	TCP family protein
evm.TU.Gh_A02G1675	Malus_domestica	MDP0000311595	NF-YA	alpha/beta-Hydrolases superfamily protein
evm.TU.Gh_A02G1676	Fragaria_vesca	mrna15187.1-v1.0-hybrid	bHLH	Sec14p-like phosphatidylinositol transfer family protein
evm.TU.Gh_A02G1677	Fragaria_vesca	mrna27940.1-v1.0-hybrid	NAC	Protein kinase superfamily protein
evm.TU.Gh_A02G1679	Musa_acuminata	GSMUA_Achr8P13370_001	Nin-like	Nin-like family protein
evm.TU.Gh_A02G1680	Arabidopsis_lyrata	901333	B3	B3 family protein
evm.TU.Gh_A02G1681	Populus_trichocarpa	Potri.012G137500.1	FAR1	FAR1 family protein
evm.TU.Gh_A02G1686	Arabidopsis_thaliana	AT1G64100.2	NAC	pentatricopeptide (PPR) repeat-containing protein
evm.TU.Gh_A02G1689	Oryza_barthii	ObartAA03S_FGP14057	G2-like	G2-like family protein
evm.TU.Gh_A02G1691	Theobroma_cacao	Thecc1EG011369t1	FAR1	Calcium-dependent phosphotriesterase superfamily protein
evm.TU.Gh_A02G1692	Theobroma_cacao	Thecc1EG011369t1	FAR1	Calcium-dependent phosphotriesterase superfamily protein
evm.TU.Gh_A02G1693	Oryza_barthii	ObartAA03S_FGP14057	G2-like	G2-like family protein
evm.TU.Gh_A02G1694	Gossypium_raimondii	Gorai.003G003200.1	SBP	squamosa promoter binding protein-like 4
evm.TU.Gh_A02G1695	Malus_domestica	MDP0000287465	HRT-like	Pentatricopeptide repeat (PPR) superfamily protein
evm.TU.Gh_A02G1696	Fragaria_vesca	mrna18483.1-v1.0-hybrid	M-type	cyclin b3;1
evm.TU.Gh_A02G1697	Malus_domestica	MDP0000263713	YABBY	ubiquitin 6
evm.TU.Gh_A02G1701	Fragaria_vesca	mrna01596.1-v1.0-hybrid	WRKY	Protein kinase superfamily protein
evm.TU.Gh_A02G1705	Gossypium_hirsutum	Ghi006185	WOX	WOX family protein
evm.TU.Gh_A02G1707	Malus_domestica	MDP0000316517	WOX	phosphatidylinositolglycan-related
evm.TU.Gh_A02G1708	Ostreococcus_sp._RCC809	fgenesh1_pm.chr_6_#_302	C3H	C3H family protein
evm.TU.Gh_A02G1710	Musa_acuminata	GSMUA_Achr7P11320_001	MYB	MYB family protein
evm.TU.Gh_A02G1712	Zea_mays	GRMZM2G356718_P01	MYB_related	MYB_related family protein
evm.TU.Gh_A02G1713	Linum_usitatissimum	Lus10038670	NAC	NAC domain containing protein 52
evm.TU.Gh_A02G1714	Micromonas_sp._RCC299	fgenesh2_pg.C_Chr_05000117	C3H	C3H family protein
evm.TU.Gh_A02G1715	Micromonas_sp._RCC299	fgenesh2_pg.C_Chr_05000117	C3H	C3H family protein
evm.TU.Gh_A02G1716	Jatropha_curcas	Jcr4S00206.70	FAR1	FAR1 family protein
evm.TU.Gh_A02G1717	Phyllostachys_heterocycla	PH01003957G0030	E2F/DP	E2F/DP family protein
evm.TU.Gh_A02G1718	Pyrus_bretschneideri	Pbr019774.1	MYB_related	MYB_related family protein
evm.TU.Gh_A02G1719	Pyrus_bretschneideri	Pbr019774.1	MYB_related	MYB_related family protein
evm.TU.Gh_A02G1722	Brassica_rapa	Bra021627	LBD	LBD family protein
evm.TU.Gh_A02G1724	Brassica_rapa	Bra021627	LBD	LBD family protein
evm.TU.Gh_A02G1729	Linum_usitatissimum	Lus10007348	MYB_related	xyloglucan endotransglucosylase/hydrolase 16
evm.TU.Gh_A02G1734	Brassica_rapa	Bra001729	B3	B3 family protein
evm.TU.Gh_A02G1737	Gossypium_raimondii	Gorai.005G116500.1	ERF	Integrase-type DNA-binding superfamily protein
evm.TU.Gh_A02G1738	Carica_papaya	evm.model.supercontig_146.5	bZIP	bZIP family protein
evm.TU.Gh_A02G1740	Picea_abies	MA_10435714g0010	ERF	ERF family protein
evm.TU.Gh_A02G1743	Linum_usitatissimum	Lus10043264	YABBY	Protein kinase superfamily protein
evm.TU.Gh_A02G1744	Malus_domestica	MDP0000283274	B3	Protein phosphatase 2C family protein
evm.TU.Gh_A02G1751	Musa_acuminata	GSMUA_Achr7P25320_001	TCP	TCP family protein
evm.TU.Gh_A02G1758	Artemisia_annua	Aan005344	WRKY	WRKY family protein
evm.TU.Gh_A02G1767	Azadirachta_indica	Neem_11770_f_1	bZIP	bZIP family protein
evm.TU.Gh_A02G1769	Aquilegia_coerulea	Aquca_100_00034.3	TCP	TCP family protein
evm.TU.Gh_A02G1771	Oryza_sativa_subsp._indica	BGIOSGA023011-PA	C3H	Indica Group C3H family protein
evm.TU.Gh_A02G1772	Gossypium_raimondii	Gorai.003G093600.2	C3H	CCCH-type zinc finger protein with ARM repeat domain
evm.TU.Gh_A02G1773	Fragaria_vesca	mrna09125.1-v1.0-hybrid	bHLH	Protein kinase superfamily protein
evm.TU.Gh_A02G1788	Zea_mays	GRMZM2G317287_P01	GRAS	GRAS family protein
evm.TU.Gh_A02G1789	Arabidopsis_thaliana	AT1G64100.2	NAC	pentatricopeptide (PPR) repeat-containing protein
evm.TU.Gh_A02G1790	Phyllostachys_heterocycla	PH01003957G0030	E2F/DP	E2F/DP family protein
evm.TU.Gh_A02G1791	Glycine_max	Glyma19g27790.2	ERF	Integrase-type DNA-binding superfamily protein
evm.TU.Gh_A02G1796	Malus_domestica	MDP0000318339	FAR1	calcium-dependent protein kinase 20
evm.TU.Gh_A02G1797	Malus_domestica	MDP0000255768	WRKY	FTSH protease 10
evm.TU.Gh_A02G1801	Musa_acuminata	GSMUA_Achr10P22190_001	bHLH	bHLH family protein
evm.TU.Gh_A02G1805	Zea_mays	GRMZM2G312201_P01	NAC	NAC family protein
evm.TU.Gh_A02G1806	Fragaria_vesca	mrna24941.1-v1.0-hybrid	DBB	zinc finger (C3HC4-type RING finger) family protein
evm.TU.Gh_A02G1808	Malus_domestica	MDP0000304904	TCP	cullin 1
evm.TU.Gh_A02G1812	Fragaria_vesca	mrna12617.1-v1.0-hybrid	B3	rubredoxin family protein
evm.TU.Gh_A02G1815	Gossypium_hirsutum	Ghi021292	G2-like	G2-like family protein
evm.TU.Gh_A02G1820	Azadirachta_indica	Neem_6198_f_1	B3	B3 family protein
evm.TU.Gh_A02G1824	Gossypium_hirsutum	Ghi021292	G2-like	G2-like family protein
evm.TU.Gh_A03G0007	Utricularia_gibba	Scf00063.g6386.t1	GeBP	GeBP family protein
evm.TU.Gh_A03G0009	Oryza_barthii	ObartAA03S_FGP24861	G2-like	G2-like family protein
evm.TU.Gh_A03G0010	Gossypium_raimondii	Gorai.003G182100.1	bHLH	Basic helix-loop-helix (bHLH) DNA-binding family protein
evm.TU.Gh_A03G0016	Oryza_punctata	OpuncBB_FGP16427	GATA	GATA family protein
evm.TU.Gh_A03G0022	Ostreococcus_sp._RCC809	e_gw1.19.20.1	CPP	CPP family protein
evm.TU.Gh_A03G0024	Gossypium_raimondii	Gorai.003G180600.1	NAC	NAC domain containing protein 71
evm.TU.Gh_A03G0026	Pyrus_bretschneideri	Pbr004711.1	NAC	NAC family protein
evm.TU.Gh_A03G0029	Gossypium_raimondii	Gorai.003G180100.1	ARR-B	CheY-like two-component responsive regulator family protein
evm.TU.Gh_A03G0030	Malus_domestica	MDP0000277077	NF-YB	S-adenosyl-L-methionine-dependent methyltransferases superfamily protein
evm.TU.Gh_A03G0032	Glycine_max	Glyma05g32270.1	MYB_related	Duplicated homeodomain-like superfamily protein
evm.TU.Gh_A03G0034	Micromonas_sp._RCC299	EuGene.0900010205	C3H	C3H family protein
evm.TU.Gh_A03G0043	Pyrus_bretschneideri	Pbr010447.1	EIL	EIL family protein
evm.TU.Gh_A03G0052	Fragaria_vesca	mrna01596.1-v1.0-hybrid	WRKY	Protein kinase superfamily protein
evm.TU.Gh_A03G0054	Gossypium_raimondii	Gorai.003G177500.1	GATA	GATA transcription factor 26
evm.TU.Gh_A03G0055	Aegilops_tauschii	EMT29229	B3	B3 family protein
evm.TU.Gh_A03G0062	Brassica_rapa	Bra037130	Nin-like	Nin-like family protein
evm.TU.Gh_A03G0066	Gossypium_raimondii	Gorai.003G176200.1	ERF	ethylene responsive element binding factor 5
evm.TU.Gh_A03G0067	Arabidopsis_lyrata	329122	C3H	C3H family protein
evm.TU.Gh_A03G0075	Gossypium_raimondii	Gorai.003G175300.1	MYB_related	myb-like transcription factor family protein
evm.TU.Gh_A03G0085	Arabidopsis_thaliana	AT1G64100.2	NAC	pentatricopeptide (PPR) repeat-containing protein
evm.TU.Gh_A03G0089	Chlamydomonas_reinhardtii	Cre05.g240650.t1.2	C2H2	DnaJ-like protein
evm.TU.Gh_A03G0090	Oryza_brachyantha	OB07G29420.1	C2H2	C2H2 family protein
evm.TU.Gh_A03G0091	Oryza_barthii	ObartAA03S_FGP4185	SRS	SRS family protein
evm.TU.Gh_A03G0092	Aegilops_tauschii	EMT29229	B3	B3 family protein
evm.TU.Gh_A03G0093	Gossypium_raimondii	Gorai.003G170700.1	GRAS	GRAS family transcription factor
evm.TU.Gh_A03G0096	Fragaria_vesca	mrna31023.1-v1.0-hybrid	C3H	Major facilitator superfamily protein
evm.TU.Gh_A03G0097	Fragaria_vesca	mrna31023.1-v1.0-hybrid	C3H	Major facilitator superfamily protein
evm.TU.Gh_A03G0099	Zea_mays	GRMZM2G136494_P01	C2H2	C2H2 family protein
evm.TU.Gh_A03G0104	Artemisia_annua	Aan006516	MYB	MYB family protein
evm.TU.Gh_A03G0106	Medicago_truncatula	MEDTR3G005900.1	M-type	M-type family protein
evm.TU.Gh_A03G0108	Medicago_truncatula	MEDTR3G005900.1	M-type	M-type family protein
evm.TU.Gh_A03G0109	Aegilops_tauschii	EMT19245	FAR1	FAR1 family protein
evm.TU.Gh_A03G0110	Medicago_truncatula	MEDTR3G005900.1	M-type	M-type family protein
evm.TU.Gh_A03G0112	Nelumbo_nucifera	NNU_007278-RA	WRKY	WRKY family protein
evm.TU.Gh_A03G0113	Fragaria_vesca	mrna17107.1-v1.0-hybrid	B3	MATE efflux family protein
evm.TU.Gh_A03G0114	Fragaria_vesca	mrna17107.1-v1.0-hybrid	B3	MATE efflux family protein
evm.TU.Gh_A03G0124	Musa_acuminata	GSMUA_Achr5P10740_001	LBD	LBD family protein
evm.TU.Gh_A03G0132	Utricularia_gibba	Scf00089.g7885.t1	B3	B3 family protein
evm.TU.Gh_A03G0134	Pyrus_bretschneideri	Pbr005087.1	bHLH	bHLH family protein
evm.TU.Gh_A03G0137	Jatropha_curcas	Jcr4S00100.10	C2H2	C2H2 family protein
evm.TU.Gh_A03G0139	Triticum_urartu	EMS59548	C2H2	C2H2 family protein
evm.TU.Gh_A03G0143	Aegilops_tauschii	EMT28005	MYB_related	MYB_related family protein
evm.TU.Gh_A03G0144	Zea_mays	GRMZM2G380897_P01	bZIP	bZIP family protein
evm.TU.Gh_A03G0156	Malus_domestica	MDP0000239688	bZIP	Galactosyltransferase family protein
evm.TU.Gh_A03G0158	Gossypium_raimondii	Gorai.003G156000.1	TALE	POX (plant homeobox) family protein
evm.TU.Gh_A03G0159	Malus_domestica	MDP0000451038	Trihelix	Protein of unknown function (DUF604)
evm.TU.Gh_A03G0162	Pyrus_bretschneideri	Pbr023394.1	C2H2	C2H2 family protein
evm.TU.Gh_A03G0163	Nicotiana_tabacum	Nta000199	WRKY	WRKY family protein
evm.TU.Gh_A03G0164	Arabidopsis_lyrata	915820	G2-like	G2-like family protein
evm.TU.Gh_A03G0165	Linum_usitatissimum	Lus10024669	MYB	myb domain protein 103
evm.TU.Gh_A03G0168	Pyrus_bretschneideri	Pbr035121.1	SBP	SBP family protein
evm.TU.Gh_A03G0172	Triticum_urartu	EMS46573	MYB	MYB family protein
evm.TU.Gh_A03G0176	Musa_acuminata	GSMUA_Achr7P25320_001	TCP	TCP family protein
evm.TU.Gh_A03G0177	Aegilops_tauschii	EMT33404	MYB_related	MYB_related family protein
evm.TU.Gh_A03G0178	Oryza_punctata	OpuncBB_FGP24461	G2-like	G2-like family protein
evm.TU.Gh_A03G0179	Fragaria_vesca	mrna01596.1-v1.0-hybrid	WRKY	Protein kinase superfamily protein
evm.TU.Gh_A03G0182	Fragaria_vesca	mrna16933.1-v1.0-hybrid	M-type	Ribulose bisphosphate carboxylase (small chain) family protein
evm.TU.Gh_A03G0183	Fragaria_vesca	mrna09125.1-v1.0-hybrid	bHLH	Protein kinase superfamily protein
evm.TU.Gh_A03G0186	Malus_domestica	MDP0000265619	Nin-like	ABC-2 type transporter family protein
evm.TU.Gh_A03G0187	Musa_acuminata	GSMUA_Achr11P19880_001	ERF	ERF family protein
evm.TU.Gh_A03G0189	Gossypium_raimondii	Gorai.003G152700.1	B3	high-level expression of sugar-inducible gene 2
evm.TU.Gh_A03G0192	Picea_sitchensis	Psi012160	M-type	M-type family protein
evm.TU.Gh_A03G0193	Linum_usitatissimum	Lus10043264	YABBY	Protein kinase superfamily protein
evm.TU.Gh_A03G0196	Linum_usitatissimum	Lus10043264	YABBY	Protein kinase superfamily protein
evm.TU.Gh_A03G0198	Gossypium_raimondii	Gorai.003G151800.1	LBD	LOB domain-containing protein 15
evm.TU.Gh_A03G0199	Malus_domestica	MDP0000449389	M-type	Peroxidase superfamily protein
evm.TU.Gh_A03G0200	Oryza_sativa_subsp._indica	BGIOSGA012704-PA	MYB_related	Indica Group MYB_related family protein
evm.TU.Gh_A03G0205	Utricularia_gibba	Scf00343.g15875.t1	ARF	ARF family protein
evm.TU.Gh_A03G0209	Theobroma_cacao	Thecc1EG021580t1	WRKY	RNI-like superfamily protein (71%P)
evm.TU.Gh_A03G0210	Gossypium_hirsutum	Ghi008950	WRKY	WRKY family protein
evm.TU.Gh_A03G0212	Cicer_arietinum	XP_004490670	WRKY	WRKY family protein
evm.TU.Gh_A03G0215	Medicago_truncatula	MEDTR3G005900.1	M-type	M-type family protein
evm.TU.Gh_A03G0220	Ostreococcus_sp._RCC809	e_gw1.19.20.1	CPP	CPP family protein
evm.TU.Gh_A03G0223	Brassica_napus	Bna022345	ERF	ERF family protein
evm.TU.Gh_A03G0229	Vitis_vinifera	GSVIVT01032785001	ERF	ZIP metal ion transporter family
evm.TU.Gh_A03G0231	Musa_acuminata	GSMUA_Achr7P25320_001	TCP	TCP family protein
evm.TU.Gh_A03G0235	Arabidopsis_thaliana	AT4G12020.2	WRKY	protein kinase family protein
evm.TU.Gh_A03G0236	Malus_domestica	MDP0000283274	B3	Protein phosphatase 2C family protein
evm.TU.Gh_A03G0238	Malus_domestica	MDP0000181937	C2H2	CHY-type/CTCHY-type/RING-type Zinc finger protein
evm.TU.Gh_A03G0239	Jatropha_curcas	Jcr4S01614.10	C2H2	C2H2 family protein
evm.TU.Gh_A03G0241	Phyllostachys_heterocycla	PH01001215G0380	FAR1	FAR1 family protein
evm.TU.Gh_A03G0243	Linum_usitatissimum	Lus10007348	MYB_related	xyloglucan endotransglucosylase/hydrolase 16
evm.TU.Gh_A03G0244	Linum_usitatissimum	Lus10022943	ARF	auxin response factor 19
evm.TU.Gh_A03G0245	Ricinus_communis	29776.m000469	LSD	Charged multivesicular body protein 2b-B, putative
evm.TU.Gh_A03G0246	Picea_abies	MA_11351g0010	WRKY	WRKY family protein
evm.TU.Gh_A03G0249	Oryza_barthii	ObartAA03S_FGP14057	G2-like	G2-like family protein
evm.TU.Gh_A03G0250	Utricularia_gibba	Scf00007.g1310.t1	MIKC	MIKC family protein
evm.TU.Gh_A03G0255	Malus_domestica	MDP0000265619	Nin-like	ABC-2 type transporter family protein
evm.TU.Gh_A03G0261	Theobroma_cacao	Thecc1EG042118t3	MYB_related	Cyclin-D-binding Myb-like transcription factor 1 (60%P)
evm.TU.Gh_A03G0263	Gossypium_raimondii	Gorai.003G143600.2	TALE	POX (plant homeobox) family protein
evm.TU.Gh_A03G0265	Brassica_rapa	Bra039779	S1Fa-like	S1Fa-like family protein
evm.TU.Gh_A03G0266	Fragaria_vesca	mrna28724.1-v1.0-hybrid	FAR1	FAR1-related sequence 5
evm.TU.Gh_A03G0270	Brassica_rapa	Bra035708	GATA	GATA family protein
evm.TU.Gh_A03G0273	Gossypium_raimondii	Gorai.003G142600.1	GATA	GATA transcription factor 11
evm.TU.Gh_A03G0274	Gossypium_raimondii	Gorai.003G142500.1	ARF	auxin response factor 10
evm.TU.Gh_A03G0275	Capsicum_annuum	Can011066	SBP	SBP family protein
evm.TU.Gh_A03G0276	Gossypium_raimondii	Gorai.003G142200.1	HD-ZIP	Homeobox-leucine zipper family protein / lipid-binding START domain-containing protein
evm.TU.Gh_A03G0277	Nelumbo_nucifera	NNU_008604-RA	MYB_related	MYB_related family protein
evm.TU.Gh_A03G0280	Fragaria_vesca	mrna17107.1-v1.0-hybrid	B3	MATE efflux family protein
evm.TU.Gh_A03G0284	Oryza_punctata	OpuncBB_FGP0191	ERF	ERF family protein
evm.TU.Gh_A03G0285	Zea_mays	GRMZM2G008647_P02	MYB_related	MYB_related family protein
evm.TU.Gh_A03G0287	Pyrus_bretschneideri	Pbr009464.1	MYB	MYB family protein
evm.TU.Gh_A03G0288	Ricinus_communis	28076.m000420	C3H	RNA m5u methyltransferase, putative
evm.TU.Gh_A03G0289	Malus_domestica	MDP0000121180	G2-like	myb-like HTH transcriptional regulator family protein
evm.TU.Gh_A03G0290	Musa_acuminata	GSMUA_Achr1P26400_001	bZIP	bZIP family protein
evm.TU.Gh_A03G0291	Nicotiana_tabacum	Nta000199	WRKY	WRKY family protein
evm.TU.Gh_A03G0292	Gossypium_raimondii	Gorai.003G139800.1	AP2	related to AP2.7
evm.TU.Gh_A03G0296	Linum_usitatissimum	Lus10043264	YABBY	Protein kinase superfamily protein
evm.TU.Gh_A03G0298	Musa_acuminata	GSMUA_Achr8P12010_001	TCP	TCP family protein
evm.TU.Gh_A03G0303	Utricularia_gibba	Scf00089.g7885.t1	B3	B3 family protein
evm.TU.Gh_A03G0309	Nelumbo_nucifera	NNU_003323-RA	HSF	HSF family protein
evm.TU.Gh_A03G0310	Artemisia_annua	Aan019826	CO-like	CO-like family protein
evm.TU.Gh_A03G0311	Linum_usitatissimum	Lus10040166	GRAS	H(+)-ATPase 7
evm.TU.Gh_A03G0314	Lactuca_sativa	Lsa000376	Dof	Dof family protein
evm.TU.Gh_A03G0316	Malus_domestica	MDP0000263576	GRAS	exocyst subunit exo70 family protein C2
evm.TU.Gh_A03G0321	Fragaria_vesca	mrna04566.1-v1.0-hybrid	YABBY	UDP-galactose transporter 2
evm.TU.Gh_A03G0323	Fragaria_vesca	mrna26696.1-v1.0-hybrid	bHLH	actin depolymerizing factor 1
evm.TU.Gh_A03G0324	Fragaria_vesca	mrna13109.1-v1.0-hybrid	bHLH	basic helix-loop-helix (bHLH) DNA-binding superfamily protein
evm.TU.Gh_A03G0326	Vigna_unguiculata	Vun009060	bHLH	bHLH family protein
evm.TU.Gh_A03G0327	Gossypium_raimondii	Gorai.003G136400.1	MYB	myb domain protein 48
evm.TU.Gh_A03G0328	Mimulus_guttatus	mgv1a026481m	C2H2	Domain of unknown function (DUF966)
evm.TU.Gh_A03G0329	Malus_domestica	MDP0000730019	SBP	SBP family protein
evm.TU.Gh_A03G0330	Gossypium_raimondii	Gorai.003G136200.1	C2H2	C2H2-type zinc finger family protein
evm.TU.Gh_A03G0335	Fragaria_vesca	mrna26696.1-v1.0-hybrid	bHLH	actin depolymerizing factor 1
evm.TU.Gh_A03G0336	Linum_usitatissimum	Lus10025533	B3	Tetratricopeptide repeat (TPR)-like superfamily protein
evm.TU.Gh_A03G0342	Artemisia_annua	Aan019826	CO-like	CO-like family protein
evm.TU.Gh_A03G0343	Oryza_barthii	ObartAA03S_FGP2423	NAC	NAC family protein
evm.TU.Gh_A03G0344	Malus_domestica	MDP0000247737	FAR1	FAR1 family protein
evm.TU.Gh_A03G0346	Aegilops_tauschii	EMT28005	MYB_related	MYB_related family protein
evm.TU.Gh_A03G0353	Thellungiella_parvula	Tp3g07810	MYB_related	MYB_related family protein
evm.TU.Gh_A03G0355	Gossypium_raimondii	Gorai.003G133200.1	Dof	OBF-binding protein 3
evm.TU.Gh_A03G0356	Arabidopsis_lyrata	311885	bZIP	bZIP family protein
evm.TU.Gh_A03G0358	Malus_domestica	MDP0000311595	NF-YA	alpha/beta-Hydrolases superfamily protein
evm.TU.Gh_A03G0363	Gossypium_raimondii	Gorai.003G130700.6	MYB_related	TRF-like 2
evm.TU.Gh_A03G0364	Gossypium_raimondii	Gorai.003G130600.1	GRAS	SCARECROW-like 14
evm.TU.Gh_A03G0365	Gossypium_raimondii	Gorai.003G130500.1	GRAS	SCARECROW-like 14
evm.TU.Gh_A03G0366	Gossypium_raimondii	Gorai.003G130400.1	GRAS	SCARECROW-like 14
evm.TU.Gh_A03G0368	Nelumbo_nucifera	NNU_024067-RA	C2H2	C2H2 family protein
evm.TU.Gh_A03G0371	Oryza_punctata	OpuncBB_FGP3514	G2-like	G2-like family protein
evm.TU.Gh_A03G0372	Linum_usitatissimum	Lus10030581	bHLH	pentatricopeptide (PPR) repeat-containing protein
evm.TU.Gh_A03G0373	Pyrus_bretschneideri	Pbr030871.1	C2H2	C2H2 family protein
evm.TU.Gh_A03G0375	Solanum_tuberosum	PGSC0003DMP400027535	bZIP	bZIP family protein
evm.TU.Gh_A03G0377	Malus_domestica	MDP0000183819	bHLH	Pentatricopeptide repeat (PPR) superfamily protein
evm.TU.Gh_A03G0381	Fragaria_vesca	mrna29786.1-v1.0-hybrid	WOX	RAB GTPase homolog A1F
evm.TU.Gh_A03G0384	Triticum_urartu	EMS52980	ERF	ERF family protein
evm.TU.Gh_A03G0392	Fragaria_vesca	mrna09125.1-v1.0-hybrid	bHLH	Protein kinase superfamily protein
evm.TU.Gh_A03G0393	Fragaria_vesca	mrna01596.1-v1.0-hybrid	WRKY	Protein kinase superfamily protein
evm.TU.Gh_A03G0397	Fragaria_vesca	mrna09125.1-v1.0-hybrid	bHLH	Protein kinase superfamily protein
evm.TU.Gh_A03G0398	Prunus_persica	ppa005376m	ERF	ethylene responsive element binding factor 1
evm.TU.Gh_A03G0399	Prunus_persica	ppa005376m	ERF	ethylene responsive element binding factor 1
evm.TU.Gh_A03G0400	Fragaria_vesca	mrna07861.1-v1.0-hybrid	B3	Protein of unknown function (DUF674)
evm.TU.Gh_A03G0401	Phyllostachys_heterocycla	PH01001474G0470	HB-other	HB-other family protein
evm.TU.Gh_A03G0406	Pyrus_bretschneideri	Pbr029461.1	C3H	C3H family protein
evm.TU.Gh_A03G0407	Linum_usitatissimum	Lus10021035	G2-like	RNA-binding (RRM/RBD/RNP motifs) family protein
evm.TU.Gh_A03G0410	Fragaria_vesca	mrna31023.1-v1.0-hybrid	C3H	Major facilitator superfamily protein
evm.TU.Gh_A03G0412	Setaria_italica	Si021365m	HB-PHD	Homeodomain-like protein with RING/FYVE/PHD-type zinc finger domain
evm.TU.Gh_A03G0415	Musa_acuminata	GSMUA_Achr1P17680_001	C2H2	C2H2 family protein
evm.TU.Gh_A03G0418	Oryza_barthii	ObartAA03S_FGP22299	MYB_related	MYB_related family protein
evm.TU.Gh_A03G0419	Malus_domestica	MDP0000255768	WRKY	FTSH protease 10
evm.TU.Gh_A03G0426	Fragaria_vesca	mrna22728.1-v1.0-hybrid	ARF	auxin response factor 8
evm.TU.Gh_A03G0427	Malus_domestica	MDP0000319656	MYB	golgi nucleotide sugar transporter 2
evm.TU.Gh_A03G0431	Phyllostachys_heterocycla	PH01002606G0040	HSF	HSF family protein
evm.TU.Gh_A03G0432	Phyllostachys_heterocycla	PH01002606G0040	HSF	HSF family protein
evm.TU.Gh_A03G0433	Phyllostachys_heterocycla	PH01002606G0040	HSF	HSF family protein
evm.TU.Gh_A03G0434	Oryza_barthii	ObartAA03S_FGP8440	C2H2	C2H2 family protein
evm.TU.Gh_A03G0438	Oryza_sativa_subsp._indica	BGIOSGA009723-PA	FAR1	Indica Group FAR1 family protein
evm.TU.Gh_A03G0442	Oryza_punctata	OpuncBB_FGP3005	HD-ZIP	HD-ZIP family protein
evm.TU.Gh_A03G0443	Gossypium_raimondii	Gorai.003G121600.1	Nin-like	RWP-RK domain-containing protein
evm.TU.Gh_A03G0445	Aegilops_tauschii	EMT17282	G2-like	G2-like family protein
evm.TU.Gh_A03G0447	Medicago_truncatula	MEDTR6G005540.1	G2-like	G2-like family protein
evm.TU.Gh_A03G0448	Solanum_lycopersicum	Solyc06g073670.2.1	FAR1	FAR1-related sequence 3
evm.TU.Gh_A03G0449	Malus_domestica	MDP0000263576	GRAS	exocyst subunit exo70 family protein C2
evm.TU.Gh_A03G0451	Medicago_truncatula	MEDTR6G005540.1	G2-like	G2-like family protein
evm.TU.Gh_A03G0453	Malus_domestica	MDP0000272716	NF-YC	nuclear factor Y, subunit C1
evm.TU.Gh_A03G0456	Malus_domestica	MDP0000263766	SBP	Squamosa promoter-binding protein-like (SBP domain) transcription factor family protein
evm.TU.Gh_A03G0457	Malus_domestica	MDP0000259867	FAR1	ARF-GAP domain 11
evm.TU.Gh_A03G0459	Gossypium_raimondii	Gorai.003G119600.1	Trihelix	RNA-metabolising metallo-beta-lactamase family protein
evm.TU.Gh_A03G0460	Linum_usitatissimum	Lus10022454	Trihelix	RNA-metabolising metallo-beta-lactamase family protein
evm.TU.Gh_A03G0467	Malus_domestica	MDP0000247912	bHLH	aspartate kinase 3
evm.TU.Gh_A03G0470	Musa_acuminata	GSMUA_Achr7P08840_001	HD-ZIP	HD-ZIP family protein
evm.TU.Gh_A03G0471	Malus_domestica	MDP0000242596	WRKY	Protein kinase superfamily protein
evm.TU.Gh_A03G0472	Arachis_hypogaea	Ahy022700	ERF	ERF family protein
evm.TU.Gh_A03G0480	Gossypium_raimondii	Gorai.003G023300.2	HB-other	centrin2
evm.TU.Gh_A03G0484	Fragaria_vesca	mrna15187.1-v1.0-hybrid	bHLH	Sec14p-like phosphatidylinositol transfer family protein
evm.TU.Gh_A03G0486	Citrullus_lanatus	Cla019324	ERF	Ethylene responsive transcription factor 2a (AHRD V1 - C0J9I7_9ROSA); contains Interpro domain(s) IPR001471 Pathogenesis-related transcriptional factor and ERF, DNA-binding
evm.TU.Gh_A03G0489	Linum_usitatissimum	Lus10025533	B3	Tetratricopeptide repeat (TPR)-like superfamily protein
evm.TU.Gh_A03G0490	Gossypium_raimondii	Gorai.003G116300.2	bHLH	basic helix-loop-helix (bHLH) DNA-binding superfamily protein
evm.TU.Gh_A03G0494	Fragaria_vesca	mrna27940.1-v1.0-hybrid	NAC	Protein kinase superfamily protein
evm.TU.Gh_A03G0497	Aegilops_tauschii	EMT26392	FAR1	FAR1 family protein
evm.TU.Gh_A03G0505	Linum_usitatissimum	Lus10025533	B3	Tetratricopeptide repeat (TPR)-like superfamily protein
evm.TU.Gh_A03G0506	Gossypium_raimondii	Gorai.003G114100.2	NAC	NAC 007
evm.TU.Gh_A03G0513	Capsella_rubella	Carubv10003996m	bHLH	basic helix-loop-helix (bHLH) DNA-binding superfamily protein
evm.TU.Gh_A03G0523	Medicago_truncatula	MEDTR6G005540.1	G2-like	G2-like family protein
evm.TU.Gh_A03G0524	Gossypium_hirsutum	Ghi006773	ERF	ERF family protein
evm.TU.Gh_A03G0525	Fragaria_vesca	mrna19889.1-v1.0-hybrid	C3H	disease resistance family protein / LRR family protein
evm.TU.Gh_A03G0527	Fragaria_vesca	mrna29786.1-v1.0-hybrid	WOX	RAB GTPase homolog A1F
evm.TU.Gh_A03G0530	Oryza_barthii	ObartAA03S_FGP22299	MYB_related	MYB_related family protein
evm.TU.Gh_A03G0541	Phoenix_dactylifera	PDK_30s1021321g002	NAC	NAC family protein
evm.TU.Gh_A03G0544	Oryza_barthii	ObartAA03S_FGP15120	C3H	C3H family protein
evm.TU.Gh_A03G0546	Fragaria_vesca	mrna04566.1-v1.0-hybrid	YABBY	UDP-galactose transporter 2
evm.TU.Gh_A03G0548	Picea_abies	MA_9225682g0010	MYB_related	MYB_related family protein
evm.TU.Gh_A03G0552	Oryza_punctata	OpuncBB_FGP25129	MYB_related	MYB_related family protein
evm.TU.Gh_A03G0553	Glycine_max	Glyma09g34850.1	FAR1	heteroglycan glucosidase 1
evm.TU.Gh_A03G0560	Musa_acuminata	GSMUA_Achr7P08840_001	HD-ZIP	HD-ZIP family protein
evm.TU.Gh_A03G0561	Oryza_barthii	ObartAA03S_FGP18629	Trihelix	Trihelix family protein
evm.TU.Gh_A03G0563	Fragaria_vesca	mrna27137.1-v1.0-hybrid	STAT	SH2 domain protein B
evm.TU.Gh_A03G0565	Pyrus_bretschneideri	Pbr029332.1	WRKY	WRKY family protein
evm.TU.Gh_A03G0567	Brassica_rapa	Bra018101	C2H2	C2H2 family protein
evm.TU.Gh_A03G0568	Vitis_vinifera	GSVIVT01018226001	ERF	DNAJ homologue 2
evm.TU.Gh_A03G0569	Linum_usitatissimum	Lus10040166	GRAS	H(+)-ATPase 7
evm.TU.Gh_A03G0570	Fragaria_vesca	mrna00620.1-v1.0-hybrid	BBR-BPC	nitrate transporter 1.7
evm.TU.Gh_A03G0571	Gossypium_raimondii	Gorai.003G094500.1	HD-ZIP	homeobox 1
evm.TU.Gh_A03G0574	Utricularia_gibba	Scf01216.g24197.t1	MYB_related	MYB_related family protein
evm.TU.Gh_A03G0575	Oryza_barthii	ObartAA03S_FGP22583	AP2	AP2 family protein
evm.TU.Gh_A03G0578	Ostreococcus_sp._RCC809	gw1.6.118.1	C2H2	C2H2 family protein
evm.TU.Gh_A03G0579	Fragaria_vesca	mrna25984.1-v1.0-hybrid	bHLH	bHLH family protein
evm.TU.Gh_A03G0580	Linum_usitatissimum	Lus10025533	B3	Tetratricopeptide repeat (TPR)-like superfamily protein
evm.TU.Gh_A03G0586	Malus_domestica	MDP0000153244	SBP	DA1-related protein 5
evm.TU.Gh_A03G0587	Linum_usitatissimum	Lus10030908	bHLH	pentatricopeptide (PPR) repeat-containing protein
evm.TU.Gh_A03G0594	Gossypium_raimondii	Gorai.003G097900.1	MYB	myb domain protein 28
evm.TU.Gh_A03G0596	Linum_usitatissimum	Lus10025533	B3	Tetratricopeptide repeat (TPR)-like superfamily protein
evm.TU.Gh_A03G0597	Gossypium_raimondii	Gorai.001G030600.1	ARR-B	response regulator 12
evm.TU.Gh_A03G0598	Cicer_arietinum	XP_004503828	WRKY	WRKY family protein
evm.TU.Gh_A03G0599	Malus_domestica	MDP0000242596	WRKY	Protein kinase superfamily protein
evm.TU.Gh_A03G0600	Capsicum_annuum	Can007561	MYB_related	MYB_related family protein
evm.TU.Gh_A03G0601	Malus_domestica	MDP0000280087	LBD	catalytics
evm.TU.Gh_A03G0607	Gossypium_raimondii	Gorai.003G099500.1	bHLH	basic helix-loop-helix (bHLH) DNA-binding superfamily protein
evm.TU.Gh_A03G0609	Gossypium_raimondii	Gorai.008G201000.2	WRKY	Calmodulin binding protein-like
evm.TU.Gh_A03G0611	Fragaria_vesca	mrna00901.1-v1.0-hybrid	bHLH	SNF2 domain-containing protein / helicase domain-containing protein
evm.TU.Gh_A03G0615	Prunus_persica	ppa004205m	MYB_related	MYB_related family protein
evm.TU.Gh_A03G0620	Pyrus_bretschneideri	Pbr002083.1	ERF	ERF family protein
evm.TU.Gh_A03G0621	Theobroma_cacao	Thecc1EG001516t1	NAC	Histone deacetylase 14 (75%P)
evm.TU.Gh_A03G0623	Linum_usitatissimum	Lus10021035	G2-like	RNA-binding (RRM/RBD/RNP motifs) family protein
evm.TU.Gh_A03G0628	Fragaria_vesca	mrna26103.1-v1.0-hybrid	C3H	Haloacid dehalogenase-like hydrolase (HAD) superfamily protein
evm.TU.Gh_A03G0630	Musa_acuminata	GSMUA_Achr2P12930_001	NF-YA	NF-YA family protein
evm.TU.Gh_A03G0632	Gossypium_raimondii	Gorai.003G102800.2	SBP	Squamosa promoter-binding protein-like (SBP domain) transcription factor family protein
evm.TU.Gh_A03G0637	Brassica_rapa	Bra013812	MIKC	MIKC family protein
evm.TU.Gh_A03G0638	Phyllostachys_heterocycla	PH01002606G0040	HSF	HSF family protein
evm.TU.Gh_A03G0639	Phyllostachys_heterocycla	PH01002606G0040	HSF	HSF family protein
evm.TU.Gh_A03G0641	Malus_domestica	MDP0000288624	NAC	Transducin/WD40 repeat-like superfamily protein
evm.TU.Gh_A03G0643	Musa_acuminata	GSMUA_Achr7P25320_001	TCP	TCP family protein
evm.TU.Gh_A03G0646	Arabidopsis_lyrata	312791	bHLH	bHLH family protein
evm.TU.Gh_A03G0657	Pyrus_bretschneideri	Pbr019774.1	MYB_related	MYB_related family protein
evm.TU.Gh_A03G0660	Malus_domestica	MDP0000240167	CPP	Plant protein of unknown function (DUF868)
evm.TU.Gh_A03G0664	Brassica_rapa	Bra013842	GeBP	GeBP family protein
evm.TU.Gh_A03G0665	Musa_acuminata	GSMUA_Achr7P11320_001	MYB	MYB family protein
evm.TU.Gh_A03G0666	Brassica_rapa	Bra013842	GeBP	GeBP family protein
evm.TU.Gh_A03G0667	Brassica_rapa	Bra013842	GeBP	GeBP family protein
evm.TU.Gh_A03G0668	Malus_domestica	MDP0000121180	G2-like	myb-like HTH transcriptional regulator family protein
evm.TU.Gh_A03G0670	Malus_domestica	MDP0000280087	LBD	catalytics
evm.TU.Gh_A03G0671	Oryza_barthii	ObartAA03S_FGP23779	HB-PHD	HB-PHD family protein
evm.TU.Gh_A03G0672	Linum_usitatissimum	Lus10043264	YABBY	Protein kinase superfamily protein
evm.TU.Gh_A03G0673	Gossypium_raimondii	Gorai.003G071500.1	MYB_related	myb-like transcription factor family protein
evm.TU.Gh_A03G0676	Malus_domestica	MDP0000320739	bHLH	RING/U-box superfamily protein
evm.TU.Gh_A03G0679	Malus_domestica	MDP0000701734	bZIP	abscisic acid responsive elements-binding factor 2
evm.TU.Gh_A03G0680	Malus_domestica	MDP0000259867	FAR1	ARF-GAP domain 11
evm.TU.Gh_A03G0687	Arabidopsis_thaliana	AT1G74250.1	C2H2	DNAJ heat shock N-terminal domain-containing protein
evm.TU.Gh_A03G0695	Aegilops_tauschii	EMT08992	MYB_related	MYB_related family protein
evm.TU.Gh_A03G0700	Malus_domestica	MDP0000129858	MYB_related	Maf-like protein
evm.TU.Gh_A03G0704	Malus_domestica	MDP0000251244	B3	NAD(P)-binding Rossmann-fold superfamily protein
evm.TU.Gh_A03G0708	Fragaria_vesca	mrna15187.1-v1.0-hybrid	bHLH	Sec14p-like phosphatidylinositol transfer family protein
evm.TU.Gh_A03G0709	Nicotiana_tabacum	Nta000199	WRKY	WRKY family protein
evm.TU.Gh_A03G0711	Aegilops_tauschii	EMT26392	FAR1	FAR1 family protein
evm.TU.Gh_A03G0712	Azadirachta_indica	Neem_16119_f_2	bHLH	bHLH family protein
evm.TU.Gh_A03G0713	Gossypium_raimondii	Gorai.005G110100.1	ERF	Integrase-type DNA-binding superfamily protein
evm.TU.Gh_A03G0715	Gossypium_raimondii	Gorai.005G110600.2	SRS	SHI-related sequence 7
evm.TU.Gh_A03G0717	Chlorella_sp._NC64A	IGS.gm_21_00076	B3	B3 family protein
evm.TU.Gh_A03G0718	Linum_usitatissimum	Lus10021035	G2-like	RNA-binding (RRM/RBD/RNP motifs) family protein
evm.TU.Gh_A03G0719	Musa_acuminata	GSMUA_Achr7P25320_001	TCP	TCP family protein
evm.TU.Gh_A03G0722	Theobroma_cacao	Thecc1EG027104t3	C3H	Zinc finger C-x8-C-x5-C-x3-H type family protein (60%P)
evm.TU.Gh_A03G0727	Oryza_punctata	OpuncBB_FGP3439	NF-YB	NF-YB family protein
evm.TU.Gh_A03G0736	Malus_domestica	MDP0000241055	G2-like	alfin-like 1
evm.TU.Gh_A03G0738	Cicer_arietinum	XP_004510098	WRKY	WRKY family protein
evm.TU.Gh_A03G0739	Lactuca_sativa	Lsa000376	Dof	Dof family protein
evm.TU.Gh_A03G0740	Musa_acuminata	GSMUA_Achr11P19880_001	ERF	ERF family protein
evm.TU.Gh_A03G0755	Oryza_brachyantha	OB11G10730.1	WRKY	WRKY family protein
evm.TU.Gh_A03G0756	Oryza_brachyantha	OB11G10730.1	WRKY	WRKY family protein
evm.TU.Gh_A03G0759	Nicotiana_tabacum	Nta000199	WRKY	WRKY family protein
evm.TU.Gh_A03G0761	Malus_domestica	MDP0000247912	bHLH	aspartate kinase 3
evm.TU.Gh_A03G0763	Oryza_punctata	OpuncBB_FGP3514	G2-like	G2-like family protein
evm.TU.Gh_A03G0768	Oryza_barthii	ObartAA03S_FGP24804	FAR1	FAR1 family protein
evm.TU.Gh_A03G0772	Fragaria_vesca	mrna27834.1-v1.0-hybrid	M-type	mRNA capping enzyme family protein
evm.TU.Gh_A03G0773	Jatropha_curcas	Jcr4S02193.10	NF-YB	NF-YB family protein
evm.TU.Gh_A03G0775	Gossypium_raimondii	Gorai.001G003200.1	S1Fa-like	Leucine-rich repeat protein kinase family protein
evm.TU.Gh_A03G0778	Musa_acuminata	GSMUA_Achr7P11320_001	MYB	MYB family protein
evm.TU.Gh_A03G0782	Gossypium_raimondii	Gorai.005G134600.1	C2H2	C2H2-like zinc finger protein
evm.TU.Gh_A03G0786	Malus_domestica	MDP0000265619	Nin-like	ABC-2 type transporter family protein
evm.TU.Gh_A03G0789	Oryza_barthii	ObartAA03S_FGP17685	C3H	C3H family protein
evm.TU.Gh_A03G0792	Vitis_vinifera	GSVIVT01018226001	ERF	DNAJ homologue 2
evm.TU.Gh_A03G0793	Gossypium_raimondii	Gorai.001G003200.1	S1Fa-like	Leucine-rich repeat protein kinase family protein
evm.TU.Gh_A03G0796	Oryza_brachyantha	OB01G21870.1	WRKY	WRKY family protein
evm.TU.Gh_A03G0797	Nicotiana_tabacum	Nta013352	bHLH	bHLH family protein
evm.TU.Gh_A03G0798	Selaginella_moellendorffii	440731	ERF	ketose-bisphosphate aldolase class-II family protein
evm.TU.Gh_A03G0805	Malus_domestica	MDP0000456290	HSF	EF hand calcium-binding protein family
evm.TU.Gh_A03G0807	Zea_mays	GRMZM2G304840_P01	MYB_related	MYB_related family protein
evm.TU.Gh_A03G0812	Malus_domestica	MDP0000215349	WRKY	LisH dimerisation motif;WD40/YVTN repeat-like-containing domain
evm.TU.Gh_A03G0820	Phyllostachys_heterocycla	PH01004616G0090	C2H2	C2H2 family protein
evm.TU.Gh_A03G0824	Gossypium_raimondii	Gorai.005G129300.1	C3H	Zinc finger (CCCH-type/C3HC4-type RING finger) family protein
evm.TU.Gh_A03G0826	Musa_acuminata	GSMUA_Achr7P10520_001	MYB	MYB family protein
evm.TU.Gh_A03G0828	Populus_trichocarpa	Potri.014G146200.1	C2H2	C2H2 family protein
evm.TU.Gh_A03G0831	Malus_domestica	MDP0000304584	C3H	Transducin/WD40 repeat-like superfamily protein
evm.TU.Gh_A03G0832	Nicotiana_tabacum	Nta002388	WRKY	WRKY family protein
evm.TU.Gh_A03G0833	Malus_domestica	MDP0000322550	HD-ZIP	Homeobox-leucine zipper family protein / lipid-binding START domain-containing protein
evm.TU.Gh_A03G0837	Gossypium_raimondii	Gorai.005G136000.2	bHLH	basic helix-loop-helix (bHLH) DNA-binding superfamily protein
evm.TU.Gh_A03G0839	Fragaria_vesca	mrna27940.1-v1.0-hybrid	NAC	Protein kinase superfamily protein
evm.TU.Gh_A03G0840	Gossypium_raimondii	Gorai.005G138100.1	RAV	related to ABI3/VP1 1
evm.TU.Gh_A03G0841	Aegilops_tauschii	EMT05641	FAR1	FAR1 family protein
evm.TU.Gh_A03G0842	Malus_domestica	MDP0000319726	bHLH	Transmembrane Fragile-X-F-associated protein
evm.TU.Gh_A03G0844	Brassica_rapa	Bra012470	NAC	NAC family protein
evm.TU.Gh_A03G0845	Utricularia_gibba	Scf00129.g9871.t1	bHLH	bHLH family protein
evm.TU.Gh_A03G0848	Gossypium_raimondii	Gorai.005G137100.8	C2H2	Helicase protein with RING/U-box domain
evm.TU.Gh_A03G0849	Fragaria_vesca	mrna32181.1-v1.0-hybrid	MYB	PNAS-3 related
evm.TU.Gh_A03G0850	Malus_domestica	MDP0000254227	ERF	Tetratricopeptide repeat (TPR)-like superfamily protein
evm.TU.Gh_A03G0852	Fragaria_vesca	mrna31023.1-v1.0-hybrid	C3H	Major facilitator superfamily protein
evm.TU.Gh_A03G0853	Picea_abies	MA_10435714g0010	ERF	ERF family protein
evm.TU.Gh_A03G0855	Utricularia_gibba	Scf00018.g2634.t1	WOX	WOX family protein
evm.TU.Gh_A03G0858	Musa_acuminata	GSMUA_Achr9P10530_001	LBD	LBD family protein
evm.TU.Gh_A03G0859	Gossypium_raimondii	Gorai.005G139500.1	MYB	myb domain protein 88
evm.TU.Gh_A03G0861	Gossypium_raimondii	Gorai.005G139600.3	HD-ZIP	Homeobox-leucine zipper protein family
evm.TU.Gh_A03G0862	Picea_abies	MA_52704g0010	E2F/DP	E2F/DP family protein
evm.TU.Gh_A03G0863	Fragaria_vesca	mrna28320.1-v1.0-hybrid	bHLH	RNA-binding (RRM/RBD/RNP motifs) family protein
evm.TU.Gh_A03G0864	Gossypium_raimondii	Gorai.005G139900.1	bHLH	basic helix-loop-helix (bHLH) DNA-binding superfamily protein
evm.TU.Gh_A03G0868	Malus_domestica	MDP0000276982	NAC	NAC domain containing protein 28
evm.TU.Gh_A03G0874	Gossypium_raimondii	Gorai.005G141200.1	NAC	NAC (No Apical Meristem) domain transcriptional regulator superfamily protein
evm.TU.Gh_A03G0875	Cicer_arietinum	XP_004485809	C3H	C3H family protein
evm.TU.Gh_A03G0876	Gossypium_raimondii	Gorai.005G141400.1	ZF-HD	zinc finger homeodomain 1
evm.TU.Gh_A03G0880	Malus_domestica	MDP0000259786	ZF-HD	homeobox protein 22
evm.TU.Gh_A03G0881	Gossypium_raimondii	Gorai.005G141900.2	G2-like	Homeodomain-like superfamily protein
evm.TU.Gh_A03G0887	Gossypium_hirsutum	Ghi004978	NAC	NAC family protein
evm.TU.Gh_A03G0889	Selaginella_moellendorffii	419761	EIL	ETHYLENE-INSENSITIVE3-like 1
evm.TU.Gh_A03G0891	Brassica_rapa	Bra013812	MIKC	MIKC family protein
evm.TU.Gh_A03G0893	Fragaria_vesca	mrna29546.1-v1.0-hybrid	bZIP	Protein kinase superfamily protein
evm.TU.Gh_A03G0896	Malus_domestica	MDP0000300712	WRKY	WRKY DNA-binding protein 61
evm.TU.Gh_A03G0897	Malus_domestica	MDP0000254227	ERF	Tetratricopeptide repeat (TPR)-like superfamily protein
evm.TU.Gh_A03G0904	Phoenix_dactylifera	PDK_30s1165641g010	NAC	NAC family protein
evm.TU.Gh_A03G0905	Jatropha_curcas	Jcr4S02193.10	NF-YB	NF-YB family protein
evm.TU.Gh_A03G0908	Oryza_punctata	OpuncBB_FGP10756	bZIP	bZIP family protein
evm.TU.Gh_A03G0909	Malus_domestica	MDP0000321222	C2H2	transcription factor IIIA
evm.TU.Gh_A03G0910	Linum_usitatissimum	Lus10025533	B3	Tetratricopeptide repeat (TPR)-like superfamily protein
evm.TU.Gh_A03G0911	Malus_domestica	MDP0000277077	NF-YB	S-adenosyl-L-methionine-dependent methyltransferases superfamily protein
evm.TU.Gh_A03G0920	Physcomitrella_patens_subsp._patens	Pp1s56_2V6.1	BBR-BPC	Protein kinase superfamily protein
evm.TU.Gh_A03G0933	Linum_usitatissimum	Lus10025533	B3	Tetratricopeptide repeat (TPR)-like superfamily protein
evm.TU.Gh_A03G0934	Malus_domestica	MDP0000291152	HSF	Coatomer, alpha subunit
evm.TU.Gh_A03G0935	Fragaria_vesca	mrna17794.1-v1.0-hybrid	LBD	3-phosphoinositide-dependent protein kinase-1, putative
evm.TU.Gh_A03G0937	Gossypium_raimondii	Gorai.005G148300.9	bHLH	basic helix-loop-helix (bHLH) DNA-binding superfamily protein
evm.TU.Gh_A03G0951	Aegilops_tauschii	EMT03129	bHLH	bHLH family protein
evm.TU.Gh_A03G0955	Triticum_urartu	EMS59827	ERF	ERF family protein
evm.TU.Gh_A03G0957	Gossypium_raimondii	Gorai.005G150100.1	HD-ZIP	homeodomain GLABROUS 2
evm.TU.Gh_A03G0959	Oryza_punctata	OpuncBB_FGP6391	bZIP	bZIP family protein
evm.TU.Gh_A03G0960	Malus_domestica	MDP0000449389	M-type	Peroxidase superfamily protein
evm.TU.Gh_A03G0962	Theobroma_cacao	Thecc1EG015486t1	HD-ZIP	NAD(P)-linked oxidoreductase superfamily protein (78%P)
evm.TU.Gh_A03G0964	Fragaria_vesca	mrna28785.1-v1.0-hybrid	bHLH	NAD(P)-linked oxidoreductase superfamily protein
evm.TU.Gh_A03G0965	Cajanus_cajan	C.cajan_44612	S1Fa-like	S1Fa-like family protein
evm.TU.Gh_A03G0966	Malus_domestica	MDP0000679946	NAC	NAC domain containing protein 35
evm.TU.Gh_A03G0969	Musa_acuminata	GSMUA_Achr4P28960_001	SBP	SBP family protein
evm.TU.Gh_A03G0971	Linum_usitatissimum	Lus10025582	MYB_related	Protein of unknown function (DUF3755)
evm.TU.Gh_A03G0975	Oryza_punctata	OpuncBB_FGP24461	G2-like	G2-like family protein
evm.TU.Gh_A03G0976	Phyllostachys_heterocycla	PH01000020G0110	NAC	NAC family protein
evm.TU.Gh_A03G0985	Phoenix_dactylifera	PDK_30s976561g001	bZIP	bZIP family protein
evm.TU.Gh_A03G0986	Linum_usitatissimum	Lus10007348	MYB_related	xyloglucan endotransglucosylase/hydrolase 16
evm.TU.Gh_A03G0991	Eucalyptus_grandis	Eucgr.E02489.1	M-type	DNAse I-like superfamily protein
evm.TU.Gh_A03G0995	Utricularia_gibba	Scf00027.g3467.t1	bHLH	bHLH family protein
evm.TU.Gh_A03G0997	Malus_domestica	MDP0000284588	GeBP	glutamate decarboxylase 4
evm.TU.Gh_A03G1001	Medicago_truncatula	MEDTR3G005900.1	M-type	M-type family protein
evm.TU.Gh_A03G1004	Brassica_rapa	Bra001729	B3	B3 family protein
evm.TU.Gh_A03G1009	Malus_domestica	MDP0000746803	HSF	EF hand calcium-binding protein family
evm.TU.Gh_A03G1013	Cajanus_cajan	C.cajan_32294	BES1	BES1 family protein
evm.TU.Gh_A03G1019	Fragaria_vesca	mrna00901.1-v1.0-hybrid	bHLH	SNF2 domain-containing protein / helicase domain-containing protein
evm.TU.Gh_A03G1020	Brassica_rapa	Bra016694	C2H2	C2H2 family protein
evm.TU.Gh_A03G1022	Gossypium_raimondii	Gorai.005G105400.7	B3	Transcriptional factor B3 family protein
evm.TU.Gh_A03G1023	Gossypium_raimondii	Gorai.005G105200.1	Dof	OBF binding protein 1
evm.TU.Gh_A03G1024	Gossypium_raimondii	Gorai.005G107000.1	BES1	Brassinosteroid signalling positive regulator (BZR1) family protein
evm.TU.Gh_A03G1030	Oryza_punctata	OpuncBB_FGP9860	CPP	CPP family protein
evm.TU.Gh_A03G1031	Malus_domestica	MDP0000685403	B3	cysteine-rich RLK (RECEPTOR-like protein kinase) 26
evm.TU.Gh_A03G1033	Gossypium_raimondii	Gorai.005G158800.3	C2H2	plant UBX domain-containing protein 2
evm.TU.Gh_A03G1034	Oryza_barthii	ObartAA03S_FGP13190	MYB_related	MYB_related family protein
evm.TU.Gh_A03G1035	Pyrus_bretschneideri	Pbr002083.1	ERF	ERF family protein
evm.TU.Gh_A03G1042	Malus_domestica	MDP0000320566	NAC	Plant invertase/pectin methylesterase inhibitor superfamily
evm.TU.Gh_A03G1043	Fragaria_vesca	mrna31843.1-v1.0-hybrid	WRKY	glycosyl hydrolase 9B15
evm.TU.Gh_A03G1046	Brassica_rapa	Bra013812	MIKC	MIKC family protein
evm.TU.Gh_A03G1049	Picea_abies	MA_11351g0010	WRKY	WRKY family protein
evm.TU.Gh_A03G1059	Cucumis_melo	MELO3C017222P1	C2H2	C2H2 family protein
evm.TU.Gh_A03G1067	Vitis_vinifera	GSVIVT01007832001	E2F/DP	Pentatricopeptide repeat (PPR) superfamily protein
evm.TU.Gh_A03G1069	Jatropha_curcas	Jcr4S00206.70	FAR1	FAR1 family protein
evm.TU.Gh_A03G1070	Populus_trichocarpa	Potri.006G039800.1	FAR1	FAR1 family protein
evm.TU.Gh_A03G1071	Medicago_truncatula	MEDTR1G042290.1	M-type	M-type family protein
evm.TU.Gh_A03G1072	Fragaria_vesca	mrna02199.1-v1.0-hybrid	bHLH	transferases, transferring acyl groups
evm.TU.Gh_A03G1075	Pyrus_bretschneideri	Pbr009464.1	MYB	MYB family protein
evm.TU.Gh_A03G1076	Linum_usitatissimum	Lus10043264	YABBY	Protein kinase superfamily protein
evm.TU.Gh_A03G1081	Gossypium_raimondii	Gorai.005G164300.1	WRKY	WRKY DNA-binding protein 75
evm.TU.Gh_A03G1083	Gossypium_raimondii	Gorai.005G164600.2	SBP	Squamosa promoter-binding protein-like (SBP domain) transcription factor family protein
evm.TU.Gh_A03G1085	Gossypium_raimondii	Gorai.005G165000.2	MIKC	K-box region and MADS-box transcription factor family protein
evm.TU.Gh_A03G1086	Pyrus_bretschneideri	Pbr015154.1	CAMTA	CAMTA family protein
evm.TU.Gh_A03G1088	Aquilegia_coerulea	Aquca_100_00034.3	TCP	TCP family protein
evm.TU.Gh_A03G1089	Gossypium_hirsutum	Ghi001048	C2H2	C2H2 family protein
evm.TU.Gh_A03G1090	Physcomitrella_patens_subsp._patens	Pp1s50_82V6.1	LFY	Galactose oxidase/kelch repeat superfamily protein
evm.TU.Gh_A03G1092	Gossypium_raimondii	Gorai.005G166500.2	SBP	squamosa promoter binding protein-like 2
evm.TU.Gh_A03G1094	Malus_domestica	MDP0000272716	NF-YC	nuclear factor Y, subunit C1
evm.TU.Gh_A03G1095	Malus_domestica	MDP0000312598	B3	Pyridoxal phosphate (PLP)-dependent transferases superfamily protein
evm.TU.Gh_A03G1099	Arabidopsis_lyrata	337099	C3H	C3H family protein
evm.TU.Gh_A03G1101	Gossypium_raimondii	Gorai.005G168300.1	NF-YC	nuclear factor Y, subunit C13
evm.TU.Gh_A03G1103	Malus_domestica	MDP0000120576	MYB_related	ELMO/CED-12 family protein
evm.TU.Gh_A03G1104	Oryza_barthii	ObartAA03S_FGP32677	NAC	NAC family protein
evm.TU.Gh_A03G1105	Ostreococcus_sp._RCC809	fgenesh1_pm.chr_1_#_247	C3H	C3H family protein
evm.TU.Gh_A03G1109	Arabidopsis_lyrata	311885	bZIP	bZIP family protein
evm.TU.Gh_A03G1113	Linum_usitatissimum	Lus10020727	bHLH	helicase in vascular tissue and tapetum
evm.TU.Gh_A03G1114	Linum_usitatissimum	Lus10031505	NF-YA	lipoxygenase 1
evm.TU.Gh_A03G1115	Artemisia_annua	Aan015255	MYB	MYB family protein
evm.TU.Gh_A03G1120	Malus_domestica	MDP0000247912	bHLH	aspartate kinase 3
evm.TU.Gh_A03G1122	Malus_domestica	MDP0000311595	NF-YA	alpha/beta-Hydrolases superfamily protein
evm.TU.Gh_A03G1123	Vitis_vinifera	GSVIVT01007832001	E2F/DP	Pentatricopeptide repeat (PPR) superfamily protein
evm.TU.Gh_A03G1124	Malus_domestica	MDP0000275412	Trihelix	glyceraldehyde-3-phosphate dehydrogenase C2
evm.TU.Gh_A03G1126	Malus_domestica	MDP0000265619	Nin-like	ABC-2 type transporter family protein
evm.TU.Gh_A03G1127	Vitis_vinifera	GSVIVT01018827001	C3H	DNA binding;zinc ion binding;nucleic acid binding;nucleic acid binding
evm.TU.Gh_A03G1128	Pyrus_bretschneideri	Pbr022137.1	C3H	C3H family protein
evm.TU.Gh_A03G1130	Oryza_barthii	ObartAA03S_FGP29572	MYB_related	MYB_related family protein
evm.TU.Gh_A03G1133	Utricularia_gibba	Scf00343.g15875.t1	ARF	ARF family protein
evm.TU.Gh_A03G1134	Utricularia_gibba	Scf00343.g15875.t1	ARF	ARF family protein
evm.TU.Gh_A03G1136	Gossypium_raimondii	Gorai.005G173300.1	ARR-B	response regulator 11
evm.TU.Gh_A03G1137	Brassica_rapa	Bra030622	bHLH	bHLH family protein
evm.TU.Gh_A03G1139	Physcomitrella_patens_subsp._patens	Pp1s45_229V6.2	bZIP	bZIP family protein
evm.TU.Gh_A03G1144	Triticum_aestivum	Tae043957	B3	B3 family protein
evm.TU.Gh_A03G1147	Musa_acuminata	GSMUA_Achr7P08840_001	HD-ZIP	HD-ZIP family protein
evm.TU.Gh_A03G1149	Gossypium_hirsutum	Ghi015674	Dof	Dof family protein
evm.TU.Gh_A03G1151	Musa_acuminata	GSMUA_Achr2P20130_001	WRKY	WRKY family protein
evm.TU.Gh_A03G1152	Selaginella_moellendorffii	157928	C3H	Transducin/WD40 repeat-like superfamily protein
evm.TU.Gh_A03G1154	Linum_usitatissimum	Lus10018414	MYB_related	Major facilitator superfamily protein
evm.TU.Gh_A03G1155	Physcomitrella_patens_subsp._patens	Pp1s45_229V6.2	bZIP	bZIP family protein
evm.TU.Gh_A03G1158	Phyllostachys_heterocycla	PH01000020G0110	NAC	NAC family protein
evm.TU.Gh_A03G1159	Fragaria_vesca	mrna06093.1-v1.0-hybrid	bHLH	basic helix-loop-helix (bHLH) DNA-binding superfamily protein
evm.TU.Gh_A03G1161	Populus_trichocarpa	Potri.012G137500.1	FAR1	FAR1 family protein
evm.TU.Gh_A03G1162	Populus_trichocarpa	Potri.012G137500.1	FAR1	FAR1 family protein
evm.TU.Gh_A03G1163	Populus_trichocarpa	Potri.012G137500.1	FAR1	FAR1 family protein
evm.TU.Gh_A03G1170	Glycine_max	Glyma16g09720.1	LBD	LOB domain-containing protein 25
evm.TU.Gh_A03G1172	Oryza_sativa_subsp._indica	BGIOSGA035841-PA	MYB_related	Indica Group MYB_related family protein
evm.TU.Gh_A03G1173	Oryza_sativa_subsp._indica	BGIOSGA035841-PA	MYB_related	Indica Group MYB_related family protein
evm.TU.Gh_A03G1175	Gossypium_raimondii	Gorai.005G177900.1	ERF	DORNROSCHEN-like
evm.TU.Gh_A03G1176	Ostreococcus_sp._RCC809	e_gw1.19.20.1	CPP	CPP family protein
evm.TU.Gh_A03G1182	Malus_domestica	MDP0000261154	bZIP	basic leucine-zipper 7
evm.TU.Gh_A03G1184	Phyllostachys_heterocycla	PH01001113G0580	MIKC	MIKC family protein
evm.TU.Gh_A03G1185	Triticum_urartu	EMS59827	ERF	ERF family protein
evm.TU.Gh_A03G1186	Triticum_urartu	EMS59827	ERF	ERF family protein
evm.TU.Gh_A03G1192	Brassica_rapa	Bra030622	bHLH	bHLH family protein
evm.TU.Gh_A03G1195	Azadirachta_indica	Neem_7649_f_2	HSF	HSF family protein
evm.TU.Gh_A03G1197	Linum_usitatissimum	Lus10043264	YABBY	Protein kinase superfamily protein
evm.TU.Gh_A03G1199	Gossypium_raimondii	Gorai.005G180500.1	TALE	KNOTTED1-like homeobox gene 6
evm.TU.Gh_A03G1204	Brachypodium_distachyon	Bradi4g28800.3	bHLH	bHLH family protein
evm.TU.Gh_A03G1207	Pyrus_bretschneideri	Pbr023394.1	C2H2	C2H2 family protein
evm.TU.Gh_A03G1208	Pyrus_bretschneideri	Pbr023394.1	C2H2	C2H2 family protein
evm.TU.Gh_A03G1209	Artemisia_annua	Aan021222	MIKC	MIKC family protein
evm.TU.Gh_A03G1210	Picea_sitchensis	Psi011812	C2H2	C2H2 family protein
evm.TU.Gh_A03G1211	Zea_mays	GRMZM2G396451_P01	GATA	GATA family protein
evm.TU.Gh_A03G1212	Oryza_barthii	ObartAA03S_FGP13798	C3H	C3H family protein
evm.TU.Gh_A03G1218	Jatropha_curcas	Jcr4S00223.20	bHLH	bHLH family protein
evm.TU.Gh_A03G1219	Malus_domestica	MDP0000268133	HB-other	GroES-like zinc-binding alcohol dehydrogenase family protein
evm.TU.Gh_A03G1221	Fragaria_vesca	mrna24978.1-v1.0-hybrid	MIKC	Nucleic acid-binding, OB-fold-like protein
evm.TU.Gh_A03G1222	Micromonas_sp._RCC299	EuGene.0600010100	G2-like	G2-like family protein
evm.TU.Gh_A03G1224	Phoenix_dactylifera	PDK_30s891671g001	bHLH	bHLH family protein
evm.TU.Gh_A03G1227	Fragaria_vesca	mrna09125.1-v1.0-hybrid	bHLH	Protein kinase superfamily protein
evm.TU.Gh_A03G1228	Arabidopsis_lyrata	311885	bZIP	bZIP family protein
evm.TU.Gh_A03G1229	Linum_usitatissimum	Lus10030143	NAC	NAC (No Apical Meristem) domain transcriptional regulator superfamily protein
evm.TU.Gh_A03G1232	Brassica_rapa	Bra007840	B3	B3 family protein
evm.TU.Gh_A03G1235	Musa_acuminata	GSMUA_Achr7P25320_001	TCP	TCP family protein
evm.TU.Gh_A03G1237	Cannabis_sativa	PK15168.1	bHLH	bHLH family protein
evm.TU.Gh_A03G1238	Nelumbo_nucifera	NNU_016725-RA	GRAS	GRAS family protein
evm.TU.Gh_A03G1247	Cannabis_sativa	PK00408.1	WRKY	WRKY family protein
evm.TU.Gh_A03G1248	Utricularia_gibba	Scf00126.g9742.t1	LBD	LBD family protein
evm.TU.Gh_A03G1253	Vitis_vinifera	GSVIVT01018226001	ERF	DNAJ homologue 2
evm.TU.Gh_A03G1255	Gossypium_hirsutum	Ghi013898	C2H2	C2H2 family protein
evm.TU.Gh_A03G1257	Utricularia_gibba	Scf00027.g3467.t1	bHLH	bHLH family protein
evm.TU.Gh_A03G1258	Utricularia_gibba	Scf00027.g3467.t1	bHLH	bHLH family protein
evm.TU.Gh_A03G1259	Utricularia_gibba	Scf00027.g3467.t1	bHLH	bHLH family protein
evm.TU.Gh_A03G1260	Utricularia_gibba	Scf00027.g3467.t1	bHLH	bHLH family protein
evm.TU.Gh_A03G1266	Brassica_napus	Bna011706	bHLH	bHLH family protein
evm.TU.Gh_A03G1267	Arabidopsis_thaliana	AT4G12020.1	WRKY	protein kinase family protein
evm.TU.Gh_A03G1269	Gossypium_raimondii	Gorai.001G003200.1	S1Fa-like	Leucine-rich repeat protein kinase family protein
evm.TU.Gh_A03G1272	Populus_trichocarpa	Potri.T074200.1	NAC	NAC family protein
evm.TU.Gh_A03G1273	Gossypium_raimondii	Gorai.005G188700.1	bHLH	BIG PETAL P
evm.TU.Gh_A03G1274	Pyrus_bretschneideri	Pbr026954.1	CO-like	CO-like family protein
evm.TU.Gh_A03G1277	Oryza_barthii	ObartAA03S_FGP23779	HB-PHD	HB-PHD family protein
evm.TU.Gh_A03G1279	Arabidopsis_thaliana	AT1G64100.2	NAC	pentatricopeptide (PPR) repeat-containing protein
evm.TU.Gh_A03G1280	Arabidopsis_lyrata	312791	bHLH	bHLH family protein
evm.TU.Gh_A03G1282	Vitis_vinifera	GSVIVT01018226001	ERF	DNAJ homologue 2
evm.TU.Gh_A03G1283	Brassica_rapa	Bra009530	E2F/DP	E2F/DP family protein
evm.TU.Gh_A03G1284	Gossypium_hirsutum	Ghi014133	HD-ZIP	HD-ZIP family protein
evm.TU.Gh_A03G1288	Gossypium_raimondii	Gorai.005G190300.2	LBD	LOB domain-containing protein 42
evm.TU.Gh_A03G1290	Musa_acuminata	GSMUA_Achr1P00070_001	ERF	ERF family protein
evm.TU.Gh_A03G1299	Linum_usitatissimum	Lus10033562	bHLH	BR enhanced expression 1
evm.TU.Gh_A03G1302	Chlorella_sp._NC64A	estExt_fgenesh3_pg.C_130070	SBP	SBP family protein
evm.TU.Gh_A03G1303	Populus_trichocarpa	Potri.008G123100.1	C2H2	similar to zinc finger protein-related; similar to zinc finger protein GI:790683 from (Arabidopsis thaliana); [ co-ortholog (2of2) of At1g68360, ]
evm.TU.Gh_A03G1304	Linum_usitatissimum	Lus10030581	bHLH	pentatricopeptide (PPR) repeat-containing protein
evm.TU.Gh_A03G1305	Malus_domestica	MDP0000283274	B3	Protein phosphatase 2C family protein
[truncated: 22,701 more rows]

## Sheet: LM_PEC
Gene	Reference_Species	Ref_Gene	Family	Ref_Gene_Introduction
evm.TU.Gh_A01G0003	Malus_domestica	MDP0000234814	FAR1	FAR1-related sequence 11
evm.TU.Gh_A01G0009	Gossypium_hirsutum	Ghi015674	Dof	Dof family protein
evm.TU.Gh_A01G0013	Gossypium_raimondii	Gorai.002G001900.1	NAC	NAC domain containing protein 36
evm.TU.Gh_A01G0015	Fragaria_vesca	mrna27940.1-v1.0-hybrid	NAC	Protein kinase superfamily protein
evm.TU.Gh_A01G0017	Musa_acuminata	GSMUA_Achr8P08000_001	ERF	ERF family protein
evm.TU.Gh_A01G0023	Brassica_rapa	Bra031186	B3	B3 family protein
evm.TU.Gh_A01G0024	Gossypium_raimondii	Gorai.002G003000.1	bZIP	Basic-leucine zipper (bZIP) transcription factor family protein
evm.TU.Gh_A01G0025	Malus_domestica	MDP0000309902	GATA	importin alpha isoform 1
evm.TU.Gh_A01G0028	Micromonas_sp._RCC299	EuGene.1000010508	C3H	C3H family protein
evm.TU.Gh_A01G0030	Brassica_rapa	Bra001729	B3	B3 family protein
evm.TU.Gh_A01G0032	Fragaria_vesca	mrna28785.1-v1.0-hybrid	bHLH	NAD(P)-linked oxidoreductase superfamily protein
evm.TU.Gh_A01G0033	Gossypium_raimondii	Gorai.002G004200.1	DBB	B-box type zinc finger family protein
evm.TU.Gh_A01G0037	Pyrus_bretschneideri	Pbr019774.1	MYB_related	MYB_related family protein
evm.TU.Gh_A01G0038	Gossypium_raimondii	Gorai.002G004700.1	DBB	B-box zinc finger family protein
evm.TU.Gh_A01G0040	Musa_acuminata	GSMUA_Achr1P17680_001	C2H2	C2H2 family protein
evm.TU.Gh_A01G0041	Fragaria_vesca	mrna00537.1-v1.0-hybrid	HB-other	PHD finger family protein / bromo-adjacent homology (BAH) domain-containing protein
evm.TU.Gh_A01G0049	Oryza_barthii	ObartAA03S_FGP19488	MYB	MYB family protein
evm.TU.Gh_A01G0052	Theobroma_cacao	Thecc1EG006951t1	B3	Uncharacterized protein (39%P)
evm.TU.Gh_A01G0053	Theobroma_cacao	Thecc1EG006964t1	B3	Uncharacterized protein (45%P)
evm.TU.Gh_A01G0054	Gossypium_raimondii	Gorai.002G006500.1	B3	AP2/B3-like transcriptional factor family protein
evm.TU.Gh_A01G0055	Brassica_rapa	Bra001729	B3	B3 family protein
evm.TU.Gh_A01G0056	Brassica_rapa	Bra001729	B3	B3 family protein
evm.TU.Gh_A01G0057	Linum_usitatissimum	Lus10043264	YABBY	Protein kinase superfamily protein
evm.TU.Gh_A01G0058	Nelumbo_nucifera	NNU_016191-RA	SBP	SBP family protein
evm.TU.Gh_A01G0063	Malus_domestica	MDP0000263654	B3	Protein of unknown function DUF829, transmembrane 53
evm.TU.Gh_A01G0064	Gossypium_raimondii	Gorai.002G007600.4	B3	AP2/B3-like transcriptional factor family protein
evm.TU.Gh_A01G0065	Malus_domestica	MDP0000268133	HB-other	GroES-like zinc-binding alcohol dehydrogenase family protein
evm.TU.Gh_A01G0077	Malus_domestica	MDP0000222377	G2-like	Cyclase family protein
evm.TU.Gh_A01G0078	Utricularia_gibba	Scf00764.g21546.t1	S1Fa-like	S1Fa-like family protein
evm.TU.Gh_A01G0083	Musa_acuminata	GSMUA_Achr10P15240_001	Nin-like	Nin-like family protein
evm.TU.Gh_A01G0084	Selaginella_moellendorffii	442874	HRT-like	HRT-like family protein
evm.TU.Gh_A01G0086	Malus_domestica	MDP0000253370	MYB_related	Oxoglutarate/iron-dependent oxygenase
evm.TU.Gh_A01G0090	Oryza_brachyantha	OB11G10730.1	WRKY	WRKY family protein
evm.TU.Gh_A01G0095	Linum_usitatissimum	Lus10022218	bHLH	magnesium transporter 7
evm.TU.Gh_A01G0106	Jatropha_curcas	Jcr4S02193.10	NF-YB	NF-YB family protein
evm.TU.Gh_A01G0110	Brassica_rapa	Bra033767	E2F/DP	E2F/DP family protein
evm.TU.Gh_A01G0119	Gossypium_raimondii	Gorai.002G018000.2	ERF	Integrase-type DNA-binding superfamily protein
evm.TU.Gh_A01G0129	Jatropha_curcas	Jcr4S02805.10	C3H	C3H family protein
evm.TU.Gh_A01G0135	Gossypium_hirsutum	Ghi010951	C3H	C3H family protein
evm.TU.Gh_A01G0136	Gossypium_hirsutum	Ghi010951	C3H	C3H family protein
evm.TU.Gh_A01G0138	Setaria_italica	Si013186m	Nin-like	Plant regulator RWP-RK family protein
evm.TU.Gh_A01G0140	Vitis_vinifera	GSVIVT01018226001	ERF	DNAJ homologue 2
evm.TU.Gh_A01G0144	Malus_domestica	MDP0000266172	Nin-like	Pentatricopeptide repeat (PPR) superfamily protein
evm.TU.Gh_A01G0145	Phyllostachys_heterocycla	PH01000845G0410	ARF	ARF family protein
evm.TU.Gh_A01G0147	Fragaria_vesca	mrna15187.1-v1.0-hybrid	bHLH	Sec14p-like phosphatidylinositol transfer family protein
evm.TU.Gh_A01G0150	Musa_acuminata	GSMUA_Achr2P20130_001	WRKY	WRKY family protein
evm.TU.Gh_A01G0151	Gossypium_hirsutum	Ghi010304	Trihelix	Trihelix family protein
evm.TU.Gh_A01G0152	Oryza_punctata	OpuncBB_FGP24461	G2-like	G2-like family protein
evm.TU.Gh_A01G0157	Gossypium_raimondii	Gorai.002G022300.1	CO-like	B-box type zinc finger protein with CCT domain
evm.TU.Gh_A01G0159	Helianthus_annuus	Han006117	NAC	NAC family protein
evm.TU.Gh_A01G0160	Fragaria_vesca	mrna24941.1-v1.0-hybrid	DBB	zinc finger (C3HC4-type RING finger) family protein
evm.TU.Gh_A01G0161	Vitis_vinifera	GSVIVT01030079001	FAR1	FAR1-related sequence 10
evm.TU.Gh_A01G0163	Malus_domestica	MDP0000255768	WRKY	FTSH protease 10
evm.TU.Gh_A01G0165	Aegilops_tauschii	EMT05641	FAR1	FAR1 family protein
evm.TU.Gh_A01G0167	Triticum_urartu	EMS53359	WRKY	WRKY family protein
evm.TU.Gh_A01G0172	Malus_domestica	MDP0000238848	ERF	phosphatase-related
evm.TU.Gh_A01G0177	Linum_usitatissimum	Lus10022218	bHLH	magnesium transporter 7
evm.TU.Gh_A01G0178	Oryza_barthii	ObartAA03S_FGP7846	GATA	GATA family protein
evm.TU.Gh_A01G0183	Fragaria_vesca	mrna28785.1-v1.0-hybrid	bHLH	NAD(P)-linked oxidoreductase superfamily protein
evm.TU.Gh_A01G0184	Malus_domestica	MDP0000276982	NAC	NAC domain containing protein 28
evm.TU.Gh_A01G0185	Triticum_urartu	EMS52514	CAMTA	CAMTA family protein
evm.TU.Gh_A01G0193	Zea_mays	GRMZM2G057260_P01	bHLH	bHLH family protein
evm.TU.Gh_A01G0194	Pyrus_bretschneideri	Pbr009464.1	MYB	MYB family protein
evm.TU.Gh_A01G0195	Fragaria_vesca	mrna01596.1-v1.0-hybrid	WRKY	Protein kinase superfamily protein
evm.TU.Gh_A01G0196	Gossypium_raimondii	Gorai.002G027000.1	C3H	Zinc finger C-x8-C-x5-C-x3-H type family protein
evm.TU.Gh_A01G0197	Brassica_rapa	Bra009230	G2-like	G2-like family protein
evm.TU.Gh_A01G0198	Brassica_rapa	Bra009230	G2-like	G2-like family protein
evm.TU.Gh_A01G0200	Brassica_rapa	Bra009230	G2-like	G2-like family protein
evm.TU.Gh_A01G0201	Brassica_rapa	Bra009230	G2-like	G2-like family protein
evm.TU.Gh_A01G0202	Brassica_rapa	Bra009230	G2-like	G2-like family protein
evm.TU.Gh_A01G0203	Brassica_rapa	Bra009230	G2-like	G2-like family protein
evm.TU.Gh_A01G0204	Malus_domestica	MDP0000304904	TCP	cullin 1
evm.TU.Gh_A01G0208	Jatropha_curcas	Jcr4S11886.30	HSF	HSF family protein
evm.TU.Gh_A01G0209	Citrullus_lanatus	Cla022159	MIKC	MADS box transcription factor (AHRD V1 --- Q6RF31_POPTO); contains Interpro domain(s) IPR002100 Transcription factor, MADS-box
evm.TU.Gh_A01G0212	Musa_acuminata	GSMUA_Achr7P25320_001	TCP	TCP family protein
evm.TU.Gh_A01G0217	Gossypium_raimondii	Gorai.002G029200.1	ARR-B	response regulator 1
evm.TU.Gh_A01G0218	Glycine_max	Glyma17g03380.1	ARR-B	response regulator 1
evm.TU.Gh_A01G0219	Gossypium_raimondii	Gorai.002G029400.1	GATA	GATA transcription factor 15
evm.TU.Gh_A01G0221	Malus_domestica	MDP0000309902	GATA	importin alpha isoform 1
evm.TU.Gh_A01G0224	Brassica_rapa	Bra036142	bZIP	bZIP family protein
evm.TU.Gh_A01G0234	Linum_usitatissimum	Lus10025533	B3	Tetratricopeptide repeat (TPR)-like superfamily protein
evm.TU.Gh_A01G0235	Malus_domestica	MDP0000283975	NAC	Protein kinase superfamily protein
evm.TU.Gh_A01G0236	Malus_domestica	MDP0000250177	LBD	3-phosphoinositide-dependent protein kinase-1, putative
evm.TU.Gh_A01G0238	Oryza_sativa_subsp._japonica	LOC_Os06g46400.1	C3H	Japonica Group ATCPSF30/CPSF30, putative, expressed
evm.TU.Gh_A01G0239	Fragaria_vesca	mrna09125.1-v1.0-hybrid	bHLH	Protein kinase superfamily protein
evm.TU.Gh_A01G0240	Oryza_sativa_subsp._indica	BGIOSGA034759-PA	bZIP	Indica Group bZIP family protein
evm.TU.Gh_A01G0244	Malus_domestica	MDP0000183819	bHLH	Pentatricopeptide repeat (PPR) superfamily protein
evm.TU.Gh_A01G0245	Utricularia_gibba	Scf00089.g7885.t1	B3	B3 family protein
evm.TU.Gh_A01G0247	Oryza_barthii	ObartAA03S_FGP19488	MYB	MYB family protein
evm.TU.Gh_A01G0248	Aegilops_tauschii	EMT28879	ERF	ERF family protein
evm.TU.Gh_A01G0250	Pyrus_bretschneideri	Pbr008477.1	HD-ZIP	HD-ZIP family protein
evm.TU.Gh_A01G0252	Linum_usitatissimum	Lus10030908	bHLH	pentatricopeptide (PPR) repeat-containing protein
evm.TU.Gh_A01G0254	Fragaria_vesca	mrna32207.1-v1.0-hybrid	TALE	cysteine-rich RLK (RECEPTOR-like protein kinase) 42
evm.TU.Gh_A01G0255	Oryza_punctata	OpuncBB_FGP22587	MYB_related	MYB_related family protein
evm.TU.Gh_A01G0262	Solanum_lycopersicum	Solyc08g074860.1.1	bZIP	eukaryotic translation initiation factor 3G1
evm.TU.Gh_A01G0266	Malus_domestica	MDP0000428265	NAC	Ribosomal protein S5/Elongation factor G/III/V family protein
evm.TU.Gh_A01G0267	Gossypium_raimondii	Gorai.002G036700.1	NAC	NAC (No Apical Meristem) domain transcriptional regulator superfamily protein
evm.TU.Gh_A01G0268	Malus_domestica	MDP0000309874	B3	Pyridoxal phosphate (PLP)-dependent transferases superfamily protein
evm.TU.Gh_A01G0272	Brassica_rapa	Bra001729	B3	B3 family protein
evm.TU.Gh_A01G0273	Brassica_rapa	Bra001729	B3	B3 family protein
evm.TU.Gh_A01G0275	Malus_domestica	MDP0000296109	MYB	delta subunit of Mt ATP synthase
evm.TU.Gh_A01G0277	Gossypium_raimondii	Gorai.002G037800.1	GeBP	DNA-binding storekeeper protein-related transcriptional regulator
evm.TU.Gh_A01G0281	Utricularia_gibba	Scf00063.g6386.t1	GeBP	GeBP family protein
evm.TU.Gh_A01G0282	Oryza_barthii	ObartAA03S_FGP24804	FAR1	FAR1 family protein
evm.TU.Gh_A01G0287	Aegilops_tauschii	EMT28005	MYB_related	MYB_related family protein
evm.TU.Gh_A01G0290	Brachypodium_distachyon	Bradi2g44117.1	bHLH	bHLH family protein
evm.TU.Gh_A01G0291	Brachypodium_distachyon	Bradi2g44117.1	bHLH	bHLH family protein
evm.TU.Gh_A01G0293	Brachypodium_distachyon	Bradi2g44117.1	bHLH	bHLH family protein
evm.TU.Gh_A01G0294	Brachypodium_distachyon	Bradi2g44117.1	bHLH	bHLH family protein
evm.TU.Gh_A01G0299	Pyrus_bretschneideri	Pbr002083.1	ERF	ERF family protein
evm.TU.Gh_A01G0302	Medicago_truncatula	MEDTR5G086580.1	MYB_related	MYB_related family protein
evm.TU.Gh_A01G0304	Nicotiana_tabacum	Nta000199	WRKY	WRKY family protein
evm.TU.Gh_A01G0306	Brassica_rapa	Bra001729	B3	B3 family protein
evm.TU.Gh_A01G0311	Malus_domestica	MDP0000247737	FAR1	FAR1 family protein
evm.TU.Gh_A01G0317	Medicago_truncatula	MEDTR5G092860.1	LBD	LBD family protein
evm.TU.Gh_A01G0320	Gossypium_raimondii	Gorai.002G047200.1	DBB	light-regulated zinc finger protein 1
evm.TU.Gh_A01G0326	Aegilops_tauschii	EMT28879	ERF	ERF family protein
evm.TU.Gh_A01G0328	Aegilops_tauschii	EMT28879	ERF	ERF family protein
evm.TU.Gh_A01G0329	Fragaria_vesca	mrna32207.1-v1.0-hybrid	TALE	cysteine-rich RLK (RECEPTOR-like protein kinase) 42
evm.TU.Gh_A01G0343	Theobroma_cacao	Thecc1EG029192t1	C3H	Aldolase-type TIM barrel family protein (75%P)
evm.TU.Gh_A01G0358	Brassica_rapa	Bra039779	S1Fa-like	S1Fa-like family protein
evm.TU.Gh_A01G0360	Gossypium_raimondii	Gorai.002G052400.4	BES1	BES1/BZR1 homolog 4
evm.TU.Gh_A01G0365	Arachis_hypogaea	Ahy022700	ERF	ERF family protein
evm.TU.Gh_A01G0366	Oryza_punctata	OpuncBB_FGP12873	bHLH	bHLH family protein
evm.TU.Gh_A01G0374	Malus_domestica	MDP0000276590	Trihelix	Trihelix family protein
evm.TU.Gh_A01G0378	Malus_domestica	MDP0000537221	FAR1	FAR1-related sequence 3
evm.TU.Gh_A01G0391	Aegilops_tauschii	EMT28005	MYB_related	MYB_related family protein
evm.TU.Gh_A01G0393	Gossypium_raimondii	Gorai.002G061900.1	B3	B3 family protein
evm.TU.Gh_A01G0394	Carica_papaya	evm.TU.contig_30133.1	ERF	ERF family protein
evm.TU.Gh_A01G0395	Selaginella_moellendorffii	438544	Trihelix	aspartate/glutamate/uridylate kinase family protein
evm.TU.Gh_A01G0401	Gossypium_raimondii	Gorai.005G188700.1	bHLH	BIG PETAL P
evm.TU.Gh_A01G0402	Theobroma_cacao	Thecc1EG016519t1	bHLH	Fiber protein Fb17 (60%P)
evm.TU.Gh_A01G0403	Theobroma_cacao	Thecc1EG016519t1	bHLH	Fiber protein Fb17 (60%P)
evm.TU.Gh_A01G0405	Malus_domestica	MDP0000121180	G2-like	myb-like HTH transcriptional regulator family protein
evm.TU.Gh_A01G0413	Malus_domestica	MDP0000215590	WRKY	P-loop containing nucleoside triphosphate hydrolases superfamily protein
evm.TU.Gh_A01G0419	Gossypium_raimondii	Gorai.002G064900.1	bZIP	Basic-leucine zipper (bZIP) transcription factor family protein
evm.TU.Gh_A01G0420	Fragaria_vesca	mrna27194.1-v1.0-hybrid	bZIP	homogentisate 1,2-dioxygenase
evm.TU.Gh_A01G0421	Fragaria_vesca	mrna29786.1-v1.0-hybrid	WOX	RAB GTPase homolog A1F
evm.TU.Gh_A01G0422	Linum_usitatissimum	Lus10000643	SBP	Squamosa promoter-binding protein-like (SBP domain) transcription factor family protein
evm.TU.Gh_A01G0424	Linum_usitatissimum	Lus10000643	SBP	Squamosa promoter-binding protein-like (SBP domain) transcription factor family protein
evm.TU.Gh_A01G0425	Malus_domestica	MDP0000320739	bHLH	RING/U-box superfamily protein
evm.TU.Gh_A01G0428	Theobroma_cacao	Thecc1EG046875t1	HB-other	DNA binding protein
evm.TU.Gh_A01G0429	Malus_domestica	MDP0000268133	HB-other	GroES-like zinc-binding alcohol dehydrogenase family protein
evm.TU.Gh_A01G0433	Linum_usitatissimum	Lus10000643	SBP	Squamosa promoter-binding protein-like (SBP domain) transcription factor family protein
evm.TU.Gh_A01G0434	Brassica_rapa	Bra001729	B3	B3 family protein
evm.TU.Gh_A01G0435	Aegilops_tauschii	EMT26392	FAR1	FAR1 family protein
evm.TU.Gh_A01G0437	Vitis_vinifera	GSVIVT01014276001	HD-ZIP	RING/U-box superfamily protein
evm.TU.Gh_A01G0439	Gossypium_raimondii	Gorai.002G067100.1	HD-ZIP	homeobox protein 52
evm.TU.Gh_A01G0440	Gossypium_raimondii	Gorai.002G067300.1	NAC	NAC (No Apical Meristem) domain transcriptional regulator superfamily protein
evm.TU.Gh_A01G0443	Physcomitrella_patens_subsp._patens	Pp1s56_2V6.1	BBR-BPC	Protein kinase superfamily protein
evm.TU.Gh_A01G0444	Citrullus_lanatus	Cla014822	bHLH	Uncharacterized basic helix-loop-helix protein (AHRD V1 --- F4IC01_ARATH); contains Interpro domain(s) IPR011598 Helix-loop-helix DNA-binding
evm.TU.Gh_A01G0449	Fragaria_vesca	mrna09125.1-v1.0-hybrid	bHLH	Protein kinase superfamily protein
evm.TU.Gh_A01G0452	Malus_domestica	MDP0000288624	NAC	Transducin/WD40 repeat-like superfamily protein
evm.TU.Gh_A01G0453	Malus_domestica	MDP0000242456	B3	MATE efflux family protein
evm.TU.Gh_A01G0459	Phyllostachys_heterocycla	PH01001474G0470	HB-other	HB-other family protein
evm.TU.Gh_A01G0461	Cicer_arietinum	XP_004498230	SBP	SBP family protein
evm.TU.Gh_A01G0466	Aegilops_tauschii	EMT28005	MYB_related	MYB_related family protein
evm.TU.Gh_A01G0467	Oryza_barthii	ObartAA03S_FGP27419	BES1	BES1 family protein
evm.TU.Gh_A01G0471	Theobroma_cacao	Thecc1EG031427t1	C3H	Zinc finger (CCCH-type/C3HC4-type RING finger) family protein
evm.TU.Gh_A01G0476	Brachypodium_distachyon	Bradi3g53502.1	C3H	C3H family protein
evm.TU.Gh_A01G0478	Theobroma_cacao	Thecc1EG029886t1	HSF	Tetratricopeptide repeat-like superfamily protein
evm.TU.Gh_A01G0479	Arabidopsis_thaliana	AT1G64100.2	NAC	pentatricopeptide (PPR) repeat-containing protein
evm.TU.Gh_A01G0482	Fragaria_vesca	mrna03778.1-v1.0-hybrid	bZIP	Plasma-membrane choline transporter family protein
evm.TU.Gh_A01G0485	Ricinus_communis	29656.m000483	NF-YC	ccaat-binding transcription factor, putative
evm.TU.Gh_A01G0488	Malus_domestica	MDP0000617021	G2-like	Outer membrane OMP85 family protein
evm.TU.Gh_A01G0492	Musa_acuminata	GSMUA_Achr1P17680_001	C2H2	C2H2 family protein
evm.TU.Gh_A01G0494	Musa_acuminata	GSMUA_Achr1P00070_001	ERF	ERF family protein
evm.TU.Gh_A01G0497	Gossypium_raimondii	Gorai.002G073800.1	NAC	NAC domain containing protein 2
evm.TU.Gh_A01G0500	Malus_domestica	MDP0000309902	GATA	importin alpha isoform 1
evm.TU.Gh_A01G0503	Oryza_barthii	ObartAA03S_FGP13632	bHLH	bHLH family protein
evm.TU.Gh_A01G0505	Lactuca_sativa	Lsa000376	Dof	Dof family protein
evm.TU.Gh_A01G0506	Theobroma_cacao	Thecc1EG015486t1	HD-ZIP	NAD(P)-linked oxidoreductase superfamily protein (78%P)
evm.TU.Gh_A01G0515	Gossypium_raimondii	Gorai.002G075900.1	B3	VP1/ABI3-like 3
evm.TU.Gh_A01G0518	Oryza_brachyantha	OB05G31630.1	WRKY	WRKY family protein
evm.TU.Gh_A01G0520	Fragaria_vesca	mrna28724.1-v1.0-hybrid	FAR1	FAR1-related sequence 5
evm.TU.Gh_A01G0523	Linum_usitatissimum	Lus10035008	Nin-like	RWP-RK domain-containing protein
evm.TU.Gh_A01G0524	Linum_usitatissimum	Lus10035008	Nin-like	RWP-RK domain-containing protein
evm.TU.Gh_A01G0526	Gossypium_raimondii	Gorai.002G077200.1	MYB	MYB-like 102
evm.TU.Gh_A01G0531	Populus_trichocarpa	Potri.T024100.1	DBB	zinc finger (B-box type) family protein; similar to unknown protein (pir||T05755||; [ co-ortholog (2of2) of At5g54470, ]
evm.TU.Gh_A01G0532	Vitis_vinifera	GSVIVT01013228001	MYB_related	pinoid-binding protein 1
evm.TU.Gh_A01G0533	Fragaria_vesca	mrna32207.1-v1.0-hybrid	TALE	cysteine-rich RLK (RECEPTOR-like protein kinase) 42
evm.TU.Gh_A01G0534	Fragaria_vesca	mrna32207.1-v1.0-hybrid	TALE	cysteine-rich RLK (RECEPTOR-like protein kinase) 42
evm.TU.Gh_A01G0535	Fragaria_vesca	mrna32207.1-v1.0-hybrid	TALE	cysteine-rich RLK (RECEPTOR-like protein kinase) 42
evm.TU.Gh_A01G0536	Fragaria_vesca	mrna32207.1-v1.0-hybrid	TALE	cysteine-rich RLK (RECEPTOR-like protein kinase) 42
evm.TU.Gh_A01G0537	Vitis_vinifera	GSVIVT01013228001	MYB_related	pinoid-binding protein 1
evm.TU.Gh_A01G0538	Fragaria_vesca	mrna32207.1-v1.0-hybrid	TALE	cysteine-rich RLK (RECEPTOR-like protein kinase) 42
evm.TU.Gh_A01G0541	Fragaria_vesca	mrna32207.1-v1.0-hybrid	TALE	cysteine-rich RLK (RECEPTOR-like protein kinase) 42
evm.TU.Gh_A01G0542	Malus_domestica	MDP0000578301	WRKY	NB-ARC domain-containing disease resistance protein
evm.TU.Gh_A01G0551	Oryza_sativa_subsp._indica	BGIOSGA028421-PA	C2H2	Indica Group C2H2 family protein
evm.TU.Gh_A01G0555	Malus_domestica	MDP0000245233	bHLH	terpene synthase 14
evm.TU.Gh_A01G0556	Gossypium_raimondii	Gorai.002G080600.1	GRAS	GRAS family transcription factor
evm.TU.Gh_A01G0557	Fragaria_vesca	mrna01596.1-v1.0-hybrid	WRKY	Protein kinase superfamily protein
evm.TU.Gh_A01G0561	Malus_domestica	MDP0000265073	NAC	NAD(P)-binding Rossmann-fold superfamily protein
evm.TU.Gh_A01G0562	Cannabis_sativa	PK21682.1	C2H2	C2H2 family protein
evm.TU.Gh_A01G0564	Utricularia_gibba	Scf00089.g7885.t1	B3	B3 family protein
evm.TU.Gh_A01G0565	Azadirachta_indica	Neem_16119_f_2	bHLH	bHLH family protein
evm.TU.Gh_A01G0566	Gossypium_raimondii	Gorai.002G081900.1	bHLH	basic helix-loop-helix (bHLH) DNA-binding superfamily protein
evm.TU.Gh_A01G0571	Malus_domestica	MDP0000311595	NF-YA	alpha/beta-Hydrolases superfamily protein
evm.TU.Gh_A01G0572	Phyllostachys_heterocycla	PH01000020G0110	NAC	NAC family protein
evm.TU.Gh_A01G0574	Malus_domestica	MDP0000263713	YABBY	ubiquitin 6
evm.TU.Gh_A01G0575	Malus_domestica	MDP0000263713	YABBY	ubiquitin 6
evm.TU.Gh_A01G0577	Solanum_tuberosum	PGSC0003DMP400041646	MYB_related	MYB_related family protein
evm.TU.Gh_A01G0580	Solanum_tuberosum	PGSC0003DMP400041646	MYB_related	MYB_related family protein
evm.TU.Gh_A01G0586	Utricularia_gibba	Scf00097.g8337.t1	bZIP	bZIP family protein
evm.TU.Gh_A01G0594	Malus_domestica	MDP0000288192	HB-other	homeobox-1
evm.TU.Gh_A01G0595	Malus_domestica	MDP0000300402	Trihelix	Ras-related small GTP-binding family protein
evm.TU.Gh_A01G0601	Malus_domestica	MDP0000289260	BES1	BES1/BZR1 homolog 4
evm.TU.Gh_A01G0602	Malus_domestica	MDP0000289260	BES1	BES1/BZR1 homolog 4
evm.TU.Gh_A01G0606	Phyllostachys_heterocycla	PH01002606G0040	HSF	HSF family protein
evm.TU.Gh_A01G0613	Brachypodium_distachyon	Bradi2g44117.1	bHLH	bHLH family protein
evm.TU.Gh_A01G0615	Oryza_sativa_subsp._indica	BGIOSGA034759-PA	bZIP	Indica Group bZIP family protein
evm.TU.Gh_A01G0618	Zea_mays	GRMZM2G159357_P01	HB-other	HB-other family protein
evm.TU.Gh_A01G0620	Musa_acuminata	GSMUA_Achr7P25320_001	TCP	TCP family protein
evm.TU.Gh_A01G0621	Malus_domestica	MDP0000318339	FAR1	calcium-dependent protein kinase 20
evm.TU.Gh_A01G0622	Solanum_tuberosum	PGSC0003DMP400041646	MYB_related	MYB_related family protein
evm.TU.Gh_A01G0624	Cicer_arietinum	XP_004498230	SBP	SBP family protein
evm.TU.Gh_A01G0627	Aegilops_tauschii	EMT03129	bHLH	bHLH family protein
evm.TU.Gh_A01G0630	Carica_papaya	evm.TU.contig_30133.1	ERF	ERF family protein
evm.TU.Gh_A01G0634	Populus_trichocarpa	Potri.012G137500.1	FAR1	FAR1 family protein
evm.TU.Gh_A01G0637	Arabidopsis_thaliana	AT4G12020.2	WRKY	protein kinase family protein
evm.TU.Gh_A01G0638	Phyllostachys_heterocycla	PH01000046G0930	WRKY	WRKY family protein
evm.TU.Gh_A01G0639	Gossypium_raimondii	Gorai.002G091300.1	WRKY	WRKY family transcription factor
evm.TU.Gh_A01G0646	Oryza_barthii	ObartAA03S_FGP18337	bHLH	bHLH family protein
evm.TU.Gh_A01G0650	Gossypium_hirsutum	Ghi021199	ERF	ERF family protein
evm.TU.Gh_A01G0652	Brassica_rapa	Bra017929	C3H	C3H family protein
evm.TU.Gh_A01G0654	Malus_domestica	MDP0000256621	ARF	auxin response factor 17
evm.TU.Gh_A01G0658	Physcomitrella_patens_subsp._patens	Pp1s45_229V6.2	bZIP	bZIP family protein
evm.TU.Gh_A01G0661	Aegilops_tauschii	EMT20798	MYB_related	MYB_related family protein
evm.TU.Gh_A01G0665	Artemisia_annua	Aan010516	MYB_related	MYB_related family protein
evm.TU.Gh_A01G0680	Vitis_vinifera	GSVIVT01019630001	MIKC	with no lysine (K) kinase 8
evm.TU.Gh_A01G0681	Gossypium_raimondii	Gorai.002G096200.1	WRKY	WRKY family transcription factor family protein
evm.TU.Gh_A01G0682	Gossypium_raimondii	Gorai.002G096300.1	GRAS	scarecrow-like 5
evm.TU.Gh_A01G0685	Malus_domestica	MDP0000293487	C3H	Quinoprotein amine dehydrogenase, beta chain-like; RIC1-like guanyl-nucleotide exchange factor
evm.TU.Gh_A01G0686	Medicago_truncatula	AC202489_11.1	WRKY	WRKY family protein
evm.TU.Gh_A01G0691	Linum_usitatissimum	Lus10030531	bZIP	Basic-leucine zipper (bZIP) transcription factor family protein
evm.TU.Gh_A01G0696	Brassica_rapa	Bra013842	GeBP	GeBP family protein
evm.TU.Gh_A01G0700	Malus_domestica	MDP0000287465	HRT-like	Pentatricopeptide repeat (PPR) superfamily protein
evm.TU.Gh_A01G0702	Malus_domestica	MDP0000320566	NAC	Plant invertase/pectin methylesterase inhibitor superfamily
evm.TU.Gh_A01G0703	Artemisia_annua	Aan016735	MYB_related	MYB_related family protein
evm.TU.Gh_A01G0704	Selaginella_moellendorffii	416803	C3H	C3H family protein
evm.TU.Gh_A01G0706	Triticum_urartu	EMS48626	ERF	ERF family protein
evm.TU.Gh_A01G0712	Gossypium_raimondii	Gorai.002G099900.1	NF-YB	nuclear factor Y, subunit B3
evm.TU.Gh_A01G0714	Vitis_vinifera	GSVIVT01030085001	NF-YB	FASCICLIN-like arabinogalactan 2
evm.TU.Gh_A01G0715	Fragaria_vesca	mrna01311.1-v1.0-hybrid	MYB	Oxoglutarate/iron-dependent oxygenase
evm.TU.Gh_A01G0716	Arabidopsis_lyrata	329122	C3H	C3H family protein
evm.TU.Gh_A01G0721	Zea_mays	GRMZM2G024054_P02	MYB_related	MYB_related family protein
evm.TU.Gh_A01G0722	Arabidopsis_thaliana	AT1G64100.2	NAC	pentatricopeptide (PPR) repeat-containing protein
evm.TU.Gh_A01G0725	Oryza_punctata	OpuncBB_FGP24418	bZIP	bZIP family protein
evm.TU.Gh_A01G0726	Oryza_punctata	OpuncBB_FGP24418	bZIP	bZIP family protein
evm.TU.Gh_A01G0727	Malus_domestica	MDP0000184308	WRKY	WRKY DNA-binding protein 11
evm.TU.Gh_A01G0729	Fragaria_vesca	mrna15187.1-v1.0-hybrid	bHLH	Sec14p-like phosphatidylinositol transfer family protein
evm.TU.Gh_A01G0730	Malus_domestica	MDP0000141948	bZIP	VIRE2-interacting protein 1
evm.TU.Gh_A01G0731	Malus_domestica	MDP0000315270	GRAS	Ankyrin repeat family protein
evm.TU.Gh_A01G0734	Brassica_rapa	Bra035708	GATA	GATA family protein
evm.TU.Gh_A01G0737	Zea_mays	GRMZM2G426140_P01	HB-other	HB-other family protein
evm.TU.Gh_A01G0738	Phoenix_dactylifera	PDK_30s849551g004	bHLH	bHLH family protein
evm.TU.Gh_A01G0740	Pyrus_bretschneideri	Pbr010447.1	EIL	EIL family protein
evm.TU.Gh_A01G0741	Arabidopsis_lyrata	915820	G2-like	G2-like family protein
evm.TU.Gh_A01G0742	Solanum_lycopersicum	Solyc02g005290.2.1	GeBP	FKBP-like peptidyl-prolyl cis-trans isomerase family protein
evm.TU.Gh_A01G0744	Cajanus_cajan	C.cajan_44612	S1Fa-like	S1Fa-like family protein
evm.TU.Gh_A01G0745	Utricularia_gibba	Scf00089.g7885.t1	B3	B3 family protein
evm.TU.Gh_A01G0746	Utricularia_gibba	Scf00089.g7885.t1	B3	B3 family protein
evm.TU.Gh_A01G0749	Physcomitrella_patens_subsp._patens	Pp1s48_17V6.1	Trihelix	BTB/POZ domain-containing protein
evm.TU.Gh_A01G0751	Aegilops_tauschii	EMT26392	FAR1	FAR1 family protein
evm.TU.Gh_A01G0755	Brassica_rapa	Bra039779	S1Fa-like	S1Fa-like family protein
evm.TU.Gh_A01G0760	Musa_acuminata	GSMUA_Achr7P25320_001	TCP	TCP family protein
evm.TU.Gh_A01G0762	Musa_acuminata	GSMUA_Achr7P25320_001	TCP	TCP family protein
evm.TU.Gh_A01G0763	Musa_acuminata	GSMUA_Achr7P25320_001	TCP	TCP family protein
evm.TU.Gh_A01G0767	Fragaria_vesca	mrna32207.1-v1.0-hybrid	TALE	cysteine-rich RLK (RECEPTOR-like protein kinase) 42
evm.TU.Gh_A01G0769	Zea_mays	GRMZM5G899865_P01	bHLH	bHLH family protein
evm.TU.Gh_A01G0772	Gossypium_raimondii	Gorai.002G107000.1	bHLH	basic helix-loop-helix (bHLH) DNA-binding superfamily protein
evm.TU.Gh_A01G0775	Zea_mays	GRMZM2G153575_P01	Trihelix	Trihelix family protein
evm.TU.Gh_A01G0784	Malus_domestica	MDP0000296303	bZIP	abscisic acid responsive elements-binding factor 2
evm.TU.Gh_A01G0785	Malus_domestica	MDP0000275412	Trihelix	glyceraldehyde-3-phosphate dehydrogenase C2
evm.TU.Gh_A01G0794	Fragaria_vesca	mrna29546.1-v1.0-hybrid	bZIP	Protein kinase superfamily protein
evm.TU.Gh_A01G0796	Gossypium_hirsutum	Ghi005795	NF-YC	NF-YC family protein
evm.TU.Gh_A01G0799	Malus_domestica	MDP0000606021	bHLH	aldehyde dehydrogenase 11A3
evm.TU.Gh_A01G0800	Malus_domestica	MDP0000245233	bHLH	terpene synthase 14
evm.TU.Gh_A01G0801	Vitis_vinifera	GSVIVT01032785001	ERF	ZIP metal ion transporter family
evm.TU.Gh_A01G0802	Cannabis_sativa	PK16897.10	YABBY	YABBY family protein
evm.TU.Gh_A01G0803	Capsella_rubella	Carubv10003996m	bHLH	basic helix-loop-helix (bHLH) DNA-binding superfamily protein
evm.TU.Gh_A01G0806	Gossypium_raimondii	Gorai.002G111200.1	NAC	NAC (No Apical Meristem) domain transcriptional regulator superfamily protein
evm.TU.Gh_A01G0810	Jatropha_curcas	Jcr4S00541.20	NF-YB	NF-YB family protein
evm.TU.Gh_A01G0812	Gossypium_raimondii	Gorai.002G112200.1	SBP	squamosa promoter binding protein-like 14
evm.TU.Gh_A01G0813	Artemisia_annua	Aan015255	MYB	MYB family protein
evm.TU.Gh_A01G0815	Malus_domestica	MDP0000121180	G2-like	myb-like HTH transcriptional regulator family protein
evm.TU.Gh_A01G0821	Musa_acuminata	GSMUA_Achr7P25320_001	TCP	TCP family protein
evm.TU.Gh_A01G0826	Malus_domestica	MDP0000275412	Trihelix	glyceraldehyde-3-phosphate dehydrogenase C2
evm.TU.Gh_A01G0827	Ostreococcus_sp._RCC809	e_gw1.2.36.1	C3H	C3H family protein
evm.TU.Gh_A01G0829	Zea_mays	GRMZM2G356718_P01	MYB_related	MYB_related family protein
evm.TU.Gh_A01G0830	Triticum_aestivum	Tae063262	GRAS	GRAS family protein
evm.TU.Gh_A01G0831	Physcomitrella_patens_subsp._patens	Pp1s50_82V6.1	LFY	Galactose oxidase/kelch repeat superfamily protein
evm.TU.Gh_A01G0832	Medicago_truncatula	MEDTR4G159020.1	CPP	CPP family protein
evm.TU.Gh_A01G0834	Brassica_rapa	Bra017929	C3H	C3H family protein
evm.TU.Gh_A01G0838	Linum_usitatissimum	Lus10012250	WOX	high mobility group B3
evm.TU.Gh_A01G0842	Fragaria_vesca	mrna01596.1-v1.0-hybrid	WRKY	Protein kinase superfamily protein
evm.TU.Gh_A01G0844	Gossypium_raimondii	Gorai.002G115800.2	Nin-like	Plant regulator RWP-RK family protein
evm.TU.Gh_A01G0846	Malus_domestica	MDP0000296303	bZIP	abscisic acid responsive elements-binding factor 2
evm.TU.Gh_A01G0848	Fragaria_vesca	mrna18483.1-v1.0-hybrid	M-type	cyclin b3;1
evm.TU.Gh_A01G0852	Arabidopsis_thaliana	AT1G64100.2	NAC	pentatricopeptide (PPR) repeat-containing protein
evm.TU.Gh_A01G0853	Vitis_vinifera	GSVIVT01032781001	Trihelix	Tetratricopeptide repeat (TPR)-like superfamily protein
evm.TU.Gh_A01G0856	Arabidopsis_thaliana	AT1G64100.2	NAC	pentatricopeptide (PPR) repeat-containing protein
evm.TU.Gh_A01G0857	Selaginella_moellendorffii	442874	HRT-like	HRT-like family protein
evm.TU.Gh_A01G0858	Brassica_rapa	Bra013812	MIKC	MIKC family protein
evm.TU.Gh_A01G0864	Malus_domestica	MDP0000255768	WRKY	FTSH protease 10
evm.TU.Gh_A01G0874	Picea_abies	MA_173829g0020	NAC	NAC family protein
evm.TU.Gh_A01G0875	Picea_abies	MA_173829g0020	NAC	NAC family protein
evm.TU.Gh_A01G0876	Linum_usitatissimum	Lus10030581	bHLH	pentatricopeptide (PPR) repeat-containing protein
evm.TU.Gh_A01G0878	Glycine_max	Glyma03g38675.1	bHLH	Pentatricopeptide repeat (PPR) superfamily protein
evm.TU.Gh_A01G0883	Zea_mays	GRMZM2G396451_P01	GATA	GATA family protein
evm.TU.Gh_A01G0887	Musa_acuminata	GSMUA_Achr1P26400_001	bZIP	bZIP family protein
evm.TU.Gh_A01G0891	Fragaria_vesca	mrna09125.1-v1.0-hybrid	bHLH	Protein kinase superfamily protein
evm.TU.Gh_A01G0894	Fragaria_vesca	mrna17794.1-v1.0-hybrid	LBD	3-phosphoinositide-dependent protein kinase-1, putative
evm.TU.Gh_A01G0898	Musa_acuminata	GSMUA_Achr10P17130_001	bHLH	bHLH family protein
evm.TU.Gh_A01G0902	Gossypium_raimondii	Gorai.002G123600.1	C2H2	C2H2-like zinc finger protein
evm.TU.Gh_A01G0906	Zea_mays	GRMZM5G899865_P01	bHLH	bHLH family protein
evm.TU.Gh_A01G0908	Gossypium_raimondii	Gorai.002G124400.1	ARF	Transcriptional factor B3 family protein / auxin-responsive factor AUX/IAA-related
evm.TU.Gh_A01G0911	Capsella_rubella	Carubv10009292m	C3H	Zinc finger C-x8-C-x5-C-x3-H type family protein
evm.TU.Gh_A01G0912	Fragaria_vesca	mrna13309.1-v1.0-hybrid	FAR1	FAR1-related sequence 5
evm.TU.Gh_A01G0913	Gossypium_raimondii	Gorai.002G124900.7	BBR-BPC	basic pentacysteine 6
evm.TU.Gh_A01G0916	Fragaria_vesca	mrna15237.1-v1.0-hybrid	DBB	Forkhead-associated (FHA) domain-containing protein
evm.TU.Gh_A01G0919	Gossypium_raimondii	Gorai.002G125600.1	SRS	SHI-related sequence 5
evm.TU.Gh_A01G0921	Oryza_punctata	OpuncBB_FGP3080	LBD	LBD family protein
evm.TU.Gh_A01G0925	Azadirachta_indica	Neem_16119_f_2	bHLH	bHLH family protein
evm.TU.Gh_A01G0928	Azadirachta_indica	Neem_6059_f_3	TALE	TALE family protein
evm.TU.Gh_A01G0932	Malus_domestica	MDP0000312382	MIKC	gamma carbonic anhydrase-like 2
evm.TU.Gh_A01G0933	Malus_domestica	MDP0000251244	B3	NAD(P)-binding Rossmann-fold superfamily protein
evm.TU.Gh_A01G0938	Gossypium_raimondii	Gorai.002G127500.1	ZF-HD	homeobox protein 33
evm.TU.Gh_A01G0939	Malus_domestica	MDP0000322059	LBD	Leucine-rich repeat protein kinase family protein
evm.TU.Gh_A01G0945	Amborella_trichopoda	evm_27.model.AmTr_v1.0_scaffold00027.150	C3H	C3H family protein
evm.TU.Gh_A01G0946	Lactuca_sativa	Lsa004479	C3H	C3H family protein
evm.TU.Gh_A01G0949	Aegilops_tauschii	EMT08992	MYB_related	MYB_related family protein
evm.TU.Gh_A01G0953	Linum_usitatissimum	Lus10012302	HB-other	Homeodomain-like transcriptional regulator
evm.TU.Gh_A01G0959	Triticum_urartu	EMS59827	ERF	ERF family protein
evm.TU.Gh_A01G0961	Gossypium_raimondii	Gorai.002G130300.1	B3	AP2/B3-like transcriptional factor family protein
evm.TU.Gh_A01G0964	Malus_domestica	MDP0000281804	LBD	Disease resistance protein (CC-NBS-LRR class) family
evm.TU.Gh_A01G0970	Malus_domestica	MDP0000263654	B3	Protein of unknown function DUF829, transmembrane 53
evm.TU.Gh_A01G0971	Gossypium_raimondii	Gorai.002G131600.1	B3	AP2/B3-like transcriptional factor family protein
evm.TU.Gh_A01G0974	Brassica_rapa	Bra037010	B3	B3 family protein
evm.TU.Gh_A01G0977	Oryza_punctata	OpuncBB_FGP31102	bHLH	bHLH family protein
evm.TU.Gh_A01G0978	Malus_domestica	MDP0000254227	ERF	Tetratricopeptide repeat (TPR)-like superfamily protein
evm.TU.Gh_A01G0979	Vitis_vinifera	GSVIVT01031747001	ERF	Integrase-type DNA-binding superfamily protein
evm.TU.Gh_A01G0984	Gossypium_hirsutum	Ghi006692	C2H2	C2H2 family protein
evm.TU.Gh_A01G0987	Oryza_barthii	ObartAA03S_FGP4185	SRS	SRS family protein
evm.TU.Gh_A01G0991	Zea_mays	GRMZM2G546369_P01	MYB_related	MYB_related family protein
evm.TU.Gh_A01G0992	Theobroma_cacao	Thecc1EG021580t1	WRKY	RNI-like superfamily protein (71%P)
evm.TU.Gh_A01G0994	Fragaria_vesca	mrna19889.1-v1.0-hybrid	C3H	disease resistance family protein / LRR family protein
evm.TU.Gh_A01G0996	Utricularia_gibba	Scf00089.g7885.t1	B3	B3 family protein
evm.TU.Gh_A01G0999	Fragaria_vesca	mrna09127.1-v1.0-hybrid	NAC	poly(A) binding protein 8
evm.TU.Gh_A01G1002	Oryza_barthii	ObartAA03S_FGP14519	bHLH	bHLH family protein
evm.TU.Gh_A01G1004	Malus_domestica	MDP0000287465	HRT-like	Pentatricopeptide repeat (PPR) superfamily protein
evm.TU.Gh_A01G1008	Gossypium_raimondii	Gorai.002G135900.1	bZIP	basic leucine-zipper 5
evm.TU.Gh_A01G1019	Oryza_barthii	ObartAA03S_FGP14778	LBD	LBD family protein
evm.TU.Gh_A01G1023	Fragaria_vesca	mrna02643.1-v1.0-hybrid	MYB	myb domain protein 68
evm.TU.Gh_A01G1034	Gossypium_raimondii	Gorai.002G137900.1	bHLH	beta HLH protein 93
evm.TU.Gh_A01G1035	Oryza_sativa_subsp._japonica	LOC_Os11g12360.1	M-type	Japonica Group transposon protein, putative, CACTA, En/Spm sub-class, expressed
evm.TU.Gh_A01G1038	Malus_domestica	MDP0000121221	SBP	TRAF-type zinc finger-related
evm.TU.Gh_A01G1041	Gossypium_raimondii	Gorai.002G138300.1	GATA	ZIM-like 1
evm.TU.Gh_A01G1044	Malus_domestica	MDP0000121180	G2-like	myb-like HTH transcriptional regulator family protein
evm.TU.Gh_A01G1047	Utricularia_gibba	Scf00343.g15875.t1	ARF	ARF family protein
evm.TU.Gh_A01G1048	Zea_mays	GRMZM2G104268_P01	FAR1	FAR1 family protein
evm.TU.Gh_A01G1050	Gossypium_raimondii	Gorai.002G139000.1	MYB_related	Homeodomain-like superfamily protein
evm.TU.Gh_A01G1051	Gossypium_raimondii	Gorai.009G279300.1	bHLH	kinase interacting family protein
evm.TU.Gh_A01G1052	Gossypium_raimondii	Gorai.009G279300.1	bHLH	kinase interacting family protein
evm.TU.Gh_A01G1056	Populus_trichocarpa	Potri.002G097700.5	C2H2	similar to DNA-binding protein-related; similar to DNA-binding protein-related; [ co-ortholog (1of2) of At1g22310, ]
evm.TU.Gh_A01G1061	Arabidopsis_thaliana	AT4G38070.1	bHLH	basic helix-loop-helix (bHLH) DNA-binding superfamily protein
evm.TU.Gh_A01G1062	Malus_domestica	MDP0000254187	TALE	KNOTTED1-like homeobox gene 6
evm.TU.Gh_A01G1064	Malus_domestica	MDP0000263576	GRAS	exocyst subunit exo70 family protein C2
evm.TU.Gh_A01G1068	Theobroma_cacao	Thecc1EG011985t1	C2H2	DNA glycosylase superfamily protein (64%P)
evm.TU.Gh_A01G1069	Utricularia_gibba	Scf00007.g1310.t1	MIKC	MIKC family protein
evm.TU.Gh_A01G1073	Phyllostachys_heterocycla	PH01002606G0040	HSF	HSF family protein
evm.TU.Gh_A01G1076	Oryza_sativa_subsp._indica	BGIOSGA034759-PA	bZIP	Indica Group bZIP family protein
evm.TU.Gh_A01G1078	Malus_domestica	MDP0000304904	TCP	cullin 1
evm.TU.Gh_A01G1079	Malus_domestica	MDP0000265619	Nin-like	ABC-2 type transporter family protein
evm.TU.Gh_A01G1086	Malus_domestica	MDP0000263713	YABBY	ubiquitin 6
evm.TU.Gh_A01G1090	Oryza_sativa_subsp._indica	BGIOSGA033765-PA	GATA	Indica Group GATA family protein
evm.TU.Gh_A01G1091	Brassica_rapa	Bra033767	E2F/DP	E2F/DP family protein
evm.TU.Gh_A01G1094	Malus_domestica	MDP0000318339	FAR1	calcium-dependent protein kinase 20
evm.TU.Gh_A01G1097	Gossypium_hirsutum	Ghi017775	MYB_related	MYB_related family protein
evm.TU.Gh_A01G1100	Solanum_tuberosum	PGSC0003DMP400025709	AP2	AP2 family protein
evm.TU.Gh_A01G1102	Jatropha_curcas	Jcr4S06752.20	FAR1	FAR1 family protein
evm.TU.Gh_A01G1103	Malus_domestica	MDP0000254227	ERF	Tetratricopeptide repeat (TPR)-like superfamily protein
evm.TU.Gh_A01G1104	Gossypium_raimondii	Gorai.002G151800.3	NF-YA	nuclear factor Y, subunit A1
evm.TU.Gh_A01G1105	Gossypium_raimondii	Gorai.009G085700.1	bZIP	Basic-leucine zipper (bZIP) transcription factor family protein
evm.TU.Gh_A01G1106	Gossypium_raimondii	Gorai.002G152300.1	C3H	CCCH-type zinc finger protein with ARM repeat domain
evm.TU.Gh_A01G1116	Zea_mays	GRMZM2G088440_P01	TCP	TCP family protein
evm.TU.Gh_A01G1117	Oryza_punctata	OpuncBB_FGP6391	bZIP	bZIP family protein
evm.TU.Gh_A01G1123	Malus_domestica	MDP0000265619	Nin-like	ABC-2 type transporter family protein
evm.TU.Gh_A01G1128	Ricinus_communis	29769.m000449	C2H2	hypothetical protein
evm.TU.Gh_A01G1130	Gossypium_raimondii	Gorai.002G155800.1	HD-ZIP	homeobox from Arabidopsis thaliana
evm.TU.Gh_A01G1132	Linum_usitatissimum	Lus10043264	YABBY	Protein kinase superfamily protein
evm.TU.Gh_A01G1134	Vitis_vinifera	GSVIVT01014158001	BES1	BES1/BZR1 homolog 4
evm.TU.Gh_A01G1145	Glycine_max	Glyma12g30975.1	bZIP	alpha/beta-Hydrolases superfamily protein
evm.TU.Gh_A01G1148	Oryza_sativa_subsp._japonica	LOC_Os11g05340.1	FAR1	Japonica Group transposon protein, putative, unclassified, expressed
evm.TU.Gh_A01G1150	Malus_domestica	MDP0000574105	LBD	centromere/kinetochore protein, putative (ZW10)
evm.TU.Gh_A01G1153	Gossypium_raimondii	Gorai.002G159600.1	Trihelix	Duplicated homeodomain-like superfamily protein
evm.TU.Gh_A01G1157	Malus_domestica	MDP0000240167	CPP	Plant protein of unknown function (DUF868)
evm.TU.Gh_A01G1158	Coccomyxa_sp._C-169	Genemark1.5361_g	bHLH	bHLH family protein
evm.TU.Gh_A01G1162	Malus_domestica	MDP0000242596	WRKY	Protein kinase superfamily protein
evm.TU.Gh_A01G1166	Malus_domestica	MDP0000261185	FAR1	Protein kinase superfamily protein
evm.TU.Gh_A01G1168	Phoenix_dactylifera	PDK_30s839611g001	FAR1	FAR1 family protein
evm.TU.Gh_A01G1169	Nelumbo_nucifera	NNU_016725-RA	GRAS	GRAS family protein
evm.TU.Gh_A01G1172	Ricinus_communis	27791.m000083	NF-X1	nuclear transcription factor, X-box binding, putative
evm.TU.Gh_A01G1177	Aegilops_tauschii	EMT26392	FAR1	FAR1 family protein
evm.TU.Gh_A01G1183	Oryza_barthii	ObartAA03S_FGP13798	C3H	C3H family protein
evm.TU.Gh_A01G1184	Zea_mays	GRMZM2G351232_P01	E2F/DP	E2F/DP family protein
evm.TU.Gh_A01G1185	Oryza_barthii	ObartAA03S_FGP31495	C2H2	C2H2 family protein
evm.TU.Gh_A01G1186	Gossypium_hirsutum	Ghi005123	BBR-BPC	BBR-BPC family protein
evm.TU.Gh_A01G1190	Malus_domestica	MDP0000247912	bHLH	aspartate kinase 3
evm.TU.Gh_A01G1191	Fragaria_vesca	mrna31023.1-v1.0-hybrid	C3H	Major facilitator superfamily protein
evm.TU.Gh_A01G1192	Malus_domestica	MDP0000284588	GeBP	glutamate decarboxylase 4
evm.TU.Gh_A01G1197	Ricinus_communis	27791.m000083	NF-X1	nuclear transcription factor, X-box binding, putative
evm.TU.Gh_A01G1198	Eucalyptus_grandis	Eucgr.I00868.1	FAR1	FAR1-related sequence 10
evm.TU.Gh_A01G1199	Malus_domestica	MDP0000254650	bHLH	NAD(P)-linked oxidoreductase superfamily protein
evm.TU.Gh_A01G1203	Fragaria_vesca	mrna32207.1-v1.0-hybrid	TALE	cysteine-rich RLK (RECEPTOR-like protein kinase) 42
evm.TU.Gh_A01G1204	Malus_domestica	MDP0000395022	C3H	Remorin family protein
evm.TU.Gh_A01G1208	Oryza_barthii	ObartAA03S_FGP10198	MYB_related	MYB_related family protein
evm.TU.Gh_A01G1212	Musa_acuminata	GSMUA_Achr2P12930_001	NF-YA	NF-YA family protein
evm.TU.Gh_A01G1213	Phyllostachys_heterocycla	PH01001474G0470	HB-other	HB-other family protein
evm.TU.Gh_A01G1215	Linum_usitatissimum	Lus10025533	B3	Tetratricopeptide repeat (TPR)-like superfamily protein
evm.TU.Gh_A01G1218	Malus_domestica	MDP0000311595	NF-YA	alpha/beta-Hydrolases superfamily protein
evm.TU.Gh_A01G1219	Malus_domestica	MDP0000746803	HSF	EF hand calcium-binding protein family
evm.TU.Gh_A01G1222	Oryza_punctata	OpuncBB_FGP9860	CPP	CPP family protein
evm.TU.Gh_A01G1226	Oryza_barthii	ObartAA03S_FGP13190	MYB_related	MYB_related family protein
evm.TU.Gh_A01G1227	Pyrus_bretschneideri	Pbr002083.1	ERF	ERF family protein
evm.TU.Gh_A01G1228	Oryza_barthii	ObartAA03S_FGP29572	MYB_related	MYB_related family protein
evm.TU.Gh_A01G1231	Malus_domestica	MDP0000264827	bHLH	BIG PETAL P
evm.TU.Gh_A01G1238	Fragaria_vesca	mrna31843.1-v1.0-hybrid	WRKY	glycosyl hydrolase 9B15
evm.TU.Gh_A01G1242	Gossypium_hirsutum	Ghi008907	GRAS	GRAS family protein
evm.TU.Gh_A01G1249	Brassica_rapa	Bra013812	MIKC	MIKC family protein
evm.TU.Gh_A01G1261	Pyrus_bretschneideri	Pbr011696.1	bHLH	bHLH family protein
evm.TU.Gh_A01G1263	Arabidopsis_lyrata	311885	bZIP	bZIP family protein
evm.TU.Gh_A01G1266	Malus_domestica	MDP0000315764	M-type	Protein of unknown function (DUF179)
evm.TU.Gh_A01G1268	Malus_domestica	MDP0000265619	Nin-like	ABC-2 type transporter family protein
evm.TU.Gh_A01G1270	Populus_trichocarpa	Potri.006G039800.1	FAR1	FAR1 family protein
evm.TU.Gh_A01G1272	Malus_domestica	MDP0000284588	GeBP	glutamate decarboxylase 4
evm.TU.Gh_A01G1273	Gossypium_raimondii	Gorai.002G181600.1	WRKY	WRKY DNA-binding protein 75
evm.TU.Gh_A01G1274	Gossypium_raimondii	Gorai.002G181700.2	SBP	Squamosa promoter-binding protein-like (SBP domain) transcription factor family protein
evm.TU.Gh_A01G1279	Gossypium_hirsutum	Ghi001048	C2H2	C2H2 family protein
evm.TU.Gh_A01G1280	Physcomitrella_patens_subsp._patens	Pp1s50_82V6.1	LFY	Galactose oxidase/kelch repeat superfamily protein
evm.TU.Gh_A01G1281	Gossypium_raimondii	Gorai.002G182700.4	SBP	squamosa promoter binding protein-like 2
evm.TU.Gh_A01G1282	Oryza_sativa_subsp._indica	BGIOSGA023462-PA	C3H	Indica Group C3H family protein
evm.TU.Gh_A01G1285	Malus_domestica	MDP0000395022	C3H	Remorin family protein
evm.TU.Gh_A01G1288	Gossypium_raimondii	Gorai.002G190600.1	Trihelix	Homeodomain-like superfamily protein
evm.TU.Gh_A01G1289	Malus_domestica	MDP0000464809	GRAS	alpha/beta-Hydrolases superfamily protein
[truncated: 22,970 more rows]

## Sheet: YZ_HY
Gene	Reference_Species	Ref_Gene	Family	Ref_Gene_Introduction
[truncated: 25,723 more rows]

## Sheet: YZ_NEC
Gene	Reference_Species	Ref_Gene	Family	Ref_Gene_Introduction
[truncated: 24,438 more rows]

[truncated: 1 more sheets: YZ_PEC]
